# Supplementary material for: SDC4 drives fibrotic remodeling of the intervertebral disc under altered spinal loading
Source: Cell Death Dis. 2025 Oct 6;16(1):678. doi: 10.1038/s41419-025-08002-3 (PMC12500954; doi:10.1038/s41419-025-08002-3)
Supplement: Supplementary file 8 — Table S1 [file 41419_2025_8002_MOESM8_ESM.xlsx]

## Sheet: Summary
Wistar Proteomics and Metabolomics Facility
Sample Preparation and LC-MS/MS analysis
1	16 cell lysates, 4 replicates of 4 groups (WTca6-9NP2, WTca3-6NP2, KOca6-9NP2, and KOca3-6NP2), were received.
2	15 ug of each sample were ran into 10% NuPAGE Bis-Tris gels using given concentrations.
3	Each sample/lane was reduced with TCEP, alkylated with iodoacetamide, and digested in-gel with trypsin.
4	The trypic digest of each sample was then analyzed using a 3h LC-MS/MS DIA (OTOT) run on the Thermo Orbitrap Astral mass spectrometer.
Data Analysis
1	MS data were searched against a spectral library generated from the UniProt mouse database (08/21/2023) and a contaminant database using DIA-NN v1.8.1
2	Modifications searched include N-term M excision, C carbamidomethylation and M oxidation.
3	“Match between runs” feature was enabled.
4	Precursor, peptide and protein false discovery rates were set at 1%.
5	The "All Proteins" sheet contains the entire protein output of DIA-NN.
6	The "Filtered Peptides" sheet shows the peptides identified.
7	The "Filtered Proteins" sheet contains a filtered list of proteins with common contaminants and incorrect protein identifications removed.
		Each row contains a protein group, i.e. a group of proteins that are sufficiently similar (e.g. homologs, isoforms, redundant database entries) and cannot be distinguished based on their identified peptides.
			Proteins identified by only one peptide (Stripped Sequence) were removed from the filtered dataset.
			In addition, proteins not detected in at least 3 of the 4 replicates for at least one sample group were removed.
		Protein levels in each sample are reported in the "Abundance" columns.
		Abundances (Normalized): Abundance values normalized to the total signals of each sample.
8	Fold changes were calculated using normalized Abundance values. You can sort on the fold change columns to see which proteins were uniquely found or more abundant in one sample versus the other.
	Abundance values for the replicate 1 of the KOca3-6 were removed to do fold change analysis.
	To calculate the fold change, protein Normalized Abundance values were processed by:
	a.	Log2 transformation of the Abundance values and replacing missing values (proteins not identified) with the minimum value of the dataset.
	b.	For comparison between two sample groups, Log2 ratio, Fold change and moderated t-test p-value were calculated using the imputed Log2 Abundance values.
	c.	The p-values were also adjusted to account for multiple testing using Benjamini-Hochberg FDR correction (p.adj).
	d.	In this dataset, proteins with significant change ("Significant" column) refer to proteins satisfying the 2 criteria below:
		i.	Minimum absolute fold change of 2, and
		ii.	p.adj <0.05
		This is an arbitrary filter. You can modify the formula to increase/decrease the stringency of this filter (for example, adjust the minimum fold change, use different p.adj cutoff, require proteins to be identified in all triplicate in one sample group, etc.).
		An efficient way to analyze the data for each comparison is to do a double sort:
			First sort by the "Significant" column (largest to smallest order). Then sort by the "Fold Change" column (largest to smallest order).
			General instructions on how to sort data in Excel can be found in the 2 links below:
				https://www.excel-easy.com/data-analysis/sort.html#multiple-columns
				https://www.ablebits.com/office-addins-blog/2018/04/11/alphabetize-excel-sort-columns-rows/
Summary
1	4,655 proteins were identified after filtering.
2	PCA plot shows overlapping clustering of the four sample types.
3	Heatmap shows clustering of each sample type in six clusters of significantly changed protein groups.
4	Volcano plot shows the significantly changing proteins among the 4 treatment groups.

## Sheet: Filtered Proteins
ID	Protein Group	Genes	Modified Sequence Count	Stripped Sequence Count	Protein Ids	Protein Names	First Protein Description	Log2 (Normalized) Abundance KOca3.6NP_2	Log2 (Normalized) Abundance KOca3.6NP_3	Log2 (Normalized) Abundance KOca3.6NP_4	Log2 (Normalized) Abundance KOca6.9NP_1	Log2 (Normalized) Abundance KOca6.9NP_2	Log2 (Normalized) Abundance KOca6.9NP_3	Log2 (Normalized) Abundance KOca6.9NP_4	Log2 (Normalized) Abundance WTca3.6NP_1	Log2 (Normalized) Abundance WTca3.6NP_2	Log2 (Normalized) Abundance WTca3.6NP_3	Log2 (Normalized) Abundance WTca3.6NP_4	Log2 (Normalized) Abundance WTca6.9NP_1	Log2 (Normalized) Abundance WTca6.9NP_2	Log2 (Normalized) Abundance WTca6.9NP_3	Log2 (Normalized) Abundance WTca6.9NP_4	Imputed	num_NAs	KOca3.6NP vs KOca6.9NP_CI.L	KOca3.6NP vs KOca6.9NP_CI.R	KOca3.6NP vs KOca6.9NP diff	KOca3.6NP vs KOca6.9NP p.adj	KOca3.6NP vs KOca6.9NP p.val	Fold Change	Significant	KOca3.6NP vs WTca3.6NP_CI.L	KOca3.6NP vs WTca3.6NP_CI.R	KOca3.6NP vs WTca3.6NP diff	KOca3.6NP vs WTca3.6NP p.adj	KOca3.6NP vs WTca3.6NP p.val	Fold Change	Significant	KOca3.6NP vs WTca6.9NP_CI.L	KOca3.6NP vs WTca6.9NP_CI.R	KOca3.6NP vs WTca6.9NP diff	KOca3.6NP vs WTca6.9NP p.adj	KOca3.6NP vs WTca6.9NP p.val	Fold Change	Significant	KOca6.9NP vs WTca3.6NP_CI.L	KOca6.9NP vs WTca3.6NP_CI.R	KOca6.9NP vs WTca3.6NP diff	KOca6.9NP vs WTca3.6NP p.adj
369	E0CZ58	Prg4	4	4	E0CZ58;E9QQ17	E0CZ58_MOUSE	Proteoglycan 4 (megakaryocyte stimulating factor, articular superficial zone protein)	17.9008	23.7237	21.3061	12.9107	12.9107	12.9107	12.9107	20.9392	23.0504	21.162	23.762	19.3904	12.9107	12.9107	12.9107	TRUE	7	4.54559	11.5868	8.06622	0.17424	0.000298495	268.024	TRUE	-4.77214	2.26912	-1.25151	0.711041	0.454408	-2.38091	FALSE	2.92566	9.96692	6.44629	0.370082	0.00174904	87.2022	TRUE	-12.5772	-6.05826	-9.31773	0.00615174
1925	Q04592-2	Pcsk5	8	8	Q04592-2	PCSK5_MOUSE	Isoform PC5A of Proprotein convertase subtilisin/kexin type 5	12.9107	23.7684	12.9107	12.9107	12.9107	12.9107	12.9107	12.9107	24.552	20.9415	23.8773	12.9107	12.9107	12.9107	12.9107	TRUE	11	-2.46403	9.70252	3.61925	0.849811	0.219815	12.2886	FALSE	-10.1237	2.04282	-4.04046	0.537012	0.173913	-16.455	FALSE	-2.46403	9.70252	3.61925	0.856699	0.219815	12.2886	FALSE	-13.2917	-2.02769	-7.6597	0.0994714
2375	Q5XKE0	Mybpc2	17	15	Q5XKE0	MYPC2_MOUSE	Myosin-binding protein C, fast-type	19.1483	21.9913	12.9107	12.9107	20.723	12.9107	12.9107	20.2411	22.5216	20.6775	23.5688	12.9107	18.2545	12.9107	12.9107	TRUE	7	-2.00211	8.30811	3.153	0.849811	0.207943	8.89504	FALSE	-8.89058	1.41964	-3.73547	0.522014	0.140706	-13.3195	FALSE	-1.38498	8.92525	3.77013	0.856699	0.137372	13.6434	FALSE	-11.6612	-2.11577	-6.88847	0.0905263
2680	Q66K08	Cilp	51	36	Q66K08;A0A0R4J0F8	CILP1_MOUSE	Cartilage intermediate layer protein 1	19.9803	26.2335	20.1561	17.0954	12.9107	21.3283	12.9107	21.2651	26.2022	23.1051	25.7849	12.9107	21.7876	12.9107	19.5388	TRUE	4	0.189947	11.9342	6.06208	0.849811	0.0440315	66.8141	TRUE	-7.83812	3.90615	-1.96599	0.726767	0.480504	-3.9068	FALSE	-0.535718	11.2086	5.33642	0.856699	0.0711808	40.4037	FALSE	-13.4646	-2.59153	-8.02807	0.0854037
1369	P47880	Igfbp6	6	6	P47880	IBP6_MOUSE	Insulin-like growth factor-binding protein 6	17.9252	22.9808	18.3192	18.2691	12.9107	12.9107	18.8643	20.0646	22.6058	20.8285	23.0144	18.9607	12.9107	12.9107	12.9107	TRUE	5	-0.291232	8.29737	4.00307	0.849811	0.0650662	16.0341	FALSE	-6.18088	2.40773	-1.88657	0.626886	0.358123	-3.69756	FALSE	1.02428	9.61289	5.31859	0.814125	0.0192707	39.9074	TRUE	-9.8654	-1.91389	-5.88964	0.0853763
5261	Q9JIF9	Myot	9	8	Q9JIF9	MYOTI_MOUSE	Myotilin	18.5505	21.3375	18.9262	18.3377	17.8605	18.0015	18.2067	20.1377	22.884	20.4312	23.3298	12.9107	19.5398	12.9107	12.9107	TRUE	3	-1.73013	4.73637	1.50312	0.849811	0.331831	2.83456	FALSE	-5.32421	1.14228	-2.09097	0.542973	0.184676	-4.26033	FALSE	1.80354	8.27004	5.03679	0.519779	0.00524804	32.8266	TRUE	-6.58749	-0.600681	-3.59409	0.122892
1726	P70186	Epyc	8	6	P70186	EPYC_MOUSE	Epiphycan	12.9107	23.4118	12.9107	12.9107	12.9107	12.9107	12.9107	12.9107	23.5805	20.2758	23.27	12.9107	12.9107	12.9107	12.9107	TRUE	11	-2.2644	9.2652	3.5004	0.849811	0.21104	11.3168	FALSE	-9.36299	2.16661	-3.59819	0.542973	0.199363	-12.1106	FALSE	-2.2644	9.2652	3.5004	0.856699	0.21104	11.3168	FALSE	-12.4358	-1.76142	-7.09859	0.106051
1984	Q14BI5	Myom2	20	19	Q14BI5	Q14BI5_MOUSE	Myomesin 2	19.4758	22.1468	19.1591	18.3896	18.9389	19.9518	12.9107	19.8776	22.174	20.874	23.4129	12.9107	19.3662	12.9107	12.9107	TRUE	4	-1.37496	6.80065	2.71284	0.849811	0.174242	6.55613	FALSE	-5.41184	2.76377	-1.32404	0.73233	0.494622	-2.50366	FALSE	1.64825	9.82386	5.73606	0.742571	0.00985416	53.2997	TRUE	-7.82145	-0.25231	-4.03688	0.132353
2998	Q7TQ48;Q7TQ48-1	Srl	7	6	Q7TQ48;Q7TQ48-1	SRCA_MOUSE	Sarcalumenin	18.3683	22.1837	16.8741	17.6956	12.9107	16.7278	12.9107	19.1864	22.4661	20.8408	23.4949	12.9107	20.0243	12.9107	12.9107	TRUE	5	-0.24517	8.40681	4.08082	0.849811	0.0623299	16.9219	FALSE	-6.68102	1.97096	-2.35503	0.555474	0.259169	-5.11606	FALSE	0.126964	8.77895	4.45295	0.850014	0.044555	21.9015	TRUE	-10.4409	-2.43076	-6.43585	0.068079
1438	P51885	Lum	8	7	P51885;P_Q05443	LUM_MOUSE	Lumican	20.632	21.5433	12.9107	18.8681	12.9107	19.2522	12.9107	12.9107	22.7506	20.0153	21.9202	12.9107	12.9107	12.9107	12.9107	TRUE	8	-3.30169	8.05488	2.3766	0.878708	0.380545	5.1931	FALSE	-6.71551	4.64106	-1.03722	0.814568	0.698201	-2.05227	FALSE	-0.226956	11.1296	5.45133	0.856699	0.0584283	43.7535	FALSE	-8.67089	1.84325	-3.41382	0.278038
2357	Q5SX39	Myh4	43	27	Q5SX39	MYH4_MOUSE	Myosin-4	19.0802	23.7567	20.8935	20.8477	12.9107	18.0306	12.9107	21.1845	22.8412	22.2447	25.3888	12.9107	20.2617	12.9107	20.3547	TRUE	4	-0.179922	10.317	5.06856	0.849811	0.0571525	33.5573	FALSE	-6.91981	3.57714	-1.67134	0.733146	0.501784	-3.1851	FALSE	-0.614429	9.88253	4.63405	0.856699	0.0785403	24.8306	FALSE	-11.599	-1.88075	-6.73989	0.0951415
5614	Q9Z0E2	Chrd	5	4	Q9Z0E2;A6H5Z6;A2CG33	CHRD_MOUSE	Chordin	18.1841	20.211	17.9232	17.2184	18.2708	17.8143	17.436	19.0693	18.7073	18.7507	20.3339	12.9107	12.9107	12.9107	12.9107	TRUE	4	-0.10704	2.28284	1.0879	0.849811	0.0707322	2.12565	FALSE	-1.63745	0.752429	-0.442513	0.701212	0.436243	-1.35897	FALSE	4.66716	7.05704	5.8621	0.000111672	1.43939e-07	58.1657	TRUE	-2.63672	-0.424114	-1.53042	0.0956565
2495	Q61362;Q61362-2;Q61362-3	Chi3l1	13	11	Q61362;Q61362-2;Q61362-3	CH3L1_MOUSE	Chitinase-3-like protein 1	19.3463	23.4421	19.7111	18.7826	12.9107	12.9107	12.9107	20.9184	23.9889	21.4389	23.3999	20.3722	12.9107	12.9107	19.4399	TRUE	5	1.88826	11.0208	6.45453	0.721	0.00944813	87.7017	TRUE	-6.16963	2.96292	-1.60335	0.715665	0.459821	-3.03849	FALSE	-0.141448	8.9911	4.42482	0.856699	0.0564235	21.4785	FALSE	-12.2854	-3.83034	-8.05789	0.0411604
242	B1AR69	Myh13	2	2	B1AR69	B1AR69_MOUSE	Myosin, heavy polypeptide 13, skeletal muscle	12.9107	20.5753	12.9107	12.9107	12.9107	12.9107	12.9107	12.9107	20.7977	19.7271	22.0735	12.9107	12.9107	12.9107	12.9107	TRUE	11	-1.9433	7.05306	2.55488	0.849811	0.240167	5.87618	FALSE	-7.90988	1.08647	-3.4117	0.503027	0.124611	-10.6421	FALSE	-1.9433	7.05306	2.55488	0.856699	0.240167	5.87618	FALSE	-10.1311	-1.80208	-5.96658	0.0907245
2585	Q62234;Q62234-2	Myom1	24	22	Q62234;Q62234-2;Z4YJF5	MYOM1_MOUSE	Myomesin-1	18.9173	21.9108	12.9107	17.2327	12.9107	16.4282	12.9107	19.8125	22.7322	20.6679	23.2689	18.423	18.6222	12.9107	12.9107	TRUE	5	-1.64992	7.73464	3.04236	0.849811	0.183625	8.23839	FALSE	-8.39975	0.984808	-3.70747	0.482063	0.111043	-13.0635	FALSE	-2.49599	6.88857	2.19629	0.870291	0.328673	4.583	FALSE	-11.094	-2.40563	-6.74983	0.0763522
1931	Q04998	Inhba	3	3	Q04998	INHBA_MOUSE	Inhibin beta A chain	12.9107	21.176	12.9107	12.9107	12.9107	12.9107	12.9107	18.6186	21.4105	12.9107	22.1509	12.9107	12.9107	12.9107	12.9107	TRUE	11	-1.95992	7.47015	2.75511	0.849811	0.227661	6.75106	FALSE	-7.82193	1.60814	-3.10689	0.539178	0.177093	-8.61525	FALSE	-1.95992	7.47015	2.75511	0.856699	0.227661	6.75106	FALSE	-10.2273	-1.49673	-5.86201	0.103112
5451	Q9QZZ6	Dpt	3	3	Q9QZZ6	DERM_MOUSE	Dermatopontin	18.5482	23.2572	18.8073	12.9107	12.9107	12.9107	12.9107	19.6255	23.4627	20.8233	23.6397	12.9107	19.9467	12.9107	18.4215	TRUE	6	3.4124	11.1748	7.29359	0.292941	0.00144528	156.888	TRUE	-5.56474	2.19763	-1.68356	0.631564	0.364014	-3.21219	FALSE	0.275686	8.03805	4.15687	0.841604	0.0377804	17.8378	TRUE	-12.5704	-5.38387	-8.97714	0.0121138
1843	P97467	Pam	4	4	P97467;E9Q704;F8VQA4;F6T0D3	AMD_MOUSE	Peptidyl-glycine alpha-amidating monooxygenase	18.3519	21.4108	18.4069	12.9107	12.9107	18.0608	12.9107	12.9107	21.4253	18.8974	21.6331	12.9107	12.9107	12.9107	12.9107	TRUE	8	1.05135	9.33204	5.19169	0.849811	0.0181028	36.5473	TRUE	-3.46708	4.81362	0.673271	0.830601	0.729787	1.59468	FALSE	2.33888	10.6196	6.47923	0.515999	0.00509903	89.2159	TRUE	-8.35164	-0.685207	-4.51842	0.124274
1118	P21614	Gc	4	4	P21614	VTDB_MOUSE	Vitamin D-binding protein	15.9942	20.0319	12.9107	12.9107	12.9107	12.9107	12.9107	17.5719	19.0836	18.0694	19.7423	12.9107	12.9107	12.9107	12.9107	TRUE	9	0.841537	5.96169	3.40161	0.828797	0.0133533	10.5679	TRUE	-4.86461	0.255541	-2.30453	0.407608	0.0735533	-4.94008	FALSE	0.841537	5.96169	3.40161	0.78167	0.0133533	10.5679	TRUE	-8.07632	-3.33598	-5.70615	0.0153728
416	E9Q4D0;F6XJP7;H3BJL4	Pcsk6	5	4	E9Q4D0;F6XJP7;H3BJL4	E9Q4D0_MOUSE;F6XJP7_MOUSE;H3BJL4_MOUSE	Proprotein convertase subtilisin/kexin type 6	17.6661	21.543	12.9107	12.9107	12.9107	12.9107	12.9107	18.5887	20.8113	18.7207	21.6172	18.5877	12.9107	12.9107	12.9107	TRUE	8	0.520962	8.40423	4.4626	0.849811	0.0295986	22.0483	TRUE	-6.50286	1.38041	-2.56122	0.542571	0.18274	-5.90207	FALSE	-0.898295	6.98497	3.04334	0.856699	0.118597	8.24397	FALSE	-10.6731	-3.37457	-7.02382	0.0407608
1143	P23953	Ces1c	7	6	P23953	EST1C_MOUSE	Carboxylesterase 1C	18.8494	20.8591	12.9107	12.9107	12.9107	21.4469	12.9107	18.9637	20.8275	19.1902	20.2047	19.6475	12.9107	12.9107	12.9107	TRUE	7	-2.82006	7.81009	2.49502	0.849811	0.327326	5.63735	FALSE	-7.57188	3.05827	-2.2568	0.641701	0.373904	-4.77932	FALSE	-2.37023	8.25992	2.94485	0.856699	0.251246	7.69995	FALSE	-9.67263	0.16898	-4.75182	0.158701
1107	P20918	Plg	9	9	P20918	PLMN_MOUSE	Plasminogen	18.3806	20.8208	12.9107	12.9107	12.9107	17.1827	12.9107	17.7753	20.9107	18.3497	20.2436	12.9107	17.795	12.9107	12.9107	TRUE	7	-0.624657	7.40872	3.39203	0.849811	0.0907847	10.4979	FALSE	-5.96582	2.06756	-1.94913	0.588834	0.311924	-3.86141	FALSE	-0.777724	7.25565	3.23896	0.856699	0.104599	9.44116	FALSE	-9.05989	-1.62243	-5.34116	0.0905263
2304	Q5FW85	Ecm2	10	9	Q5FW85	ECM2_MOUSE	Extracellular matrix protein 2	19.3028	22.56	18.695	18.6553	18.9634	19.175	18.5195	19.209	22.2283	19.672	22.3585	12.9107	18.3251	18.7413	12.9107	TRUE	2	-1.98074	4.69597	1.35761	0.893739	0.393783	2.56261	FALSE	-4.01936	2.65735	-0.681008	0.794924	0.665239	-1.60326	FALSE	1.12566	7.80237	4.46401	0.779859	0.0128999	22.07	TRUE	-5.12933	1.0521	-2.03862	0.27209
3422	Q8BU25	Pamr1	8	8	Q8BU25	PAMR1_MOUSE	Inactive serine protease PAMR1	20.9501	22.3205	19.7282	19.7179	19.9935	20.2339	19.4733	20.227	22.3029	19.8378	22.1483	12.9107	19.4636	12.9107	19.0708	TRUE	2	-2.20061	4.49052	1.14496	0.974218	0.471021	2.21139	FALSE	-3.47495	3.21618	-0.129388	0.957408	0.934373	-1.09383	FALSE	1.56512	8.25624	4.91068	0.66326	0.00757085	30.0789	TRUE	-4.37173	1.82304	-1.27434	0.47447
2230	Q3V0C5;Q3V0C5-2;Q3V0C5-5	Usp48	4	4	Q3V0C5;A2ALR8;A2ALR9;Q3V0C5-2;Q3V0C5-3;Q3V0C5-4;Q3V0C5-5	UBP48_MOUSE	Ubiquitin carboxyl-terminal hydrolase 48	18.9713	12.9107	19.1732	18.4493	12.9107	18.637	19.0536	19.4583	19.3497	18.7546	20.0909	12.9107	18.8309	12.9107	12.9107	TRUE	5	-4.4479	3.95942	-0.244241	1	0.901563	-1.18447	FALSE	-6.59862	1.80869	-2.39496	0.547753	0.238801	-5.25964	FALSE	-1.57597	6.83134	2.62769	0.856699	0.19874	6.18034	FALSE	-6.04255	1.74111	-2.15072	0.343354
1195	P28654	Dcn	26	19	P28654	PGS2_MOUSE	Decorin	24.9412	29.8798	25.0006	23.3323	23.2096	23.3938	23.5406	25.6201	30.4399	27.5411	30.1565	22.9655	23.4511	23.5312	23.9557	FALSE	0	0.510939	5.96529	3.23811	0.849811	0.0237044	9.4356	TRUE	-4.55935	0.895002	-1.83217	0.536177	0.169384	-3.56073	FALSE	0.404146	5.8585	3.13132	0.820305	0.0277546	8.76237	TRUE	-7.59516	-2.54541	-5.07029	0.0376236
1886	Q00897	Serpina1d	2	2	Q00897	A1AT4_MOUSE	Alpha-1-antitrypsin 1-4	18.7828	21.6774	12.9107	12.9107	12.9107	12.9107	12.9107	19.8218	22.6681	20.2817	20.8179	12.9107	19.4927	12.9107	18.6565	TRUE	7	0.545549	9.21371	4.87963	0.849811	0.030355	29.4384	TRUE	-7.44117	1.22699	-3.10709	0.525735	0.144617	-8.61646	FALSE	-2.53643	6.13173	1.79765	0.915196	0.384718	3.47653	FALSE	-11.9993	-3.97415	-7.98672	0.038115
1207	P29268	Ccn2	10	10	P29268;H3BJW0	CCN2_MOUSE	CCN family member 2	18.8062	22.8948	19.5322	18.3735	18.2741	19.0203	19.2878	18.671	23.0764	19.8082	23.507	12.9107	12.9107	19.1393	20.6621	TRUE	2	-2.5172	5.86145	1.67213	0.903115	0.402342	3.18684	FALSE	-5.04391	3.33475	-0.854581	0.794924	0.665247	-1.80823	FALSE	-0.183921	8.19473	4.00541	0.856699	0.0593259	16.0601	FALSE	-6.40527	1.35186	-2.52671	0.277224
1934	Q05722	Col9a1	5	5	Q05722;G3X995	CO9A1_MOUSE	Collagen alpha-1(IX) chain	12.9107	21.5567	12.9107	12.9107	12.9107	12.9107	12.9107	12.9107	21.2924	18.8007	21.3441	12.9107	12.9107	12.9107	16.9761	TRUE	10	-2.09036	7.85441	2.88203	0.849811	0.231217	7.37184	FALSE	-7.76668	2.1781	-2.79429	0.548279	0.244908	-6.9369	FALSE	-3.10672	6.83805	1.86567	0.961311	0.43037	3.64436	FALSE	-10.2799	-1.07278	-5.67632	0.121826
546	O08677-2	Kng1	8	7	O08677;A0A0R4J038;D3YTY9;O08677-2;O08677-3	KNG1_MOUSE	Isoform LMW of Kininogen-1	18.3245	21.7526	17.6972	17.9742	17.3749	18.4568	17.1053	19.4113	22.3896	18.9773	21.4382	18.9132	19.1589	12.9107	12.9107	TRUE	2	-2.04392	5.10452	1.5303	0.866078	0.37006	2.88845	FALSE	-4.87022	2.27822	-1.296	0.706087	0.445636	-2.45548	FALSE	-0.289467	6.85897	3.28475	0.856699	0.0684431	9.74562	FALSE	-6.13539	0.482783	-2.8263	0.189733
159	A2ABU4	Myom3	2	2	A2ABU4	MYOM3_MOUSE	Myomesin-3	12.9107	12.9107	12.9107	14.4817	12.9107	12.9107	12.9107	12.9107	20.736	19.0921	21.2081	12.9107	17.3123	12.9107	12.9107	TRUE	10	-4.0957	3.3102	-0.392753	1	0.821497	-1.3129	FALSE	-9.27899	-1.8731	-5.57604	0.317716	0.00648401	-47.7042	TRUE	-4.80336	2.60254	-1.10041	1	0.530277	-2.14416	FALSE	-8.61156	-1.75503	-5.18329	0.0817751
880	P01029	C4b	84	56	P01029	CO4B_MOUSE	Complement C4-B	20.9737	26.8416	20.6427	19.2727	19.5769	19.2827	19.0664	22.1133	25.7611	23.033	25.846	19.9969	19.6456	19.6011	19.871	FALSE	0	0.667899	6.37131	3.5196	0.849811	0.0196105	11.4685	TRUE	-4.22076	1.48265	-1.36906	0.591008	0.316897	-2.58301	FALSE	0.188943	5.89235	3.04065	0.841604	0.0385036	8.2286	TRUE	-7.52882	-2.24849	-4.88866	0.0422983
5312	Q9JKS4-2;Q9JKS4-4	Ldb3	3	3	Q9JKS4-2;Q9JKS4-4;Q9JKS4-6;E9PYJ9	LDB3_MOUSE	Isoform 2 of LIM domain-binding protein 3	18.2289	19.3749	17.8339	16.3381	12.9107	17.6374	12.9107	17.8947	20.8026	18.8755	20.8266	12.9107	18.4176	12.9107	16.826	TRUE	4	0.200491	6.8595	3.52999	0.849811	0.0394372	11.5514	TRUE	-4.45014	2.20886	-1.12064	0.725701	0.478224	-2.17443	FALSE	-0.116533	6.54247	3.21297	0.856699	0.0573124	9.27257	FALSE	-7.73315	-1.56811	-4.65063	0.0819561
2237	Q3V1M1	Igsf10	8	8	Q3V1M1	IGS10_MOUSE	Immunoglobulin superfamily member 10	17.1591	21.6639	17.3491	17.0971	12.9107	17.6837	12.9107	17.5227	20.8179	18.4318	21.4136	12.9107	12.9107	17.0319	18.4712	TRUE	4	-0.359304	7.50631	3.5735	0.849811	0.0712162	11.9051	FALSE	-4.75527	3.11035	-0.822463	0.792399	0.65741	-1.76842	FALSE	-0.539856	7.32576	3.39295	0.856699	0.0847727	10.5046	FALSE	-8.03704	-0.754895	-4.39597	0.122892
2358	Q5SX40	Myh1	191	114	P13541;P13542;Q02566;Q5SX39;Q5SX40;Q91Z83;G3UW82;B1AR69	MYH1_MOUSE	Myosin-1	21.8315	26.7507	22.6744	22.835	21.7817	21.9481	21.1961	23.9277	26.8861	25.0988	27.8353	20.7225	23.1898	22.6438	20.8941	FALSE	0	-0.778169	4.40216	1.81199	0.849811	0.153746	3.51127	FALSE	-4.77495	0.405375	-2.18479	0.447622	0.0911217	-4.5466	FALSE	-0.700521	4.4798	1.88964	0.856699	0.138254	3.70543	FALSE	-6.39481	-1.59876	-3.99678	0.0593107
4011	Q8R429	Atp2a1	6	6	Q8R429	AT2A1_MOUSE	Sarcoplasmic/endoplasmic reticulum calcium ATPase 1	19.0185	21.6674	18.54	19.5601	19.2576	18.9643	17.3706	19.696	22.0704	19.8944	23.527	12.9107	18.5007	19.5732	18.376	TRUE	1	-2.27541	4.183	0.953797	1	0.53274	1.93696	FALSE	-4.78423	1.67418	-1.55502	0.58962	0.315481	-2.93839	FALSE	-0.827365	5.63105	2.40184	0.856699	0.131381	5.28477	FALSE	-5.49849	0.480842	-2.50882	0.19375
1228	P31001	Des	14	13	P31001	DESM_MOUSE	Desmin	19.5645	21.7867	19.8581	20.1096	19.1503	19.3234	20.1231	20.4493	22.3622	20.5144	22.9038	12.9107	20.2103	18.4684	19.3989	TRUE	1	-2.34347	3.79647	0.726502	1	0.616179	1.65462	FALSE	-4.22431	1.91563	-1.15434	0.695023	0.429406	-2.22583	FALSE	-0.413924	5.72602	2.65605	0.856699	0.0839968	6.30303	FALSE	-4.72309	0.961395	-1.88085	0.271145
844	O88990	Actn3	11	11	O88990	ACTN3_MOUSE	Alpha-actinin-3	19.3905	21.4262	17.4596	17.0294	12.9107	18.5966	12.9107	19.492	20.9809	20.5344	22.526	12.9107	17.4388	19.0262	18.9267	TRUE	3	0.291668	7.83554	4.06361	0.849811	0.036847	16.7212	TRUE	-5.22984	2.31404	-1.4579	0.683936	0.416973	-2.74708	FALSE	-1.42211	6.12177	2.34983	0.856699	0.200165	5.09764	FALSE	-9.01364	-2.02937	-5.52151	0.0712257
5350	Q9JM99;Q9JM99-3	Prg4	27	19	Q9JM99;A0A0R4J207;E0CZ58;E9QQ17;E9QQ18;Q9JM99-2;Q9JM99-3;Q9JM99-4;Q9JM99-5	PRG4_MOUSE	Proteoglycan 4	23.2357	27.8503	22.7983	22.2225	21.7317	21.9291	21.9221	23.999	27.4412	24.8518	27.0844	21.7552	22.107	22.381	22.2019	FALSE	0	0.293857	5.05968	2.67677	0.849811	0.0306674	6.39422	TRUE	-3.59888	1.16694	-1.21597	0.577248	0.288686	-2.32296	FALSE	0.133949	4.89977	2.51686	0.843387	0.040068	5.72335	TRUE	-6.09888	-1.68659	-3.89273	0.0480157
3919	Q8R054	Srpx2	29	17	Q8R054	SRPX2_MOUSE	Sushi repeat-containing protein SRPX2	22.8252	28.09	22.7445	21.5549	22.2939	22.0306	21.9923	23.6564	27.8253	24.8948	27.8773	22.4264	22.2275	22.0465	22.6451	FALSE	0	-0.161372	5.33202	2.58532	0.849811	0.0628318	6.0015	FALSE	-4.25691	1.23648	-1.51021	0.554648	0.254688	-2.84852	FALSE	-0.529822	4.96357	2.21687	0.856699	0.104318	4.64885	FALSE	-6.63848	-1.55259	-4.09554	0.0674384
4349	Q920C1	Chrdl1	4	4	Q920C1	CRDL1_MOUSE	Chordin-like protein 1	17.6308	21.2769	18.4268	16.284	17.3655	17.7284	16.8926	17.3887	19.6353	12.9107	20.7709	12.9107	12.9107	12.9107	17.0688	TRUE	4	-1.57922	5.66697	2.04388	0.849811	0.243196	4.12352	FALSE	-2.18802	5.05816	1.43507	0.673512	0.405843	2.70396	FALSE	1.5382	8.78439	5.16129	0.725362	0.00903225	35.7853	TRUE	-3.96314	2.74553	-0.608805	0.754142
1966	Q08879	Fbln1	23	18	Q08879	FBLN1_MOUSE	Fibulin-1	20.1781	25.7436	21.4068	19.598	19.6248	19.6826	20.1866	20.5091	24.9521	22.5334	25.2232	19.5435	19.9057	19.6296	19.4024	FALSE	0	-0.0550775	5.39477	2.66984	0.849811	0.0541083	6.3636	FALSE	-3.58657	1.86327	-0.861651	0.733803	0.504729	-1.81712	FALSE	0.0976318	5.54747	2.82255	0.843387	0.0434308	7.07413	TRUE	-6.05428	-1.00871	-3.53149	0.0932157
156	A2AAJ9	Obscn	2	2	A2AAJ9;H7BX05;A0A1W2P6H1;E9QQ96;Z4YJE4	OBSCN_MOUSE	Obscurin	12.9107	12.9107	15.0786	12.9107	12.9107	12.9107	12.9107	12.9107	19.8062	16.9427	19.8319	12.9107	16.0991	12.9107	12.9107	TRUE	10	-2.4065	3.85176	0.722631	1	0.624632	1.65019	FALSE	-6.8687	-0.610432	-3.73957	0.392094	0.0229759	-13.3574	TRUE	-3.20362	3.05465	-0.074484	1	0.959576	-1.05298	FALSE	-7.35921	-1.56518	-4.4622	0.0785019
1200	P28665	Mug1	11	10	P28665;P28666;A0A0N4SVU1	MUG1_MOUSE	Murinoglobulin-1	18.5298	22.1772	17.2081	17.3294	18.0333	18.1943	17.9322	18.1542	22.3137	20.0394	21.5146	18.0604	18.1341	12.9107	18.3077	TRUE	1	-1.75473	4.62028	1.43277	0.854948	0.347489	2.69965	FALSE	-4.38793	1.98708	-1.20043	0.694601	0.428698	-2.29808	FALSE	-0.735674	5.63934	2.45183	0.856699	0.119854	5.4711	FALSE	-5.58425	0.317857	-2.6332	0.179928
1238	P32261	Serpinc1	7	7	P32261	ANT3_MOUSE	Antithrombin-III	17.1211	21.0728	12.9107	16.5424	17.6366	17.2195	17.5675	17.7499	19.5595	18.4701	19.9919	17.4655	17.8947	12.9107	12.9107	TRUE	3	-3.90153	3.48826	-0.206635	1	0.905233	-1.15399	FALSE	-5.60292	1.78688	-1.90802	0.571226	0.28322	-3.75294	FALSE	-1.95542	5.43437	1.73947	0.870291	0.325987	3.33913	FALSE	-5.12219	1.71942	-1.70139	0.389016
884	P01867;P01867-2	Ighg2b	8	7	P01867;P01867-2;A0A075B5P3;A0A0A6YVP0;P_P01867;P_A0A0A6YVP0	IGG2B_MOUSE	Immunoglobulin heavy constant gamma 2B	20.1588	22.9704	18.9802	18.7477	19.5317	19.8417	19.2477	20.801	23.2245	20.8846	22.9131	20.7149	20.8408	18.8666	12.9107	TRUE	1	-2.20012	4.92202	1.36095	0.924603	0.42208	2.56854	FALSE	-4.81373	2.30841	-1.25266	0.715586	0.459028	-2.3828	FALSE	-1.19118	5.93096	2.36989	0.856699	0.173129	5.16902	FALSE	-5.91052	0.683302	-2.61361	0.210682
2547	Q61810	Ltbp3	6	6	Q61810;Q61810-2	LTBP3_MOUSE	Latent-transforming growth factor beta-binding protein 3	17.5812	19.8114	17.7474	17.4773	16.7868	17.1986	19.5623	18.3524	19.1651	17.9317	19.4574	12.9107	17.0119	12.9107	17.6249	TRUE	2	-1.95416	3.20156	0.623699	1	0.608392	1.54082	FALSE	-2.92452	2.23121	-0.346656	0.85955	0.77498	-1.27161	FALSE	0.687582	5.84331	3.26544	0.814125	0.0171857	9.61605	TRUE	-3.35699	1.41628	-0.970355	0.479232
4321	Q91Z83	Myh7	102	71	Q02566;Q91Z83	MYH7_MOUSE	Myosin-7	19.9447	24.5841	22.0349	21.4078	21.3149	20.3078	22.7972	23.7555	26.8134	23.3507	26.0348	20.5746	22.9271	21.466	20.6889	FALSE	0	-1.7264	3.18842	0.731009	1	0.529871	1.6598	FALSE	-5.25809	-0.343259	-2.80067	0.392094	0.0287196	-6.96765	TRUE	-1.68363	3.2312	0.773786	1	0.506493	1.70975	FALSE	-5.8068	-1.25656	-3.53168	0.0763998
392	E9PYH0;G3XA35	Vcan	6	3	E9PYH0;G3XA35	E9PYH0_MOUSE;G3XA35_MOUSE	Versican	23.6619	29.48	23.5787	23.3672	24.4325	23.383	23.6365	25.491	28.6158	25.5491	28.8408	23.5485	23.4438	24.0545	23.2941	FALSE	0	-0.938149	4.67564	1.86875	0.849811	0.172967	3.65215	FALSE	-4.35752	1.25627	-1.55062	0.553371	0.252563	-2.92944	FALSE	-0.81857	4.79522	1.98833	0.856699	0.149049	3.96776	FALSE	-6.01805	-0.820689	-3.41937	0.108416
2561	Q62059	Vcan	60	36	Q62059;E9PYH0;E9QMK2;E9QMK3;G3XA35;Q62059-2;Q62059-3;Q62059-4;F7B603	CSPG2_MOUSE	Versican core protein	25.446	30.8803	25.6045	25.1049	25.2429	25.566	25.4561	25.9464	30.3038	27.2352	30.7822	25.2209	25.1733	24.9005	25.1447	FALSE	0	-0.902076	4.83764	1.96778	0.849811	0.161416	3.91166	FALSE	-4.12651	1.61321	-1.25665	0.627564	0.359648	-2.3894	FALSE	-0.669451	5.07027	2.20041	0.856699	0.120934	4.59609	FALSE	-5.8814	-0.567458	-3.22443	0.122892
1949	Q06890	Clu	26	16	Q06890	CLUS_MOUSE	Clusterin	21.9631	27.7404	22.1014	22.335	22.268	22.391	22.5536	22.1455	27.6046	24.5299	27.9513	22.2145	22.0444	22.2159	22.1384	FALSE	0	-1.63765	4.73374	1.54804	0.849811	0.311276	2.92421	FALSE	-4.80856	1.56283	-1.62287	0.578062	0.289465	-3.07987	FALSE	-1.40403	4.96737	1.78167	0.856699	0.247051	3.43824	FALSE	-6.12029	-0.22153	-3.17091	0.131002
109	A0A338P6S8	Abi3bp	77	60	A0A338P6S8;A0A338P6W9;E9Q8E3;Q59IW5;Q59IW6;Q59IW7;Q59IW9	A0A338P6S8_MOUSE	ABI family member 3 binding protein	24.9429	30.3478	24.7254	25.1619	24.1063	24.1512	24.245	25.9765	30.0307	26.7666	29.7818	24.4957	24.3053	25.371	24.9545	FALSE	0	-0.561904	5.07376	2.25593	0.849811	0.106854	4.77641	FALSE	-4.28467	1.35099	-1.46684	0.566503	0.27954	-2.76416	FALSE	-0.927404	4.70826	1.89043	0.856699	0.169937	3.70745	FALSE	-6.33157	-1.11396	-3.72277	0.0907245
4599	Q99NH2	Pard3	2	2	Q99NH2;A5D6P2;B7ZNY3;E0CXL4;E0CY24;F6S7Z1;G3XA13	PARD3_MOUSE	Partitioning defective 3 homolog	17.9006	18.795	17.1702	17.4917	12.9107	17.5888	17.1606	12.9107	17.9176	16.6545	17.3107	12.9107	12.9107	12.9107	12.9107	TRUE	6	-1.04002	4.37466	1.66732	0.849811	0.205019	3.17623	FALSE	-0.950424	4.46426	1.75692	0.542973	0.183267	3.37975	FALSE	2.33727	7.75195	5.04461	0.341146	0.001539	33.0049	TRUE	-2.41691	2.59611	0.0896001	0.955337
488	G3UW82	Myh2	33	23	G3UW82	G3UW82_MOUSE	Myosin, heavy polypeptide 2, skeletal muscle, adult	21.0103	22.7449	21.4621	19.5099	19.9473	19.9407	17.657	22.0072	24.5022	21.3341	25.137	20.2247	20.6936	19.4781	19.4862	FALSE	0	0.49779	4.45286	2.47532	0.849811	0.0182656	5.56092	TRUE	-3.48362	0.471444	-1.50609	0.500699	0.123205	-2.84039	FALSE	-0.209119	3.74595	1.76841	0.856699	0.0752339	3.40679	FALSE	-5.81225	-2.15057	-3.98141	0.0275431
917	P07214	Sparc	7	5	P07214;A0A1L1SSH9;Q5NCU3;Q5NCU4	SPRC_MOUSE	SPARC	19.3505	23.3134	18.5977	18.0954	18.5833	18.5756	18.1013	19.6444	23.4033	20.5402	24.5744	18.6892	18.3649	18.9931	19.0361	FALSE	0	-0.532426	4.69569	2.08163	0.849811	0.108545	4.23286	FALSE	-4.23412	0.993995	-1.62006	0.542973	0.202351	-3.07388	FALSE	-0.964374	4.26374	1.64968	0.856699	0.194758	3.13765	FALSE	-6.12184	-1.28155	-3.70169	0.0799044
977	P10923	Spp1	3	3	P10923;F8WIP8;D3Z4N2;D3Z513;D3Z116	OSTP_MOUSE	Osteopontin	17.9622	22.0994	18.226	18.437	18.8416	17.8852	18.6068	18.6998	22.1336	19.6404	21.8209	12.9107	18.6366	18.874	18.8095	TRUE	1	-2.23386	4.20694	0.986537	1	0.517884	1.98142	FALSE	-4.3649	2.0759	-1.1445	0.711041	0.454517	-2.2107	FALSE	-1.09891	5.34189	2.12149	0.856699	0.177194	4.35144	FALSE	-5.11255	0.850472	-2.13104	0.244949
5300	Q9JK53	Prelp	16	13	Q9JK53	PRELP_MOUSE	Prolargin	21.1512	25.412	19.8455	18.7811	20.2514	19.7649	19.996	21.6678	24.9296	21.1559	24.8556	19.922	19.8331	20.1256	19.9382	FALSE	0	-0.21251	5.08836	2.43792	0.849811	0.0682313	5.41862	FALSE	-3.6664	1.63447	-1.01596	0.687046	0.420729	-2.02225	FALSE	-0.468883	4.83199	2.18155	0.856699	0.0983228	4.53641	FALSE	-5.90771	-1.00006	-3.45389	0.092466
983	P11276	Fn1	204	124	P11276;A0A087WR50;A0A087WS56;A0A087WSN6;B7ZNJ1;B9EHT6;Q3UHL6;Q4KL80	FINC_MOUSE	Fibronectin	28.0199	32.6409	27.9474	27.6006	27.5703	27.9086	27.8231	28.6269	32.5194	29.705	32.617	27.5047	27.673	27.5105	28.0105	FALSE	0	-0.682682	4.30356	1.81044	0.849811	0.139927	3.50749	FALSE	-3.82411	1.16213	-1.33099	0.563094	0.26802	-2.51575	FALSE	-0.631691	4.35455	1.86143	0.856699	0.130047	3.63367	FALSE	-5.44961	-0.833245	-3.14143	0.0992598
886	P01872;P01872-2	Ighm	15	12	P01872;A0A075B6A0;A0A075B5P6;P01872-2	IGHM_MOUSE	Immunoglobulin heavy constant mu	18.5507	21.7611	17.4679	17.6705	18.336	18.1151	19.6334	18.8935	21.5433	20.1291	20.8926	18.2019	18.868	19.0668	12.9107	TRUE	1	-2.26547	3.90782	0.821176	1	0.573601	1.76685	FALSE	-4.19135	1.98195	-1.1047	0.709038	0.451417	-2.15054	FALSE	-1.08859	5.0847	1.99806	0.856699	0.184288	3.99461	FALSE	-4.78356	0.931804	-1.92588	0.265333
572	O08859	Tnfaip6	10	8	O08859	TSG6_MOUSE	Tumor necrosis factor-inducible gene 6 protein	20.0801	24.9073	20.0544	19.9614	20.6345	19.0804	20.5735	20.6847	24.5759	22.098	25.0425	20.0312	19.551	20.0711	20.5664	FALSE	0	-1.03238	4.26863	1.61813	0.849811	0.20873	3.06976	FALSE	-4.07017	1.23085	-1.41966	0.561456	0.266528	-2.67523	FALSE	-1.02483	4.27619	1.62568	0.856699	0.206747	3.08588	FALSE	-5.49168	-0.583894	-3.03779	0.121826
19	A0A087WSN6;B7ZNJ1;B9EHT6	Fn1	4	3	A0A087WSN6;B7ZNJ1;B9EHT6	A0A087WSN6_MOUSE;B7ZNJ1_MOUSE;B9EHT6_MOUSE	Fibronectin	25.2665	30.9776	25.7425	25.6197	25.9693	26.0888	26.0122	27.38	30.7817	28.1776	31.135	26.45	26.1346	26.1577	26.5887	FALSE	0	-1.25963	4.07234	1.40635	0.849811	0.273467	2.65066	FALSE	-4.70567	0.626301	-2.03968	0.498535	0.121662	-4.11155	FALSE	-1.66985	3.66212	0.996138	0.963173	0.432238	1.99465	FALSE	-5.91426	-0.977816	-3.44604	0.0933721
879	P01027	C3	72	60	P01027	CO3_MOUSE	Complement C3	20.4429	25.4234	20.3443	20.0034	20.1241	20.2017	20.2917	20.4914	24.8204	22.7581	24.8888	20.6339	20.1848	20.1569	19.9903	FALSE	0	-0.721146	4.55108	1.91497	0.849811	0.139796	3.77105	FALSE	-3.80561	1.46661	-1.1695	0.620389	0.353575	-2.24934	FALSE	-0.807442	4.46478	1.82867	0.856699	0.156946	3.5521	FALSE	-5.52503	-0.643901	-3.08447	0.118898
2437	Q60994	Adipoq	6	5	Q60994;E9PWU4	ADIPO_MOUSE	Adiponectin	19.1743	21.5705	19.1925	18.6535	18.5989	18.9759	19.6526	19.1654	21.7603	20.1828	21.5507	19.3686	19.6257	12.9107	18.8227	TRUE	1	-2.00477	4.02249	1.00886	0.982407	0.480546	2.01232	FALSE	-3.69932	2.32794	-0.685691	0.779988	0.629699	-1.60847	FALSE	-0.716451	5.31081	2.29718	0.856699	0.122909	4.91495	FALSE	-4.48463	1.09552	-1.69455	0.303996
5255	Q9JI91	Actn2	20	17	Q9JI91	ACTN2_MOUSE	Alpha-actinin-2	19.0495	22.2888	19.946	19.3683	18.8219	18.7223	19.3942	20.6282	23.3743	21.3822	23.6089	19.9896	20.1003	19.0936	17.9647	FALSE	0	-0.557496	3.26039	1.35144	0.849811	0.149268	2.55168	FALSE	-3.72923	0.0886482	-1.82029	0.393794	0.0599115	-3.53153	FALSE	-0.767871	3.05001	1.14107	0.856699	0.217784	2.20544	FALSE	-4.93907	-1.4044	-3.17174	0.0449758
359	D3Z7H8	Cilp2	33	27	D3Z7H8	CILP2_MOUSE	Cartilage intermediate layer protein 2	20.8484	25.588	21.7301	20.7766	20.7773	20.7838	21.7232	21.8392	25.505	22.5685	25.9545	20.4519	20.8551	21.1958	21.5704	FALSE	0	-0.785461	4.1993	1.70692	0.849811	0.161877	3.26463	FALSE	-3.73701	1.24776	-1.24462	0.583025	0.298654	-2.36957	FALSE	-0.788534	4.19623	1.70385	0.856699	0.162575	3.25769	FALSE	-5.25904	-0.644048	-2.95155	0.11614
1258	P35441	Thbs1	41	31	P35441;Q80YQ1	TSP1_MOUSE	Thrombospondin-1	21.6148	25.3268	22.4645	20.8891	21.1584	21.1545	21.809	21.9027	25.9937	23.0098	25.9413	21.0418	21.3187	21.49	21.2782	FALSE	0	-0.334084	4.09938	1.88265	0.849811	0.089165	3.68752	FALSE	-3.29321	1.14026	-1.07647	0.588834	0.311585	-2.10887	FALSE	-0.363503	4.06996	1.85323	0.856699	0.0937031	3.61308	FALSE	-5.01142	-0.906826	-2.95912	0.0905263
2791	Q6P6L5	Mybpc1	39	36	A0A571BEN1;D3YU50;Q6P6L5;F6RQD1;F7D574	Q6P6L5_MOUSE	Myosin binding protein C, slow-type	20.7682	23.5471	20.4931	19.9282	19.9174	20.2864	19.7932	21.4557	24.5797	22.2756	24.8026	20.1422	21.6315	20.012	19.7129	FALSE	0	-0.344398	3.58743	1.62152	0.849811	0.0976953	3.07698	FALSE	-3.64149	0.290342	-1.67557	0.443658	0.0881598	-3.19446	FALSE	-0.737773	3.19406	1.22814	0.856699	0.198993	2.34265	FALSE	-5.11717	-1.47701	-3.29709	0.0433381
3148	Q80YX1;Q80YX1-2	Tnc	38	34	Q80YX1;Q80YX1-2;Q80YX1-3;Q80YX1-4;Q80YX1-5	TENA_MOUSE	Tenascin	20.6214	24.0253	20.5512	20.3318	19.6576	19.9622	20.154	21.0614	23.4044	21.4557	24.4997	20.0247	19.9944	19.241	19.9291	FALSE	0	-0.265121	3.67756	1.70622	0.849811	0.0838884	3.26305	FALSE	-2.84404	1.09865	-0.872696	0.621622	0.354575	-1.83108	FALSE	-0.036034	3.90665	1.93531	0.856699	0.053702	3.8246	FALSE	-4.40403	-0.753809	-2.57892	0.0921991
1938	Q05895	Thbs3	37	21	Q05895;E9PWF0	TSP3_MOUSE	Thrombospondin-3	22.9111	25.8989	22.8915	21.9034	21.5556	21.6228	21.624	22.9214	24.6913	23.3306	26.0703	21.4284	21.3159	21.4974	21.6275	FALSE	0	0.511715	3.93642	2.22407	0.845836	0.0150815	4.67209	TRUE	-2.06525	1.35946	-0.352897	0.794685	0.662041	-1.27712	FALSE	0.720843	4.14555	2.43319	0.725362	0.00916547	5.40088	TRUE	-4.16229	-0.991634	-2.57696	0.0648156
358	D3Z7D5	Col6a2	2	2	D3Z7D5	D3Z7D5_MOUSE	Collagen, type VI, alpha 2	19.6775	23.7775	20.2442	19.3705	19.1811	19.9121	19.6722	20.2551	23.4067	20.6136	24.1714	19.3906	19.0856	19.315	19.6565	FALSE	0	-0.56233	3.9605	1.69909	0.849811	0.127859	3.24695	FALSE	-3.14007	1.38276	-0.878654	0.682445	0.414598	-1.83866	FALSE	-0.390297	4.13253	1.87112	0.856699	0.0967573	3.65816	FALSE	-4.6714	-0.484075	-2.57774	0.121905
4264	Q91X72	Hpx	15	13	Q91X72;A0A1B0GS57	HEMO_MOUSE	Hemopexin	20.0452	24.226	19.2646	18.467	19.7626	19.8277	19.856	21.0836	23.9885	21.4402	24.1564	20.9961	20.4948	19.1027	19.2143	FALSE	0	-0.763656	4.16424	1.70029	0.849811	0.158955	3.24966	FALSE	-3.95251	0.97538	-1.48857	0.542981	0.213207	-2.8061	FALSE	-1.23729	3.6906	1.22665	0.859472	0.300073	2.34023	FALSE	-5.47003	-0.907687	-3.18886	0.0933721
218	A2RT60	Htra4	18	16	A2RT60	HTRA4_MOUSE	Serine protease HTRA4	19.668	24.3625	19.7756	20.5319	19.3789	19.3469	19.8066	20.6759	23.6336	21.2127	24.4686	20.0864	19.3658	19.8527	19.9308	FALSE	0	-0.937639	3.94286	1.50261	0.849811	0.205081	2.83355	FALSE	-3.66927	1.21123	-1.22902	0.582065	0.294721	-2.34408	FALSE	-0.980464	3.90004	1.45979	0.856699	0.217451	2.75068	FALSE	-4.99087	-0.472399	-2.73163	0.122892
1418	P50608	Fmod	20	11	P50608	FMOD_MOUSE	Fibromodulin	26.2179	29.5855	25.9432	24.5526	25.2426	25.4105	25.5107	26.3344	29.0281	26.9112	29.8293	25.2088	25.5004	24.9754	25.7513	FALSE	0	0.0420368	4.09746	2.06975	0.849811	0.0460927	4.19813	TRUE	-2.80458	1.25084	-0.77687	0.687046	0.420955	-1.71341	FALSE	-0.137796	3.91762	1.88991	0.856699	0.0651008	3.70613	FALSE	-4.72391	-0.969322	-2.84662	0.0812224
5469	Q9R0G6	Comp	70	44	Q9R0G6	COMP_MOUSE	Cartilage oligomeric matrix protein	26.7508	30.2602	26.6388	25.621	25.7996	26.2141	25.9802	26.8549	29.5744	27.4343	30.428	25.5226	26.0004	26.0015	26.3167	FALSE	0	-0.0590183	4.01812	1.97955	0.849811	0.0559808	3.9437	FALSE	-2.72821	1.34893	-0.689639	0.724154	0.476028	-1.61288	FALSE	-0.115613	3.96152	1.92296	0.856699	0.0623394	3.79199	FALSE	-4.55654	-0.781842	-2.66919	0.0920481
745	O70362	Gpld1	26	19	O70362;Q8VCU2	PHLD_MOUSE	Phosphatidylinositol-glycan-specific phospholipase D	21.5148	24.9993	21.5126	20.9878	20.9025	21.0131	21.1333	22.0007	24.958	22.7824	24.906	20.9323	20.9423	21.0774	21.2913	FALSE	0	-0.216823	3.54963	1.6664	0.849811	0.0779662	3.17422	FALSE	-2.86943	0.89702	-0.986205	0.565027	0.276803	-1.98097	FALSE	-0.268505	3.49794	1.61472	0.856699	0.0864832	3.06252	FALSE	-4.39613	-0.909079	-2.65261	0.0811731
1194	P28653	Bgn	24	14	P28653	PGS1_MOUSE	Biglycan	27.0622	30.9661	27.4938	26.0498	26.4364	26.421	26.61	27.355	30.8201	27.3552	30.9937	26.7212	26.5738	26.1328	26.75	FALSE	0	-0.14524	4.40135	2.12806	0.849811	0.0640892	4.37128	FALSE	-2.89692	1.64967	-0.623624	0.752714	0.561889	-1.54074	FALSE	-0.310381	4.23621	1.96291	0.856699	0.0845378	3.89849	FALSE	-4.85634	-0.647017	-2.75168	0.110593
932	P08226	Apoe	21	15	P08226;A0A1B0GX15;G3UWN5	APOE_MOUSE	Apolipoprotein E	21.3223	25.2385	21.0983	20.1651	20.476	20.4444	19.934	21.348	24.4538	21.8904	24.7731	20.4972	20.7145	20.9259	20.0433	FALSE	0	0.103808	4.49255	2.29818	0.849811	0.0415057	4.91837	TRUE	-2.75767	1.63107	-0.563301	0.763209	0.586958	-1.47765	FALSE	-0.186587	4.20216	2.00778	0.856699	0.0695117	4.02164	FALSE	-4.89307	-0.829887	-2.86148	0.092466
603	O35103	Omd	10	6	O35103	OMD_MOUSE	Osteomodulin	21.9355	24.918	21.781	19.6202	19.7885	20.6478	20.7983	21.4202	24.2132	22.0089	24.9691	20.2899	20.8313	20.5072	20.704	FALSE	0	0.708402	4.6205	2.66445	0.776556	0.011651	6.33986	TRUE	-2.23078	1.68132	-0.274732	0.853491	0.7653	-1.20977	FALSE	0.33901	4.25111	2.29506	0.820305	0.0250855	4.90773	TRUE	-4.75013	-1.12823	-2.93918	0.0650727
855	O89053	Coro1a	2	2	O89053;G3UYK8;A0A0U1RPY8;D3YW57	COR1A_MOUSE	Coronin-1A	17.1678	19.8036	16.5934	15.8219	16.3987	16.5302	16.2457	18.0073	19.8594	18.1432	18.4841	17.3574	17.8868	12.9107	16.0798	TRUE	1	-0.718157	3.92978	1.60581	0.849811	0.15845	3.04367	FALSE	-3.09251	1.55542	-0.768545	0.730114	0.48578	-1.70355	FALSE	-0.527693	4.12025	1.79628	0.856699	0.118238	3.47323	FALSE	-4.52593	-0.22278	-2.37436	0.127523
2184	Q3UN88	Mcpt4	3	2	Q3UN88	Q3UN88_MOUSE	Mast cell protease 4	22.8159	24.8647	22.1419	20.698	21.7449	21.4995	20.5399	23.1781	25.0749	23.6214	24.8029	22.6137	21.0787	22.14	20.5935	FALSE	0	0.581405	3.72585	2.15363	0.776556	0.0112936	4.44945	TRUE	-2.46737	0.677069	-0.895152	0.547753	0.239095	-1.85981	FALSE	0.0954521	3.23989	1.66767	0.841604	0.0393598	3.17702	TRUE	-4.50437	-1.59318	-3.04878	0.0327336
4130	Q8VEA6	Chrdl2	8	7	Q8VEA6;A0A0B4J1E8;D3YV59	CRDL2_MOUSE	Chordin-like protein 2	20.4584	24.5835	19.8639	19.514	19.6297	19.9663	18.9303	19.2845	22.9144	20.7652	24.2576	18.9311	19.0238	19.3805	19.8018	FALSE	0	-0.458396	4.70877	2.12519	0.849811	0.0985122	4.3626	FALSE	-2.75373	2.41344	-0.170143	0.925913	0.888519	-1.12517	FALSE	-0.232589	4.93458	2.351	0.856699	0.0708536	5.10176	FALSE	-4.68727	0.0966029	-2.29533	0.159967
2556	Q62000	Ogn	15	12	Q62000	MIME_MOUSE	Mimecan	22.0061	26.0339	22.1769	20.7866	21.1622	21.1666	21.5386	21.3672	25.1782	22.877	25.829	21.3527	21.5329	21.0579	21.5601	FALSE	0	-0.0993144	4.58363	2.24216	0.849811	0.058985	4.73104	FALSE	-2.74868	1.93426	-0.40721	0.820294	0.71192	-1.32612	FALSE	-0.311719	4.37122	2.02975	0.856699	0.0834599	4.08335	FALSE	-4.81715	-0.481586	-2.64937	0.122593
553	O08746;O08746-2	Matn2	37	27	O08746;A0A0A0MQM7;A0A2I3BRF3;O08746-2	MATN2_MOUSE	Matrilin-2	22.0132	25.7853	21.7501	21.1291	21.3203	21.2422	21.3236	22.2521	24.8169	22.697	25.339	21.2112	21.1793	21.4151	21.5836	FALSE	0	-0.090164	3.94827	1.92905	0.849811	0.0594986	3.80805	FALSE	-2.6126	1.42583	-0.593386	0.744444	0.534784	-1.50878	FALSE	-0.183635	3.8548	1.83558	0.856699	0.0711028	3.56915	FALSE	-4.39187	-0.653007	-2.52244	0.101832
883	P01837	Igkc	6	3	P01837;A0A5H1ZRK8	IGKC_MOUSE	Immunoglobulin kappa constant	19.5093	24.1381	19.1034	18.3135	19.7649	19.4606	18.7715	20.7847	23.243	20.8511	22.4608	20.9953	19.9619	18.9805	17.7657	FALSE	0	-0.66358	4.34224	1.83933	0.849811	0.135646	3.57844	FALSE	-3.42087	1.58496	-0.917957	0.704267	0.440564	-1.88944	FALSE	-1.01185	3.99398	1.49107	0.856699	0.219246	2.81097	FALSE	-5.07454	-0.440042	-2.75729	0.123749
1129	P22599	Serpina1b	4	3	P07758;P22599;Q00896;Q00897;A0A0A0MQA3;A0A0R4J0X5	A1AT2_MOUSE	Alpha-1-antitrypsin 1-2	21.4491	23.7954	20.7748	19.8865	20.7494	20.4442	20.4131	21.2795	23.2057	22.4502	23.986	20.6999	21.0498	19.8667	19.7592	FALSE	0	0.0316643	3.23467	1.63317	0.849811	0.046267	3.10193	TRUE	-2.32539	0.877616	-0.723886	0.613733	0.344903	-1.65162	FALSE	0.0610366	3.26404	1.66254	0.843387	0.0430413	3.16573	TRUE	-3.83976	-0.87435	-2.35705	0.0707627
920	P07724	Alb	51	34	P07724	ALBU_MOUSE	Albumin	22.6617	25.7643	22.037	21.1079	22.1369	22.2585	22.2933	23.2536	25.5378	23.8537	25.4737	23.1079	22.9701	21.6067	21.003	FALSE	0	-0.411862	3.48881	1.53847	0.849811	0.111572	2.90487	FALSE	-2.99239	0.908282	-1.04205	0.562749	0.267653	-2.05916	FALSE	-0.634609	3.26606	1.31573	0.856699	0.16775	2.48928	FALSE	-4.38619	-0.774867	-2.58053	0.0907245
593	O09164	Sod3	12	7	O09164	SODE_MOUSE	Extracellular superoxide dismutase [Cu-Zn]	20.5309	24.064	20.7501	20.5295	20.2593	20.5494	20.9553	20.8394	23.7498	21.2175	24.141	19.7801	19.8545	20.3238	20.7302	FALSE	0	-0.810464	3.22704	1.20829	0.849811	0.217219	2.31064	FALSE	-2.72401	1.3135	-0.705259	0.717633	0.462043	-1.63044	FALSE	-0.409249	3.62826	1.6095	0.856699	0.108165	3.05147	FALSE	-3.78255	-0.0445455	-1.91355	0.143118
122	A0A571BF46	Neb	63	62	E9Q1W3;A0A571BF46;A0A571BF58;A2AQA9;A2AQB2	A0A571BF46_MOUSE	Nebulin	21.6962	24.3802	22.0614	21.2195	21.4105	21.7812	21.1412	22.0973	24.9955	22.6474	25.8945	21.9971	21.4777	21.0503	21.8904	FALSE	0	-0.562685	3.21164	1.32448	0.849811	0.152524	2.50443	FALSE	-3.08328	0.691054	-1.19611	0.542973	0.192963	-2.29121	FALSE	-0.778441	2.99589	1.10872	0.856699	0.225288	2.15655	FALSE	-4.26777	-0.773416	-2.52059	0.0905263
199	A2ASS6	Ttn	410	382	A2ASS6;A0A5K1VVQ9;A2ASS6-2;E9Q8K5;E9Q8N1;A0A5K1VVQ1	TITIN_MOUSE	Titin	20.8569	24.221	20.6466	20.6082	19.9176	20.4277	20.9123	22.1716	25.0489	23.0081	25.9795	22.2143	21.5087	21.3345	22.075	FALSE	0	-0.638284	3.52176	1.44174	0.849811	0.157257	2.71648	FALSE	-4.22384	-0.0637962	-2.14382	0.392094	0.0443234	-4.4193	TRUE	-1.95495	2.20509	0.125067	1	0.898152	1.09056	FALSE	-5.51128	-1.65983	-3.58555	0.0420274
5603	Q9WVJ9	Efemp2	11	11	Q9WVJ9;G5E8D6;A0A494BAR1;A0A494BBF0;E9Q3F3;E9Q3N9;F6Z1C2	FBLN4_MOUSE	EGF-containing fibulin-like extracellular matrix protein 2	20.7409	23.87	20.8127	20.3354	20.3673	20.6177	20.4177	20.8946	23.5714	21.4336	23.9204	20.1738	20.4405	19.8585	20.3777	FALSE	0	-0.420598	3.16722	1.37331	0.849811	0.121457	2.59064	FALSE	-2.44105	1.14676	-0.647145	0.706884	0.447908	-1.56607	FALSE	-0.198655	3.38916	1.59525	0.856699	0.0766755	3.02148	FALSE	-3.68129	-0.359619	-2.02046	0.12289
2413	Q60847	Col12a1	118	93	Q60847;Q60847-2;Q60847-5;E9PX70	COCA1_MOUSE	Collagen alpha-1(XII) chain	22.7602	26.4959	23.4619	22.4019	22.4598	22.6705	22.9562	23.5742	26.17	23.6697	26.2647	22.6984	22.7305	22.4805	22.8491	FALSE	0	-0.261051	3.49555	1.61725	0.849811	0.0853213	3.0679	FALSE	-2.55863	1.19797	-0.680331	0.706087	0.446117	-1.60251	FALSE	-0.32858	3.42802	1.54972	0.856699	0.0976046	2.92761	FALSE	-4.03655	-0.558612	-2.29758	0.107705
1964	Q08761	Pros1	24	19	Q08761	PROS_MOUSE	Vitamin K-dependent protein S	21.619	24.9489	21.3344	21.0311	20.9182	20.7603	21.2059	22.0871	24.2771	22.2308	24.6241	21.2909	20.7536	20.7794	21.5375	FALSE	0	-0.166535	3.47696	1.65521	0.849811	0.0712311	3.14969	FALSE	-2.49243	1.15107	-0.670681	0.703004	0.438868	-1.59182	FALSE	-0.277987	3.3655	1.54376	0.856699	0.0897968	2.91553	FALSE	-4.0125	-0.639282	-2.32589	0.0966373
1120	P21812	Mcpt4	10	8	P21812;Q3UN88	MCPT4_MOUSE	Mast cell protease 4	22.3153	23.9096	21.6393	20.1433	20.7074	20.8132	19.2087	21.881	23.8795	22.4945	23.5957	21.3113	21.2137	21.1301	19.3473	FALSE	0	0.87225	3.93424	2.40325	0.50972	0.00500002	5.28992	TRUE	-1.87226	1.18973	-0.341264	0.783357	0.636614	-1.26687	FALSE	0.339776	3.40177	1.87077	0.814125	0.020611	3.65728	TRUE	-4.16194	-1.32708	-2.74451	0.0404225
3703	Q8CG19	Ltbp1	10	10	Q8CG19;A0A3Q4EGK3;B1B1E2;Q8CG19-2;Q8CG19-3	LTBP1_MOUSE	Latent-transforming growth factor beta-binding protein 1	18.3084	19.3297	18.3858	17.72	18.0432	17.7618	17.6177	19.0522	18.2005	18.8915	20.0272	12.9107	18.0286	18.3516	18.1251	TRUE	1	-1.43474	3.21268	0.88897	0.924603	0.421617	1.85185	FALSE	-2.69193	1.95548	-0.368226	0.835253	0.736386	-1.29076	FALSE	-0.50305	4.14436	1.82066	0.856699	0.113762	3.53242	FALSE	-3.40853	0.894137	-1.2572	0.320402
4369	Q921I1	Tf	54	37	Q921I1	TRFE_MOUSE	Serotransferrin	22.3474	25.3622	21.767	21.4027	21.8643	22.1322	21.8759	23.0195	25.0388	22.9384	25.2319	22.7171	22.3482	21.1266	21.3066	FALSE	0	-0.497552	3.17776	1.34011	0.849811	0.138402	2.5317	FALSE	-2.73593	0.93939	-0.898268	0.588102	0.308542	-1.86383	FALSE	-0.553429	3.12189	1.28423	0.856699	0.154139	2.43552	FALSE	-3.93972	-0.537034	-2.23837	0.108416
27	A0A0A6YY53;F6TQW2	Ighg2c	8	5	A0A0A6YY53;F6TQW2	A0A0A6YY53_MOUSE;F6TQW2_MOUSE	Immunoglobulin heavy constant gamma 2C (Fragment)	20.2745	23.0955	19.8616	18.813	19.6631	19.8308	19.9909	21.2258	22.8522	20.9886	22.903	21.1479	20.4067	19.2008	18.6367	FALSE	0	-0.32625	3.33178	1.50277	0.849811	0.0988596	2.83385	FALSE	-2.74421	0.913822	-0.915192	0.583025	0.297728	-1.88582	FALSE	-0.599869	3.05816	1.22915	0.856699	0.169264	2.34428	FALSE	-4.1113	-0.724619	-2.41796	0.0907245
659	O35701	Matn3	18	12	O35701	MATN3_MOUSE	Matrilin-3	21.6815	24.6813	21.606	21.2489	21.5647	21.2903	21.5339	22.0409	25.0446	22.8787	25.5291	21.8749	21.6662	21.6566	22.0343	FALSE	0	-0.625724	3.1194	1.24684	0.849811	0.172922	2.37321	FALSE	-3.08959	0.65553	-1.21703	0.542571	0.182652	-2.32468	FALSE	-1.02425	2.72088	0.848314	0.88311	0.343856	1.8004	FALSE	-4.19752	-0.730213	-2.46387	0.0913564
1122	P21956;P21956-2	Mfge8	38	26	P21956;P21956-2	MFGM_MOUSE	Lactadherin	25.5965	28.805	25.9048	25.3196	25.5853	25.823	25.5401	26.262	28.6656	26.7367	29.0606	25.4377	25.6951	25.4481	26.1044	FALSE	0	-0.525864	2.92932	1.20173	0.849811	0.155899	2.30015	FALSE	-2.64006	0.815124	-0.91247	0.563693	0.2729	-1.88227	FALSE	-0.63018	2.82501	1.09741	0.856699	0.19204	2.13971	FALSE	-3.71364	-0.514759	-2.1142	0.107705
2579	Q62181	Sema3c	20	17	Q62181	SEM3C_MOUSE	Semaphorin-3C	20.9382	21.8178	21.086	20.0843	19.8837	19.6274	20.0477	21.8126	21.4975	21.2896	22.2809	19.465	20.0401	19.7304	19.6367	FALSE	0	0.67545	2.06438	1.36991	0.251788	0.00100208	2.58455	TRUE	-1.13391	0.255019	-0.439445	0.542973	0.193639	-1.35608	FALSE	0.868195	2.25712	1.56266	0.143251	0.000347583	2.95398	TRUE	-2.45231	-1.16641	-1.80936	0.00615518
5197	Q9ES30	C1qtnf3	15	8	Q9ES30;D3YZ61	C1QT3_MOUSE	Complement C1q tumor necrosis factor-related protein 3	21.7503	21.3977	21.7177	21.5149	20.3671	21.7299	20.8228	22.4341	22.7875	21.7961	22.4742	19.9782	20.4567	20.7154	20.5103	FALSE	0	-0.295118	1.32151	0.513197	0.849811	0.192255	1.42721	FALSE	-1.5594	0.0572337	-0.751081	0.393794	0.0658186	-1.68305	FALSE	0.398405	2.01503	1.20672	0.636381	0.00683545	2.30812	TRUE	-2.01263	-0.515924	-1.26428	0.0564648
2550	Q61838	Pzp	24	22	Q61838	PZP_MOUSE	Pregnancy zone protein	20.7756	23.9303	20.2252	19.4808	20.2849	20.1833	19.8697	21.0896	22.7618	22.0843	22.735	21.0712	20.965	19.6512	19.4236	FALSE	0	-0.0379309	3.41598	1.68903	0.849811	0.0544789	3.22439	FALSE	-2.25092	1.20299	-0.523966	0.740215	0.521834	-1.4379	FALSE	-0.361004	3.09291	1.36595	0.856699	0.110702	2.57747	FALSE	-3.81184	-0.61414	-2.21299	0.0955475
1296	P39876	Timp3	9	7	P39876	TIMP3_MOUSE	Metalloproteinase inhibitor 3	23.0793	24.4465	22.6509	22.2099	22.0591	22.3146	21.8898	23.3076	24.4569	23.2614	25.1496	22.351	22.253	22.1216	21.9239	FALSE	0	0.177976	2.36982	1.2739	0.849811	0.0262131	2.41814	TRUE	-1.7476	0.444238	-0.651683	0.542981	0.220038	-1.571	FALSE	0.133913	2.32576	1.22983	0.835969	0.030806	2.3454	TRUE	-2.94021	-0.910954	-1.92558	0.0411604
743	O70326	Grem1	26	15	O70326	GREM1_MOUSE	Gremlin-1	24.8115	27.7074	24.8233	24.4664	24.9953	24.6931	24.9141	24.7987	27.5821	25.5325	27.9096	24.1814	24.7285	24.5108	24.9375	FALSE	0	-0.750389	2.7775	1.01355	0.849811	0.235041	2.01888	FALSE	-2.43891	1.08898	-0.674964	0.687283	0.421524	-1.59656	FALSE	-0.572744	2.95514	1.1912	0.856699	0.167349	2.28343	FALSE	-3.32161	-0.055424	-1.68852	0.140757
1124	P21981	Tgm2	29	23	P21981	TGM2_MOUSE	Protein-glutamine gamma-glutamyltransferase 2	23.2715	25.1881	23.5174	22.3399	22.31	22.4016	22.7717	23.3717	24.45	23.347	25.2519	22.2737	22.3581	22.2454	22.2272	FALSE	0	0.404629	2.66846	1.53654	0.776556	0.0118759	2.90099	TRUE	-1.24471	1.01912	-0.112793	0.891936	0.83211	-1.08132	FALSE	0.584338	2.84817	1.71625	0.602736	0.00621511	3.28582	TRUE	-2.69729	-0.601387	-1.64934	0.0726564
1342	P46412	Gpx3	7	6	P46412	GPX3_MOUSE	Glutathione peroxidase 3	20.0448	22.7307	19.7534	19.852	19.0819	18.8039	19.4229	19.2787	22.0109	20.7422	22.474	19.3643	19.8649	18.8611	19.2944	FALSE	0	-0.187912	3.29352	1.5528	0.849811	0.0758673	2.93387	FALSE	-2.0242	1.45723	-0.28349	0.830359	0.729396	-1.21714	FALSE	-0.243925	3.2375	1.49679	0.856699	0.0856905	2.82214	FALSE	-3.44788	-0.224703	-1.83629	0.125716
1929	Q04857	Col6a1	65	47	Q04857	CO6A1_MOUSE	Collagen alpha-1(VI) chain	27.4836	31.3051	28.0322	27.7445	27.9303	27.924	28.198	28.1587	30.168	28.3257	31.2062	27.8382	27.625	27.5712	27.7278	FALSE	0	-0.906638	2.88877	0.991068	0.849811	0.278057	1.98766	FALSE	-2.42207	1.37334	-0.524365	0.752001	0.559096	-1.4383	FALSE	-0.647987	3.14742	1.24972	0.856699	0.177331	2.37795	FALSE	-3.27237	0.241501	-1.51543	0.18742
1910	Q02788	Col6a2	71	47	Q02788;D3Z7D5	CO6A2_MOUSE	Collagen alpha-2(VI) chain	27.3576	31.2105	27.8538	27.6914	27.7864	27.8909	27.9461	28.1672	30.1892	28.1448	30.9096	27.7783	27.4814	27.3972	27.671	FALSE	0	-0.900532	2.85776	0.978616	0.849811	0.279346	1.97057	FALSE	-2.42454	1.33376	-0.545387	0.747581	0.539773	-1.45941	FALSE	-0.653837	3.10446	1.22531	0.856699	0.181325	2.33806	FALSE	-3.26376	0.21575	-1.524	0.183881
1117	P21570	Ang	5	4	P21570	ANGI_MOUSE	Angiogenin	19.4199	21.5672	19.5711	19.8275	17.7667	18.9351	19.3895	19.8981	20.0481	19.4893	21.2543	17.3168	19.044	17.58	19.6663	FALSE	0	-0.411273	2.82398	1.20635	0.849811	0.130455	2.30753	FALSE	-1.60399	1.63126	0.013638	0.993577	0.985676	1.0095	FALSE	0.16666	3.40191	1.78428	0.841604	0.0332599	3.44447	TRUE	-2.69034	0.304916	-1.19271	0.209364
1547	P58774	Tpm2	11	9	P58774;A2AIM4;P_Q5KR48;P_Q5KR48-2	TPM2_MOUSE	Tropomyosin beta chain	18.4454	21.6742	18.8537	19.8596	18.9283	19.4639	18.8893	20.3103	21.4425	19.7794	22.3022	19.1515	20.2552	18.9656	18.4338	FALSE	0	-1.35319	2.09821	0.372507	1	0.647211	1.2946	FALSE	-3.02652	0.424884	-1.30082	0.507091	0.126733	-2.46368	FALSE	-1.26943	2.18197	0.456266	1	0.575944	1.37199	FALSE	-3.27101	-0.0756356	-1.67332	0.137106
5551	Q9WUA1	Wif1	14	11	Q9WUA1;H3BKQ8	WIF1_MOUSE	Wnt inhibitory factor 1	22.6151	24.4604	22.7824	22.0587	21.8522	21.7617	22.43	23.1103	24.1215	23.1932	24.8423	21.385	21.6327	22.4569	22.8292	FALSE	0	0.0427799	2.47784	1.26031	0.849811	0.0435497	2.39548	TRUE	-1.74839	0.686675	-0.530857	0.630011	0.36163	-1.44479	FALSE	-0.00752862	2.42754	1.21	0.856699	0.0512246	2.31338	FALSE	-2.91839	-0.663954	-1.79117	0.0707627
3969	Q8R2G6	Ccdc80	57	36	Q8R2G6	CCD80_MOUSE	Coiled-coil domain-containing protein 80	24.053	26.9021	24.1175	23.5304	23.9173	23.8981	24.2358	24.3132	26.8202	24.7067	27.0145	23.5816	23.9691	24.0862	24.2683	FALSE	0	-0.547446	2.80507	1.12881	0.849811	0.168452	2.18678	FALSE	-2.36571	0.986798	-0.689458	0.656972	0.388574	-1.61268	FALSE	-0.628336	2.72418	1.04792	0.856699	0.1987	2.06755	FALSE	-3.37018	-0.266357	-1.81827	0.124274
2970	Q7TMJ8;Q7TMJ8-2	Pik3ip1	3	3	Q7TMJ8;Q7TMJ8-2;Z4YN57;F6S185;Z4YMN3	P3IP1_MOUSE	Phosphoinositide-3-kinase-interacting protein 1	19.6047	19.1737	19.668	19.8741	19.941	19.6101	20.6544	19.9691	23.4369	20.0859	22.9763	19.6212	19.4804	20.548	19.8968	FALSE	0	-2.21061	1.13512	-0.537748	0.999298	0.497825	-1.45171	FALSE	-3.80777	-0.462033	-2.1349	0.392094	0.016537	-4.39206	TRUE	-2.07731	1.26842	-0.404448	1	0.608649	-1.32358	FALSE	-3.14592	-0.0483775	-1.59715	0.141295
3665	Q8CD91	Smoc2	26	19	Q8CD91;A0A3B2WCK7	SMOC2_MOUSE	SPARC-related modular calcium-binding protein 2	21.3478	24.3037	21.4689	21.5961	20.9727	21.2728	21.686	21.5965	23.4952	21.7214	24.4973	20.4822	21.1135	21.199	21.673	FALSE	0	-0.745102	2.72823	0.991565	0.849811	0.237849	1.98834	FALSE	-2.1908	1.28253	-0.454134	0.75893	0.58008	-1.36996	FALSE	-0.480124	2.99321	1.25654	0.856699	0.141247	2.38922	FALSE	-3.05354	0.162142	-1.4457	0.177504
2510	Q61508	Ecm1	16	14	Q61508;F8WI14;Q61508-2	ECM1_MOUSE	Extracellular matrix protein 1	21.4306	22.6249	20.9783	20.6501	20.37	20.2268	19.9426	21.9587	21.7582	21.304	23.1731	20.6556	20.0746	20.3322	20.3015	FALSE	0	0.360961	2.40008	1.38052	0.776556	0.0120436	2.60362	TRUE	-1.39014	0.648983	-0.370577	0.706067	0.444572	-1.29287	FALSE	0.317365	2.35648	1.33692	0.78167	0.0143366	2.52612	TRUE	-2.69503	-0.807169	-1.7511	0.0422983
374	E9PV66	Myo18b	2	2	E9PV66	E9PV66_MOUSE	Myosin XVIIIb	19.1884	21.9615	19.4706	19.7048	18.8491	19.5612	19.1188	19.7037	21.2089	19.0516	22.1638	19.1664	18.7168	18.4704	18.9746	FALSE	0	-0.758698	2.55542	0.898362	0.849811	0.261041	1.86395	FALSE	-1.98223	1.33189	-0.325165	0.801672	0.677159	-1.25281	FALSE	-0.282304	3.03182	1.37476	0.856699	0.0959593	2.59324	FALSE	-2.75767	0.310613	-1.22353	0.208813
4888	Q9D236;Q9D236-1	Htra3	17	14	Q9D236;Q9D236-1;Q9D236-4;A0A0J9YV92	HTRA3_MOUSE	Serine protease HTRA3	22.7021	25.1861	22.2593	21.8636	22.101	21.9366	22.228	23.2524	24.542	23.5558	25.6519	22.4514	22.6096	22.5502	22.728	FALSE	0	-0.107071	2.80748	1.35021	0.849811	0.0664969	2.54949	FALSE	-2.32526	0.589296	-0.867981	0.542981	0.219329	-1.82511	FALSE	-0.65956	2.25499	0.797717	0.856699	0.25668	1.73835	FALSE	-3.56736	-0.86901	-2.21819	0.0623318
1932	Q05306	Col10a1	8	5	Q05306	COAA1_MOUSE	Collagen alpha-1(X) chain	22.7774	23.8909	22.5036	22.0795	21.6633	22.0214	21.726	22.8355	24.3042	23.1304	24.9675	22.3796	22.0153	22.1624	22.0653	FALSE	0	0.112361	2.25712	1.18474	0.849811	0.0330283	2.27323	TRUE	-1.82448	0.320284	-0.752097	0.529557	0.152793	-1.68424	FALSE	-0.170761	1.974	0.90162	0.856699	0.0920569	1.86816	FALSE	-2.92967	-0.944007	-1.93684	0.0400999
945	P09528	Fth1	14	7	P09528;A0A494BA92	FRIH_MOUSE	Ferritin heavy chain	21.3416	24.4238	21.1745	21.5418	21.1223	21.0452	21.0595	22.2656	23.6644	21.5598	23.1642	21.7223	21.1847	20.7444	20.5314	FALSE	0	-0.461381	2.70355	1.12109	0.849811	0.149012	2.17511	FALSE	-1.93269	1.23224	-0.350223	0.785072	0.638997	-1.27476	FALSE	-0.31485	2.85008	1.26762	0.856699	0.106678	2.40763	FALSE	-2.93639	-0.00622922	-1.47131	0.148159
1324	P43027	Gdf5	10	10	P43027	GDF5_MOUSE	Growth/differentiation factor 5	20.0396	22.2156	20.1404	19.8381	19.7547	19.4216	20.0073	20.2213	22.1629	20.7715	22.9092	19.2407	19.9067	19.8679	20.6773	FALSE	0	-0.42954	2.51573	1.0431	0.849811	0.149076	2.06065	FALSE	-2.19034	0.75493	-0.717706	0.588102	0.309919	-1.64456	FALSE	-0.597261	2.34801	0.875375	0.856699	0.220196	1.83449	FALSE	-3.1242	-0.397406	-1.7608	0.113549
1115	P21460	Cst3	7	5	P21460;A2APX3	CYTC_MOUSE	Cystatin-C	21.1765	23.7597	21.0058	20.7616	20.5553	20.5682	21.0114	21.4823	23.369	21.4648	23.4406	20.3028	20.8383	20.6828	21.5757	FALSE	0	-0.265411	2.7785	1.25655	0.849811	0.0974065	2.38923	FALSE	-1.98045	1.06346	-0.458494	0.740425	0.52474	-1.37411	FALSE	-0.391171	2.65274	1.13079	0.856699	0.131762	2.18978	FALSE	-3.1241	-0.305982	-1.71504	0.12289
5502	Q9R1E6-2	Enpp2	64	38	G3UXY9;Q9R1E6-2	ENPP2_MOUSE	Isoform 2 of Ectonucleotide pyrophosphatase/phosphodiesterase family member 2	23.8751	25.8354	23.9491	23.5523	23.4735	23.5383	23.5288	23.5072	25.6143	24.2543	26.3051	22.8486	23.4087	23.3822	23.6926	FALSE	0	-0.352961	2.41294	1.02999	0.849811	0.130914	2.04201	FALSE	-1.74997	1.01593	-0.367017	0.757666	0.574531	-1.28968	FALSE	-0.162759	2.60314	1.22019	0.856699	0.0787257	2.32978	FALSE	-2.67737	-0.116644	-1.39701	0.129136
4162	Q8VHX6;Q8VHX6-2	Flnc	55	50	Q8VHX6;Q8VHX6-2	FLNC_MOUSE	Filamin-C	21.2627	22.1016	21.3123	21.0769	20.6747	20.7494	20.6035	21.9696	22.826	21.8997	23.2453	20.9722	21.2583	20.6242	20.777	FALSE	0	-0.0301078	1.59548	0.782685	0.849811	0.0577686	1.72033	FALSE	-1.73911	-0.113527	-0.92632	0.392094	0.0287204	-1.90042	TRUE	-0.161891	1.4637	0.650902	0.856699	0.106763	1.57015	FALSE	-2.46151	-0.956505	-1.70901	0.0213981
5465	Q9R0B9	Plod2	33	24	Q9R0B9;E9Q718	PLOD2_MOUSE	Procollagen-lysine,2-oxoglutarate 5-dioxygenase 2	22.5823	24.8455	22.6311	22.384	22.3731	22.2896	22.3397	23.0505	24.7941	23.0664	25.034	22.3568	22.2745	22.4521	22.5646	FALSE	0	-0.308642	2.32139	1.00637	0.849811	0.121566	2.00886	FALSE	-1.94829	0.681743	-0.633274	0.58962	0.315461	-1.55108	FALSE	-0.374039	2.25599	0.940977	0.856699	0.145304	1.91983	FALSE	-2.85712	-0.42218	-1.63965	0.102392
4021	Q8R4W6	Pcolce2	40	19	Q8R4W6	PCOC2_MOUSE	Procollagen C-endopeptidase enhancer 2	26.1608	27.4599	26.0223	25.3373	25.08	25.2899	25.5684	26.1129	26.9791	26.3477	27.9969	25.0795	25.2066	25.2358	25.631	FALSE	0	0.22188	2.23557	1.22872	0.849811	0.0207416	2.3436	TRUE	-1.31839	0.695297	-0.311548	0.737429	0.513745	-1.24104	FALSE	0.252556	2.26625	1.2594	0.814125	0.0183312	2.39396	TRUE	-2.47243	-0.608115	-1.54027	0.0612754
5503	Q9R1E6-3	Enpp2	4	3	Q9R1E6;Q9R1E6-3	ENPP2_MOUSE	Isoform 3 of Ectonucleotide pyrophosphatase/phosphodiesterase family member 2	21.0179	23.1418	20.5001	20.6354	20.6614	20.7572	20.8713	21.1301	22.7934	21.883	23.3862	20.42	20.4059	20.7783	21.3056	FALSE	0	-0.542172	2.18613	0.821977	0.849811	0.214333	1.76783	FALSE	-2.10904	0.619261	-0.744888	0.555458	0.257799	-1.67584	FALSE	-0.53833	2.18997	0.825819	0.856699	0.212332	1.77254	FALSE	-2.82982	-0.303909	-1.56687	0.121561
473	F8VPK6	Xylt1	4	3	F8VPK6	F8VPK6_MOUSE	protein xylosyltransferase	21.0727	22.8643	20.7719	20.6236	20.9603	20.634	20.6765	22.0825	22.759	21.6419	23.1311	20.6479	20.7337	20.8081	21.401	FALSE	0	-0.230667	1.92272	0.846024	0.849811	0.11283	1.79754	FALSE	-1.91071	0.24267	-0.834021	0.493056	0.117517	-1.78265	FALSE	-0.404708	1.74868	0.671984	0.856699	0.199395	1.59326	FALSE	-2.67687	-0.683223	-1.68005	0.0567154
938	P08905	Lyz2	4	3	P08905	LYZ2_MOUSE	Lysozyme C-2	22.3879	24.1121	22.294	22.0563	21.3215	21.7073	22.0083	22.693	23.742	22.5459	24.0312	21.6623	21.5559	21.7773	21.9993	FALSE	0	0.0937479	2.22221	1.15798	0.849811	0.0353017	2.23144	TRUE	-1.38596	0.742498	-0.32173	0.740425	0.523307	-1.24983	FALSE	0.118359	2.24682	1.18259	0.835969	0.0321892	2.26984	TRUE	-2.46499	-0.494423	-1.47971	0.0827681
4898	Q9D2K4;Q9D2K4-2	Iqch	2	2	Q9D2K4;B2RUB3;B7ZNG8;E9PUW2;Q9D2K4-2	IQCH_MOUSE	IQ domain-containing protein H	20.5259	21.4888	21.1244	20.3291	19.7984	20.4968	20.2345	20.8514	23.0955	20.9135	22.3137	19.9005	20.7069	20.627	19.9507	FALSE	0	-0.305344	1.96874	0.831697	0.849811	0.137314	1.77978	FALSE	-1.88419	0.38989	-0.747151	0.539178	0.178212	-1.67847	FALSE	-0.38692	1.88716	0.750121	0.856699	0.176618	1.68193	FALSE	-2.63154	-0.526152	-1.57885	0.0829304
2546	Q61805	Lbp	15	10	Q61805	LBP_MOUSE	Lipopolysaccharide-binding protein	21.6774	23.8188	21.3846	21.217	21.1979	21.2311	21.5535	22.2527	23.6545	22.101	23.8405	21.16	21.5468	21.3704	21.8166	FALSE	0	-0.276152	2.26353	0.993691	0.849811	0.114172	1.99127	FALSE	-1.93844	0.601245	-0.668599	0.56449	0.274331	-1.58953	FALSE	-0.4497	2.08999	0.820143	0.856699	0.18521	1.76558	FALSE	-2.83794	-0.486643	-1.66229	0.0920481
1645	P62631	Eef1a2	8	6	P62631	EF1A2_MOUSE	Elongation factor 1-alpha 2	20.6583	22.2579	21.0369	20.5362	20.0628	20.7864	20.8065	21.5702	23.3863	21.996	22.7998	20.9688	21.9594	20.0666	20.8413	FALSE	0	-0.427456	1.96688	0.769712	0.849811	0.187063	1.70493	FALSE	-2.31758	0.0767613	-1.12041	0.393794	0.0641459	-2.17408	FALSE	-0.838491	1.55585	0.358677	1	0.526973	1.28225	FALSE	-2.99848	-0.781757	-1.89012	0.0544642
5285	Q9JJH1	Rnase4	17	7	Q9JJH1;Q8C7E4	RNAS4_MOUSE	Ribonuclease 4	26.7774	28.5345	26.9349	26.3292	25.9767	25.9845	26.1906	27.498	28.1037	27.4703	27.8699	25.8	26.3037	26.2579	26.7056	FALSE	0	0.407534	2.18312	1.29533	0.689182	0.00784675	2.45432	TRUE	-1.20769	0.567893	-0.319899	0.707348	0.448417	-1.24824	FALSE	0.260989	2.03657	1.14878	0.795639	0.0153829	2.21727	TRUE	-2.43716	-0.793289	-1.61523	0.0390455
1076	P17897	Lyz1	2	2	P17897	LYZ1_MOUSE	Lysozyme C-1	21.0566	22.5717	21.3712	20.9803	20.3849	20.3057	20.5455	22.3341	22.7692	21.9619	23.0046	20.7478	20.8768	21.2279	21.4463	FALSE	0	0.246217	1.97857	1.11239	0.849811	0.0160034	2.16204	TRUE	-1.71712	0.0152327	-0.850944	0.392094	0.0535571	-1.80368	FALSE	-0.274368	1.45799	0.591809	0.856699	0.16279	1.50714	FALSE	-2.76526	-1.16141	-1.96334	0.0137305
5468	Q9R0E2	Plod1	16	15	Q9R0E2;A8Y5E6	PLOD1_MOUSE	Procollagen-lysine,2-oxoglutarate 5-dioxygenase 1	20.204	22.2081	20.1896	20.4058	19.958	20.1096	20.06	20.5647	21.9708	20.696	22.4991	19.8978	19.7313	19.9288	20.402	FALSE	0	-0.484979	1.95261	0.733816	0.849811	0.214671	1.66303	FALSE	-1.78426	0.653335	-0.565461	0.602439	0.332777	-1.47986	FALSE	-0.341546	2.09604	0.877249	0.856699	0.143152	1.83687	FALSE	-2.42766	-0.170892	-1.29928	0.125351
986	P11404	Fabp3	8	6	P11404	FABPH_MOUSE	Fatty acid-binding protein, heart	21.3766	21.366	20.9944	19.8599	20.5131	20.6242	20.066	21.476	22.6337	21.0908	22.4602	21.129	21.0092	19.4056	20.4358	FALSE	0	-0.065833	2.0255	0.979833	0.849811	0.0638595	1.97224	FALSE	-1.71519	0.376138	-0.669528	0.542973	0.188763	-1.59055	FALSE	-0.294928	1.7964	0.750739	0.856699	0.144078	1.68265	FALSE	-2.61746	-0.681263	-1.64936	0.0545978
124	A0A5F8MPH8	Tnxb	201	144	A0A5F8MPH8	A0A5F8MPH8_MOUSE	Tenascin XB	23.572	26.473	23.729	23.4143	23.3966	23.5477	23.7113	23.7621	25.2453	23.9931	26.1589	23.1089	23.3189	23.4763	23.6016	FALSE	0	-0.434051	2.58177	1.07386	0.849811	0.14707	2.10506	FALSE	-1.70645	1.30938	-0.198536	0.86256	0.779547	-1.14753	FALSE	-0.293035	2.72279	1.21488	0.856699	0.104873	2.32121	FALSE	-2.66845	0.123658	-1.2724	0.174307
4896	Q9D2G9	Hhipl2	18	14	Q9D2G9;Q9D2G9-2	HIPL2_MOUSE	HHIP-like protein 2	21.2676	22.5036	21.1286	20.5093	20.5642	20.4503	20.6788	21.2991	22.6112	21.5871	22.4557	20.6295	20.4079	20.4582	20.8144	FALSE	0	0.214189	1.95106	1.08262	0.849811	0.0186464	2.11788	TRUE	-1.22346	0.513405	-0.35503	0.659718	0.391368	-1.27901	FALSE	0.187327	1.9242	1.05576	0.814125	0.0211371	2.07882	TRUE	-2.24167	-0.63364	-1.43765	0.0451017
918	P07310	Ckm	23	15	P07310	KCRM_MOUSE	Creatine kinase M-type	23.22	24.4284	23.5322	21.7744	22.9609	22.8135	22.5797	23.3517	25.5979	24.4776	25.5591	23.0654	24.0198	22.6332	23.6269	FALSE	0	-0.0575257	2.44704	1.19476	0.849811	0.0597952	2.28907	FALSE	-2.27201	0.232561	-1.01972	0.466345	0.101584	-2.02753	FALSE	-0.861725	1.64285	0.390561	1	0.510479	1.3109	FALSE	-3.37387	-1.05509	-2.21448	0.0411604
5370	Q9QUP5	Hapln1	44	29	Q9QUP5	HPLN1_MOUSE	Hyaluronan and proteoglycan link protein 1	28.7606	30.7064	28.8539	28.3206	28.2847	28.422	28.5926	28.7446	30.1376	29.1719	30.6458	28.067	28.3722	28.2874	28.5637	FALSE	0	-0.0965253	2.16719	1.03533	0.849811	0.0695784	2.04959	FALSE	-1.36648	0.897237	-0.234621	0.794144	0.660212	-1.1766	FALSE	-0.0140904	2.24963	1.11777	0.856699	0.0524942	2.17011	FALSE	-2.31785	-0.222057	-1.26995	0.122892
5557	Q9WUB3	Pygm	34	28	Q9WUB3;E9PUM3	PYGM_MOUSE	Glycogen phosphorylase, muscle form	21.84	22.5737	21.5253	20.3358	20.9795	20.9944	20.7879	21.7203	23.4595	22.3531	22.711	21.0625	21.6229	20.7823	21.3828	FALSE	0	0.295453	2.11503	1.20524	0.831219	0.0135709	2.30576	TRUE	-1.4911	0.328478	-0.581309	0.542973	0.189625	-1.49621	FALSE	-0.142746	1.67683	0.767042	0.856699	0.0912563	1.70178	FALSE	-2.62885	-0.94425	-1.78655	0.0309742
2520	Q61581	Igfbp7	10	10	Q61581;E9Q5D9;F8WH23	IBP7_MOUSE	Insulin-like growth factor-binding protein 7	19.9782	21.8327	19.9766	20.1248	19.5996	19.6493	20.2311	21.3825	21.1087	20.7082	22.6465	19.3182	20.0193	19.9414	21.1933	FALSE	0	-0.592834	1.98208	0.694622	0.849811	0.263227	1.61846	FALSE	-2.1531	0.421813	-0.865643	0.536177	0.169063	-1.82215	FALSE	-0.809658	1.76525	0.477798	0.964875	0.435282	1.39262	FALSE	-2.75222	-0.368312	-1.56026	0.110199
3233	Q8BH34	Sema3d	12	11	Q8BH34;A0A0G2JDP8	SEM3D_MOUSE	Semaphorin-3D	19.4129	21.5237	19.8182	18.9807	19.6455	19.1502	19.7277	20.225	21.0701	20.4529	21.853	19.4202	19.3874	19.7269	19.9383	FALSE	0	-0.240704	1.99187	0.875583	0.849811	0.113406	1.83475	FALSE	-1.76497	0.4676	-0.648687	0.545807	0.230078	-1.56774	FALSE	-0.482891	1.74968	0.633396	0.856699	0.240611	1.55121	FALSE	-2.55775	-0.490788	-1.52427	0.085602
3161	Q811B1	Xylt1	26	22	Q811B1;F8VPK6	XYLT1_MOUSE	Xylosyltransferase 1	22.4158	23.8683	22.3007	21.9828	21.9646	22.0361	21.8511	22.8677	23.7897	22.7321	24.0009	21.9469	21.9608	22.0551	22.3278	FALSE	0	-0.00976867	1.81558	0.902906	0.849811	0.0521375	1.86983	FALSE	-1.39871	0.426644	-0.486031	0.563141	0.269154	-1.40059	FALSE	-0.123791	1.70156	0.788883	0.856699	0.0842524	1.72774	FALSE	-2.23391	-0.543964	-1.38894	0.0623318
5650	Q9Z175	Loxl3	26	18	Q9Z175;E9Q0X7	LOXL3_MOUSE	Lysyl oxidase homolog 3	22.5773	23.302	22.4497	21.8484	21.7704	21.8546	22.0185	23.0005	23.4399	22.5122	24.0848	21.8218	22.0989	21.877	22.2454	FALSE	0	0.117297	1.68942	0.903358	0.849811	0.02764	1.87041	TRUE	-1.26906	0.303064	-0.482998	0.542973	0.205983	-1.39764	FALSE	-0.0205108	1.55161	0.76555	0.856699	0.0553619	1.70002	FALSE	-2.11411	-0.658605	-1.38636	0.0411604
5369	Q9QUP4	Chst5	6	6	Q9QUP4	CHST5_MOUSE	Carbohydrate sulfotransferase 5	20.2698	21.8966	20.2339	19.6589	19.6791	19.6932	19.7386	20.1901	21.0084	20.4298	22.1284	19.6675	19.7051	19.4768	19.9469	FALSE	0	0.0483747	2.16686	1.10762	0.849811	0.0417753	2.1549	TRUE	-1.19833	0.920165	-0.13908	0.863005	0.780135	-1.1012	FALSE	0.0417841	2.16027	1.10103	0.843387	0.042815	2.14508	TRUE	-2.22737	-0.26603	-1.2467	0.117567
4900	Q9D2L5	Cpxm2	32	18	Q9D2L5;A0A0R4J0C4	CPXM2_MOUSE	Inactive carboxypeptidase-like protein X2	21.406	21.397	21.2628	19.9327	20.055	20.0854	19.8333	21.9127	20.8971	21.0173	22.3186	20.0974	20.1826	20.4297	20.5061	FALSE	0	0.638409	2.1189	1.37865	0.29954	0.00154435	2.60026	TRUE	-0.921414	0.559076	-0.181169	0.768814	0.6043	-1.1338	FALSE	0.311062	1.79155	1.05131	0.725362	0.00919363	2.07241	TRUE	-2.24516	-0.874489	-1.55982	0.0213981
3355	Q8BND5;Q8BND5-2;Q8BND5-3	Qsox1	11	11	Q8BND5;Q8BND5-2;Q8BND5-3	QSOX1_MOUSE	Sulfhydryl oxidase 1	20.5657	21.6668	20.6067	19.9028	19.9108	20.2888	20.0791	20.686	21.2044	20.2807	21.9316	19.3607	20.0149	19.6307	20.2048	FALSE	0	-0.00715234	1.80906	0.900955	0.849811	0.0515647	1.8673	FALSE	-0.987413	0.828801	-0.0793057	0.904865	0.852576	-1.05651	FALSE	0.235486	2.0517	1.14359	0.814125	0.017711	2.20931	TRUE	-1.821	-0.139517	-0.98026	0.124493
2676	Q64739-7	Col11a2	30	23	Q64739;Q64739-1;Q64739-3;Q64739-4;Q64739-5;Q64739-6;Q64739-7	COBA2_MOUSE	Isoform 6 of Collagen alpha-2(XI) chain	24.3498	25.7517	24.4349	24.1027	24.2251	23.9343	24.2039	24.8503	25.5785	24.8277	26.3392	24.0016	23.9941	24.197	24.6872	FALSE	0	-0.2174	1.67538	0.728988	0.849811	0.119383	1.65748	FALSE	-1.4998	0.392978	-0.55341	0.542981	0.227336	-1.46755	FALSE	-0.320886	1.57189	0.625502	0.856699	0.175876	1.54275	FALSE	-2.15858	-0.406213	-1.2824	0.0881945
1116	P21550	Eno3	28	15	P21550;J3QPZ9	ENOB_MOUSE	Beta-enolase	22.8672	23.5608	22.8947	21.684	22.2771	22.6398	22.0606	23.0373	24.953	23.6902	24.1045	22.6936	23.8562	21.8546	22.7128	FALSE	0	-0.177429	2.06181	0.942189	0.849811	0.0917949	1.92144	FALSE	-1.95828	0.280955	-0.838664	0.508838	0.128912	-1.78839	FALSE	-0.79136	1.44788	0.328259	1	0.535716	1.2555	FALSE	-2.81742	-0.744287	-1.78085	0.0528278
720	O55226	Chad	30	20	O55226	CHAD_MOUSE	Chondroadherin	29.2289	29.4599	29.1611	28.0887	28.234	28.5222	28.6902	29.0484	29.5421	29.3827	30.2721	27.738	28.3725	28.5517	28.9949	FALSE	0	0.11681	1.68224	0.899524	0.849811	0.0276383	1.86545	TRUE	-1.06075	0.504679	-0.278035	0.711041	0.45473	-1.21254	FALSE	0.0862906	1.65172	0.869005	0.835969	0.0323144	1.8264	TRUE	-1.90221	-0.452906	-1.17756	0.0648156
2497	Q61398	Pcolce	30	18	Q61398;D3YUE2;D3YZE3	PCOC1_MOUSE	Procollagen C-endopeptidase enhancer 1	24.3586	25.5137	24.5571	23.8521	23.9177	23.9945	24.3523	25.0964	24.9375	24.8462	25.7947	23.7655	24.0446	24.0687	24.4001	FALSE	0	0.0298142	1.53145	0.780632	0.849811	0.0427708	1.71788	TRUE	-1.10972	0.391918	-0.358899	0.592718	0.318905	-1.28245	FALSE	-0.0107477	1.49089	0.74007	0.856699	0.0528779	1.67026	FALSE	-1.83465	-0.444409	-1.13953	0.0629198
2054	Q3TRM4;Q3TRM4-2;Q3TRM4-3	Pnpla6	7	7	A2AJ88;Q3TRM4;A0A140LHU9;A0A140LI54;A2AJ88-2;A2AJ88-3;Q3TRM4-2;Q3TRM4-3;Q3TRM4-4	PLPL6_MOUSE	Patatin-like phospholipase domain-containing protein 6	19.2631	20.237	19.0915	19.5484	20.1724	18.8231	19.7924	19.7	21.3916	19.6602	21.4156	19.4772	19.4026	19.392	19.6152	FALSE	0	-1.17224	1.06517	-0.0535387	1	0.918844	-1.03781	FALSE	-2.13	0.107409	-1.0113	0.405459	0.072493	-2.01572	FALSE	-1.05991	1.1775	0.0587946	1	0.910913	1.0416	FALSE	-1.99348	0.0779621	-0.957757	0.17057
823	O88803	Lect2	4	4	O88803;A0A0R4J0R8;A0A286YE52;O88803-2	LECT2_MOUSE	Leukocyte cell-derived chemotaxin-2	21.7202	23.0209	21.9707	22.2068	20.9069	21.114	21.7393	22.6393	21.9034	22.4617	23.0581	20.8655	21.4143	21.3527	22.1541	FALSE	0	-0.246689	1.73769	0.7455	0.849811	0.127844	1.67655	FALSE	-1.27054	0.713834	-0.278354	0.750045	0.553182	-1.21281	FALSE	-0.201551	1.78283	0.790637	0.856699	0.108329	1.72984	FALSE	-1.94244	-0.105266	-1.02385	0.126774
1906	Q02257	Jup	40	25	Q02257	PLAK_MOUSE	Junction plakoglobin	22.0253	22.2909	22.2312	21.6278	21.1841	21.2945	21.2061	22.1938	23.8401	22.0765	21.993	21.8072	21.362	21.5346	21.1393	FALSE	0	-0.0406179	1.74933	0.854358	0.849811	0.0596674	1.80795	FALSE	-1.23833	0.551621	-0.343355	0.687046	0.420341	-1.2687	FALSE	-0.173255	1.6167	0.721721	0.856699	0.104585	1.64915	FALSE	-2.0263	-0.369127	-1.19771	0.0905263
2488	Q61282	Acan	100	59	Q61282	PGCA_MOUSE	Aggrecan core protein	31.3463	32.961	31.2344	31.1142	31.1736	31.3377	31.3373	31.9506	32.8176	31.7237	33.1642	31.1522	31.3288	31.3207	31.6208	FALSE	0	-0.373306	1.58634	0.606515	0.849811	0.202858	1.52258	FALSE	-1.54665	0.412995	-0.566825	0.547274	0.232058	-1.48126	FALSE	-0.488214	1.47143	0.491607	0.859472	0.296477	1.40601	FALSE	-2.08048	-0.266203	-1.17334	0.11283
634	O35405	Pld3	3	3	O35405	PLD3_MOUSE	5'-3' exonuclease PLD3	20.4711	21.0628	19.5447	19.4193	19.7076	19.3563	19.2546	20.8161	20.9317	19.9977	20.9862	19.7267	19.6064	19.3896	19.8025	FALSE	0	0.123197	1.727	0.925097	0.849811	0.0271542	1.89881	TRUE	-1.12529	0.478514	-0.323386	0.66558	0.397627	-1.25126	FALSE	-0.0736787	1.53012	0.728221	0.856699	0.0713578	1.65659	FALSE	-1.9909	-0.506068	-1.24848	0.0573555
1284	P37889	Fbln2	48	37	P37889;P37889-2	FBLN2_MOUSE	Fibulin-2	23.6882	24.3058	23.461	22.5293	22.7989	22.9512	23.0701	24.217	23.4196	23.3661	24.4919	23.048	22.9062	22.6744	22.8064	FALSE	0	0.242846	1.71897	0.980909	0.828797	0.0133361	1.97371	TRUE	-0.793419	0.682707	-0.0553559	0.916902	0.873174	-1.03912	FALSE	0.221497	1.69762	0.959559	0.795639	0.0150039	1.94472	TRUE	-1.71958	-0.352951	-1.03626	0.0812224
5149	Q9EQG3	Scel	9	9	Q9EQG3;Q14DQ7	SCEL_MOUSE	Sciellin	19.8671	21.167	19.4756	19.7972	19.4836	19.6362	19.568	20.0744	20.8667	20.0927	21.1448	19.718	19.4693	19.3284	19.7389	FALSE	0	-0.333925	1.43123	0.548652	0.849811	0.201063	1.46272	FALSE	-1.25735	0.507809	-0.374768	0.641701	0.373877	-1.29663	FALSE	-0.27631	1.48885	0.606268	0.856699	0.16071	1.52232	FALSE	-1.74053	-0.106312	-0.92342	0.125899
1952	Q07235	Serpine2	56	27	Q07235;A0A087WQM1	GDN_MOUSE	Glia-derived nexin	26.7268	27.3545	26.9492	26.1242	26.1326	26.2425	26.5781	26.7615	27.3242	27.0375	28.0033	26.0044	26.3372	26.2971	26.6162	FALSE	0	0.0346487	1.447	0.740823	0.849811	0.0412179	1.67113	TRUE	-0.977656	0.434693	-0.271482	0.68672	0.419408	-1.20705	FALSE	-0.00974838	1.4026	0.696426	0.856699	0.0527727	1.62049	FALSE	-1.6661	-0.358514	-1.01231	0.076953
2888	Q6V4S5	Sdk2	40	34	Q6V4S5;B1ASR7;Q6V4S5-3	SDK2_MOUSE	Protein sidekick-2	21.2525	22.5362	21.3679	21.2558	21.0394	20.989	21.2276	21.7758	21.9138	21.527	23.003	20.9147	21.018	21.3108	21.1779	FALSE	0	-0.265909	1.44769	0.59089	0.849811	0.159189	1.50618	FALSE	-1.19282	0.520777	-0.336022	0.678753	0.410359	-1.26227	FALSE	-0.243286	1.47031	0.613514	0.856699	0.145052	1.52998	FALSE	-1.72015	-0.133671	-0.926913	0.124274
580	O08992	Sdcbp	9	5	O08992;Q3TMX0	SDCB1_MOUSE	Syntenin-1	20.5256	20.9003	21.0378	20.7203	20.4224	20.109	20.3999	21.2272	21.756	20.5437	21.7584	20.127	20.5103	20.268	20.615	FALSE	0	-0.3121	1.1288	0.408349	0.849811	0.241093	1.32717	FALSE	-1.22054	0.22036	-0.500088	0.533532	0.156707	-1.4143	FALSE	-0.279252	1.16165	0.441196	0.856699	0.207411	1.35773	FALSE	-1.57544	-0.241431	-0.908437	0.0992309
1817	P97350	Pkp1	7	6	P97350	PKP1_MOUSE	Plakophilin-1	20.1128	20.2247	20.3919	19.6223	19.6045	19.5874	19.7492	20.2783	22.0872	20.3957	20.8676	19.8514	19.8695	19.9517	20.3774	FALSE	0	-0.236164	1.44071	0.602275	0.849811	0.143885	1.51811	FALSE	-1.50249	0.174389	-0.66405	0.48156	0.110278	-1.58452	FALSE	-0.60778	1.0691	0.230659	1	0.560794	1.17337	FALSE	-2.04257	-0.490082	-1.26633	0.0645195
794	O88492	Plin4	21	20	O88492;A0A571BEC9;O88492-2	PLIN4_MOUSE	Perilipin-4	21.2392	21.0045	21.4807	19.4798	19.6549	20.0022	19.5936	20.4825	20.4625	20.931	20.9371	19.6549	20.1767	19.4213	20.1238	FALSE	0	0.936582	2.18112	1.55885	0.127698	0.000137163	2.94619	TRUE	-0.0840823	1.16045	0.538186	0.434929	0.0840894	1.45215	FALSE	0.775002	2.01954	1.39727	0.143251	0.000353759	2.63403	TRUE	-1.59677	-0.444555	-1.02066	0.047088
590	O09118	Ntn1	17	13	O09118;B0QZL0	NET1_MOUSE	Netrin-1	21.0347	21.6122	20.6741	20.5348	20.8786	20.8033	20.5119	20.8573	20.7819	20.6455	21.1331	20.2911	19.7436	20.3819	19.598	FALSE	0	-0.241662	1.09136	0.424851	0.849811	0.190612	1.34243	FALSE	-0.413987	0.91904	0.252526	0.692234	0.42599	1.19129	FALSE	0.436835	1.76986	1.10335	0.432906	0.00353392	2.14853	TRUE	-0.789397	0.444747	-0.172325	0.623707
4849	Q9D0K2	Oxct1	16	12	Q9D0K2;Q3UJQ9	SCOT1_MOUSE	Succinyl-CoA:3-ketoacid coenzyme A transferase 1, mitochondrial	21.0474	21.8851	21.1512	20.6773	20.9327	20.8058	20.9615	21.2225	21.5817	21.2147	22.0313	20.735	20.7773	20.4471	20.7067	FALSE	0	-0.122991	1.15683	0.516917	0.849811	0.104051	1.43089	FALSE	-0.791199	0.488617	-0.151291	0.773959	0.616507	-1.11056	FALSE	0.0548106	1.33463	0.694719	0.841604	0.0356459	1.61857	TRUE	-1.26065	-0.0757682	-0.668208	0.125899
5641	Q9Z110;Q9Z110-2	Aldh18a1	16	14	Q9Z110;Q9Z110-2;H3BKK0	P5CS_MOUSE	Delta-1-pyrroline-5-carboxylate synthase	20.6037	21.6523	20.6788	20.5517	20.594	20.742	20.5585	20.9637	21.4608	20.7327	22.2544	20.5359	20.4453	20.5059	20.5743	FALSE	0	-0.442748	1.17622	0.366737	0.853679	0.343829	1.28943	FALSE	-1.18413	0.43484	-0.374645	0.602708	0.333913	-1.29652	FALSE	-0.346557	1.27241	0.462928	0.856699	0.237135	1.37834	FALSE	-1.49082	0.0080556	-0.741382	0.151535
5596	Q9WVB4	Slit3	42	35	Q9WVB4	SLIT3_MOUSE	Slit homolog 3 protein	22.1534	22.6008	22.3049	21.5425	21.4664	21.3408	21.6292	22.3125	20.9104	21.786	21.8303	21.0879	20.8393	20.7127	20.8657	FALSE	0	0.173915	1.54271	0.858312	0.849811	0.018089	1.81292	TRUE	-0.0411412	1.32765	0.643256	0.393794	0.0631628	1.56185	FALSE	0.792206	2.161	1.4766	0.143251	0.000492379	2.78293	TRUE	-0.848685	0.418572	-0.215057	0.550817
2533	Q61699	Hsph1	14	14	Q61699;Q61699-2;D3Z3I9;E9Q0U7	HS105_MOUSE	Heat shock protein 105 kDa	20.771	21.2645	20.8164	20.0178	19.927	20.0952	19.9567	21.126	20.5793	21.0337	21.4635	20.5453	20.164	20.1397	20.0841	FALSE	0	0.363498	1.53951	0.951505	0.444701	0.00410788	1.93389	TRUE	-0.687984	0.488031	-0.0999765	0.823479	0.718045	-1.07176	FALSE	0.12939	1.3054	0.717397	0.814125	0.0207687	1.64421	TRUE	-1.59587	-0.507093	-1.05148	0.0404225
4133	Q8VEE1	Lmcd1	11	10	Q8VEE1	LMCD1_MOUSE	LIM and cysteine-rich domains protein 1	20.1392	21.1561	20.1829	20.0231	19.7272	20.0927	20.2319	20.2011	21.0143	20.2594	21.5003	19.7021	20.1771	19.5843	20.2538	FALSE	0	-0.36688	1.31495	0.474036	0.849811	0.24352	1.38899	FALSE	-1.09194	0.589888	-0.251028	0.741843	0.528449	-1.19005	FALSE	-0.277503	1.40433	0.563413	0.856699	0.170456	1.47776	FALSE	-1.5036	0.0534728	-0.725064	0.168083
3985	Q8R2Z5	Vwa1	4	4	Q8R2Z5;Q8R2Z5-2	VWA1_MOUSE	von Willebrand factor A domain-containing protein 1	19.8116	21.3812	19.8265	19.9229	19.533	19.6245	20.1037	20.3134	20.8364	20.1194	20.9592	19.5389	20.0545	19.6276	19.7787	FALSE	0	-0.319707	1.40717	0.543734	0.849811	0.195652	1.45774	FALSE	-1.0808	0.646083	-0.217357	0.766076	0.594131	-1.1626	FALSE	-0.273633	1.45325	0.589807	0.856699	0.162877	1.50505	FALSE	-1.56048	0.0383	-0.761091	0.162407
5602	Q9WVJ3	Cpq	16	11	Q9WVJ3	CBPQ_MOUSE	Carboxypeptidase Q	22.6469	23.2077	22.48	21.8905	21.785	21.9806	21.9674	22.7371	22.5883	22.2675	23.2286	21.8835	21.9752	21.8204	21.947	FALSE	0	0.263276	1.48134	0.872307	0.712325	0.00875169	1.83059	TRUE	-0.536234	0.681827	0.0727966	0.874177	0.799351	1.05175	FALSE	0.262625	1.48069	0.871656	0.725362	0.00878994	1.82976	TRUE	-1.36336	-0.235658	-0.79951	0.0915151
150	A2A8L5	Ptprf	28	27	A2A8L5;F6Y3V0	PTPRF_MOUSE	Receptor-type tyrosine-protein phosphatase F	20.8889	21.4414	20.9571	20.265	20.4812	20.6038	20.5838	21.3106	21.8212	21.1525	21.3803	20.4868	20.7021	20.7	20.5806	FALSE	0	0.0566465	1.16798	0.612315	0.849811	0.0334042	1.52871	TRUE	-0.876067	0.235271	-0.320398	0.547579	0.233506	-1.24868	FALSE	-0.077277	1.03406	0.478392	0.856699	0.0853495	1.39319	FALSE	-1.44716	-0.418264	-0.932713	0.0433381
2626	Q640P2	Angptl1	19	15	Q640P2	ANGL1_MOUSE	Angiopoietin-related protein 1	22.2502	21.6045	22.1131	21.666	21.7643	21.7577	21.6053	22.5028	22.0154	22.1647	22.8708	21.7395	21.517	21.7103	21.4071	FALSE	0	-0.308823	0.890773	0.290975	0.849811	0.312053	1.22347	FALSE	-0.998938	0.200658	-0.39914	0.536177	0.173154	-1.31872	FALSE	-0.20398	0.995615	0.395817	0.856699	0.176494	1.31569	FALSE	-1.24542	-0.13481	-0.690115	0.121561
3992	Q8R366	Igsf8	6	5	Q8R366;A0A0R4J117;G3UYZ1	IGSF8_MOUSE	Immunoglobulin superfamily member 8	20.7475	21.4118	21.0235	20.7455	20.499	21.205	20.6556	21.2131	22.0355	21.001	21.2129	20.5866	20.8664	20.6829	20.2134	FALSE	0	-0.417529	0.986855	0.284663	0.895505	0.395227	1.21813	FALSE	-1.00689	0.397494	-0.304697	0.631564	0.363855	-1.23516	FALSE	-0.228572	1.17581	0.47362	0.856699	0.167825	1.38859	FALSE	-1.23946	0.0607426	-0.589361	0.175684
548	O08712	Tnfrsf11b	36	20	O08712	TR11B_MOUSE	Tumor necrosis factor receptor superfamily member 11B	24.3781	24.6605	24.1511	23.6827	23.3471	23.5524	23.8758	24.5339	23.6989	24.4685	25.0843	23.2891	23.6154	23.7212	24.0698	FALSE	0	0.0472621	1.5168	0.78203	0.849811	0.0388002	1.71955	TRUE	-0.784633	0.684903	-0.0498649	0.925071	0.885143	-1.03517	FALSE	-0.0121189	1.45742	0.722649	0.856699	0.0533294	1.65021	FALSE	-1.51216	-0.151632	-0.831895	0.122593
3891	Q8K479	C1qtnf5	10	6	Q8K479;A0A0U1RNF8;A0A0U1RNV1;D3YUN6	C1QT5_MOUSE	Complement C1q tumor necrosis factor-related protein 5	23.3841	23.2335	23.3128	22.948	23.057	22.8517	23.3077	23.6833	22.7281	23.5439	24.2376	22.4074	22.3803	23.1127	23.2244	FALSE	0	-0.515497	1.05359	0.269048	0.973722	0.470128	1.20501	FALSE	-1.02264	0.546452	-0.238093	0.740215	0.521733	-1.17943	FALSE	-0.255589	1.3135	0.528957	0.856699	0.16798	1.44289	FALSE	-1.23349	0.219206	-0.507142	0.252982
393	E9PYH6	Setd1a	5	4	E9PYH6;A0A0U1RNP2	SET1A_MOUSE	Histone-lysine N-methyltransferase SETD1A	22.5661	23.3615	22.0485	22.0657	22.3181	22.057	22.4001	22.7164	22.7399	23.0937	23.7767	21.8428	22.3186	22.5384	22.5798	FALSE	0	-0.356261	1.25321	0.448477	0.849811	0.248634	1.3646	FALSE	-1.22769	0.381782	-0.422956	0.564675	0.275145	-1.34067	FALSE	-0.465927	1.14355	0.338811	0.91149	0.377821	1.26471	FALSE	-1.61648	-0.126391	-0.871433	0.124274
5499	Q9R1B9	Slit2	46	39	G3UYX7;Q9R1B9;A0A140T8T2;G3UY21;G3UZ61;G3X909	SLIT2_MOUSE	Slit homolog 2 protein	21.9573	21.6956	22.0922	21.2119	21.5989	21.6633	21.5606	22.1288	20.8652	21.4873	21.4541	20.9714	20.601	20.7252	20.7752	FALSE	0	-0.249748	1.06243	0.406343	0.849811	0.202631	1.32532	FALSE	-0.224917	1.08727	0.431174	0.539178	0.17816	1.34833	FALSE	0.49075	1.80293	1.14684	0.432906	0.0024352	2.21429	TRUE	-0.582592	0.632253	0.0248309	0.948782
1383	P48678	Lmna	109	61	P48678;P48678-2;P48678-3	LMNA_MOUSE	Prelamin-A/C	27.2414	28.3069	27.2788	26.8631	26.875	26.8491	26.8644	27.4646	27.6118	27.4332	27.8387	27.0018	26.9003	26.8278	26.8012	FALSE	0	0.128127	1.36407	0.746099	0.849811	0.0218653	1.67725	TRUE	-0.596018	0.639924	0.021953	0.960758	0.939706	1.01533	FALSE	0.108293	1.34424	0.726265	0.820305	0.0248914	1.65435	TRUE	-1.29628	-0.152016	-0.724146	0.118311
1532	P58022	Loxl2	39	22	P58022;P58022-2	LOXL2_MOUSE	Lysyl oxidase homolog 2	24.7247	24.4789	24.8493	24.0476	23.92	24.019	24.0705	25.1904	24.1863	24.7717	25.0981	24.2674	24.1334	23.9312	24.0998	FALSE	0	0.0701895	1.26988	0.670032	0.849811	0.0314514	1.59111	TRUE	-0.727125	0.472561	-0.127282	0.790888	0.652759	-1.09223	FALSE	-0.0234468	1.17624	0.576396	0.856699	0.058229	1.49112	FALSE	-1.35266	-0.241968	-0.797314	0.0905263
5460	Q9R069	Bcam	23	17	Q9R069;D3YTK7	BCAM_MOUSE	Basal cell adhesion molecule	23.6815	24.559	24.0961	23.3265	23.1191	23.1182	23.1815	24.3113	23.668	24.0392	23.9199	23.4947	23.2005	23.4202	23.0332	FALSE	0	0.325773	1.52596	0.925868	0.54083	0.00557677	1.89983	TRUE	-0.472499	0.727692	0.127596	0.790888	0.6521	1.09247	FALSE	0.224977	1.42517	0.825072	0.750807	0.0110609	1.77162	TRUE	-1.35385	-0.242692	-0.798272	0.0905263
17	A0A087WRT4;A0A1L1SQU7;F2Z4A3	Fat1	93	80	A0A087WRT4;A0A1L1SQU7;F2Z4A3	A0A087WRT4_MOUSE;A0A1L1SQU7_MOUSE;F2Z4A3_MOUSE	FAT atypical cadherin 1	22.9673	23.0249	23.0642	22.3894	22.2561	22.2892	22.3718	23.4264	22.7308	22.6957	22.921	22.1909	22.1996	22.2662	22.47	FALSE	0	0.162134	1.22223	0.692181	0.845836	0.0146548	1.61572	TRUE	-0.454676	0.605417	0.0753706	0.851779	0.762484	1.05363	FALSE	0.207108	1.2672	0.737154	0.742571	0.0103689	1.66688	TRUE	-1.10754	-0.126082	-0.61681	0.120429
2912	Q6ZPU9	Kifbp	17	16	Q6ZPU9;Q6ZPU9-3	KBP_MOUSE	KIF-binding protein	20.3039	20.1858	20.3944	19.9941	20.2198	19.9748	20.0163	20.5504	21.5744	20.5735	20.4473	20.2451	19.9111	20.1088	20.2789	FALSE	0	-0.39643	0.883331	0.243451	0.925558	0.424107	1.18382	FALSE	-1.13159	0.148175	-0.491706	0.498115	0.120189	-1.40611	FALSE	-0.481186	0.798576	0.158695	1	0.599539	1.11628	FALSE	-1.32757	-0.142742	-0.735156	0.121561
13	A0A087WPM2;B8QI36	Ppfia4	22	20	A0A087WPM2;B8QI36	A0A087WPM2_MOUSE;B8QI36_MOUSE	Protein tyrosine phosphatase, receptor type, f polypeptide (PTPRF),-interacting protein (liprin), alpha 4	20.9947	21.7763	21.1434	20.2105	20.194	20.4641	20.655	21.0262	21.4309	20.9677	21.4446	20.4508	20.5762	20.5232	20.722	FALSE	0	0.33041	1.51746	0.923936	0.522153	0.00527201	1.89728	TRUE	-0.506031	0.681021	0.087495	0.847221	0.754076	1.06252	FALSE	0.143236	1.33029	0.736762	0.814125	0.0190523	1.66643	TRUE	-1.38594	-0.286943	-0.836441	0.0811455
1665	P62874	Gnb1	3	2	P62874;Q61011;H3BKR2;H3BLF7	GBB1_MOUSE	Guanine nucleotide-binding protein G(I)/G(S)/G(T) subunit beta-1	21.4413	21.3869	21.1923	20.5948	21.0107	20.6388	20.6543	21.5937	21.5353	21.3366	21.5613	20.5525	20.8792	20.8491	21.1975	FALSE	0	0.0883936	1.14257	0.615479	0.849811	0.0256591	1.53207	TRUE	-0.693674	0.360498	-0.166588	0.733803	0.504936	-1.1224	FALSE	-0.0564948	0.997677	0.470591	0.856699	0.075646	1.38568	FALSE	-1.27005	-0.294081	-0.782067	0.0690348
396	E9PZ16	Hspg2	61	38	B1B0C7;E9PZ16	E9PZ16_MOUSE	Perlecan (heparan sulfate proteoglycan 2)	28.0642	28.5158	27.7611	27.3181	27.3379	27.4571	27.615	28.1359	27.9448	27.8796	28.4726	27.5033	27.6496	27.3335	27.4817	FALSE	0	0.111069	1.25225	0.681658	0.849811	0.0230152	1.60398	TRUE	-0.565152	0.576026	0.00543691	0.992124	0.983811	1.00378	FALSE	0.0510687	1.19225	0.621658	0.841604	0.0351037	1.53864	TRUE	-1.20448	-0.147958	-0.676221	0.115858
965	P10493	Nid1	60	43	P10493	NID1_MOUSE	Nidogen-1	23.2338	23.1717	23.1138	22.3039	22.3136	22.4751	22.3871	23.411	22.4188	23.1703	23.2755	22.3536	22.754	22.3707	22.3804	FALSE	0	0.208815	1.39758	0.803197	0.776556	0.012178	1.74496	TRUE	-0.490164	0.6986	0.104218	0.81979	0.709678	1.07491	FALSE	0.114069	1.30283	0.708451	0.820305	0.0232718	1.63405	TRUE	-1.24927	-0.148688	-0.698979	0.117904
1935	Q05793	Hspg2	223	141	Q05793;B1B0C7;E9PZ16	PGBM_MOUSE	Basement membrane-specific heparan sulfate proteoglycan core protein	28.4199	28.9062	28.281	27.8931	27.8581	27.9995	28.0012	28.6629	28.2908	28.4267	28.8704	27.9798	28.0627	27.8536	27.9573	FALSE	0	0.0586609	1.13678	0.597719	0.849811	0.0324989	1.51332	TRUE	-0.566034	0.512082	-0.0269763	0.943739	0.915154	-1.01887	FALSE	0.0332969	1.11141	0.572355	0.841604	0.0391952	1.48695	FALSE	-1.12377	-0.125624	-0.624695	0.120607
5659	Q9Z1F9	Uba2	22	17	Q9Z1F9	SAE2_MOUSE	SUMO-activating enzyme subunit 2	21.4557	21.3431	21.4084	21.4847	21.6438	21.3784	21.6972	21.3925	20.5948	21.4807	20.7865	21.3519	21.7615	21.7101	21.7729	FALSE	0	-0.750208	0.453011	-0.148598	1	0.601004	-1.10849	FALSE	-0.2628	0.940419	0.33881	0.547753	0.243949	1.26471	FALSE	-0.84828	0.354939	-0.24667	0.918331	0.390019	-1.18647	FALSE	-0.0695741	1.04439	0.487408	0.184082
551	O08738	Casp6	8	7	O08738	CASP6_MOUSE	Caspase-6	21.3588	20.5862	20.5771	21.1513	21.505	21.4166	21.5332	21.0606	20.6674	21.4027	20.6137	21.4197	21.5444	21.4277	21.7067	FALSE	0	-1.19642	0.0747765	-0.560822	0.849811	0.0787131	-1.47511	FALSE	-0.730979	0.540217	-0.095381	0.844021	0.749821	-1.06835	FALSE	-1.3195	-0.0483009	-0.683899	0.841604	0.0370428	-1.60648	TRUE	-0.123009	1.05389	0.465441	0.211716
1021	P14206	Rpsa	8	6	P14206;A0A1L1SUK3	RSSA_MOUSE	Small ribosomal subunit protein uS2	22.1307	21.4564	21.9891	22.3064	22.1347	22.2823	22.4691	21.3528	21.085	21.5791	22.0887	22.0207	22.2274	22.1013	22.1231	FALSE	0	-1.06033	0.181565	-0.439384	0.849811	0.149455	-1.35602	FALSE	-0.288608	0.953289	0.33234	0.561866	0.266871	1.25905	FALSE	-0.880377	0.361519	-0.259429	0.914833	0.381369	-1.197	FALSE	0.196838	1.34661	0.771724	0.103112
5096	Q9DCD0	Pgd	35	24	Q9DCD0	6PGD_MOUSE	6-phosphogluconate dehydrogenase, decarboxylating	25.1185	25.1113	25.2322	25.3415	25.3979	25.4276	25.2588	25.1027	24.0852	25.2533	24.5597	25.2921	25.4531	25.3134	25.3211	FALSE	0	-0.827528	0.422608	-0.20246	0.997179	0.49462	-1.15066	FALSE	-0.221285	1.02885	0.403783	0.542973	0.185133	1.32297	FALSE	-0.816023	0.434113	-0.190955	1	0.519018	-1.14152	FALSE	0.0275424	1.18494	0.606243	0.137066
5205	Q9ESE1	Lrba	43	36	Q9ESE1;Q9ESE1-2;Q9ESE1-3;A0A0A6YXL6;A0A0A6YXX3;E9Q3Y4;Q8BSM6	LRBA_MOUSE	Lipopolysaccharide-responsive and beige-like anchor protein	20.4344	20.1984	20.4775	20.8823	20.8981	20.9373	20.6976	20.516	19.8555	19.5827	19.827	20.711	20.2661	20.5275	20.6574	FALSE	0	-1.06785	0.100353	-0.483747	0.849811	0.096476	-1.39837	FALSE	-0.159288	1.00891	0.424812	0.520285	0.13937	1.3424	FALSE	-0.754469	0.413731	-0.170369	1	0.537785	-1.12535	FALSE	0.367788	1.44933	0.908559	0.0574884
4730	Q9CW07	Ppp1r3g	3	3	Q9CW07	PP13G_MOUSE	Protein phosphatase 1 regulatory subunit 3G	20.7558	20.9827	21.0092	20.6384	21.2674	21.0765	21.285	20.4431	20.183	20.7393	20.3522	21.014	21.3646	20.8525	20.9107	FALSE	0	-0.726181	0.424333	-0.150924	1	0.578848	-1.11028	FALSE	-0.0887687	1.06175	0.486488	0.447622	0.0903764	1.40103	FALSE	-0.694813	0.455701	-0.119556	1	0.659387	-1.0864	FALSE	0.104828	1.17	0.637412	0.122933
4649	Q9CQC6	Bzw1	29	17	Q9CQC6;A0A087WPF9;A0A087WQS2	5MP2_MOUSE	eIF5-mimic protein 2	22.3678	22.2247	22.2653	22.5434	22.6024	22.6321	22.6627	22.3624	21.5626	22.3788	21.8121	22.7157	22.6191	22.5158	22.6954	FALSE	0	-0.881735	0.233295	-0.32422	0.849811	0.22975	-1.25199	FALSE	-0.300531	0.814498	0.256983	0.604932	0.335799	1.19498	FALSE	-0.908083	0.206947	-0.350568	0.856699	0.196264	-1.27506	FALSE	0.0650452	1.09736	0.581204	0.125899
3315	Q8BL66	Eea1	68	58	Q8BL66	EEA1_MOUSE	Early endosome antigen 1	21.645	21.5422	21.5791	21.375	21.6012	21.7866	21.5826	21.4046	20.5801	21.4627	20.6221	21.6024	21.6861	21.7536	21.4584	FALSE	0	-0.61124	0.616108	0.0024341	1	0.993261	1.00169	FALSE	-0.0422926	1.18506	0.571382	0.393794	0.0653419	1.48595	FALSE	-0.650002	0.577346	-0.0363281	1	0.899718	-1.0255	FALSE	0.000795641	1.1371	0.568948	0.148745
4043	Q8VBW6	Nae1	17	15	Q8VBW6;E0CZE0	ULA1_MOUSE	NEDD8-activating enzyme E1 regulatory subunit	22.8097	22.4216	22.8971	22.9536	23.1033	23.0846	23.0847	22.9492	21.8914	22.8233	22.219	23.0194	23.1426	22.9993	23.1552	FALSE	0	-0.975202	0.280992	-0.347105	0.849811	0.252404	-1.27201	FALSE	-0.389366	0.866828	0.238731	0.690529	0.424553	1.17995	FALSE	-0.997771	0.258423	-0.369674	0.856699	0.224505	-1.29206	FALSE	0.0043311	1.16734	0.585836	0.147513
4433	Q924M7	Mpi	7	5	Q924M7	MPI_MOUSE	Mannose-6-phosphate isomerase	21.8196	21.5403	21.7559	21.9543	21.8632	21.943	22.0545	21.4299	21.1814	21.5972	21.0625	21.8325	22.2156	21.8075	21.894	FALSE	0	-0.764527	0.267598	-0.248464	0.849811	0.315566	-1.18794	FALSE	-0.128522	0.903603	0.38754	0.507668	0.128035	1.30816	FALSE	-0.748147	0.283978	-0.232085	0.88574	0.347256	-1.17453	FALSE	0.158224	1.11379	0.636005	0.105743
4466	Q99JI4	Psmd6	35	24	Q99JI4	PSMD6_MOUSE	26S proteasome non-ATPase regulatory subunit 6	23.3042	23.1701	23.2351	23.5158	23.7036	23.5001	23.6073	23.2964	22.5866	23.238	22.7948	23.5116	23.7098	23.6046	23.5943	FALSE	0	-0.875897	0.18544	-0.345229	0.849811	0.182261	-1.27035	FALSE	-0.273137	0.7882	0.257532	0.588834	0.311886	1.19543	FALSE	-0.899252	0.162085	-0.368584	0.856699	0.156471	-1.29108	FALSE	0.111457	1.09406	0.602761	0.122448
543	O08638	Myh11	113	72	O08638;A0A2R8VHF9;A0A338P6K2;E9QPE7;O08638-2	MYH11_MOUSE	Myosin-11	23.2701	22.7761	22.9874	23.587	23.3566	23.5035	23.421	23.3516	22.2313	23.288	22.5143	23.6011	23.3367	23.6161	23.358	FALSE	0	-1.12639	0.214684	-0.455855	0.849811	0.164735	-1.3716	FALSE	-0.505667	0.83541	0.164871	0.767775	0.602639	1.12107	FALSE	-1.13733	0.203747	-0.466791	0.856699	0.155606	-1.38203	FALSE	-7.20758e-05	1.24152	0.620726	0.149106
3958	Q8R1K4;Q8R1K4-2	Phykpl	14	11	Q8R1K4;Q8R1K4-2;Q8R1K4-3;F8WHK6	AT2L2_MOUSE	5-phosphohydroxy-L-lysine phospho-lyase	22.1166	21.7227	22.052	21.9955	22.3771	22.4705	22.2142	21.8188	21.0683	22.1199	21.2195	21.8985	22.3678	22.188	22.3181	FALSE	0	-0.959272	0.358202	-0.300535	0.853679	0.340579	-1.2316	FALSE	-0.251594	1.06588	0.407143	0.542973	0.2035	1.32606	FALSE	-0.888046	0.429428	-0.229309	0.998803	0.463609	-1.17227	FALSE	0.0978058	1.31755	0.707678	0.125058
1152	P24668	M6pr	21	13	P24668	MPRD_MOUSE	Cation-dependent mannose-6-phosphate receptor	23.5186	22.7543	23.5747	23.7054	23.6115	23.5901	23.4661	23.3299	22.3205	22.9128	23.0213	23.7118	23.3635	23.6486	23.4162	FALSE	0	-0.966387	0.344962	-0.310713	0.849811	0.322933	-1.24032	FALSE	-0.269247	1.0421	0.386428	0.542981	0.223916	1.30715	FALSE	-0.908149	0.4032	-0.252474	0.948391	0.418677	-1.19125	FALSE	0.0901039	1.30418	0.69714	0.125351
1085	P18654	Rps6ka3	30	25	P18654;B1AXN9	KS6A3_MOUSE	Ribosomal protein S6 kinase alpha-3	24.3336	24.3366	24.1496	24.5346	24.4506	24.63	24.3538	24.0909	23.3002	24.1663	22.9762	24.1855	24.1843	24.2534	24.5041	FALSE	0	-0.891077	0.453181	-0.218948	0.995746	0.492204	-1.16388	FALSE	-0.0322506	1.31201	0.639879	0.393794	0.0602707	1.5582	FALSE	-0.680659	0.663599	-0.00853014	1	0.97844	-1.00593	FALSE	0.236556	1.4811	0.858826	0.0966373
1069	P17439	Gba1	15	12	P17439;A0A0G2JDK2	GBA1_MOUSE	Lysosomal acid glucosylceramidase	22.8537	22.2385	22.7238	22.8522	23.2516	23.1763	23.0813	22.6769	21.892	23.1636	22.829	23.0631	23.2569	23.4539	23.4003	FALSE	0	-1.17244	0.202469	-0.484985	0.849811	0.150578	-1.39957	FALSE	-0.722498	0.65241	-0.0350443	0.942633	0.913578	-1.02459	FALSE	-1.37567	-0.000761987	-0.688216	0.856699	0.0497834	-1.61129	TRUE	-0.186518	1.0864	0.449941	0.248779
1883	Q00612	G6pdx	39	27	P97324;Q00612;A3KG36;G3UWD6	G6PD1_MOUSE	Glucose-6-phosphate 1-dehydrogenase X	23.4782	23.8	23.5188	23.6085	23.7578	23.6984	23.6915	23.6684	22.3505	23.6473	23.2297	23.8037	23.9765	23.7797	23.9522	FALSE	0	-0.774272	0.594129	-0.0900715	1	0.779576	-1.06442	FALSE	-0.309155	1.05925	0.375045	0.554648	0.256064	1.29688	FALSE	-0.963217	0.405184	-0.279016	0.920421	0.392511	-1.21337	FALSE	-0.16833	1.09856	0.465116	0.237188
2823	Q6PD03	Ppp2r5a	21	15	Q6PD03	2A5A_MOUSE	Serine/threonine-protein phosphatase 2A 56 kDa regulatory subunit alpha isoform	22.5379	21.978	22.4729	22.4291	22.6005	22.7178	22.5455	22.3834	21.1535	22.0335	21.7563	22.5662	22.3288	22.6459	22.4215	FALSE	0	-0.904393	0.417108	-0.243642	0.942532	0.438161	-1.18398	FALSE	-0.162827	1.15867	0.497923	0.507091	0.126833	1.41218	FALSE	-0.821763	0.499738	-0.161013	1	0.605849	-1.11807	FALSE	0.12983	1.3533	0.741566	0.122892
2443	Q61035	Hars1	27	21	Q61035;Q99KK9;G5E823	HARS1_MOUSE	Histidine--tRNA ligase, cytoplasmic	22.8265	21.8166	22.8311	22.6755	22.691	22.6745	22.7194	22.3416	21.7845	22.5784	21.9341	22.5821	22.9311	22.9708	22.8541	FALSE	0	-0.871945	0.47447	-0.198737	1	0.532953	-1.14769	FALSE	-0.341491	1.00492	0.331717	0.585624	0.304835	1.25851	FALSE	-1.01636	0.330059	-0.343148	0.859472	0.289196	-1.26852	FALSE	-0.0928148	1.15372	0.530454	0.189991
1705	P63328	Ppp3ca	24	16	P48453;P48455;P63328;A0A2I3BPC5;E0CZ78;E9Q6P2;G3X8U7;P48453-2;P63328-2	PP2BA_MOUSE	Protein phosphatase 3 catalytic subunit alpha	25.0112	24.753	25.0002	25.0509	25.163	25.1017	25.1076	24.8694	23.6111	24.9867	24.1502	25.1439	25.0563	25.1037	25.0375	FALSE	0	-0.878598	0.510005	-0.184296	1	0.574455	-1.13626	FALSE	-0.177174	1.21143	0.517128	0.510317	0.130895	1.4311	FALSE	-0.858177	0.530426	-0.163876	1	0.617092	-1.12029	FALSE	0.0586255	1.34422	0.701424	0.129136
1786	P80315	Cct4	53	28	P80315;G5E839	TCPD_MOUSE	T-complex protein 1 subunit delta	24.7998	24.1788	24.7284	24.7583	24.7837	24.7389	24.9641	24.5508	23.3686	24.7028	23.9924	24.7871	24.9545	24.7836	24.834	FALSE	0	-0.949186	0.464672	-0.242257	0.973722	0.470441	-1.18284	FALSE	-0.291593	1.12227	0.415336	0.542981	0.225277	1.33361	FALSE	-0.977744	0.436115	-0.270814	0.950868	0.421004	-1.20649	FALSE	0.00310395	1.31208	0.657593	0.148159
4873	Q9D1D4	Tmed10	15	10	Q9D1D4;Q9D1D4-2;A0A1Y7VM54	TMEDA_MOUSE	Transmembrane emp24 domain-containing protein 10	22.6083	21.8205	22.5395	22.662	22.5558	22.8114	22.4823	22.0894	21.4152	21.4747	22.1371	22.2356	22.5292	22.4965	22.6473	FALSE	0	-0.945129	0.3349	-0.305114	0.849811	0.32015	-1.23552	FALSE	-0.0963397	1.18369	0.543675	0.444709	0.0891039	1.45768	FALSE	-0.794404	0.485624	-0.15439	1	0.609441	-1.11295	FALSE	0.256251	1.44133	0.848789	0.0907245
2020	Q3TDN2	Faf2	21	15	Q3TDN2;D3YUP4;Q3TDN2-2	FAF2_MOUSE	FAS-associated factor 2	23.0032	22.2145	22.7035	23.0817	23.1195	23.036	22.7856	22.6907	21.6127	22.7046	21.8379	22.8388	22.9062	22.9876	22.9978	FALSE	0	-1.07044	0.339885	-0.365279	0.849811	0.281791	-1.28813	FALSE	-0.276224	1.1341	0.428941	0.542981	0.210279	1.34624	FALSE	-0.997327	0.413002	-0.292162	0.915196	0.38522	-1.22447	FALSE	0.141364	1.44708	0.79422	0.12289
4161	Q8VHQ9	Acot11	18	13	Q8VHQ9;A2AVR6	ACO11_MOUSE	Acyl-coenzyme A thioesterase 11	21.9841	21.3473	21.8064	22.1739	21.9919	22.0027	22.1385	21.6387	20.1429	21.4964	21.1764	21.9301	22.118	21.8348	21.4596	FALSE	0	-1.1401	0.411779	-0.364161	0.849811	0.327432	-1.28713	FALSE	-0.176939	1.37494	0.599001	0.495813	0.118654	1.51467	FALSE	-0.898962	0.652917	-0.123022	1	0.736257	-1.08901	FALSE	0.244781	1.68154	0.963161	0.103112
5601	Q9WVJ2	Psmd13	29	16	Q9WVJ2;E9Q5I9;E9Q0U1	PSD13_MOUSE	26S proteasome non-ATPase regulatory subunit 13	24.0451	23.4523	23.8391	24.0363	24.0104	24.1186	23.8875	23.6154	22.1473	23.7608	23.0064	23.8368	23.894	23.8351	23.8569	FALSE	0	-1.00818	0.539409	-0.234385	1	0.52251	-1.1764	FALSE	-0.127438	1.42015	0.646356	0.452122	0.093952	1.56521	FALSE	-0.850677	0.69691	-0.0768837	1	0.832588	-1.05474	FALSE	0.164347	1.59713	0.88074	0.122282
1349	P46664	Adss2	28	20	P46664	PURA2_MOUSE	Adenylosuccinate synthetase isozyme 2	23.8621	22.8899	24.0366	24.1502	24.1951	24.2243	24.2479	23.9905	23.0314	23.9576	23.0166	24.1368	24.3444	24.1317	24.2831	FALSE	0	-1.36451	0.148132	-0.60819	0.849811	0.105465	-1.52435	FALSE	-0.659153	0.85349	0.0971686	0.866652	0.784734	1.06967	FALSE	-1.38417	0.128478	-0.627844	0.856699	0.0957834	-1.54525	FALSE	0.00514037	1.40558	0.705358	0.147513
1806	P84104;P84104-2	Srsf3	6	5	P84104;P84104-2	SRSF3_MOUSE	Serine/arginine-rich splicing factor 3	22.5732	22.3457	22.9148	23.3878	22.6806	22.8375	22.9929	23.0828	22.1848	22.5865	22.8385	23.2562	23.4586	23.3855	23.5112	FALSE	0	-0.9922	0.265316	-0.363442	0.849811	0.232413	-1.28649	FALSE	-0.690646	0.56687	-0.0618882	0.89323	0.834129	-1.04383	FALSE	-1.42037	-0.162858	-0.791616	0.814125	0.0177326	-1.73101	TRUE	-0.280563	0.883671	0.301554	0.371462
4231	Q91W90	Txndc5	20	13	Q91W90;E9PXX7	TXND5_MOUSE	Thioredoxin domain-containing protein 5	22.8323	22.6048	22.8977	23.0728	22.9375	23.1325	23.1268	22.4306	21.2986	22.8495	22.1915	22.7235	22.993	23.0686	22.9121	FALSE	0	-1.00263	0.424335	-0.289146	0.895505	0.395376	-1.22192	FALSE	-0.127752	1.29921	0.585728	0.461355	0.0991096	1.5008	FALSE	-0.859472	0.567489	-0.145992	1	0.664285	-1.10649	FALSE	0.214319	1.53543	0.874874	0.107566
1046	P15864	H1-2	15	11	P15864	H12_MOUSE	Histone H1.2	28.2821	27.5183	28.1003	28.2138	27.9064	27.9496	27.9644	27.6618	26.6537	27.83	27.1096	27.9613	28.5248	27.8216	27.8813	FALSE	0	-0.775281	0.691951	-0.0416649	1	0.903767	-1.0293	FALSE	-0.0804955	1.38674	0.65312	0.415077	0.0763806	1.57257	FALSE	-0.813957	0.653275	-0.0803412	1	0.815808	-1.05727	FALSE	0.0155889	1.37398	0.694785	0.143324
5493	Q9R0Y5;Q9R0Y5-2	Ak1	19	11	Q9R0Y5;Q9R0Y5-2;A0A0A6YXW8;Z4YN97	KAD1_MOUSE	Adenylate kinase isoenzyme 1	24.8388	24.5003	25.0737	24.9444	25.1666	25.0527	25.0393	24.5425	23.3911	25.068	24.2368	24.7533	25.2581	24.8929	25.268	FALSE	0	-1.02707	0.534108	-0.24648	1	0.505324	-1.18631	FALSE	-0.285918	1.27526	0.49467	0.542973	0.193028	1.409	FALSE	-1.01939	0.541784	-0.238804	1	0.518437	-1.18001	FALSE	0.0184658	1.46383	0.74115	0.142834
4878	Q9D1H7	Get4	12	7	Q9D1H7;D3Z4J5;D3Z7S0;Q9D1H7-2	GET4_MOUSE	Golgi to ER traffic protein 4 homolog	21.5919	21.8579	21.9869	22.2159	22.2375	22.3033	22.0481	22.0911	20.3279	21.6722	21.4738	22.3021	22.1283	22.0304	22.0601	FALSE	0	-1.16878	0.39083	-0.388975	0.849811	0.299173	-1.30946	FALSE	-0.358855	1.20075	0.42095	0.558874	0.262989	1.33881	FALSE	-1.09783	0.461784	-0.318021	0.920421	0.392486	-1.24662	FALSE	0.0879659	1.53188	0.809925	0.126078
4508	Q99KK7	Dpp3	46	30	Q99KK7;A0A494BA16;A0A494BBC1	DPP3_MOUSE	Dipeptidyl peptidase 3	23.0648	22.9656	23.2414	23.3922	23.4354	23.4506	23.413	23.3456	21.9343	23.3642	22.5535	23.5744	23.5504	23.4343	23.6042	FALSE	0	-1.05484	0.390359	-0.332242	0.850862	0.336969	-1.25897	FALSE	-0.431446	1.01375	0.291154	0.665756	0.398023	1.22362	FALSE	-1.17285	0.272351	-0.450249	0.856699	0.200084	-1.36628	FALSE	-0.0456019	1.29239	0.623396	0.168026
2442	Q61033	Tmpo	32	27	Q61033	LAP2A_MOUSE	Lamina-associated polypeptide 2, isoforms alpha/zeta	23.0987	22.8388	23.1087	23.2642	23.1224	23.396	23.3469	22.8956	21.4039	23.0816	22.5331	22.9229	23.3595	23.274	23.3404	FALSE	0	-1.05293	0.519025	-0.266951	0.976503	0.474311	-1.20326	FALSE	-0.249115	1.32284	0.536861	0.536177	0.1629	1.45081	FALSE	-0.994761	0.577191	-0.208785	1	0.574175	-1.15571	FALSE	0.0761391	1.53148	0.803811	0.127523
828	O88844	Idh1	37	23	O88844;A0A087WPT4;A0A087WRS9	IDHC_MOUSE	Isocitrate dehydrogenase [NADP] cytoplasmic	24.8967	24.6141	25.1451	24.9057	25.0727	25.223	25.2517	24.7076	23.7547	25.0493	24.3261	25.1536	25.2401	25.1094	25.3178	FALSE	0	-0.899625	0.443615	-0.228005	0.976503	0.474511	-1.17121	FALSE	-0.245779	1.09746	0.425841	0.542973	0.192808	1.34336	FALSE	-0.991586	0.351653	-0.319967	0.868308	0.320462	-1.2483	FALSE	0.0320471	1.27565	0.653846	0.136103
878	P00920	Ca2	14	9	P00920	CAH2_MOUSE	Carbonic anhydrase 2	24.0141	23.1218	24.3669	24.0774	24.1123	24.0765	24.3598	24.0507	23.4	24.2707	23.4539	24.383	24.9947	24.2495	24.5573	FALSE	0	-1.08644	0.441962	-0.322238	0.876981	0.377111	-1.25027	FALSE	-0.723752	0.804647	0.0404476	0.940633	0.910285	1.02843	FALSE	-1.47608	0.0523175	-0.711882	0.856699	0.0652273	-1.63794	FALSE	-0.344826	1.0702	0.362686	0.376216
4852	Q9D0L8;Q9D0L8-3	Rnmt	9	8	Q9D0L8;Q9D0L8-3	MCES_MOUSE	mRNA cap guanine-N7 methyltransferase	20.6469	20.9056	20.6793	20.6221	20.8802	20.7036	20.9744	20.6855	19.3453	20.8624	19.7531	20.7121	20.965	20.9604	21.0284	FALSE	0	-0.817531	0.715326	-0.0511024	1	0.88714	-1.03606	FALSE	-0.184055	1.3488	0.582374	0.502311	0.123986	1.49731	FALSE	-0.938943	0.593915	-0.172514	1	0.633344	-1.12702	FALSE	-0.0760991	1.34305	0.633476	0.17981
3419	Q8BTZ7	Gmppb	16	9	Q8BTZ7	GMPPB_MOUSE	Mannose-1-phosphate guanyltransferase beta	22.581	21.5717	22.4137	22.7992	23.0042	22.9185	22.9466	22.5421	21.1747	22.4151	22.2029	22.6837	23.0021	22.6597	23.0701	FALSE	0	-1.51335	0.0566821	-0.728336	0.849811	0.0661735	-1.65673	FALSE	-0.679936	0.8901	0.105082	0.86015	0.775978	1.07556	FALSE	-1.45014	0.1199	-0.665118	0.856699	0.0898445	-1.5857	FALSE	0.106633	1.5602	0.833418	0.125499
4446	Q99J09	Wdr77	7	7	Q99J09;F7D5L2	MEP50_MOUSE	Methylosome protein WDR77	22.0909	21.9446	22.3192	22.7621	22.5998	22.8862	22.8972	22.1255	20.3886	22.0706	21.8197	22.3219	22.6806	22.3758	22.1528	FALSE	0	-1.5062	0.169956	-0.668121	0.849811	0.108192	-1.589	FALSE	-0.320966	1.35519	0.517111	0.542973	0.204215	1.43109	FALSE	-1.10264	0.573513	-0.264564	1	0.505432	-1.20127	FALSE	0.409324	1.96114	1.18523	0.0803207
2236	Q3V1L4	Nt5c2	21	14	Q3V1L4;E9Q9M1;A0A494BBP6;A0A494B9X3	5NTC_MOUSE	Cytosolic purine 5'-nucleotidase	22.9678	22.1281	22.9373	23.1827	23.1029	23.3761	23.1088	22.7163	21.4105	22.5746	21.6772	23.0923	22.6566	22.9132	22.859	FALSE	0	-1.29342	0.263596	-0.514911	0.849811	0.17559	-1.42891	FALSE	-0.195425	1.36159	0.583082	0.508838	0.128952	1.49805	FALSE	-0.981058	0.575956	-0.202551	1	0.581966	-1.15073	FALSE	0.377236	1.81875	1.09799	0.0811455
3592	Q8C522	Endod1	16	11	Q8C522	ENDD1_MOUSE	Endonuclease domain-containing 1 protein	22.5681	21.9632	22.8195	22.9917	22.918	22.9641	22.5969	22.5722	21.2784	21.9885	21.7025	22.5972	22.7336	22.8327	22.5218	FALSE	0	-1.13157	0.296834	-0.41737	0.849811	0.227617	-1.33549	FALSE	-0.14934	1.27907	0.564864	0.482063	0.110727	1.47925	FALSE	-0.935236	0.493172	-0.221032	1	0.513676	-1.16557	FALSE	0.321009	1.64346	0.982233	0.0851799
5382	Q9QXB9	Drg2	22	13	Q9QXB9	DRG2_MOUSE	Developmentally-regulated GTP-binding protein 2	22.6144	21.9869	22.4143	22.747	22.8105	22.706	22.6848	22.476	20.9137	22.5464	21.9595	22.7595	22.8043	22.7794	22.7146	FALSE	0	-1.18638	0.389259	-0.398562	0.849811	0.292657	-1.31819	FALSE	-0.423188	1.15245	0.364632	0.602708	0.333894	1.28755	FALSE	-1.21376	0.361883	-0.425937	0.856699	0.262286	-1.34345	FALSE	0.0338138	1.49257	0.763194	0.137347
4975	Q9D819	Ppa1	13	11	Q9D819	IPYR_MOUSE	Inorganic pyrophosphatase	21.8747	21.1477	21.9585	21.5569	21.9034	21.6718	22.1224	21.4098	20.5785	21.8956	21.0615	21.7245	22.0115	22.1004	22.2833	FALSE	0	-0.905416	0.598822	-0.153297	1	0.665507	-1.11211	FALSE	-0.328156	1.17608	0.423963	0.547753	0.243538	1.34161	FALSE	-1.12174	0.3825	-0.369619	0.861579	0.306061	-1.29201	FALSE	-0.119067	1.27359	0.57726	0.196695
1485	P54775	Psmc4	33	25	P54775;A0A140LIZ5	PRS6B_MOUSE	26S proteasome regulatory subunit 6B	23.4218	22.9076	23.3955	22.8128	23.3493	23.2469	23.3905	22.9161	21.7144	23.2985	22.3292	23.0849	23.4611	23.4007	23.487	FALSE	0	-0.745987	0.8295	0.0417567	1	0.910151	1.02937	FALSE	-0.110647	1.46484	0.677096	0.438887	0.0857975	1.59892	FALSE	-0.904542	0.670946	-0.116798	1	0.752705	-1.08433	FALSE	-0.0939693	1.36465	0.63534	0.18539
1048	P16015	Ca3	30	15	P16015	CAH3_MOUSE	Carbonic anhydrase 3	31.4642	31.6407	32.1945	31.9594	32.1748	31.4629	32.306	31.7898	30.5405	32.1266	31.4746	31.927	32.3667	32.3872	32.4459	FALSE	0	-1.04508	0.626459	-0.209312	1	0.596003	-1.15614	FALSE	-0.552169	1.11937	0.283602	0.723576	0.474709	1.21723	FALSE	-1.351	0.320541	-0.515229	0.856699	0.204592	-1.42922	FALSE	-0.28086	1.26669	0.492913	0.285325
758	O70475	Ugdh	34	24	O70475	UGDH_MOUSE	UDP-glucose 6-dehydrogenase	25.5592	25.1224	25.7389	25.9918	26.1227	26.1065	26.0798	25.6781	24.2436	25.9135	25.2228	25.9028	26.1185	25.9849	26.2509	FALSE	0	-1.38875	0.185355	-0.601696	0.849811	0.121919	-1.5175	FALSE	-0.578027	0.996074	0.209024	0.757666	0.574259	1.15591	FALSE	-1.37778	0.196321	-0.590729	0.856699	0.128218	-1.50601	FALSE	0.0820524	1.53939	0.810719	0.127118
3388	Q8BRF7	Scfd1	23	16	Q8BRF7;Q8BRF7-2;Q8BRF7-3	SCFD1_MOUSE	Sec1 family domain-containing protein 1	21.4261	20.9507	21.3303	21.6145	21.4173	21.4103	21.4951	21.1799	19.5511	21.1427	20.504	21.3204	21.4411	21.3452	21.4786	FALSE	0	-1.03465	0.537455	-0.248597	1	0.504664	-1.18805	FALSE	-0.144751	1.42735	0.641302	0.464576	0.100999	1.55974	FALSE	-0.946663	0.625443	-0.16061	1	0.664735	-1.11776	FALSE	0.162156	1.61764	0.889899	0.122593
1333	P43883	Plin2	28	18	P43883	PLIN2_MOUSE	Perilipin-2	23.5874	22.705	23.6397	23.8369	23.7658	23.9679	23.8968	23.7149	22.2726	23.3883	22.4397	24.016	23.8625	23.5774	23.643	FALSE	0	-1.38137	0.26916	-0.556107	0.849811	0.168196	-1.4703	FALSE	-0.468396	1.18214	0.356871	0.632358	0.365451	1.28065	FALSE	-1.28926	0.361273	-0.463994	0.856699	0.244691	-1.37936	FALSE	0.148929	1.67703	0.912978	0.123155
5187	Q9ERN0	Scamp2	4	3	Q9ERN0	SCAM2_MOUSE	Secretory carrier-associated membrane protein 2	20.877	19.6936	21.3558	21.6811	21.5339	21.8814	21.6248	20.5002	20.3956	20.662	20.6643	21.4387	21.0823	21.6117	21.3729	FALSE	0	-1.79752	-0.278838	-1.03818	0.776556	0.0114135	-2.05364	TRUE	-0.67273	0.845954	0.0866122	0.878233	0.808322	1.06187	FALSE	-1.49362	0.0250603	-0.734282	0.856699	0.0568694	-1.66357	FALSE	0.421778	1.82781	1.12479	0.0693199
2027	Q3THG9	Aarsd1	13	10	Q3THG9;A2A4P3;A2A4P4	AASD1_MOUSE	Alanyl-tRNA editing protein Aarsd1	21.7587	21.1547	21.8812	22.1825	22.2554	22.2159	22.3256	21.953	20.8176	22.0087	21.1061	22.1644	22.4426	22.2761	22.2909	FALSE	0	-1.36161	0.0682538	-0.646676	0.849811	0.0723429	-1.56556	FALSE	-0.588075	0.841785	0.126855	0.818665	0.706382	1.09191	FALSE	-1.41025	0.0196087	-0.695321	0.856699	0.05565	-1.61924	FALSE	0.111635	1.43543	0.773532	0.124274
3914	Q8QZZ8	Rab38	17	12	Q8QZZ8;A0A140LHK2	RAB38_MOUSE	Ras-related protein Rab-38	25.3321	24.2697	25.5801	25.59	25.5349	25.8202	25.6078	24.7475	23.8346	25.0327	24.3959	25.2469	25.192	25.5695	25.3167	FALSE	0	-1.36185	0.20666	-0.577595	0.849811	0.134865	-1.49236	FALSE	-0.226268	1.34224	0.557987	0.526174	0.147417	1.47221	FALSE	-1.05489	0.513622	-0.270633	1	0.467414	-1.20634	FALSE	0.409503	1.86166	1.13558	0.0746825
4968	Q9D7N9	Apmap	27	18	Q9D7N9	APMAP_MOUSE	Adipocyte plasma membrane-associated protein	22.44	22.1508	22.6665	22.7879	22.9643	22.8706	22.8782	22.6158	21.317	22.5724	21.7418	22.7205	22.9793	22.9877	22.8846	FALSE	0	-1.16875	0.25655	-0.4561	0.849811	0.188945	-1.37183	FALSE	-0.355264	1.07004	0.357386	0.583025	0.296701	1.2811	FALSE	-1.18657	0.238735	-0.473915	0.856699	0.173425	-1.38887	FALSE	0.1537	1.47327	0.813486	0.121826
494	G3X8U3	QNG1	29	15	G3X8U3	QNG1_MOUSE	Queuosine 5'-phosphate N-glycosylase/hydrolase	22.2481	21.1038	22.2068	22.2888	21.986	22.2013	22.3165	22.0007	21.0747	21.9045	20.6314	22.1554	22.3771	22.1798	22.2407	FALSE	0	-1.17846	0.48793	-0.345266	0.884915	0.385143	-1.27038	FALSE	-0.383124	1.28327	0.450071	0.558869	0.262687	1.36611	FALSE	-1.21854	0.447855	-0.385341	0.876989	0.334248	-1.30617	FALSE	0.0239477	1.56673	0.795337	0.141304
1658	P62827	Ran	12	10	P62827;Q61820;Q14AA6	RAN_MOUSE	GTP-binding nuclear protein Ran	24.5919	24.5463	24.9654	24.7712	24.8671	25.0525	25.0765	24.5477	23.0073	24.9101	23.9895	24.7865	25.0171	24.8412	25.1634	FALSE	0	-1.08325	0.601983	-0.240633	1	0.546192	-1.18151	FALSE	-0.255091	1.43014	0.587525	0.532191	0.154996	1.50267	FALSE	-1.09345	0.591777	-0.250839	1	0.529573	-1.1899	FALSE	0.0480471	1.60827	0.828158	0.134017
5224	Q9ET01	Pygl	79	45	Q9ET01;Q3UEJ6	PYGL_MOUSE	Glycogen phosphorylase, liver form	26.0912	25.413	26.0635	26.2659	26.1408	26.2643	26.1047	25.9673	24.2864	25.8917	24.5707	26.0812	26.0352	25.9156	26.0437	FALSE	0	-1.2204	0.544295	-0.338051	0.923876	0.420954	-1.26405	FALSE	-0.205493	1.5592	0.676854	0.498115	0.120769	1.59865	FALSE	-1.04537	0.719321	-0.163025	1	0.694928	-1.11963	FALSE	0.198011	1.8318	1.0149	0.121561
2485	Q61239	Fnta	13	11	Q61239	FNTA_MOUSE	Protein farnesyltransferase/geranylgeranyltransferase type-1 subunit alpha	21.1589	20.2048	21.2826	21.5107	21.3255	21.3654	21.4397	21.1315	19.7671	21.2012	20.2938	21.3054	21.6123	21.4602	21.3912	FALSE	0	-1.35423	0.297767	-0.528232	0.849811	0.189267	-1.44216	FALSE	-0.542307	1.10969	0.283691	0.721369	0.469474	1.21731	FALSE	-1.38617	0.265823	-0.560176	0.856699	0.165686	-1.47445	FALSE	0.047197	1.57665	0.811923	0.134017
4874	Q9D1E6	Tbcb	11	9	Q9D1E6	TBCB_MOUSE	Tubulin-folding cofactor B	22.4297	22.5759	22.7233	22.759	23.1766	22.9591	23.2265	22.7304	20.9841	22.9239	22.2643	23.0945	23.0031	23.1154	23.1039	FALSE	0	-1.31676	0.408786	-0.453987	0.849811	0.274612	-1.36982	FALSE	-0.512167	1.21338	0.350606	0.663186	0.394122	1.2751	FALSE	-1.36571	0.359835	-0.502938	0.856699	0.228706	-1.4171	FALSE	0.00582055	1.60337	0.804593	0.147513
4101	Q8VDM4	Psmd2	73	42	Q8VDM4	PSMD2_MOUSE	26S proteasome non-ATPase regulatory subunit 2	24.1578	23.3745	24.0616	24.2665	24.2641	24.3077	24.2656	24.0203	22.5179	23.8743	22.9644	24.1551	24.2292	24.1914	24.2194	FALSE	0	-1.20082	0.378114	-0.411354	0.849811	0.279104	-1.32993	FALSE	-0.26908	1.30986	0.520388	0.539178	0.176953	1.43434	FALSE	-1.12362	0.455314	-0.334154	0.908959	0.375364	-1.26064	FALSE	0.200837	1.66265	0.931742	0.116842
4973	Q9D7X8	Ggct	7	5	Q9D7X8	GGCT_MOUSE	Gamma-glutamylcyclotransferase	21.7797	21.19	21.8935	22.2081	22.4408	22.2591	22.306	22.0805	20.9839	22.0954	20.7389	22.2354	22.4024	22.3139	22.3715	FALSE	0	-1.46207	0.0971478	-0.682459	0.849811	0.0808168	-1.60487	FALSE	-0.633257	0.925958	0.14635	0.809839	0.690323	1.10677	FALSE	-1.48938	0.0698366	-0.709771	0.856699	0.0707327	-1.63554	FALSE	0.107034	1.55059	0.82881	0.125351
3913	Q8QZY1	Eif3l	28	20	Q8QZY1	EIF3L_MOUSE	Eukaryotic translation initiation factor 3 subunit L	22.3937	21.2996	22.3454	22.4294	22.635	22.6783	22.6112	22.2634	21.2175	21.5146	21.0274	22.5003	22.0807	22.3569	22.5105	FALSE	0	-1.34665	0.195534	-0.575558	0.849811	0.130143	-1.49025	FALSE	-0.263866	1.27832	0.507226	0.539178	0.177783	1.42132	FALSE	-1.12024	0.42194	-0.349152	0.88311	0.344084	-1.27381	FALSE	0.368892	1.79668	1.08278	0.0812224
899	P04627	Araf	18	13	P04627;E9Q0P8	ARAF_MOUSE	Serine/threonine-protein kinase A-Raf	21.6207	21.3487	21.6432	21.8364	21.9852	21.9854	21.8778	21.7968	20.2874	21.7813	20.7238	21.9373	22.1122	22.0003	21.9917	FALSE	0	-1.15807	0.39074	-0.383666	0.849811	0.302314	-1.30465	FALSE	-0.384224	1.16459	0.390181	0.581948	0.294537	1.31056	FALSE	-1.24728	0.301536	-0.472869	0.856699	0.208642	-1.38787	FALSE	0.0568868	1.49081	0.773847	0.130569
5268	Q9JII6	Akr1a1	24	16	Q9JII6	AK1A1_MOUSE	Aldo-keto reductase family 1 member A1	23.7852	22.9877	23.7476	23.6093	23.7751	23.8766	23.7637	23.0852	22.053	23.4484	22.7595	23.4258	23.8006	23.8204	23.7608	FALSE	0	-0.989863	0.491236	-0.249314	0.981309	0.478119	-1.18864	FALSE	-0.0702312	1.41087	0.670318	0.405459	0.0721684	1.59142	FALSE	-0.935608	0.545492	-0.195058	1	0.577367	-1.14477	FALSE	0.234016	1.60525	0.919632	0.103112
1250	P35279	Rab6a	19	14	P35279;D3YV69;P35279-2	RAB6A_MOUSE	Ras-related protein Rab-6A	23.9983	23.5685	23.995	24.0807	24.4183	24.2493	24.3532	24.14	22.3181	23.8839	23.5736	24.3863	24.2956	24.3291	24.3733	FALSE	0	-1.24086	0.398025	-0.421416	0.849811	0.285109	-1.33924	FALSE	-0.444362	1.19452	0.375079	0.607509	0.339057	1.29691	FALSE	-1.31155	0.327333	-0.492108	0.856699	0.215775	-1.4065	FALSE	0.0378403	1.55515	0.796495	0.136317
5657	Q9Z1E4	Gys1	39	25	Q9Z1E4;A0A1B0GT92	GYS1_MOUSE	Glycogen [starch] synthase, muscle	24.3482	24.0629	24.6002	24.7885	24.7403	24.8655	24.7265	24.7269	22.6364	24.5979	23.5835	24.8323	24.7795	24.6581	24.7677	FALSE	0	-1.37636	0.490145	-0.443105	0.849811	0.322037	-1.35953	FALSE	-0.482331	1.38417	0.450919	0.58962	0.313923	1.36691	FALSE	-1.35558	0.510924	-0.422326	0.88311	0.344361	-1.34009	FALSE	0.0300024	1.75805	0.894024	0.140619
4994	Q9D8V0	Hm13	14	11	Q9D8V0;A3KGR9;Q9D8V0-2;Q9D8V0-3;Q9D8V0-4;Q6PGJ8	HM13_MOUSE	Minor histocompatibility antigen H13	22.301	22.2638	22.1874	23.2484	23.5982	23.3603	23.091	22.2535	21.7314	21.9193	22.8463	23.4498	22.2664	23.5767	22.973	FALSE	0	-1.86077	-0.286728	-1.07375	0.776556	0.0115489	-2.1049	TRUE	-0.723928	0.850118	0.0630951	0.911182	0.864528	1.0447	FALSE	-1.60277	-0.02872	-0.815743	0.843387	0.0433174	-1.7602	TRUE	0.408204	1.86549	1.13685	0.0753616
4399	Q922H4	Gmppa	12	11	Q922H4	GMPPA_MOUSE	Mannose-1-phosphate guanyltransferase alpha	21.1553	20.4458	21.4735	21.5496	21.6414	21.8637	21.6608	21.2057	19.6952	21.3614	20.8619	21.4452	21.8182	21.5651	21.8331	FALSE	0	-1.50947	0.201474	-0.653996	0.849811	0.121922	-1.57352	FALSE	-0.611638	1.0993	0.243832	0.747581	0.546955	1.18413	FALSE	-1.49601	0.214933	-0.640536	0.856699	0.129055	-1.55891	FALSE	0.105817	1.68984	0.897828	0.125899
808	O88587;O88587-2	Comt	12	9	O88587;O88587-2	COMT_MOUSE	Catechol O-methyltransferase	22.7038	21.9394	22.9158	22.74	22.9267	22.7124	22.6634	22.7099	20.944	22.3199	21.7105	22.6204	22.8732	22.903	22.8321	FALSE	0	-1.09353	0.611588	-0.240974	1	0.550258	-1.18179	FALSE	-0.25399	1.45113	0.598572	0.529557	0.152389	1.51422	FALSE	-1.14008	0.565041	-0.28752	1	0.477373	-1.22054	FALSE	0.0502269	1.62886	0.839545	0.133463
5159	Q9EQQ9;Q9EQQ9-3	Oga	26	20	Q9EQQ9;Q9EQQ9-2;Q9EQQ9-3;A0A494B913	OGA_MOUSE	Protein O-GlcNAcase	22.1856	21.5514	22.2032	22.6201	22.4551	22.4803	22.594	22.1875	20.836	22.2672	21.4945	22.522	22.6875	22.6802	22.4519	FALSE	0	-1.31051	0.19592	-0.557293	0.849811	0.133232	-1.47151	FALSE	-0.469459	1.03697	0.283754	0.694601	0.428553	1.21736	FALSE	-1.35853	0.147895	-0.605318	0.856699	0.105657	-1.52131	FALSE	0.143708	1.53839	0.841048	0.122892
5671	Q9Z1R2	Bag6	43	26	Q9Z1R2;A0A1B0GX81;G3UYQ2;G3UZT6;Q3UF95	BAG6_MOUSE	Large proline-rich protein BAG6	22.686	22.2702	22.6227	22.8518	22.8782	23.0764	22.9548	22.8093	21.1588	22.5665	21.8014	22.9035	23.046	23.0007	22.9518	FALSE	0	-1.18948	0.361413	-0.414032	0.849811	0.267965	-1.3324	FALSE	-0.333131	1.21776	0.442314	0.547753	0.238282	1.35878	FALSE	-1.22468	0.326213	-0.449233	0.856699	0.231432	-1.36531	FALSE	0.138423	1.57427	0.856347	0.123425
2663	Q64514	Tpp2	63	46	Q64514;A0A087WRC0;Q64514-2;Q05DJ9	TPP2_MOUSE	Tripeptidyl-peptidase 2	23.9264	23.1338	23.8574	24.0331	24.0682	24.1818	24.0043	23.8206	21.9649	23.8225	23.1645	24.1003	24.1902	23.9826	24.0915	FALSE	0	-1.32726	0.461979	-0.432643	0.849811	0.313506	-1.3497	FALSE	-0.448546	1.3407	0.446076	0.583025	0.29935	1.36233	FALSE	-1.34658	0.442665	-0.451957	0.859472	0.293306	-1.36789	FALSE	0.05046	1.70698	0.878718	0.134017
4738	Q9CWK8	Snx2	26	20	Q9CWK8;Q9WV80;Q6NZD2	SNX2_MOUSE	Sorting nexin-2	22.2595	21.3353	22.1889	22.1396	22.0162	22.3146	22.314	21.6405	20.3123	21.8928	21.0148	21.9265	22.2861	22.0761	22.1844	FALSE	0	-1.08895	0.552528	-0.26821	0.994308	0.490853	-1.20431	FALSE	-0.107945	1.53353	0.712793	0.431459	0.082955	1.63897	FALSE	-1.01111	0.63037	-0.190368	1	0.623131	-1.14105	FALSE	0.221147	1.74086	0.981003	0.113549
1387	P48774	Gstm5	28	15	P48774;E9PVM7;E9Q024	GSTM5_MOUSE	Glutathione S-transferase Mu 5	24.7866	23.9475	24.5354	25.096	25.3215	25.1991	25.195	24.2594	24.1857	24.487	24.2272	24.9365	25.4124	25.2577	25.1863	FALSE	0	-1.34282	-0.21667	-0.779744	0.776556	0.0106231	-1.71683	TRUE	-0.42974	0.696407	0.133334	0.7739	0.615961	1.09683	FALSE	-1.33813	-0.211983	-0.775057	0.750807	0.0109901	-1.71126	TRUE	0.391772	1.43438	0.913077	0.0484435
877	P00493	Hprt1	15	10	P00493	HPRT_MOUSE	Hypoxanthine-guanine phosphoribosyltransferase	22.898	21.9201	22.753	23.4029	23.3003	23.0333	23.3879	22.6887	21.791	22.9226	21.9858	23.2151	23.2481	23.202	23.3608	FALSE	0	-1.48991	-0.0248273	-0.757368	0.849811	0.043764	-1.6904	TRUE	-0.555891	0.90919	0.17665	0.770274	0.609562	1.13026	FALSE	-1.46531	-0.000232335	-0.732773	0.856699	0.0499379	-1.66183	TRUE	0.255817	1.61222	0.934017	0.0966373
1749	P70296	Pebp1	10	7	P70296;D3Z1V4;D6RHS6	PEBP1_MOUSE	Phosphatidylethanolamine-binding protein 1	24.1609	23.4089	24.0643	24.016	24.0434	24.2148	24.3946	23.7573	21.9051	23.8942	23.3501	24.1176	24.2032	24.0326	24.1978	FALSE	0	-1.20979	0.631541	-0.289126	1	0.507606	-1.2219	FALSE	-0.26927	1.57206	0.651397	0.528792	0.149493	1.57069	FALSE	-1.18037	0.660961	-0.259706	1	0.551039	-1.19723	FALSE	0.0881514	1.7929	0.940523	0.127523
3605	Q8C650;Q8C650-2	Septin10	12	8	Q8C650;A0A0R4J233;A0A1W2P6J7;Q8C650-2	SEP10_MOUSE	Septin-10	22.3478	21.6249	22.1736	21.8904	22.2361	22.3839	22.1597	21.6743	20.283	22.0739	21.2695	22.1085	22.2945	22.2393	22.3111	FALSE	0	-0.946356	0.708932	-0.118712	1	0.760488	-1.08577	FALSE	-0.10402	1.55127	0.723623	0.426332	0.081145	1.65132	FALSE	-1.01721	0.638077	-0.189567	1	0.627445	-1.14042	FALSE	0.0760861	1.60858	0.842335	0.127971
2068	Q3TXS7	Psmd1	65	38	Q3TXS7	PSMD1_MOUSE	26S proteasome non-ATPase regulatory subunit 1	23.0202	21.6946	22.9699	23.2149	23.3264	23.3941	23.2324	23.0143	21.6965	22.8405	21.3917	23.0341	23.0842	23.1395	23.343	FALSE	0	-1.68039	0.219614	-0.730386	0.849811	0.120017	-1.65908	FALSE	-0.624203	1.2758	0.325797	0.721767	0.470118	1.25336	FALSE	-1.53866	0.361345	-0.588655	0.856699	0.202428	-1.50384	FALSE	0.176654	1.93571	1.05618	0.122892
4054	Q8VCA8	Scrn2	12	9	Q8VCA8	SCRN2_MOUSE	Secernin-2	22.5252	22.3054	22.4351	22.0016	22.5818	22.538	22.7065	22.1918	20.641	22.4714	21.5554	22.3915	22.5473	22.819	22.7809	FALSE	0	-0.890218	0.820138	-0.03504	1	0.930482	-1.02459	FALSE	-0.148139	1.56222	0.70704	0.456488	0.0969863	1.63245	FALSE	-1.06791	0.64245	-0.212729	1	0.598454	-1.15888	FALSE	-0.0496615	1.53382	0.74208	0.166199
1824	P97372	Psme2	19	11	P97372;E0CZ90;G3X9V0	PSME2_MOUSE	Proteasome activator complex subunit 2	23.0859	22.4812	23.2329	23.36	22.9363	23.2257	23.2954	22.8115	21.2567	22.0612	22.2502	23.1239	23.4817	22.7973	22.6746	FALSE	0	-1.0776	0.535551	-0.271025	0.98152	0.47894	-1.20666	FALSE	0.0318654	1.64502	0.838441	0.392094	0.0428049	1.78812	TRUE	-0.892606	0.720546	-0.0860299	1	0.820514	-1.06145	FALSE	0.362722	1.85621	1.10947	0.0851799
656	O35682	Myadm	12	7	O35682;A0A0N4SW94	MYADM_MOUSE	Myeloid-associated differentiation marker	23.1276	22.8406	23.4178	23.8537	23.5144	23.906	23.5903	23.3331	21.7657	22.5416	22.918	23.8413	23.1402	23.6702	23.6118	FALSE	0	-1.36909	0.194206	-0.587443	0.849811	0.127764	-1.50258	FALSE	-0.29259	1.27071	0.489059	0.542973	0.198351	1.40353	FALSE	-1.21888	0.344419	-0.43723	0.856699	0.246973	-1.354	FALSE	0.352835	1.80017	1.0765	0.0851799
3241	Q8BH61	F13a1	57	28	Q8BH61	F13A_MOUSE	Coagulation factor XIII A chain	26.8088	26.2462	26.9689	27.2687	27.363	27.3137	27.415	27.1732	25.445	27.0583	26.7987	27.4461	27.4918	27.5726	27.6715	FALSE	0	-1.49719	0.16622	-0.665483	0.849811	0.107029	-1.5861	FALSE	-0.775871	0.887535	0.0558321	0.925132	0.886377	1.03946	FALSE	-1.70258	-0.0391765	-0.87088	0.843387	0.0415389	-1.82878	TRUE	-0.0486927	1.49132	0.721315	0.166342
4106	Q8VDP6	Cdipt	13	6	Q8VDP6;A0A0U1RP13	CDIPT_MOUSE	CDP-diacylglycerol--inositol 3-phosphatidyltransferase	22.4086	21.5136	22.6003	23.1227	22.8712	22.6783	22.7666	22.2312	21.4503	21.5969	22.0047	22.834	22.6091	22.8651	22.6851	FALSE	0	-1.3656	-0.00547755	-0.685537	0.849811	0.0484462	-1.6083	TRUE	-0.32665	1.03347	0.353409	0.567583	0.280317	1.27758	FALSE	-1.25422	0.105895	-0.574165	0.856699	0.0908523	-1.48882	FALSE	0.409334	1.66856	1.03895	0.0615537
5313	Q9JKV1	Adrm1	10	8	Q9JKV1;A0A0A6YVU8	ADRM1_MOUSE	Proteasomal ubiquitin receptor ADRM1	21.8553	21.495	21.9896	22.3408	22.3281	22.5996	22.6388	21.913	20.4856	22.0648	21.6441	22.2328	22.6636	22.3021	22.631	FALSE	0	-1.48083	0.0871997	-0.696815	0.849811	0.0768166	-1.62092	FALSE	-0.530903	1.03713	0.253111	0.73233	0.496007	1.19177	FALSE	-1.4614	0.106633	-0.677381	0.856699	0.084371	-1.59923	FALSE	0.22407	1.67578	0.949926	0.110199
1719	P68510	Ywhah	12	8	P68510	1433F_MOUSE	14-3-3 protein eta	23.8709	22.7279	23.8622	23.8583	23.6975	23.7874	23.8332	23.3763	22.2918	23.2012	23.1238	23.6719	24.1397	24.1089	23.7981	FALSE	0	-1.06816	0.453966	-0.307097	0.897306	0.397359	-1.23722	FALSE	-0.272314	1.24981	0.488749	0.542973	0.187543	1.40323	FALSE	-1.20371	0.318412	-0.442651	0.856699	0.229693	-1.3591	FALSE	0.0912393	1.50045	0.795847	0.125899
5608	Q9WVL3	Slc12a7	35	27	Q9WVL3;Q9WVL3-2	S12A7_MOUSE	Solute carrier family 12 member 7	20.9544	21.0269	21.2867	22.1075	21.7508	21.9317	21.5854	20.9173	21.3823	20.1219	20.7466	22.0817	21.3094	22.0113	21.5247	FALSE	0	-1.47195	-0.0369936	-0.754474	0.849811	0.0408129	-1.68702	TRUE	-0.420117	1.01484	0.297363	0.652979	0.385068	1.2289	FALSE	-1.35987	0.0750951	-0.642385	0.856699	0.0749245	-1.56091	FALSE	0.387579	1.71609	1.05184	0.0710671
4703	Q9CR86	Carhsp1	9	6	Q9CR86	CHSP1_MOUSE	Calcium-regulated heat stable protein 1	22.2811	22.1949	22.5004	22.5124	22.8831	22.6165	23.0235	22.4512	20.6826	22.6358	22.5136	22.8588	23.0111	23.0171	23.1617	FALSE	0	-1.3435	0.47674	-0.43338	0.849811	0.320688	-1.35039	FALSE	-0.655438	1.1648	0.254682	0.750045	0.554176	1.19307	FALSE	-1.59683	0.223412	-0.686708	0.856699	0.126397	-1.60961	FALSE	-0.154546	1.53067	0.688062	0.20106
3319	Q8BL97;Q8BL97-2;Q8BL97-3;Q8BL97-4	Srsf7	10	7	Q8BL97;Q8BL97-2;Q8BL97-3;Q8BL97-4;A0A3Q4EH04;A0A3Q4L335;A0A3Q4L393	SRSF7_MOUSE	Serine/arginine-rich splicing factor 7	21.8602	21.4336	22.5415	23.0113	22.445	22.4879	22.6882	22.1379	21.261	22.251	22.0156	22.8072	22.9283	22.9689	22.7376	FALSE	0	-1.43177	0.00580587	-0.712983	0.849811	0.0516053	-1.63919	FALSE	-0.690093	0.747486	0.0286965	0.95598	0.932259	1.02009	FALSE	-1.63419	-0.196607	-0.915397	0.814125	0.0167172	-1.88609	TRUE	0.0762103	1.40715	0.74168	0.126774
714	O55137	Acot1	17	13	O55137;Q9QYR9	ACOT1_MOUSE	Acyl-coenzyme A thioesterase 1	22.3323	22.0067	22.4069	22.4843	22.6751	22.5175	22.7828	22.1632	20.903	22.4112	21.4466	22.5045	22.8536	22.7998	22.549	FALSE	0	-1.11531	0.38272	-0.366296	0.849811	0.308329	-1.28904	FALSE	-0.231377	1.26665	0.517638	0.534269	0.158387	1.43161	FALSE	-1.17711	0.320923	-0.428092	0.856699	0.237398	-1.34545	FALSE	0.19048	1.57739	0.883934	0.116842
5351	Q9JMA1	Usp14	40	24	Q9JMA1;E9PYI8	UBP14_MOUSE	Ubiquitin carboxyl-terminal hydrolase 14	22.977	22.1627	22.9433	22.8778	23.0684	22.9899	22.9467	22.7855	20.6701	22.9929	22.1945	22.9768	23.0857	23.0752	23.2995	FALSE	0	-1.29747	0.744713	-0.27638	1	0.56704	-1.21115	FALSE	-0.487519	1.55467	0.533574	0.565168	0.277788	1.44751	FALSE	-1.43603	0.606153	-0.41494	0.920667	0.394124	-1.33324	FALSE	-0.135394	1.7553	0.809955	0.189196
4871	Q9D1A2	Cndp2	28	19	Q9D1A2	CNDP2_MOUSE	Cytosolic non-specific dipeptidase	24.5161	23.6944	24.5699	24.5601	24.7503	24.8461	24.7816	24.1094	22.9538	24.4597	23.7994	24.4826	24.9715	24.7642	24.9004	FALSE	0	-1.26032	0.311552	-0.474387	0.849811	0.213595	-1.38933	FALSE	-0.356367	1.21551	0.429571	0.555256	0.257366	1.34683	FALSE	-1.30548	0.266397	-0.519541	0.856699	0.175809	-1.4335	FALSE	0.17632	1.63159	0.903957	0.121561
2539	Q61739	Itga6	46	39	Q61739;A0A5F8MPB5;F6VSK8;Q61739-2	ITA6_MOUSE	Integrin alpha-6	22.0465	21.3913	22.4459	22.6728	22.6046	22.7584	22.7944	22.0978	21.1575	21.9819	21.7248	22.8142	22.6691	22.7524	22.531	FALSE	0	-1.4168	-0.0758527	-0.746326	0.849811	0.0319434	-1.67751	TRUE	-0.449739	0.891207	0.220734	0.73046	0.487697	1.16533	FALSE	-1.40094	-0.0599927	-0.730466	0.841604	0.035107	-1.65917	TRUE	0.346323	1.5878	0.96706	0.0758345
3714	Q8CGB6;Q8CGB6-2;Q8CGB6-3;Q8CGB6-4	Tns2	38	30	Q8CGB6;Q8CGB6-2;Q8CGB6-3;Q8CGB6-4;A0A2R8VHQ0;A0A2R8W6Z5	TENS2_MOUSE	Tensin-2	21.7627	21.3594	21.8438	21.9988	22.0296	22.1551	21.9499	21.6916	19.5587	21.4746	20.9363	22.07	21.5968	21.9643	21.8423	FALSE	0	-1.31113	0.555085	-0.378022	0.895505	0.395533	-1.29956	FALSE	-0.19308	1.67313	0.740027	0.480988	0.109845	1.67021	FALSE	-1.14617	0.720046	-0.21306	1	0.628501	-1.15914	FALSE	0.25416	1.98194	1.11805	0.11283
4782	Q9CY27	Tecr	21	14	Q9CY27;A0A5F8MQC8;Q52L67;A0A1D5RLH3;A0A5F8MPU6;G3UWE1	TECR_MOUSE	Very-long-chain enoyl-CoA reductase	23.5141	22.8526	23.6782	23.994	24.0329	23.9748	23.6203	23.2549	22.4718	22.8056	22.816	24.0852	23.3135	24.2153	23.5557	FALSE	0	-1.259	0.144602	-0.5572	0.849811	0.109492	-1.47141	FALSE	-0.190594	1.21301	0.511208	0.520285	0.13881	1.42524	FALSE	-1.14594	0.257664	-0.444138	0.856699	0.193592	-1.3605	FALSE	0.418665	1.71815	1.06841	0.0623318
115	A0A494BBE3;G3X8R0	Reep5	8	5	G3X8R0;A0A494BBE3	A0A494BBE3_MOUSE;G3X8R0_MOUSE	Receptor accessory protein 5 (Fragment)	24.0076	23.6459	24.468	24.8787	24.4108	24.3605	24.3065	23.7743	22.2952	23.3888	23.8662	24.018	24.2747	24.7876	24.089	FALSE	0	-1.3106	0.413338	-0.448632	0.849811	0.279613	-1.36475	FALSE	-0.152584	1.57136	0.709387	0.459718	0.0983629	1.63511	FALSE	-1.11379	0.610153	-0.251818	1	0.53715	-1.19071	FALSE	0.359989	1.95605	1.15802	0.0905263
1042	P15532	Nme1	20	12	P15532;Q01768;E9PZF0;Q5NC80	NDKA_MOUSE	Nucleoside diphosphate kinase A	25.6665	24.6987	25.3793	25.2264	25.6358	25.2683	25.5565	24.746	23.5142	25.2117	24.4873	25.2153	25.3999	25.5494	25.6483	FALSE	0	-1.00863	0.661496	-0.173567	1	0.659357	-1.12784	FALSE	-0.0766888	1.59344	0.758374	0.404151	0.0713457	1.69158	FALSE	-1.04012	0.630008	-0.205055	1	0.603111	-1.15273	FALSE	0.158824	1.70506	0.931942	0.122892
2657	Q64464	Cyp3a13	20	16	Q64464	CP3AD_MOUSE	Cytochrome P450 3A13	21.1416	20.8308	21.0688	21.7299	21.4627	21.6869	21.2822	20.6618	19.4806	20.2909	21.1739	21.542	21.5374	21.3022	21.0943	FALSE	0	-1.30342	0.250073	-0.526674	0.849811	0.16576	-1.4406	FALSE	-0.1648	1.38869	0.611947	0.4822	0.111978	1.52832	FALSE	-1.13197	0.421525	-0.355221	0.881172	0.339469	-1.27918	FALSE	0.419493	1.85775	1.13862	0.0710671
3320	Q8BLF1	Nceh1	20	11	Q8BLF1	NCEH1_MOUSE	Neutral cholesterol ester hydrolase 1	22.3646	21.9311	22.6483	22.4917	22.5475	22.3999	22.4734	22.6707	20.4415	22.1252	21.7238	22.6387	22.6732	22.8112	22.7075	FALSE	0	-1.09075	0.763789	-0.163482	1	0.70816	-1.11999	FALSE	-0.352934	1.50161	0.574337	0.542973	0.2026	1.48899	FALSE	-1.32027	0.534271	-0.393	0.908959	0.374754	-1.31312	FALSE	-0.120667	1.5963	0.737819	0.188815
5631	Q9Z0S1	Bpnt1	18	11	Q9Z0S1;A0A1B0GRV0;D3Z5X0	BPNT1_MOUSE	3'(2'),5'-bisphosphate nucleotidase 1	23.9554	23.0427	23.9884	23.9231	24.167	24.2044	24.0318	23.782	22.0706	23.7327	22.8784	24.0613	24.1844	23.9765	24.149	FALSE	0	-1.30151	0.462719	-0.419395	0.849811	0.321406	-1.33737	FALSE	-0.335897	1.42833	0.546217	0.542973	0.202716	1.46025	FALSE	-1.31275	0.451475	-0.430639	0.862164	0.309132	-1.34783	FALSE	0.148934	1.78229	0.965612	0.124274
1172	P26883	Fkbp1a	4	3	P26883	FKB1A_MOUSE	Peptidyl-prolyl cis-trans isomerase FKBP1A	21.2042	21.1345	21.7612	21.9292	22.1385	22.3406	22.1569	22.0253	19.6599	21.8149	21.0162	21.7834	22.0495	22.023	22.5711	FALSE	0	-1.82726	0.277918	-0.774669	0.849811	0.135118	-1.7108	FALSE	-0.815054	1.29012	0.237533	0.781576	0.632481	1.17897	FALSE	-1.79269	0.312482	-0.740105	0.856699	0.15183	-1.6703	FALSE	0.0376955	1.98671	1.0122	0.139454
1303	P40936	Inmt	16	12	P40936	INMT_MOUSE	Indolethylamine N-methyltransferase	28.8064	28.0839	29.2494	29.5005	29.5816	29.4662	29.432	29.2291	27.2939	29.3954	29.0346	29.8604	29.7314	29.7307	29.5421	FALSE	0	-1.78048	0.216815	-0.781834	0.849811	0.114021	-1.71932	FALSE	-1.02369	0.973604	-0.0250444	0.974301	0.957413	-1.01751	FALSE	-2.00159	-0.00428955	-1.00294	0.856699	0.0491656	-2.00408	TRUE	-0.167779	1.68136	0.75679	0.200568
1090	P19096	Fasn	112	77	A0A0U1RNJ1;P19096	FAS_MOUSE	Fatty acid synthase	22.9322	21.439	22.7706	23.053	23.2301	23.1857	22.9778	22.7428	20.922	22.7059	21.9787	23.2061	22.8516	23.0736	23.1461	FALSE	0	-1.73363	0.271538	-0.731046	0.849811	0.138444	-1.65984	FALSE	-0.709327	1.29584	0.293258	0.745712	0.536656	1.2254	FALSE	-1.69136	0.313809	-0.688775	0.856699	0.16067	-1.61191	FALSE	0.0960913	1.95252	1.0243	0.127523
2701	Q69ZN7	Myof	151	94	Q69ZN7;A0A286YDF5;E9Q390;Q69ZN7-2;Q69ZN7-4;A0A286YCZ3	MYOF_MOUSE	Myoferlin	24.519	23.3695	24.688	24.701	24.5339	24.5822	24.3674	24.4091	22.4456	23.3856	23.2766	24.7105	24.0813	24.3442	24.3095	FALSE	0	-1.31021	0.602254	-0.35398	0.941062	0.436412	-1.27808	FALSE	-0.143301	1.76917	0.812933	0.444709	0.088881	1.75678	FALSE	-1.12544	0.787026	-0.169208	1	0.707142	-1.12444	FALSE	0.281613	2.05221	1.16691	0.108374
1538	P58389	Ptpa	17	12	P58389	PTPA_MOUSE	Serine/threonine-protein phosphatase 2A activator	24.4267	24.1419	24.6997	24.7752	25.0698	24.9751	24.9794	24.7203	22.8212	24.8128	23.2686	24.9145	24.9019	24.7914	24.9442	FALSE	0	-1.4893	0.435062	-0.527119	0.849811	0.256322	-1.44105	FALSE	-0.445146	1.47921	0.517034	0.561335	0.265058	1.43101	FALSE	-1.42744	0.496925	-0.465255	0.866775	0.313566	-1.38056	FALSE	0.153347	1.93496	1.04415	0.124274
926	P08030	Aprt	12	8	P08030;A0A1D5RLR6	APT_MOUSE	Adenine phosphoribosyltransferase	22.7929	21.8352	22.7787	22.8294	23.0564	22.9339	23.0619	22.3902	21.1965	22.7036	22.0093	22.959	23.1573	23.0666	23.0535	FALSE	0	-1.29022	0.287331	-0.501444	0.849811	0.191716	-1.41563	FALSE	-0.394712	1.18284	0.394064	0.583025	0.298453	1.31409	FALSE	-1.37894	0.198608	-0.590167	0.856699	0.129309	-1.50542	FALSE	0.165244	1.62577	0.895507	0.122448
5371	Q9QUR6	Prep	37	26	Q9QUR6	PPCE_MOUSE	Prolyl endopeptidase	22.8747	22.0593	22.8836	22.8983	22.8693	23.1248	23.0123	22.7915	20.8397	22.6617	21.6929	22.9411	23.0375	22.8908	23.0567	FALSE	0	-1.30029	0.559713	-0.370289	0.903688	0.403466	-1.29261	FALSE	-0.32056	1.53944	0.609441	0.539391	0.179311	1.52567	FALSE	-1.30567	0.554333	-0.375668	0.924103	0.396868	-1.29744	FALSE	0.118716	1.84074	0.97973	0.125716
2164	Q3ULJ0;Q3ULJ0-2	Gpd1l	16	12	Q3ULJ0;Q3ULJ0-2	GPD1L_MOUSE	Glycerol-3-phosphate dehydrogenase 1-like protein	22.5578	21.7493	22.5591	22.7962	22.8826	22.8846	22.8613	22.3441	20.6947	22.5606	21.681	22.7674	22.7569	22.8693	22.8331	FALSE	0	-1.44109	0.306193	-0.567446	0.849811	0.182907	-1.4819	FALSE	-0.40497	1.34231	0.468669	0.561456	0.265819	1.38383	FALSE	-1.39158	0.355698	-0.517942	0.856699	0.221344	-1.43191	FALSE	0.227282	1.84495	1.03612	0.115604
1140	P23591	Gfus	11	11	P23591;A0A2R8VI39;A0A2R8W6P6	FCL_MOUSE	GDP-L-fucose synthase	22.9564	21.8241	22.8736	23.3367	23.3446	23.2282	23.2155	23.1989	21.0994	23.1113	22.4515	23.4531	23.5202	23.2796	23.6234	FALSE	0	-1.73881	0.27907	-0.729867	0.849811	0.141314	-1.65849	FALSE	-0.922813	1.09506	0.0861242	0.907109	0.855859	1.06151	FALSE	-1.92665	0.0912302	-0.917707	0.856699	0.0709611	-1.88911	FALSE	-0.118103	1.75009	0.815992	0.184672
5019	Q9DB16	Cab39l	28	20	Q06138;Q9DB16;Q9DB16-2	CB39L_MOUSE	Calcium-binding protein 39-like	23.5428	22.8622	23.566	23.7321	23.7916	23.6085	23.7451	23.4126	21.7287	23.6988	22.5684	23.7701	23.7486	24.0097	23.9189	FALSE	0	-1.29448	0.503145	-0.395668	0.859741	0.357182	-1.31555	FALSE	-0.427271	1.37036	0.471542	0.565027	0.275975	1.38659	FALSE	-1.43698	0.360649	-0.538164	0.856699	0.217063	-1.45212	FALSE	0.0350714	1.69935	0.867211	0.138476
1020	P14152	Mdh1	33	18	P14152;A0A5F8MPN8;B1ATQ3	MDHC_MOUSE	Malate dehydrogenase, cytoplasmic	27.3147	26.2466	27.3834	27.2585	27.249	27.2353	27.3499	27.0186	25.0337	27.1212	25.8222	27.1127	27.4212	27.2694	27.2434	FALSE	0	-1.32104	0.737764	-0.291636	1	0.549341	-1.22403	FALSE	-0.296764	1.76204	0.732637	0.526174	0.147299	1.66167	FALSE	-1.3095	0.749301	-0.2801	1	0.565023	-1.21428	FALSE	0.0712333	1.97731	1.02427	0.131002
5548	Q9WU78	Pdcd6ip	75	48	Q9WU78;Q9WU78-2;Q9WU78-3	PDC6I_MOUSE	Programmed cell death 6-interacting protein	23.7325	22.7331	23.7294	23.7961	23.6906	23.7493	23.8249	23.4689	21.864	23.406	22.834	23.715	24.098	23.9953	23.8303	FALSE	0	-1.22229	0.488472	-0.366908	0.866078	0.369204	-1.28959	FALSE	-0.350302	1.36046	0.505079	0.542981	0.223094	1.4192	FALSE	-1.36671	0.344053	-0.511327	0.856699	0.217764	-1.42536	FALSE	0.0800586	1.66392	0.871987	0.127774
2451	Q61084	Map3k3	6	5	Q61084	M3K3_MOUSE	Mitogen-activated protein kinase kinase kinase 3	24.5116	23.4899	24.6836	24.4487	24.2791	24.2293	24.2722	23.7883	22.1761	24.4817	22.9075	24.1926	24.3869	24.2567	24.6268	FALSE	0	-1.12311	0.965217	-0.0789482	1	0.872157	-1.05625	FALSE	-0.15419	1.93414	0.889975	0.443658	0.0881533	1.85314	FALSE	-1.18154	0.906795	-0.13737	1	0.779714	-1.0999	FALSE	0.00221391	1.93563	0.968923	0.148437
3763	Q8CIG8	Prmt5	13	12	A0A0R4J049;Q8CIG8;F6QQQ6	ANM5_MOUSE	Protein arginine N-methyltransferase 5	22.7456	21.4304	22.4854	22.8908	22.8195	23.1139	22.7037	22.5528	20.6356	22.6435	21.5025	22.726	22.9313	22.974	22.8219	FALSE	0	-1.68375	0.360684	-0.661532	0.849811	0.184393	-1.58176	FALSE	-0.635341	1.40909	0.386875	0.692448	0.426477	1.30756	FALSE	-1.66504	0.379392	-0.642824	0.856699	0.196232	-1.56138	FALSE	0.102019	1.9948	1.04841	0.127435
838	O88958	Gnpda1	14	7	O88958;A0A494BA15	GNPI1_MOUSE	Glucosamine-6-phosphate isomerase 1	22.5035	21.3876	22.6755	22.7443	22.7388	22.5927	22.7533	22.6316	20.4383	22.5313	21.5628	22.9906	22.876	22.6669	22.7657	FALSE	0	-1.581	0.544114	-0.518443	0.849811	0.309388	-1.43241	FALSE	-0.664687	1.46043	0.397871	0.696844	0.43128	1.31756	FALSE	-1.6985	0.42661	-0.635947	0.856699	0.217238	-1.55396	FALSE	-0.0674231	1.90005	0.916314	0.168083
4930	Q9D517	Agpat3	17	11	Q9D517	PLCC_MOUSE	1-acyl-sn-glycerol-3-phosphate acyltransferase gamma	21.2588	20.5316	21.1199	21.6927	21.8674	21.8442	21.3674	20.5031	19.7481	19.7076	20.406	21.7461	20.1119	21.6525	20.9897	FALSE	0	-1.61434	0.168651	-0.722842	0.849811	0.102896	-1.65043	FALSE	-0.0125996	1.77039	0.878894	0.392094	0.0528404	1.83896	FALSE	-1.04644	0.736551	-0.154942	1	0.712096	-1.11338	FALSE	0.776373	2.4271	1.60174	0.0404225
1689	P63085	Mapk1	24	13	P63085	MK01_MOUSE	Mitogen-activated protein kinase 1	24.0095	22.8637	24.0066	24.1394	24.0899	24.0549	24.0782	23.7839	21.9301	23.7973	22.6827	24.0586	24.2002	24.0074	24.0746	FALSE	0	-1.43764	0.509661	-0.463991	0.849811	0.320329	-1.37935	FALSE	-0.395547	1.55176	0.578105	0.542981	0.220691	1.49289	FALSE	-1.43224	0.515064	-0.458587	0.870291	0.325771	-1.3742	FALSE	0.140669	1.94352	1.0421	0.125058
971	P10649	Gstm1	27	16	P10649;A2AE89	GSTM1_MOUSE	Glutathione S-transferase Mu 1	23.5882	21.9729	23.45	23.5551	23.5052	23.5516	23.6715	22.637	21.7173	23.0039	22.2249	23.0184	23.673	23.7014	23.3429	FALSE	0	-1.47686	0.342488	-0.567186	0.849811	0.199809	-1.48163	FALSE	-0.301767	1.51758	0.607907	0.536177	0.17148	1.52405	FALSE	-1.33993	0.479414	-0.43026	0.870117	0.323816	-1.34748	FALSE	0.332898	2.01729	1.17509	0.0933721
2441	Q61029	Tmpo	14	8	Q61029;Q61029-2;Q61029-3;Q61029-4	LAP2B_MOUSE	Lamina-associated polypeptide 2, isoforms beta/delta/epsilon/gamma	22.3311	22.0459	22.5283	22.5635	22.5519	22.486	22.4755	22.3323	20.4505	22.1881	21.3759	22.3351	22.5843	22.7075	22.8774	FALSE	0	-1.08773	0.652805	-0.217464	1	0.596816	-1.16269	FALSE	-0.155189	1.58535	0.71508	0.461355	0.0988407	1.64157	FALSE	-1.1946	0.545936	-0.324334	0.963716	0.433398	-1.25209	FALSE	0.126832	1.73826	0.932545	0.125058
4166	Q8VI63	Mob2	9	7	Q8VI63;A0A1B0GR18;A0A1B0GRX6;A0A1B0GT55	MOB2_MOUSE	MOB kinase activator 2	22.4976	21.6287	22.3322	22.215	22.2419	22.085	22.2833	22.451	20.1267	22.0981	20.7052	22.6013	22.2885	22.4841	22.1752	FALSE	0	-1.12144	1.0145	-0.0534702	1	0.915114	-1.03776	FALSE	-0.260408	1.87554	0.807564	0.5054	0.12565	1.75025	FALSE	-1.30245	0.833499	-0.234474	1	0.641648	-1.17648	FALSE	-0.127716	1.84978	0.861034	0.185423
4786	Q9CY64	Blvra	16	13	Q9CY64	BIEA_MOUSE	Biliverdin reductase A	22.7192	21.8776	22.8598	22.6941	22.955	22.7146	22.8066	22.6956	20.8253	22.8218	21.7925	22.9744	22.9262	23.1185	23.2847	FALSE	0	-1.2667	0.652593	-0.307053	1	0.499779	-1.23718	FALSE	-0.507941	1.41135	0.451706	0.597099	0.326064	1.36766	FALSE	-1.55007	0.36922	-0.590427	0.856699	0.20543	-1.50569	FALSE	-0.129701	1.64722	0.75876	0.189733
2120	Q3UDE2	Ttll12	20	16	Q3UDE2	TTL12_MOUSE	Tubulin--tyrosine ligase-like protein 12	23.1237	22.3769	23.2256	23.2485	23.4954	23.4979	23.3406	23.2408	20.9917	23.0513	22.0684	23.3609	23.4739	23.3178	23.3751	FALSE	0	-1.49597	0.522285	-0.486843	0.849811	0.314626	-1.40137	FALSE	-0.438426	1.57983	0.570702	0.547753	0.242081	1.48525	FALSE	-1.4823	0.535952	-0.473176	0.870291	0.327849	-1.38816	FALSE	0.123274	1.99182	1.05755	0.125899
3504	Q8BYH7	Tbc1d17	20	16	Q8BYH7;I6L974	TBC17_MOUSE	TBC1 domain family member 17	22.2116	21.4286	22.5181	22.2553	22.3915	22.3694	22.296	22.2028	19.9235	21.8397	21.2003	22.4809	22.4033	22.1697	22.2997	FALSE	0	-1.28572	0.73517	-0.275277	1	0.564557	-1.21023	FALSE	-0.24925	1.77164	0.761197	0.507091	0.126945	1.6949	FALSE	-1.29608	0.724812	-0.285635	1	0.550209	-1.21895	FALSE	0.100982	1.97197	1.03647	0.127435
802	O88544	Cops4	22	15	O88544;D3YV99;D3Z1R9;F6QTS1	CSN4_MOUSE	COP9 signalosome complex subunit 4	22.4485	22.0188	22.5065	22.5901	22.706	22.7455	22.6096	21.9726	20.9965	22.0218	21.3968	22.4262	22.7231	22.7213	22.709	FALSE	0	-0.971696	0.295243	-0.338226	0.849811	0.267966	-1.2642	FALSE	0.094189	1.36113	0.727658	0.392094	0.0276994	1.65595	TRUE	-0.953782	0.313156	-0.320313	0.859472	0.29289	-1.2486	FALSE	0.479406	1.65236	1.06588	0.0433381
2218	Q3UW53	Niban1	46	31	Q3UW53;E9PYV4	NIBA1_MOUSE	Protein Niban 1	24.9863	24.4469	24.9917	25.3235	25.2254	25.3008	25.2811	24.7243	23.1062	25.265	23.7976	25.4131	25.0646	25.4149	25.1997	FALSE	0	-1.40954	0.460745	-0.474397	0.849811	0.291389	-1.38934	FALSE	-0.350129	1.52016	0.585013	0.542973	0.19841	1.50005	FALSE	-1.39993	0.470359	-0.464784	0.859472	0.300836	-1.38011	FALSE	0.193637	1.92518	1.05941	0.122593
3442	Q8BVA5	Ldah	8	7	Q8BVA5;A0A0F6AIX5;Q8BVA5-3	LDAH_MOUSE	Lipid droplet-associated hydrolase	21.7701	21.1764	21.6896	21.7153	21.3766	21.7427	21.6178	21.3322	18.9883	21.4945	20.2481	21.6307	21.6678	21.3811	21.5827	FALSE	0	-1.149	1.01351	-0.0677452	1	0.8939	-1.04808	FALSE	-0.051681	2.11083	1.02957	0.393794	0.0602274	2.04142	FALSE	-1.10148	1.06103	-0.0202251	1	0.968228	-1.01412	FALSE	0.0962716	2.09836	1.09732	0.128081
5366	Q9QUI0	Rhoa	17	11	P62746;Q62159;Q9QUI0;Q9CR99;A0A0A6YWJ1;A0A0A6YXF6;A0A0G2JEP8;H3BL56	RHOA_MOUSE	Transforming protein RhoA	24.0593	24.0286	24.1691	24.6224	24.677	24.4494	24.7175	23.6856	22.7462	23.8292	24.4278	24.6153	24.7284	24.7399	24.8128	FALSE	0	-1.26002	0.198216	-0.530902	0.849811	0.138948	-1.44483	FALSE	-0.31565	1.14259	0.413467	0.547753	0.240873	1.33188	FALSE	-1.36755	0.0906869	-0.638431	0.856699	0.0807458	-1.55664	FALSE	0.269338	1.6194	0.944369	0.0932157
1660	P62835	Rap1a	15	8	P62835;Q99JI6;A0A0G2JE52;A0A0G2JDL9;A0A0G2JED9	RAP1A_MOUSE	Ras-related protein Rap-1A	24.6324	23.7015	24.5932	24.5669	24.6636	24.5138	24.811	24.0617	22.7103	24.1263	24.026	24.6299	24.9065	24.866	24.7498	FALSE	0	-1.13499	0.475383	-0.329803	0.889734	0.390489	-1.25684	FALSE	-0.227233	1.38314	0.577952	0.525735	0.144162	1.49273	FALSE	-1.28424	0.326132	-0.479053	0.856699	0.219808	-1.39383	FALSE	0.162298	1.65321	0.907755	0.12289
2593	Q62348	Tsn	23	14	Q62348	TSN_MOUSE	Translin	24.5182	23.3396	24.4398	24.5764	24.6111	24.6745	24.5114	24.0326	22.5355	24.1078	22.9739	24.3536	24.8059	24.3791	24.3653	FALSE	0	-1.40526	0.417034	-0.494111	0.849811	0.260912	-1.40845	FALSE	-0.224411	1.59788	0.686734	0.507091	0.126772	1.60963	FALSE	-1.28793	0.534362	-0.376783	0.915241	0.386099	-1.29844	FALSE	0.337288	2.0244	1.18084	0.0932157
4093	Q8VDG5	Ppcs	13	10	Q8VDG5	PPCS_MOUSE	Phosphopantothenate--cysteine ligase	21.0923	19.8806	20.8351	21.0951	21.0604	21.2133	21.2431	20.6292	19.1632	20.489	19.513	20.7243	21.2481	20.9869	21.0912	FALSE	0	-1.42226	0.321669	-0.550294	0.849811	0.194748	-1.46438	FALSE	-0.217881	1.52605	0.654083	0.508178	0.128419	1.57362	FALSE	-1.28191	0.462015	-0.409949	0.870291	0.326613	-1.32864	FALSE	0.397096	2.01166	1.20438	0.0848263
2085	Q3U1J4	Ddb1	75	45	Q3U1J4;A0A494BAF6	DDB1_MOUSE	DNA damage-binding protein 1	24.043	23.2614	23.9887	24.0564	23.9925	24.0939	23.9917	24.0987	21.3849	23.6418	22.7095	24.0167	23.9758	24.0829	24.0313	FALSE	0	-1.38423	0.845767	-0.269232	1	0.609096	-1.20517	FALSE	-0.309329	1.92067	0.80567	0.523016	0.141731	1.74796	FALSE	-1.3773	0.852696	-0.262303	1	0.618244	-1.19939	FALSE	0.0426137	2.10719	1.0749	0.138756
1950	Q07076	Anxa7	44	23	Q07076;A0A2C9F2D2	ANXA7_MOUSE	Annexin A7	24.7677	23.5838	24.7189	24.7659	24.8505	24.8159	24.9295	24.4453	22.3894	24.6645	23.4508	24.8317	24.9486	24.6957	24.7608	FALSE	0	-1.54793	0.580625	-0.483652	0.853679	0.342404	-1.39828	FALSE	-0.44496	1.68359	0.619318	0.54472	0.229473	1.53615	FALSE	-1.51668	0.611876	-0.452401	0.908959	0.373388	-1.36832	FALSE	0.11764	2.0883	1.10297	0.126418
5669	Q9Z1Q5	Clic1	10	8	Q9Z1Q5	CLIC1_MOUSE	Chloride intracellular channel protein 1	22.3687	22.2618	23.1826	22.8244	23.1441	23.0512	23.3019	22.6393	20.9172	22.9293	22.0774	22.8157	23.4398	23.3688	23.2607	FALSE	0	-1.43236	0.480283	-0.476041	0.849811	0.300127	-1.39092	FALSE	-0.492762	1.41988	0.463562	0.588834	0.312425	1.37894	FALSE	-1.57321	0.339434	-0.61689	0.856699	0.185715	-1.53357	FALSE	0.054219	1.82499	0.939602	0.134017
1327	P43274	H1-4	33	23	P43274	H14_MOUSE	Histone H1.4	27.7988	26.615	27.7321	27.84	27.744	27.4316	27.5779	27.4126	25.859	27.7022	25.7647	27.8521	27.9267	27.7374	27.5559	FALSE	0	-1.32512	0.792291	-0.266416	1	0.594262	-1.20282	FALSE	-0.361349	1.75607	0.697358	0.539178	0.177242	1.62153	FALSE	-1.44477	0.672648	-0.38606	0.973959	0.443125	-1.30682	FALSE	-0.016398	1.94395	0.963775	0.153286
5550	Q9WU84	Ccs	9	7	Q9WU84;A0A494BAJ5;A0A494BB58;A0A494BBF1	CCS_MOUSE	Copper chaperone for superoxide dismutase	22.2905	21.64	22.1637	22.2781	22.4016	22.3076	22.3943	21.8569	20.3391	22.2387	21.2356	22.6227	22.4991	22.3965	22.4934	FALSE	0	-1.15887	0.530865	-0.314004	0.940146	0.434628	-1.24315	FALSE	-0.231058	1.45868	0.613811	0.520452	0.139756	1.5303	FALSE	-1.31641	0.373329	-0.47154	0.856699	0.247971	-1.38659	FALSE	0.145618	1.71001	0.927815	0.124274
1675	P62962	Pfn1	18	9	P62962;P_P02584	PROF1_MOUSE	Profilin-1	25.3651	24.4683	25.3205	25.2811	25.5193	25.5214	25.6665	25.1263	23.2458	25.2281	24.3261	25.444	25.666	25.5371	25.6822	FALSE	0	-1.3922	0.500609	-0.445794	0.849811	0.325728	-1.36206	FALSE	-0.376674	1.51613	0.569728	0.542981	0.214735	1.48424	FALSE	-1.47743	0.415373	-0.531029	0.856699	0.24559	-1.44496	FALSE	0.139324	1.89172	1.01552	0.125058
4763	Q9CXE7	Tmed5	6	6	Q9CXE7;E9PXY3	TMED5_MOUSE	Transmembrane emp24 domain-containing protein 5	22.4924	21.9261	22.6445	22.6896	22.8659	22.4687	22.7053	22.8916	20.8999	23.1552	21.7811	24.1485	22.8391	23.1477	23.0009	FALSE	0	-1.43962	0.783547	-0.328038	1	0.533091	-1.2553	FALSE	-0.939193	1.28398	0.172393	0.83912	0.741778	1.12693	FALSE	-2.04129	0.181878	-0.929708	0.856699	0.0935769	-1.90489	FALSE	-0.528697	1.52956	0.500431	0.398437
1629	P62259	Ywhae	46	23	P62259;F6WA09	1433E_MOUSE	14-3-3 protein epsilon	27.4073	26.2722	27.455	27.3616	27.3771	27.2531	27.4758	26.9998	25.2005	26.8122	26.6922	27.2641	27.7253	27.7366	27.3928	FALSE	0	-1.26767	0.623555	-0.32206	0.975785	0.473114	-1.25011	FALSE	-0.326966	1.56426	0.618649	0.539484	0.179979	1.53544	FALSE	-1.43046	0.460767	-0.484848	0.858574	0.286487	-1.39944	FALSE	0.0652397	1.81618	0.940709	0.131002
5721	Q9Z2X8	Keap1	8	8	Q9Z2X8;A0A1L1SS10	KEAP1_MOUSE	Kelch-like ECH-associated protein 1	20.6544	20.2995	19.6959	19.916	20.404	20.0794	20.1986	20.078	18.1468	20.0143	18.3105	20.0964	20.1961	19.8495	20.8359	FALSE	0	-1.02196	1.1562	0.0671196	1	0.895624	1.04762	FALSE	-0.00986261	2.1683	1.07922	0.392094	0.051803	2.11289	FALSE	-1.11696	1.0612	-0.0278759	1	0.956535	-1.01951	FALSE	0.00380562	2.02039	1.0121	0.148224
3190	Q8BG32	Psmd11	36	22	Q8BG32;G3UX15;G3UYI4;G3UYL3;G3UYL8	PSD11_MOUSE	26S proteasome non-ATPase regulatory subunit 11	22.8967	21.6649	22.7603	22.8892	22.9296	22.9654	22.8758	22.478	20.6541	22.6224	21.7797	22.751	23.0938	23.0463	23.0832	FALSE	0	-1.45207	0.503357	-0.474354	0.849811	0.312009	-1.3893	FALSE	-0.420601	1.53482	0.55711	0.547753	0.23874	1.47132	FALSE	-1.53062	0.4248	-0.552911	0.856699	0.242099	-1.46704	FALSE	0.12628	1.93665	1.03146	0.125716
1025	P14602	Hspb1	18	13	P14602;P14602-2;P14602-3;D3YZ06	HSPB1_MOUSE	Heat shock protein beta-1	25.2805	24.5251	25.4345	25.3072	25.2886	25.3569	25.5366	24.6576	22.5505	24.8751	24.1967	25.0546	25.1378	25.2427	25.3196	FALSE	0	-1.32065	0.736037	-0.292308	1	0.548031	-1.2246	FALSE	-0.0182858	2.03841	1.01006	0.392094	0.053598	2.01399	FALSE	-1.13703	0.919666	-0.10868	1	0.822126	-1.07824	FALSE	0.350305	2.25443	1.30237	0.0982625
3194	Q8BG60	Txnip	12	10	Q8BG60	TXNIP_MOUSE	Thioredoxin-interacting protein	22.4022	21.4041	22.3514	22.8457	22.7438	22.783	22.4214	22.1296	20.2023	22.3659	21.2164	22.642	22.7997	22.5354	22.4549	FALSE	0	-1.65711	0.365328	-0.645889	0.849811	0.189771	-1.5647	FALSE	-0.437192	1.58524	0.574025	0.547753	0.24042	1.48867	FALSE	-1.56663	0.455802	-0.555415	0.856699	0.255159	-1.46959	FALSE	0.283709	2.15612	1.21991	0.111853
2874	Q6Q477;Q6Q477-2	Atp2b4	65	38	G5E829;Q6Q477;F7AAP4;E9Q828;A0A1W2P7C7;Q6Q477-2	AT2B4_MOUSE	Plasma membrane calcium-transporting ATPase 4	23.274	22.7289	23.8677	24.1521	23.8275	23.9394	23.6743	23.3842	21.784	22.5019	22.6009	23.9682	23.1671	23.9986	23.6889	FALSE	0	-1.4744	0.258025	-0.608187	0.849811	0.15237	-1.52434	FALSE	-0.143812	1.58861	0.7224	0.452296	0.0944199	1.64992	FALSE	-1.28176	0.450668	-0.415544	0.867347	0.317243	-1.3338	FALSE	0.52863	2.13254	1.33059	0.0607728
4584	Q99MR3	Slc12a9	14	12	Q99MR3	S12A9_MOUSE	Solute carrier family 12 member 9	21.4201	20.1996	21.6661	22.1121	22.0896	22.0152	21.9059	21.6234	19.8834	20.6454	20.8019	22.3282	21.2496	22.1518	21.7919	FALSE	0	-1.91864	0.0477799	-0.935432	0.849811	0.0604138	-1.91246	FALSE	-0.626471	1.33995	0.356741	0.706087	0.445349	1.28053	FALSE	-1.76831	0.198118	-0.785094	0.856699	0.107679	-1.7232	FALSE	0.381896	2.20245	1.29217	0.0913564
2417	Q60870	Reep5	7	5	Q60870;G3X8R0	REEP5_MOUSE	Receptor expression-enhancing protein 5	24.5801	23.5458	24.7424	24.6188	24.8092	24.7971	24.3074	24.653	21.9523	24.0278	22.736	24.1935	24.6753	24.7664	24.3627	FALSE	0	-1.55596	0.868518	-0.343721	1	0.549013	-1.26903	FALSE	-0.265097	2.15938	0.947142	0.487072	0.114679	1.92805	FALSE	-1.4223	1.00218	-0.21006	1	0.712911	-1.15674	FALSE	0.168548	2.41318	1.29086	0.125351
604	O35114	Scarb2	17	11	O35114	SCRB2_MOUSE	Lysosome membrane protein 2	23.2633	21.5459	23.3196	23.9945	24.1319	24.283	23.7823	23.2979	21.9297	22.6918	22.5473	23.9609	23.3136	23.8518	23.9863	FALSE	0	-2.31541	-0.361185	-1.3383	0.776556	0.0113006	-2.52853	TRUE	-0.884182	1.07004	0.092931	0.897067	0.839639	1.06653	FALSE	-2.04561	-0.0913856	-1.0685	0.841604	0.0345451	-2.09725	TRUE	0.526599	2.33586	1.43123	0.0711687
728	O70152	Dpm1	11	11	O70152;F8WII3	DPM1_MOUSE	Dolichol-phosphate mannosyltransferase subunit 1	21.6248	19.9805	21.5589	22.0029	22.2076	21.8566	21.8752	21.063	19.9145	21.1105	20.6788	21.4415	21.9275	22.1374	21.9271	FALSE	0	-1.85814	-0.00355123	-0.930847	0.849811	0.0492554	-1.90639	TRUE	-0.564271	1.29032	0.363024	0.679682	0.411167	1.28612	FALSE	-1.73095	0.123639	-0.803657	0.856699	0.0835238	-1.74552	FALSE	0.435362	2.15238	1.29387	0.08204
3285	Q8BJ71	Nup93	42	31	Q8BJ71;A0A1D5RLQ0;Q8BJ71-2	NUP93_MOUSE	Nuclear pore complex protein Nup93	22.0869	20.7229	21.9652	22.2099	22.2368	22.2559	22.0921	21.7422	19.6888	21.2921	20.455	21.9141	22.0092	21.8859	22.0945	FALSE	0	-1.61277	0.398722	-0.607022	0.849811	0.213622	-1.52311	FALSE	-0.208604	1.80288	0.79714	0.480988	0.110044	1.73765	FALSE	-1.38998	0.621505	-0.38424	0.952274	0.422233	-1.30517	FALSE	0.473024	2.3353	1.40416	0.0819665
472	F8VPK0	Skic3	11	11	F8VPK0	SKI3_MOUSE	Superkiller complex protein 3	21.0959	19.9445	20.6489	20.1828	20.8254	21.29	20.8392	20.4696	18.6293	19.1676	19.0734	20.7461	20.6567	20.4654	20.2652	FALSE	0	-1.187	0.744567	-0.221217	1	0.627429	-1.16572	FALSE	0.262365	2.19393	1.22815	0.392094	0.0168445	2.34266	TRUE	-0.936024	0.995544	0.0297596	1	0.947687	1.02084	FALSE	0.555223	2.34351	1.44937	0.0650727
5484	Q9R0Q3	Tmed2	21	8	Q9R0Q3;F6V6T4	TMED2_MOUSE	Transmembrane emp24 domain-containing protein 2	22.0708	21.2201	22.3917	22.2826	22.4	22.5354	22.3041	22.1133	19.5753	21.4844	21.4968	22.2005	22.537	22.4232	22.3916	FALSE	0	-1.5781	0.605301	-0.486398	0.857998	0.351594	-1.40094	FALSE	-0.364992	1.81841	0.726706	0.536177	0.17303	1.65486	FALSE	-1.58562	0.597779	-0.493919	0.88311	0.344464	-1.40827	FALSE	0.202388	2.22382	1.2131	0.122892
2414	Q60854	Serpinb6	50	19	Q60854;F8WIV2	SPB6_MOUSE	Serpin B6	26.2196	25.0253	26.3208	26.5203	26.4765	26.5197	26.571	26.0751	24.128	26.2051	24.73	26.5129	26.767	26.2884	26.4566	FALSE	0	-1.73844	0.405151	-0.666643	0.849811	0.200832	-1.58738	FALSE	-0.501135	1.64245	0.570659	0.563141	0.26924	1.4852	FALSE	-1.72279	0.420797	-0.650997	0.856699	0.210908	-1.57025	FALSE	0.245014	2.22959	1.2373	0.121478
2654	Q64442	Sord	28	16	Q64442	DHSO_MOUSE	Sorbitol dehydrogenase	23.6623	22.5635	23.4322	23.6968	23.9577	23.905	23.9963	23.5285	21.6256	23.3491	22.2249	23.9439	23.9844	23.7239	23.9803	FALSE	0	-1.62876	0.289536	-0.669611	0.849811	0.154524	-1.59064	FALSE	-0.421833	1.49646	0.537315	0.54952	0.246309	1.45127	FALSE	-1.64792	0.270377	-0.688771	0.856699	0.143999	-1.61191	FALSE	0.318928	2.09492	1.20693	0.0996128
4911	Q9D379	Ephx1	44	24	Q9D379;E9PWK1;F6YTS6	HYEP_MOUSE	Epoxide hydrolase 1	25.0255	24.181	25.3213	25.6472	25.8352	25.7092	25.3036	25.1929	23.2423	24.2973	24.0558	25.4906	25.384	25.6093	25.2106	FALSE	0	-1.69445	0.13204	-0.781203	0.849811	0.087138	-1.71856	FALSE	-0.267694	1.55879	0.645549	0.528792	0.149838	1.56433	FALSE	-1.49427	0.332213	-0.581029	0.856699	0.191389	-1.49592	FALSE	0.581253	2.27225	1.42675	0.0564648
5253	Q9JI78	Ngly1	23	20	Q9JI78;A0A286YCI0;A0A286YCZ7;A0A286YDI5	NGLY1_MOUSE	Peptide-N(4)-(N-acetyl-beta-glucosaminyl)asparagine amidase	21.4122	21.2056	21.2492	21.6493	22.0118	21.6469	21.7203	21.6099	19.2617	21.4768	20.4185	21.8162	21.9788	22.0412	21.8646	FALSE	0	-1.48032	0.544102	-0.468107	0.849811	0.334272	-1.38329	FALSE	-0.414956	1.60946	0.597253	0.542981	0.223407	1.51283	FALSE	-1.64843	0.375992	-0.636217	0.856699	0.196439	-1.55425	FALSE	0.128236	2.00248	1.06536	0.125716
2061	Q3TW96	Uap1l1	38	24	Q3TW96	UAP1L_MOUSE	UDP-N-acetylhexosamine pyrophosphorylase-like protein 1	25.7454	24.2913	25.7621	25.5011	25.61	25.7453	25.8466	25.0043	23.3289	25.5374	23.9652	25.3395	25.8947	25.7164	25.8322	FALSE	0	-1.52064	0.701697	-0.409473	0.942696	0.43844	-1.3282	FALSE	-0.303869	1.91847	0.807301	0.520452	0.139748	1.74993	FALSE	-1.54058	0.681757	-0.429413	0.946373	0.417045	-1.34669	FALSE	0.18803	2.24552	1.21677	0.124274
5508	Q9R1P3	Psmb2	7	5	Q9R1P3	PSB2_MOUSE	Proteasome subunit beta type-2	23.8706	21.4972	23.9643	24.1493	24.1079	24.1004	24.2162	23.3221	21.6484	23.4444	22.1013	23.6233	24.0667	23.7739	24.0958	FALSE	0	-2.31273	0.247185	-1.03277	0.849811	0.104405	-2.04595	FALSE	-0.798331	1.76158	0.481627	0.694738	0.429081	1.39632	FALSE	-2.05919	0.500727	-0.779232	0.856699	0.209921	-1.71622	FALSE	0.329389	2.69941	1.5144	0.116151
4682	Q9CQV8;Q9CQV8-2	Ywhab	5	4	Q9CQV8;A2A5N1;Q9CQV8-2	1433B_MOUSE	14-3-3 protein beta/alpha	23.1821	22.2522	23.2313	23.4393	23.4093	23.4019	23.6703	23.0292	21.234	22.8374	22.6622	23.326	23.9016	23.9512	23.6568	FALSE	0	-1.50943	0.32611	-0.59166	0.849811	0.185964	-1.50698	FALSE	-0.469943	1.3656	0.447827	0.588102	0.309358	1.36398	FALSE	-1.73812	0.0974208	-0.820349	0.856699	0.075349	-1.76583	FALSE	0.189797	1.88918	1.03949	0.122593
1607	P61750	Arf4	7	4	P61750;E9Q798;F6UFB9	ARF4_MOUSE	ADP-ribosylation factor 4	22.8615	22.043	22.9058	23.2902	23.3237	23.3752	23.3097	22.0144	20.939	21.5773	23.4705	22.6636	23.2475	23.6846	23.4868	FALSE	0	-1.81908	0.376573	-0.721255	0.849811	0.178284	-1.64862	FALSE	-0.494681	1.70098	0.603148	0.554648	0.255039	1.51903	FALSE	-1.76504	0.430615	-0.667214	0.856699	0.210649	-1.588	FALSE	0.308011	2.34079	1.3244	0.111853
1723	P70168	Kpnb1	53	28	P70168	IMB1_MOUSE	Importin subunit beta-1	24.1726	22.9511	24.0499	24.4562	24.5226	24.4736	24.3517	24.008	21.4208	23.9805	22.6589	24.4202	24.0988	24.2375	24.4401	FALSE	0	-1.9272	0.474315	-0.726443	0.849811	0.212605	-1.65455	FALSE	-0.493245	1.90827	0.707513	0.542981	0.224017	1.63299	FALSE	-1.77534	0.626175	-0.574583	0.867628	0.318414	-1.48925	FALSE	0.32227	2.54564	1.43396	0.113584
984	P11352	Gpx1	16	11	P11352;A0A0A6YVV2;A0A0A6YY34	GPX1_MOUSE	Glutathione peroxidase 1	23.8795	23.6109	24.053	24.3734	24.3735	24.4066	24.6089	23.6633	21.3158	23.7924	23.2213	24.3747	24.303	24.1686	24.311	FALSE	0	-1.64723	0.461647	-0.592789	0.849811	0.24473	-1.50816	FALSE	-0.204868	1.90401	0.849569	0.472975	0.104857	1.80196	FALSE	-1.49597	0.612898	-0.441538	0.913521	0.380323	-1.35805	FALSE	0.466139	2.41858	1.44236	0.0854037
1329	P43276	H1-5	20	14	P43276	H15_MOUSE	Histone H1.5	25.7851	24.1002	25.7939	26.0824	25.8169	25.6958	25.6252	24.9669	24.0572	25.5354	23.8226	25.856	26.0183	25.9255	25.8147	FALSE	0	-1.61619	0.458906	-0.57864	0.849811	0.248308	-1.49344	FALSE	-0.406619	1.66847	0.630927	0.542981	0.210412	1.54856	FALSE	-1.71473	0.36036	-0.677186	0.856699	0.180937	-1.59902	FALSE	0.248986	2.17015	1.20957	0.119944
5120	Q9EP69	Sacm1l	56	31	Q9EP69;A0A5F8MPK9	SAC1_MOUSE	Phosphatidylinositol-3-phosphatase SAC1	24.6698	23.6659	24.6932	24.9752	25.0684	25.2366	24.7144	24.4264	22.9042	23.3171	23.463	25.1792	24.5909	24.9336	24.7087	FALSE	0	-1.49254	0.181103	-0.655721	0.849811	0.113733	-1.5754	FALSE	-0.0215158	1.65213	0.815308	0.392094	0.0552796	1.75967	FALSE	-1.34696	0.326683	-0.510141	0.856699	0.209345	-1.42419	FALSE	0.696281	2.24578	1.47103	0.0411604
5107	Q9DCN2;Q9DCN2-2	Cyb5r3	40	19	Q9DCN2;F2Z456;Q9DCN2-2	NB5R3_MOUSE	NADH-cytochrome b5 reductase 3	27.5533	25.7016	27.5545	27.6541	27.6904	27.7675	27.5725	27.3453	24.2848	27.136	26.2298	27.4784	27.5769	27.7772	27.5062	FALSE	0	-2.15947	0.690146	-0.734665	0.849811	0.283906	-1.66401	FALSE	-0.737312	2.11231	0.687498	0.58962	0.314549	1.61049	FALSE	-2.073	0.776621	-0.648189	0.882243	0.341905	-1.5672	FALSE	0.103045	2.74128	1.42216	0.130722
4103	Q8VDN2	Atp1a1	86	47	Q8VDN2	AT1A1_MOUSE	Sodium/potassium-transporting ATPase subunit alpha-1	23.9585	23.266	24.3841	24.9928	24.704	24.832	24.5648	24.1356	22.4938	22.8484	23.7115	25.0128	24.0763	24.9079	24.5428	FALSE	0	-1.83191	0.0241571	-0.903875	0.849811	0.0553484	-1.87108	FALSE	-0.355812	1.50025	0.57222	0.542973	0.204507	1.48681	FALSE	-1.69342	0.162642	-0.76539	0.856699	0.0977206	-1.69983	FALSE	0.616904	2.33529	1.47609	0.0528278
1677	P63001	Rac1	13	9	P60764;P63001;Q05144;Q3TLP8;A0A2R8VHH0;A2AC13	RAC1_MOUSE	Ras-related C3 botulinum toxin substrate 1	24.8625	23.7028	24.8399	25.3468	25.0997	25.4119	25.2526	23.8674	22.8582	23.4993	24.4729	24.6877	25.0573	25.2055	25.1376	FALSE	0	-1.67096	0.0523598	-0.8093	0.849811	0.0633221	-1.75236	FALSE	-0.0677052	1.65562	0.793955	0.398571	0.0678127	1.73382	FALSE	-1.41526	0.308061	-0.553599	0.856699	0.18736	-1.46774	FALSE	0.805513	2.401	1.60326	0.0376236
1196	P28656	Nap1l1	20	14	P28656;Q3TF41;Q8BSH9	NP1L1_MOUSE	Nucleosome assembly protein 1-like 1	24.3697	23.2795	24.5277	24.3226	24.6109	24.5956	24.7398	23.741	21.5689	24.287	23.7634	23.9586	24.6175	24.8371	25.3841	FALSE	0	-1.78574	0.769249	-0.508247	0.903752	0.403825	-1.42232	FALSE	-0.558594	1.9964	0.718903	0.547753	0.244288	1.64593	FALSE	-1.91786	0.637133	-0.640364	0.859472	0.296907	-1.55872	FALSE	0.0444183	2.40988	1.22715	0.139831
2668	Q64669	Nqo1	28	18	Q64669	NQO1_MOUSE	NAD(P)H dehydrogenase [quinone] 1	24.6106	23.8757	24.8848	25.0187	24.9843	24.9515	24.8392	24.6663	22.1588	24.6541	23.1375	24.8054	25.1066	25.2407	24.9782	FALSE	0	-1.65496	0.67223	-0.491367	0.876589	0.376437	-1.40578	FALSE	-0.360715	1.96648	0.802882	0.534924	0.158993	1.74458	FALSE	-1.7393	0.58789	-0.575707	0.859472	0.302938	-1.49041	FALSE	0.216968	2.37153	1.29425	0.122892
3399	Q8BSL7	Arf2	12	8	P84078;P61205;Q8BSL7	ARF2_MOUSE	ADP-ribosylation factor 2	24.6122	23.4026	24.4767	24.8123	24.7097	24.5822	25.0424	24.0779	22.628	23.2913	24.2591	24.6192	25.2034	25.0416	25.0116	FALSE	0	-1.536	0.290404	-0.622799	0.849811	0.1635	-1.53986	FALSE	-0.313437	1.51297	0.599767	0.539178	0.178414	1.51547	FALSE	-1.71831	0.108099	-0.805104	0.856699	0.0789301	-1.74727	FALSE	0.377104	2.06803	1.22257	0.0905263
2524	Q61599	Arhgdib	22	14	Q61599;A0A0N4SVH4	GDIR2_MOUSE	Rho GDP-dissociation inhibitor 2	26.379	24.7266	26.2418	26.0762	26.1498	26.3555	26.5432	25.4715	23.252	25.6605	24.455	25.9823	26.454	26.1051	25.9531	FALSE	0	-1.70531	0.707867	-0.49872	0.885948	0.386317	-1.41296	FALSE	-0.133865	2.27931	1.07272	0.415077	0.0767357	2.1034	FALSE	-1.54777	0.865405	-0.341181	1	0.550092	-1.26679	FALSE	0.45436	2.68852	1.57144	0.092466
1074	P17809	Slc2a1	12	8	P17809	GTR1_MOUSE	Solute carrier family 2, facilitated glucose transporter member 1	26.1765	25.6543	26.6954	27.518	27.1379	27.2109	26.8286	26.898	24.5337	25.6735	25.4194	27.4293	26.4458	27.295	27.0482	FALSE	0	-2.06282	0.0658629	-0.998477	0.849811	0.063595	-1.99789	FALSE	-0.520132	1.60855	0.544208	0.575899	0.287764	1.45822	FALSE	-1.94352	0.185159	-0.879181	0.856699	0.0972538	-1.83933	FALSE	0.557298	2.52807	1.54269	0.0744409
1714	P68254;P68254-2	Ywhaq	21	14	P68254;P68254-2	1433T_MOUSE	14-3-3 protein theta	25.3514	24.0385	25.2629	25.3749	25.5396	25.5155	25.6871	24.9436	22.483	24.8591	24.6155	25.5801	25.84	25.7221	25.5223	FALSE	0	-1.81815	0.528138	-0.645005	0.849811	0.254704	-1.56375	FALSE	-0.514174	1.83211	0.658969	0.548279	0.245106	1.57895	FALSE	-1.95499	0.391301	-0.781842	0.856699	0.172561	-1.71933	FALSE	0.217855	2.39009	1.30397	0.122892
3005	Q7TQI3	Otub1	14	9	Q7TQI3;D3YWF6	OTUB1_MOUSE	Ubiquitin thioesterase OTUB1	24.9599	23.0008	24.7459	24.8356	24.6069	25.1052	24.826	24.3376	21.7633	24.1004	22.7223	24.6483	24.8705	24.5672	24.6164	FALSE	0	-1.92416	0.708345	-0.607908	0.849811	0.334889	-1.52405	FALSE	-0.311623	2.32088	1.00463	0.500125	0.12247	2.00643	FALSE	-1.7563	0.876202	-0.440051	1	0.481118	-1.35665	FALSE	0.393925	2.83115	1.61254	0.10758
1016	P14069	S100a6	6	4	P14069	S10A6_MOUSE	Protein S100-A6	23.0555	22.8804	22.9884	23.4709	23.5297	23.4376	23.7568	22.5054	21.936	22.06	23.1578	23.0356	24.2331	24.6693	23.505	FALSE	0	-1.45195	0.304017	-0.573965	0.849811	0.180286	-1.48861	FALSE	-0.318011	1.43795	0.559972	0.542973	0.190373	1.47424	FALSE	-1.76396	-0.00799128	-0.885974	0.856699	0.0482475	-1.84801	TRUE	0.321083	1.94679	1.13394	0.0933721
4667	Q9CQM5	Txndc17	6	4	Q9CQM5	TXD17_MOUSE	Thioredoxin domain-containing protein 17	22.8993	21.7992	23.2016	23.1439	23.1365	23.2473	23.4619	22.7423	19.7974	22.9623	21.8075	23.2631	23.5928	23.2687	23.0274	FALSE	0	-1.98743	0.759306	-0.614063	0.857088	0.34995	-1.53056	FALSE	-0.567401	2.17934	0.805969	0.542981	0.225773	1.74832	FALSE	-2.02803	0.718708	-0.654662	0.868093	0.320197	-1.57425	FALSE	0.148539	2.69153	1.42003	0.126418
4603	Q99P72	Rtn4	45	30	Q99P72;Q99P72-1;Q99P72-5;Q99P72-3;Q99P72-4	RTN4_MOUSE	Reticulon-4	26.045	25.1355	26.1388	26.4469	26.4737	26.5757	26.3992	26.0807	23.9144	25.2248	24.7757	26.5416	26.4249	26.5398	26.3814	FALSE	0	-1.64105	0.239468	-0.700792	0.849811	0.13066	-1.6254	FALSE	-0.166087	1.71443	0.774173	0.459534	0.0982247	1.71021	FALSE	-1.6391	0.241421	-0.698838	0.856699	0.131639	-1.6232	FALSE	0.604453	2.34548	1.47496	0.0559755
4034	Q8R5J9	Arl6ip5	8	4	Q8R5J9	PRAF3_MOUSE	PRA1 family protein 3	22.3449	21.8013	22.2816	22.8809	23.196	23.2107	22.7584	21.9843	19.4061	21.3511	21.6631	22.7568	22.3955	22.9667	22.4717	FALSE	0	-1.97087	0.233157	-0.868858	0.849811	0.111735	-1.82622	FALSE	-0.0605244	2.14351	1.04149	0.393794	0.0619096	2.05835	FALSE	-1.60708	0.596954	-0.505061	0.880093	0.338467	-1.41918	FALSE	0.890081	2.93062	1.91035	0.0420274
1693	P63101	Ywhaz	30	18	P63101;A0A2I3BQ03	1433Z_MOUSE	14-3-3 protein zeta/delta	27.1673	25.7567	27.31	27.4327	27.5403	27.4769	27.6501	26.8204	24.7885	26.6972	26.2209	27.4531	27.8979	27.8362	27.6587	FALSE	0	-1.84672	0.286099	-0.780312	0.849811	0.137186	-1.7175	FALSE	-0.45347	1.67935	0.61294	0.547579	0.234908	1.52937	FALSE	-2.03322	0.0996001	-0.966811	0.856699	0.0717728	-1.95451	FALSE	0.405948	2.38056	1.39325	0.092466
1402	P49817-2	Cav1	3	2	D3Z0J2;P49817-2	CAV1_MOUSE	Isoform 2 of Caveolin-1	19.6965	19.7289	20.2445	21.107	20.6693	20.3435	20.3373	20.2593	17.2721	20.838	18.3531	20.9149	20.4981	21.2291	20.6865	FALSE	0	-2.21912	0.770411	-0.724355	0.849811	0.312558	-1.65216	FALSE	-0.785479	2.20405	0.709287	0.594444	0.322315	1.635	FALSE	-2.43699	0.552542	-0.942224	0.856699	0.195242	-1.92149	FALSE	0.0497575	2.81753	1.43364	0.140035
1732	P70202	Lxn	6	5	P70202	LXN_MOUSE	Latexin	25.0476	23.2752	24.6893	24.4869	25.4354	25.1446	25.2413	24.1699	22.0022	24.7243	23.4063	25.075	25.0273	25.3977	25.4926	FALSE	0	-2.03196	0.552546	-0.739705	0.849811	0.236721	-1.66983	FALSE	-0.53054	2.05396	0.761711	0.542981	0.223853	1.6955	FALSE	-2.20303	0.381475	-0.910776	0.856699	0.15094	-1.88006	FALSE	0.305023	2.69781	1.50142	0.120429
1577	P60766	Cdc42	10	6	P60766	CDC42_MOUSE	Cell division control protein 42 homolog	23.1967	22.3549	23.9716	24.4482	24.3694	23.9844	24.6095	22.9808	21.9267	22.5694	23.0588	24.0658	24.5988	24.5718	24.5454	FALSE	0	-2.0467	-0.310196	-1.17845	0.776556	0.011886	-2.26334	TRUE	-0.327746	1.40876	0.540508	0.542973	0.200471	1.45448	FALSE	-2.13926	-0.402747	-1.271	0.66326	0.0076941	-2.41329	TRUE	0.915112	2.52281	1.71896	0.0305741
370	E2JF22	Piezo1	4	4	E2JF22;E9PUQ9;F7AC58	PIEZ1_MOUSE	Piezo-type mechanosensitive ion channel component 1	12.9107	12.9107	12.9107	14.9844	15.58	15.3304	15.6244	12.9107	12.9107	12.9107	12.9107	15.3015	12.9107	15.182	15.6708	TRUE	8	-3.61197	-1.32638	-2.46917	0.17424	0.000486598	-5.53727	TRUE	-1.1428	1.1428	5.32907e-15	1	1	1	FALSE	-2.99839	-0.712794	-1.85559	0.447804	0.00401674	-3.619	TRUE	1.41115	3.5272	2.46917	0.0182652
1135	P23242	Gja1	32	19	P23242	CXA1_MOUSE	Gap junction alpha-1 protein	23.5924	21.8834	24.0268	24.6753	25.0792	25.3568	24.7462	23.6293	21.3621	24.0757	21.5154	24.6979	24.2211	25.0683	24.6762	FALSE	0	-3.29497	-0.298662	-1.79682	0.849811	0.0225825	-3.47452	TRUE	-0.976214	2.02009	0.521939	0.718272	0.463253	1.43588	FALSE	-2.99647	-0.000163222	-1.49832	0.856699	0.0499787	-2.82513	TRUE	0.931735	3.70578	2.31875	0.0585554
5705	Q9Z2I0	Letm1	10	9	Q9Z2I0	LETM1_MOUSE	Mitochondrial proton/calcium exchanger protein	18.4576	19.3339	18.4671	19.0084	18.8152	18.7268	18.9442	18.0142	12.9107	18.0644	19.0542	19.3556	19.0346	19.248	19.1653	TRUE	1	-2.46742	2.22586	-0.120781	1	0.912746	-1.08732	FALSE	-0.604635	4.08864	1.742	0.512183	0.132066	3.34499	FALSE	-2.79464	1.89864	-0.447999	1	0.685378	-1.36415	FALSE	-0.309781	4.03535	1.86278	0.189196
413	E9Q3R9;E9Q444;G3X9A3	Zbtb21	3	3	A0A338P6M4;E9Q3R9;E9Q444;G3X9A3	E9Q3R9_MOUSE;E9Q444_MOUSE;G3X9A3_MOUSE	Zinc finger and BTB domain containing 21	17.3158	18.1571	17.3974	17.5887	17.1725	17.5533	17.9833	17.6209	12.9107	17.7139	12.9107	17.2303	17.8211	17.1985	17.6805	TRUE	2	-2.29649	2.39445	0.0489768	1	0.964534	1.03453	FALSE	-0.0110562	4.67988	2.33441	0.392094	0.050931	5.04346	FALSE	-2.20464	2.4863	0.140831	1	0.898293	1.10254	FALSE	0.113954	4.45692	2.28544	0.135938
4957	Q9D787	Ppil2	4	3	Q9D787	PPIL2_MOUSE	RING-type E3 ubiquitin-protein ligase PPIL2	17.6479	18.2044	18.0681	17.8027	17.4649	18.0076	17.7273	17.8315	12.9107	17.9403	12.9107	17.6572	17.7965	17.6287	17.6321	TRUE	2	-2.18896	2.63471	0.222875	1	0.844124	1.16706	FALSE	0.163397	4.98707	2.57523	0.392094	0.0382763	5.95968	TRUE	-2.11696	2.70672	0.294878	1	0.794875	1.22678	FALSE	0.119432	4.58529	2.35236	0.135692
5218	Q9ESV0	Ddx24	2	2	Q9ESV0;A0A1Y7VKX7;F8WJA0	DDX24_MOUSE	ATP-dependent RNA helicase DDX24	15.6423	12.9107	12.9107	16.464	16.2737	16.0208	12.9107	12.9107	12.9107	12.9107	12.9107	12.9107	15.7088	16.2123	16.0255	TRUE	8	-3.7918	0.599654	-1.59607	0.849811	0.139565	-3.02319	FALSE	-1.28517	3.10628	0.910557	0.652979	0.384801	1.87977	FALSE	-3.5888	0.802651	-1.39308	0.856699	0.192548	-2.62638	FALSE	0.473782	4.53948	2.50663	0.121826
4460	Q99J95	Cdk9	4	4	Q99J95;Q99J95-2;Q99J95-3	CDK9_MOUSE	Cyclin-dependent kinase 9	17.4336	21.4899	17.7118	16.9269	17.2385	17.461	17.8075	16.8883	12.9107	17.3266	12.9107	17.004	17.5259	17.3047	17.8264	TRUE	2	-1.05623	4.09613	1.51995	0.849811	0.223441	2.86781	FALSE	1.29317	6.44552	3.86934	0.3194	0.00658698	14.6147	TRUE	-1.11303	4.03933	1.46315	0.856699	0.240189	2.75709	FALSE	-0.0356834	4.73447	2.34939	0.152703
5372	Q9QUS6	Mid2	3	3	Q9QUS6;B1AVF5;B1AVF4;B1AVF6	TRIM1_MOUSE	Probable E3 ubiquitin-protein ligase MID2	18.2403	17.8511	17.1888	17.1772	17.3249	17.4579	18.1038	17.3856	12.9107	17.4196	12.9107	17.6342	17.9038	17.171	17.6206	TRUE	2	-1.99531	2.48349	0.244091	1	0.816657	1.18435	FALSE	0.364032	4.84283	2.60343	0.392094	0.0261962	6.0773	TRUE	-2.06174	2.41706	0.177661	1	0.865924	1.13105	FALSE	0.28606	4.43262	2.35934	0.125716
4049	Q8VC16	Lrrc14	2	2	Q8VC16	LRC14_MOUSE	Leucine-rich repeat-containing protein 14	12.9107	12.9107	12.9107	16.6555	16.9098	12.9107	16.5068	12.9107	12.9107	12.9107	12.9107	15.3207	12.9107	16.802	16.3848	TRUE	9	-4.99336	-0.676717	-2.83504	0.837025	0.0142052	-7.13562	TRUE	-2.15832	2.15832	5.32907e-15	1	1	1	FALSE	-4.6022	-0.285552	-2.44387	0.834054	0.0295828	-5.44101	TRUE	0.836821	4.83326	2.83504	0.0913949
2868	Q6PIC6	Atp1a3	2	2	Q6PIC6;Q8VCE0;A0A0G2JGX4	AT1A3_MOUSE	Sodium/potassium-transporting ATPase subunit alpha-3	18.5143	16.7089	18.8885	19.6184	18.9913	19.285	19.2281	18.4375	12.9107	16.95	18.2775	19.7379	18.9792	19.1087	18.6994	TRUE	1	-3.57566	1.08871	-1.24348	0.849811	0.268602	-2.36768	FALSE	-0.938843	3.72553	1.39334	0.542981	0.218008	2.62686	FALSE	-3.42626	1.23811	-1.09408	0.870291	0.327624	-2.13477	FALSE	0.477634	4.796	2.63682	0.122593
1857	P97814	Pstpip1	2	2	P97814;A0A0R4J0P5	PPIP1_MOUSE	Proline-serine-threonine phosphatase-interacting protein 1	18.5336	17.3865	17.9928	17.415	18.2873	18.1935	18.6062	17.8074	12.9107	18.1374	12.9107	16.8906	17.9491	18.4097	18.562	TRUE	2	-2.73316	2.4241	-0.154531	1	0.898489	-1.11306	FALSE	-0.0492094	5.10805	2.52942	0.392094	0.0538707	5.7734	FALSE	-2.56052	2.59674	0.0181099	1	0.988068	1.01263	FALSE	0.296604	5.0713	2.68395	0.125899
2869	Q6PIE5	Atp1a2	2	2	Q6PIE5;D3YYN7	AT1A2_MOUSE	Sodium/potassium-transporting ATPase subunit alpha-2	17.9875	16.3227	18.1198	19.2073	19.1055	18.4767	18.9934	17.3991	12.9107	16.3391	17.3077	19.1776	18.5025	18.3008	18.0852	TRUE	1	-3.43082	0.492719	-1.46905	0.849811	0.129015	-2.7684	FALSE	-0.47424	3.4493	1.48753	0.503027	0.124703	2.80409	FALSE	-3.00162	0.921923	-1.03985	0.856699	0.271279	-2.05601	FALSE	1.14034	4.77283	2.95658	0.0648156
495	G3X8X0	Dhx16	7	7	G3X8X0;Q05BH3	G3X8X0_MOUSE	RNA helicase	18.5779	18.3141	18.2535	18.3095	18.1938	18.095	18.3496	18.7719	12.9107	17.9971	12.9107	18.2595	18.3494	18.1217	18.1124	TRUE	2	-2.50213	2.79184	0.144858	1	0.907254	1.10562	FALSE	0.087249	5.38122	2.73423	0.392094	0.0439249	6.65406	TRUE	-2.47591	2.81806	0.171072	1	0.890579	1.1259	FALSE	0.138744	5.04001	2.58938	0.134746
2332	Q5SNZ0;Q5SNZ0-2;Q5SNZ0-3	Ccdc88a	14	14	Q5SNZ0;A0A6I8MX08;Q5SNZ0-2;Q5SNZ0-3	GRDN_MOUSE	Girdin	18.3513	19.2392	18.6035	18.6848	18.4799	18.7908	18.6543	18.8042	12.9107	18.5144	12.9107	18.6287	18.7725	18.1118	18.1011	TRUE	2	-2.7132	2.87092	0.0788569	1	0.952045	1.05618	FALSE	0.154257	5.73838	2.94632	0.392094	0.0402213	7.70779	TRUE	-2.46427	3.11985	0.327793	1	0.802838	1.25509	FALSE	0.282515	5.45241	2.86746	0.1274
4431	Q924K8;Q924K8-2	Mta3	5	5	Q924K8;E9Q794;H3BIY7;Q3U3A7;Q3UII8;Q924K8-2	MTA3_MOUSE	Metastasis-associated protein MTA3	18.7122	18.4822	18.5996	19.0131	18.5374	18.9354	18.7449	18.6992	12.9107	18.7301	12.9107	18.0405	18.8489	18.2769	18.6288	TRUE	2	-3.01448	2.59499	-0.209742	1	0.873543	-1.15648	FALSE	-0.0194152	5.59006	2.78532	0.392094	0.0513728	6.8939	FALSE	-2.65554	2.95393	0.149194	1	0.909838	1.10895	FALSE	0.398382	5.59174	2.99506	0.125134
4787	Q9CYA0	Creld2	4	4	Q9CYA0	CREL2_MOUSE	Protein disulfide isomerase Creld2	18.6331	18.7083	18.1986	18.8871	18.6942	18.994	18.4891	19.017	12.9107	18.3658	12.9107	18.2083	18.807	18.3362	18.4071	TRUE	2	-3.05321	2.54762	-0.252796	1	0.847679	-1.19151	FALSE	-0.0881439	5.51268	2.71227	0.39331	0.0565329	6.55352	FALSE	-2.72675	2.87408	0.0736662	1	0.955331	1.05239	FALSE	0.372387	5.55774	2.96507	0.12568
1767	P70424	Erbb2	3	3	P70424	ERBB2_MOUSE	Receptor tyrosine-protein kinase erbB-2	16.1834	12.9107	16.4182	16.221	16.3276	16.9379	16.1563	12.9107	12.9107	12.9107	12.9107	12.9107	16.2781	16.6193	16.4583	TRUE	6	-3.27024	0.790394	-1.23992	0.849811	0.208585	-2.36186	FALSE	0.229789	4.29042	2.2601	0.392094	0.0319376	4.79026	TRUE	-2.42616	1.63448	-0.395841	1	0.67911	-1.31571	FALSE	1.62032	5.37974	3.50003	0.0420274
5098	Q9DCE5	Pak1ip1	4	3	Q9DCE5	PK1IP_MOUSE	p21-activated protein kinase-interacting protein 1	18.2581	17.5347	18.5508	18.3157	18.3128	18.7005	18.4486	17.9264	12.9107	18.0019	12.9107	17.5275	18.6903	17.9653	18.2713	TRUE	2	-2.82459	2.16483	-0.329879	1	0.778622	-1.25691	FALSE	0.18241	5.17182	2.67712	0.392094	0.0374684	6.39576	TRUE	-2.49378	2.49563	0.000923968	1	0.999371	1.00064	FALSE	0.697347	5.31664	3.007	0.112179
3734	Q8CHK3	Mboat7	5	5	Q8CHK3	MBOA7_MOUSE	Lysophospholipid acyltransferase 7	17.1881	12.9107	17.6858	18.0467	18.1742	18.398	17.3715	16.1452	12.9107	15.6281	12.9107	17.2508	16.2325	17.9128	16.9528	TRUE	3	-4.46811	0.329266	-2.06942	0.849811	0.0847725	-4.19719	FALSE	-0.869156	3.92822	1.52953	0.542973	0.190463	2.88693	FALSE	-3.55772	1.23966	-1.15903	0.867191	0.313903	-2.23307	FALSE	1.3782	5.81971	3.59896	0.0650727
2479	Q61210-5	Arhgef1	3	3	Q61210-2;Q61210-5	ARHG1_MOUSE	Isoform 5 of Rho guanine nucleotide exchange factor 1	17.3374	17.8181	18.2254	18.1359	18.4935	18.3125	18.4755	18.676	12.9107	18.6234	12.9107	18.4043	18.1381	18.6384	18.7052	TRUE	2	-3.34045	2.21899	-0.560728	1	0.668721	-1.47501	FALSE	-0.766285	4.79316	2.01344	0.522014	0.140848	4.03743	FALSE	-3.45761	2.10183	-0.677889	1	0.605574	-1.5998	FALSE	0.000641576	5.14769	2.57416	0.149053
5619	Q9Z0J1	Reck	8	8	Q9Z0J1	RECK_MOUSE	Reversion-inducing cysteine-rich protein with Kazal motifs	18.1263	18.538	18.3111	18.6726	18.5076	18.6422	18.4314	18.4909	12.9107	18.2744	12.9107	18.6536	17.9478	18.6153	18.238	TRUE	2	-2.88628	2.4097	-0.23829	1	0.848148	-1.17959	FALSE	0.0305232	5.3265	2.67851	0.392094	0.0477905	6.40194	TRUE	-2.6865	2.60948	-0.0385091	1	0.975295	-1.02705	FALSE	0.465241	5.36836	2.9168	0.123749
5735	V9GX34	Csmd2	2	2	V9GX34	V9GX34_MOUSE	CUB and Sushi multiple domains 2	12.9107	18.1769	12.9107	15.7724	16.2171	16.3068	16.7969	12.9107	12.9107	12.9107	12.9107	12.9107	16.9307	15.911	16.7865	TRUE	7	-4.21664	1.00214	-1.60725	0.849811	0.204953	-3.0467	FALSE	-0.853986	4.3648	1.7554	0.536177	0.168854	3.37621	FALSE	-3.57804	1.64075	-0.968644	0.964875	0.435165	-1.957	FALSE	0.946826	5.77848	3.36265	0.0939544
1881	Q00560	Il6st	3	3	Q00560;V9GX00;V9GXA2;V9GXT4	IL6RB_MOUSE	Interleukin-6 receptor subunit beta	18.5909	18.0795	18.3158	18.3829	18.3989	18.4945	18.6125	18.388	12.9107	18.2871	12.9107	18.3965	18.5401	18.2019	18.2764	TRUE	2	-2.75997	2.473	-0.143486	1	0.907062	-1.10457	FALSE	0.0881406	5.32111	2.70463	0.392094	0.0437995	6.51889	TRUE	-2.64148	2.59149	-0.024996	1	0.98377	-1.01748	FALSE	0.425717	5.27051	2.84811	0.124274
607	O35144	Terf2	4	4	O35144;D3YZ08;E9QM06;F6VIR4;O35144-2	TERF2_MOUSE	Telomeric repeat-binding factor 2	17.7804	17.503	17.858	17.6283	16.9534	17.8427	17.4832	12.9107	12.9107	12.9107	12.9107	16.3819	16.1935	17.2026	12.9107	TRUE	5	-1.40952	1.88332	0.236901	1	0.759754	1.17846	FALSE	3.15672	6.44956	4.80314	0.0518174	3.33947e-05	27.9183	TRUE	0.395232	3.68807	2.04165	0.814125	0.0191511	4.11717	TRUE	3.04195	6.09053	4.56624	0.00587121
4976	Q9D823	Rpl37	5	4	Q9D823	RL37_MOUSE	Large ribosomal subunit protein eL37	17.4956	18.2263	17.2285	18.7962	17.4471	18.3694	18.4959	12.9107	12.9107	17.3279	18.7435	18.0262	18.2106	17.8151	18.8972	TRUE	2	-3.23446	1.98043	-0.627013	1	0.610555	-1.54436	FALSE	-0.430511	4.78438	2.17694	0.452122	0.0940981	4.52192	FALSE	-3.19459	2.0203	-0.587147	1	0.633206	-1.50227	FALSE	0.389921	5.21798	2.80395	0.125058
1053	P16330;P16330-2	Cnp	15	13	P16330;P16330-2	CN37_MOUSE	2',3'-cyclic-nucleotide 3'-phosphodiesterase	20.1183	22.1225	20.3488	20.4876	19.8807	20.2193	20.5366	19.9173	12.9107	20.3512	17.2089	20.3762	20.3066	20.6441	20.1862	TRUE	1	-2.36425	3.52861	0.582177	1	0.675069	1.49711	FALSE	0.319796	6.21266	3.26623	0.392094	0.0325359	9.62127	TRUE	-2.4615	3.43137	0.484935	1	0.726657	1.39952	FALSE	-0.0438149	5.41192	2.68405	0.152982
2768	Q6NZN0;Q6NZN0-2;Q6NZN0-3;Q6NZN0-4;Q6NZN0-5	Rbm26	9	8	Q6NZN0;E9PUF4;E9PYZ7;E9Q640;Q6NZN0-2;Q6NZN0-3;Q6NZN0-4;Q6NZN0-5	RBM26_MOUSE	RNA-binding protein 26	18.7612	18.3853	18.4295	18.4768	18.8177	18.5379	18.6096	18.9019	12.9107	18.4529	12.9107	18.5866	18.7074	18.4621	18.5848	TRUE	2	-2.86175	2.69141	-0.0851705	1	0.947923	-1.06081	FALSE	-0.045299	5.50787	2.73128	0.392094	0.0532922	6.64046	FALSE	-2.83648	2.71668	-0.0599004	1	0.96336	-1.04239	FALSE	0.245838	5.38707	2.81645	0.128081
1015	P13864;P13864-2	Dnmt1	10	9	P13864;J3QNW0;P13864-2	DNMT1_MOUSE	DNA (cytosine-5)-methyltransferase 1	18.3709	19.3858	18.7137	18.3056	18.507	18.4859	17.8812	18.4245	12.9107	18.0547	12.9107	18.6882	18.5143	18.4995	17.771	TRUE	2	-2.09061	3.14775	0.52857	1	0.668588	1.4425	FALSE	0.629164	5.86753	3.24835	0.392094	0.0191388	9.50277	TRUE	-2.16398	3.07439	0.455207	1	0.712101	1.37098	FALSE	0.294884	5.14467	2.71978	0.126086
4863	Q9D0W5	Ppil1	6	3	Q9D0W5	PPIL1_MOUSE	Peptidyl-prolyl cis-trans isomerase-like 1	18.5779	19.0699	18.545	19.0316	18.5457	18.5567	18.091	18.6727	12.9107	18.8055	12.9107	18.2864	18.3394	18.7957	19.0608	TRUE	2	-2.66073	3.01016	0.174712	1	0.895645	1.12874	FALSE	0.0706363	5.74153	2.90608	0.392094	0.0453406	7.4958	TRUE	-2.72505	2.94585	0.110401	1	0.93393	1.07953	FALSE	0.106257	5.35648	2.73137	0.139099
5279	Q9JJ80	Rpf2	3	3	Q9JJ80;G3X926;S4R1Y5;S4R2H5;S4R2R2	RPF2_MOUSE	Ribosome production factor 2 homolog	18.3411	17.5197	18.1989	18.3155	18.8857	18.7516	18.3448	12.9107	12.9107	12.9107	12.9107	12.9107	18.4532	12.9107	18.552	TRUE	6	-3.26453	2.15552	-0.554506	1	0.664295	-1.46867	FALSE	2.39921	7.81926	5.10924	0.241716	0.00141099	34.517	TRUE	-0.396769	5.02329	2.31326	0.856699	0.087737	4.97005	FALSE	3.15474	8.17274	5.66374	0.0216916
3265	Q8BHS3	Rbm22	3	3	Q8BHS3	RBM22_MOUSE	Pre-mRNA-splicing factor RBM22	18.5523	19.2462	18.67	18.6641	18.7087	19.039	19.0159	18.8527	12.9107	19.1278	12.9107	18.6756	18.728	18.787	18.8148	TRUE	2	-2.96267	2.8945	-0.0340824	1	0.980229	-1.02391	FALSE	-0.0561854	5.80098	2.8724	0.392094	0.0538921	7.32282	FALSE	-2.85707	3.0001	0.0715137	1	0.958531	1.05082	FALSE	0.195139	5.61782	2.90648	0.131838
5237	Q9JHP7;Q9JHP7-2	Poglut2	7	7	Q9JHP7;Q9JHP7-2;Q9JHP7-3;D6RE32	PLGT2_MOUSE	Protein O-glucosyltransferase 2	18.0743	18.2609	17.8347	18.3435	18.4452	18.4997	18.4911	18.2026	12.9107	18.3075	12.9107	18.4665	18.4927	18.1985	18.3924	TRUE	2	-2.96335	2.18683	-0.388261	1	0.748681	-1.30881	FALSE	-0.10131	5.04886	2.47378	0.393794	0.0582864	5.55496	FALSE	-2.90596	2.24422	-0.330869	1	0.784713	-1.25777	FALSE	0.477971	5.24611	2.86204	0.122892
4616	Q9CPQ3	Tomm22	3	2	Q9CPQ3;A0A2R8VHM4	TOM22_MOUSE	Mitochondrial import receptor subunit TOM22 homolog	16.9773	12.9107	16.8156	16.8808	16.5815	17.0712	16.6786	12.9107	12.9107	12.9107	12.9107	12.9107	17.0473	16.3508	16.5553	TRUE	6	-3.47338	1.00303	-1.23518	0.849811	0.25303	-2.3541	FALSE	0.418981	4.8954	2.65719	0.392094	0.0237194	6.30802	TRUE	-2.38637	2.09004	-0.148167	1	0.887941	-1.10816	FALSE	1.82019	5.96454	3.89236	0.0419779
2132	Q3UGF1;Q3UGF1-3	Wdr19	14	12	Q3UGF1;Q3UGF1-3	WDR19_MOUSE	WD repeat-containing protein 19	18.6078	18.7219	19.0164	18.6646	18.6903	19.1302	18.5448	19.1134	12.9107	18.8159	12.9107	19.0047	18.4181	18.8488	18.7125	TRUE	2	-2.89495	2.94408	0.0245693	1	0.985702	1.01718	FALSE	-0.0751503	5.76388	2.84436	0.392094	0.055286	7.18189	FALSE	-2.88349	2.95554	0.0360242	1	0.979038	1.02528	FALSE	0.11685	5.52274	2.8198	0.138078
5365	Q9JMK2	Csnk1e	2	2	Q9JMK2	KC1E_MOUSE	Casein kinase I isoform epsilon	18.4618	18.1463	19.126	18.5168	19.4869	19.1043	18.937	18.5302	12.9107	19.1037	12.9107	17.9242	18.9503	18.6715	19.2447	TRUE	2	-3.34613	2.4797	-0.433214	1	0.751978	-1.35024	FALSE	-0.1987	5.62713	2.71422	0.393794	0.0651653	6.56237	FALSE	-3.03255	2.79328	-0.119633	1	0.930319	-1.08646	FALSE	0.450593	5.84427	3.14743	0.124493
2448	Q61074	Ppm1g	3	3	Q61074;A0A0J9YUB0;A0A0J9YVG0	PPM1G_MOUSE	Protein phosphatase 1G	17.5162	12.9107	12.9107	17.3127	17.8651	17.8773	17.7912	16.8097	12.9107	17.0185	12.9107	17.5587	17.3076	17.9802	18.2159	TRUE	4	-5.93407	-0.597411	-3.26574	0.849811	0.0204481	-9.61802	TRUE	-3.13488	2.20178	-0.466548	0.81979	0.710451	-1.3818	FALSE	-5.98811	-0.651455	-3.31978	0.814125	0.0188361	-9.98514	TRUE	0.3288	5.26958	2.79919	0.125899
3641	Q8CB77	Eloa	5	5	Q8CB77	ELOA1_MOUSE	Elongin-A	18.6537	19.6837	17.9316	18.4771	18.7188	18.393	18.5838	18.6541	12.9107	18.6487	12.9107	18.3231	18.6637	18.7812	18.791	TRUE	2	-2.6104	3.03667	0.213134	1	0.872365	1.1592	FALSE	0.151778	5.79884	2.97531	0.392094	0.0404599	7.86426	TRUE	-2.70696	2.94011	0.116574	1	0.929953	1.08416	FALSE	0.148093	5.37626	2.76218	0.134746
399	E9PZM4	Chd2	3	3	E9PZM4	CHD2_MOUSE	Chromodomain-helicase-DNA-binding protein 2	19.2147	18.6614	18.8922	18.0776	18.1273	17.7327	17.9766	17.7315	12.9107	17.1265	12.9107	18.3484	17.9653	18.1352	17.7193	TRUE	2	-1.2719	3.16035	0.944228	0.869158	0.372309	1.92416	FALSE	1.53683	5.96908	3.75295	0.241716	0.00303107	13.4819	TRUE	-1.33541	3.09684	0.880716	0.932456	0.404323	1.84129	FALSE	0.75699	4.86046	2.80872	0.0982584
2243	Q3V3Q7	Pacs2	6	6	Q3V3Q7;A0A1Y7VLZ7;E9Q7E9	PACS2_MOUSE	Phosphofurin acidic cluster sorting protein 2	19.1965	18.8261	19.2708	18.7134	18.682	18.8993	18.7332	18.0389	12.9107	18.8616	12.9107	18.4891	18.6627	18.5084	18.5834	TRUE	2	-2.33918	3.02077	0.340796	1	0.786871	1.26646	FALSE	0.73735	6.09729	3.41732	0.392094	0.0166083	10.6836	TRUE	-2.1431	3.21684	0.536868	1	0.67086	1.45082	FALSE	0.595354	5.5577	3.07653	0.121561
4543	Q99LD9	Eif2b2	9	7	Q99LD9;D3Z487;D3Z7J6	EI2BB_MOUSE	Translation initiation factor eIF-2B subunit beta	18.8279	17.8113	18.6638	18.814	18.6122	18.9041	18.8904	18.4963	12.9107	18.6604	12.9107	18.1892	19.0746	18.4497	18.8528	TRUE	2	-3.13623	2.3945	-0.370865	1	0.77557	-1.29313	FALSE	-0.0755525	5.45518	2.68981	0.392094	0.055627	6.45229	FALSE	-2.97262	2.55811	-0.207256	1	0.873265	-1.15449	FALSE	0.500447	5.62091	3.06068	0.123155
1457	P52912	Tia1	2	2	P52912;D3YY02;D3Z4H6	TIA1_MOUSE	Cytotoxic granule associated RNA binding protein TIA1	12.9107	12.9107	17.3663	17.4418	17.5063	17.9562	18.2927	17.8507	12.9107	17.9319	12.9107	18.3436	18.5368	18.0524	18.2776	TRUE	4	-6.37916	-0.427576	-3.40337	0.849811	0.0282618	-10.5807	TRUE	-3.98091	1.97067	-1.00512	0.724711	0.476706	-2.00711	FALSE	-6.88254	-0.93096	-3.90675	0.78167	0.0142454	-14.9986	TRUE	-0.356799	5.1533	2.39825	0.185423
1909	Q02780;Q02780-2;Q02780-3;Q02780-4;Q02780-5;Q02780-6;Q02780-7	Nfia	2	2	Q02780;B1AUB9;B1AUC0;Q02780-2;Q02780-3;Q02780-4;Q02780-5;Q02780-6;Q02780-7;F7CDR2	NFIA_MOUSE	Nuclear factor 1 A-type	16.5712	17.8986	18.2448	18.0354	18.2822	18.1733	18.4466	17.939	12.9107	18.0112	12.9107	18.1981	18.6782	18.3133	18.2195	TRUE	2	-3.18178	1.85609	-0.662845	1	0.577726	-1.5832	FALSE	-0.39031	4.64756	2.12862	0.447622	0.0905929	4.373	FALSE	-3.2997	1.73816	-0.780771	1	0.513035	-1.71805	FALSE	0.459389	5.12355	2.79147	0.122933
767	O70551	Srpk1	2	2	O70551;A0A3B2W430;A0A3B2W883;F8WGJ7	SRPK1_MOUSE	SRSF protein kinase 1	17.7211	12.9107	12.9107	17.0397	16.392	12.9107	12.9107	12.9107	12.9107	12.9107	12.9107	17.053	12.9107	16.2825	17.0597	TRUE	9	-3.39327	2.79502	-0.299124	1	0.83704	-1.2304	FALSE	-1.49068	4.69762	1.60347	0.56918	0.281595	3.03874	FALSE	-4.40649	1.78181	-1.31234	0.908959	0.374414	-2.48344	FALSE	-0.962029	4.76722	1.90259	0.270049
2712	Q6A058	Armcx2	6	6	Q6A058	ARMX2_MOUSE	Armadillo repeat-containing X-linked protein 2	18.2751	18.6247	18.2963	17.8156	18.8496	18.486	18.4273	18.7689	12.9107	18.7003	12.9107	18.7014	18.498	18.8969	18.8964	TRUE	2	-2.81741	2.82558	0.00408754	1	0.997539	1.00284	FALSE	-0.245444	5.39755	2.57605	0.401966	0.0700356	5.96305	FALSE	-3.17099	2.472	-0.349497	1	0.792249	-1.27412	FALSE	-0.0402334	5.18416	2.57196	0.152779
3258	Q8BHJ9	Slu7	3	3	Q8BHJ9;Z4YM25	SLU7_MOUSE	Pre-mRNA-splicing factor SLU7	17.5796	12.9107	16.8154	12.9107	17.2258	16.858	12.9107	12.9107	12.9107	12.9107	12.9107	17.5918	16.1838	16.6783	12.9107	TRUE	8	-2.31263	3.89721	0.792293	1	0.589161	1.73182	FALSE	-0.247014	5.96283	2.85791	0.399568	0.0680682	7.24963	FALSE	-3.1775	3.03234	-0.0725781	1	0.960302	-1.05159	FALSE	-0.808984	4.94021	2.06562	0.24338
1795	P83093	Stim2	4	4	P83093;I1E4X8;F6WBP9	STIM2_MOUSE	Stromal interaction molecule 2	18.4402	17.1509	18.5244	18.4605	18.7152	18.5191	18.7892	19.0162	12.9107	18.4972	12.9107	18.8717	18.8077	18.7281	18.7362	TRUE	2	-3.44049	2.27556	-0.582465	1	0.665537	-1.49741	FALSE	-0.653196	5.06285	2.20483	0.496299	0.118877	4.6102	FALSE	-3.60545	2.1106	-0.747425	1	0.58005	-1.67879	FALSE	0.141277	5.43331	2.78729	0.135692
2199	Q3URQ7;Q3URQ7-2	Mthfsd	2	2	Q3URQ7;Q3URQ7-2	MTHSD_MOUSE	Methenyltetrahydrofolate synthase domain-containing protein	18.9373	17.8446	19.0251	18.7611	18.6199	18.8925	18.789	18.7999	12.9107	18.5098	12.9107	18.664	19.0641	18.3615	18.853	TRUE	2	-2.96681	2.64026	-0.163275	1	0.901333	-1.11983	FALSE	0.0160582	5.62312	2.81959	0.392094	0.0488903	7.05962	TRUE	-2.93682	2.67024	-0.133291	1	0.919375	-1.09679	FALSE	0.387299	5.57843	2.98286	0.125351
5125	Q9EP97	Senp3	4	4	Q9EP97;F6Z9L5	SENP3_MOUSE	Sentrin-specific protease 3	19.6659	17.4672	19.1382	19.1724	18.2652	19.3517	18.9668	18.6677	12.9107	18.7046	12.9107	18.5724	19.2365	18.4208	18.7912	TRUE	2	-3.09689	2.7331	-0.181895	1	0.894329	-1.13437	FALSE	0.0436978	5.87369	2.9587	0.392094	0.0471447	7.77421	TRUE	-2.9131	2.91689	0.00189427	1	0.998896	1.00131	FALSE	0.441827	5.83935	3.14059	0.125058
1495	P55200;P55200-2	Kmt2a	3	3	P55200;P55200-2	KMT2A_MOUSE	Histone-lysine N-methyltransferase 2A	17.551	12.9107	17.0825	16.0437	16.7524	16.5962	16.682	12.9107	12.9107	16.8123	12.9107	16.8235	17.2625	16.8972	16.4063	TRUE	4	-3.08492	1.74384	-0.67054	1	0.557118	-1.59167	FALSE	-0.452408	4.37635	1.96197	0.466936	0.102214	3.89594	FALSE	-3.41374	1.41502	-0.999362	0.915196	0.385661	-1.99912	FALSE	0.39723	4.86779	2.63251	0.124274
2926	Q6ZQK5;Q6ZQK5-2	Acap2	7	7	Q6ZQK5;A0A338P6P6;D4AFX6;Q6ZQK5-2	ACAP2_MOUSE	Arf-GAP with coiled-coil, ANK repeat and PH domain-containing protein 2	18.597	18.1251	17.9359	18.3102	18.9847	18.5198	18.5352	18.667	12.9107	19.0066	12.9107	18.4833	18.7662	19.0952	18.9966	TRUE	2	-3.2375	2.50122	-0.36814	1	0.785019	-1.29069	FALSE	-0.52374	5.21497	2.34562	0.463628	0.100395	5.08277	FALSE	-3.48533	2.25338	-0.615979	1	0.648999	-1.5326	FALSE	0.0572482	5.37026	2.71376	0.143634
5168	Q9ER41	Tor1b	2	2	Q9ER41;D6REF0;F6VK94	TOR1B_MOUSE	Torsin-1B	17.9858	18.4453	17.5134	17.2297	17.6038	18.1527	18.8157	17.7901	12.9107	17.4598	12.9107	18.1562	18.4681	17.8194	18.4788	TRUE	2	-2.34986	2.41192	0.0310302	1	0.977859	1.02174	FALSE	0.332808	5.09458	2.7137	0.392094	0.028708	6.56	TRUE	-2.63	2.13177	-0.249112	1	0.823867	-1.18848	FALSE	0.478392	4.88694	2.68267	0.12289
4547	Q99LG2	Tnpo2	3	3	Q99LG2;E9PV58	TNPO2_MOUSE	Transportin-2	12.9107	12.9107	12.9107	18.6108	19.6488	19.5358	18.9356	12.9107	12.9107	12.9107	12.9107	18.8003	12.9107	18.8861	12.9107	TRUE	9	-9.14362	-3.40053	-6.27207	0.17424	0.000445132	-77.2825	TRUE	-2.87155	2.87155	5.32907e-15	1	1	1	FALSE	-5.83782	-0.0947266	-2.96627	0.843387	0.0439204	-7.81514	TRUE	3.61354	8.9306	6.27207	0.0177147
3640	Q8CB44	Gramd4	6	6	Q8CB44;D3YUE7	GRAM4_MOUSE	GRAM domain-containing protein 4	17.421	12.9107	17.6612	17.9097	18.0413	18.1898	18.1766	17.8439	12.9107	16.6528	12.9107	17.6504	18.2411	18.0129	18.2875	TRUE	3	-4.88309	0.71967	-2.08171	0.849811	0.131705	-4.23308	FALSE	-1.88325	3.7195	0.918125	0.731867	0.489619	1.88966	FALSE	-4.85171	0.751047	-2.05033	0.856699	0.137096	-4.14201	FALSE	0.406261	5.5934	2.99983	0.125058
5093	Q9DC70	Ndufs7	2	2	Q9DC70	NDUS7_MOUSE	NADH dehydrogenase [ubiquinone] iron-sulfur protein 7, mitochondrial	17.4618	12.9107	16.7433	16.7282	16.9318	12.9107	16.6623	12.9107	12.9107	16.5906	12.9107	16.9419	16.5303	16.7321	17.0047	TRUE	5	-2.8782	2.67221	-0.102996	1	0.937016	-1.074	FALSE	-0.900589	4.64981	1.87461	0.536177	0.167243	3.66703	FALSE	-3.87221	1.6782	-1.09701	0.93514	0.406767	-2.1391	FALSE	-0.591729	4.54695	1.97761	0.220303
670	O35954	Pitpnm1	7	7	O35954	PITM1_MOUSE	Membrane-associated phosphatidylinositol transfer protein 1	18.6023	17.5428	18.714	18.9088	18.6328	18.984	18.7958	18.0781	12.9107	18.9762	12.9107	18.3016	18.6547	18.8219	18.9839	TRUE	2	-3.30328	2.21527	-0.544004	1	0.675735	-1.45801	FALSE	-0.191821	5.32674	2.56746	0.393794	0.0654933	5.92764	FALSE	-3.16345	2.35511	-0.404166	1	0.755588	-1.32332	FALSE	0.556867	5.66606	3.11146	0.12289
3562	Q8C142	Ldlrap1	6	5	Q8C142	ARH_MOUSE	Low density lipoprotein receptor adapter protein 1	19.1011	18.7049	19.281	18.8319	18.7892	18.848	18.8949	18.8463	12.9107	19.1989	12.9107	19.0535	19.0531	18.823	18.8419	TRUE	2	-2.7498	3.12585	0.188026	1	0.891634	1.1392	FALSE	0.124567	6.00022	3.0624	0.392094	0.0423183	8.35359	TRUE	-2.85167	3.02399	0.0861626	1	0.950205	1.06154	FALSE	0.154468	5.59427	2.87437	0.134746
2349	Q5SVQ0;Q5SVQ0-2;Q5SVQ0-3;Q5SVQ0-4	Kat7	4	4	Q5SVQ0;Q5SVQ0-2;Q5SVQ0-3;Q5SVQ0-4	KAT7_MOUSE	Histone acetyltransferase KAT7	19.056	19.0337	18.7572	18.6161	18.8549	19.1156	18.7657	19.1111	12.9107	18.9595	12.9107	19.0601	19.0742	18.8151	18.8799	TRUE	2	-2.83128	3.0531	0.110909	1	0.936029	1.07991	FALSE	0.0338004	5.91819	2.97599	0.392094	0.0477977	7.86798	TRUE	-2.95054	2.93384	-0.00834938	1	0.995178	-1.0058	FALSE	0.141143	5.58903	2.86508	0.136052
5355	Q9JMD3	Stard10	3	2	Q9JMD3;E9PVP0;G3UY87	STA10_MOUSE	START domain-containing protein 10	19.5152	20.3494	19.3944	19.4856	19.0953	19.5922	18.9682	12.9107	12.9107	12.9107	12.9107	18.6847	19.1136	12.9107	12.9107	TRUE	6	-2.43638	3.37169	0.467654	1	0.732293	1.38286	FALSE	3.93828	9.74636	6.84232	0.21873	0.000234941	114.748	TRUE	0.944043	6.75212	3.84808	0.78167	0.0135527	14.4008	TRUE	3.68605	9.06328	6.37467	0.0172645
694	O55013	Trappc3	8	6	O55013	TPPC3_MOUSE	Trafficking protein particle complex subunit 3	21.4132	20.5301	21.6228	21.5572	21.3337	21.2051	21.2998	21.0754	12.9107	21.0723	18.9873	21.1762	21.8257	21.7767	21.3169	TRUE	1	-3.39379	3.07331	-0.160241	1	0.915977	-1.11747	FALSE	-0.556268	5.91083	2.67728	0.456333	0.0965561	6.39649	FALSE	-3.56875	2.89835	-0.335198	1	0.825466	-1.26155	FALSE	-0.156163	5.83121	2.83752	0.163401
3660	Q8CCM6	Timm21	3	3	Q8CCM6	TIM21_MOUSE	Mitochondrial import inner membrane translocase subunit Tim21	18.4313	18.7202	19.1206	18.4325	19.2624	18.5591	19.0298	19.1727	12.9107	19.1817	12.9107	19.0322	19.191	19.0755	18.9406	TRUE	2	-3.08992	2.96273	-0.0635929	1	0.96431	-1.04507	FALSE	-0.312919	5.73973	2.71341	0.409904	0.0745641	6.55869	FALSE	-3.32884	2.72382	-0.302511	1	0.831593	-1.23329	FALSE	-0.0248332	5.57883	2.777	0.151003
2012	Q3TC72	Fahd2	3	2	Q3TC72;A0A0R4J094	FAHD2_MOUSE	Fumarylacetoacetate hydrolase domain-containing protein 2A	19.4148	18.8537	19.8474	19.0653	18.6734	19.081	19.1719	18.2526	12.9107	19.1762	12.9107	18.5851	18.8031	18.997	18.9411	TRUE	2	-2.45521	3.20335	0.374071	1	0.77865	1.29601	FALSE	0.730159	6.38872	3.55944	0.392094	0.0178006	11.7896	TRUE	-2.28891	3.36965	0.540373	1	0.685251	1.45435	FALSE	0.565963	5.80477	3.18537	0.122892
921	P07742	Rrm1	11	10	P07742	RIR1_MOUSE	Ribonucleoside-diphosphate reductase large subunit	18.9118	18.6771	19.1703	18.9052	19.0512	18.9325	18.6034	18.8552	12.9107	19.0318	12.9107	18.9568	19.0821	18.7571	19.007	TRUE	2	-2.85483	2.94813	0.0466515	1	0.972687	1.03286	FALSE	0.0911524	5.89412	2.99263	0.392094	0.0441935	7.95926	TRUE	-2.93251	2.87045	-0.0310286	1	0.981832	-1.02174	FALSE	0.259733	5.63223	2.94598	0.128057
3650	Q8CC12;Q8CC12-2	Cdan1	2	2	Q8CC12;Q8CC12-2;Z4YL55	CDAN1_MOUSE	Codanin-1	12.9107	12.9107	16.8555	17.3278	18.5404	16.7761	19.1009	18.4382	12.9107	18.6808	12.9107	18.688	19.4625	18.4765	18.4156	TRUE	4	-6.96714	-0.454225	-3.71068	0.849811	0.0287425	-13.0926	TRUE	-4.76591	1.747	-1.50946	0.602708	0.3332	-2.84703	FALSE	-7.79151	-1.2786	-4.53506	0.742571	0.0102888	-23.184	TRUE	-0.81367	5.21611	2.20122	0.239472
3361	Q8BP40	Acp6	5	4	Q8BP40	PPA6_MOUSE	Lysophosphatidic acid phosphatase type 6	19.4011	20.2491	19.268	19.2321	19.2965	19.1334	19.2643	19.5576	12.9107	19.6331	12.9107	19.2883	19.1227	19.4698	19.2494	TRUE	2	-2.80998	3.62557	0.407798	1	0.787574	1.32666	FALSE	0.1686	6.60415	3.38637	0.392094	0.0406781	10.4568	TRUE	-2.86092	3.57463	0.356852	1	0.813524	1.28063	FALSE	-0.000503971	5.95766	2.97858	0.149106
3110	Q80WW9	Ddrgk1	3	3	Q80WW9	DDRGK_MOUSE	DDRGK domain-containing protein 1	17.417	12.9107	17.3124	17.0145	17.262	17.767	17.0854	12.9107	12.9107	12.9107	12.9107	16.4499	17.5232	16.9304	12.9107	TRUE	6	-3.87843	1.07402	-1.4022	0.849811	0.24151	-2.64305	FALSE	0.493137	5.44559	2.96936	0.392094	0.0226012	7.83191	TRUE	-2.54976	2.40269	-0.0735323	1	0.949583	-1.05229	FALSE	2.07903	6.66411	4.37157	0.0411604
4046	Q8VBZ3	Clptm1	10	8	Q8VBZ3	CLPT1_MOUSE	Putative lipid scramblase CLPTM1	18.1175	12.9107	18.4993	19.0093	19.1127	19.4127	19.1921	17.0669	12.9107	15.5671	18.1856	19.1148	18.8871	19.0449	18.9255	TRUE	2	-5.5173	0.172235	-2.67253	0.849811	0.0632679	-6.37547	FALSE	-2.26819	3.42135	0.576578	0.795404	0.667251	1.49131	FALSE	-5.32873	0.360805	-2.48396	0.856699	0.0814982	-5.59432	FALSE	0.615368	5.88285	3.24911	0.121826
3978	Q8R2T8;Q8R2T8-2	Gtf3c5	6	5	Q8R2T8;Q8R2T8-2	TF3C5_MOUSE	General transcription factor 3C polypeptide 5	19.4203	20.0133	18.8815	18.5066	19.1995	18.7305	18.8438	19.4964	12.9107	19.2825	12.9107	19.1764	19.1751	19.077	19.4643	TRUE	2	-2.5163	3.75281	0.618253	1	0.675606	1.53502	FALSE	0.153727	6.42283	3.28828	0.392094	0.0412216	9.76947	TRUE	-2.91941	3.3497	0.215145	1	0.883847	1.16082	FALSE	-0.232006	5.57206	2.67003	0.172009
5119	Q9EP53;Q9EP53-2;Q9EP53-3;Q9EP53-4	Tsc1	10	10	Q9EP53;Q9EP53-2;Q9EP53-3;Q9EP53-4	TSC1_MOUSE	Hamartin	19.4903	18.9116	19.3071	19.357	18.9694	19.2243	19.1645	18.4439	12.9107	18.7777	12.9107	18.4666	19.164	18.6048	19.1076	TRUE	2	-2.70427	2.8193	0.0575154	1	0.964629	1.04067	FALSE	0.713799	6.23736	3.47558	0.392094	0.0177729	11.1238	TRUE	-2.36122	3.16234	0.400562	1	0.757903	1.32002	FALSE	0.861152	5.97498	3.41807	0.10388
5130	Q9EPK6	Sil1	5	5	Q9EPK6;A0A494B9H1	SIL1_MOUSE	Nucleotide exchange factor SIL1	19.7982	19.1716	20.1491	19.4813	19.4308	19.7529	19.8468	19.7017	12.9107	19.7904	12.9107	19.4623	19.292	19.6496	19.2412	TRUE	2	-3.21218	3.36893	0.0783728	1	0.959552	1.05583	FALSE	0.087396	6.66851	3.37795	0.392094	0.0450473	10.396	TRUE	-2.99552	3.5856	0.29504	1	0.848692	1.22692	FALSE	0.253116	6.34604	3.29958	0.130195
3534	Q8C050;Q8C050-2	Rps6ka5	6	6	Q8C050;Q8C050-2	KS6A5_MOUSE	Ribosomal protein S6 kinase alpha-5	19.9273	20.0837	19.6973	19.8617	19.863	19.3361	19.1405	19.4469	12.9107	19.5868	12.9107	19.6152	19.3853	19.2725	19.0159	TRUE	2	-2.82998	3.53482	0.352419	1	0.813788	1.2767	FALSE	0.506604	6.87141	3.68901	0.392094	0.0265539	12.8974	TRUE	-2.60188	3.76293	0.580525	1	0.698588	1.49539	FALSE	0.390255	6.28292	3.33659	0.125899
5473	Q9R0L6;Q9R0L6-2	Pcm1	18	18	Q9R0L6;A0A1B0GT33;Q9R0L6-2	PCM1_MOUSE	Pericentriolar material 1 protein	19.2154	19.6051	19.3427	19.166	18.9947	19.3109	19.2118	19.147	12.9107	18.9416	12.9107	18.9274	19.0039	19.2782	19.1432	TRUE	2	-2.72857	3.16235	0.21689	1	0.875463	1.16223	FALSE	0.464787	6.35571	3.41025	0.392094	0.026703	10.6313	TRUE	-2.64592	3.24501	0.299547	1	0.828716	1.23076	FALSE	0.466391	5.92033	3.19336	0.124274
2149	Q3UHU5;Q3UHU5-3	Mtcl1	10	10	Q3UHU5;Q3UHU5-3	MTCL1_MOUSE	Microtubule cross-linking factor 1	18.532	17.9985	18.9813	19.0233	18.8215	19.3563	19.2968	18.4821	12.9107	18.6332	12.9107	18.2223	19.0934	18.9746	19.1106	TRUE	2	-3.37963	2.13863	-0.620499	1	0.633642	-1.53741	FALSE	0.0106939	5.52896	2.76983	0.392094	0.0492465	6.82026	TRUE	-3.10538	2.41288	-0.346251	1	0.789598	-1.27125	FALSE	0.835865	5.94479	3.39033	0.106634
3515	Q8BYZ7;Q8BYZ7-2	Elmo3	9	9	Q8BYZ7;A0A1D5RMK9;Q8BYZ7-2	ELMO3_MOUSE	Engulfment and cell motility protein 3	19.4329	19.1857	19.4798	19.7178	19.4876	19.6589	19.4225	19.8976	12.9107	19.508	12.9107	19.4173	19.2026	19.4749	19.6007	TRUE	2	-3.46039	3.04923	-0.205579	1	0.893047	-1.15315	FALSE	-0.19542	6.3142	3.05939	0.393794	0.063145	8.3362	FALSE	-3.31257	3.19705	-0.0577562	1	0.969858	-1.04085	FALSE	0.251601	6.27834	3.26497	0.130195
1398	P49717	Mcm4	5	5	P49717	MCM4_MOUSE	DNA replication licensing factor MCM4	18.2879	19.0146	18.8965	18.8396	19.2913	19.4515	18.8769	19.0575	12.9107	19.2506	12.9107	19.1954	18.8438	19.6856	18.8802	TRUE	2	-3.40947	2.64578	-0.381845	1	0.788574	-1.30301	FALSE	-0.32698	5.72827	2.70064	0.414099	0.0758811	6.50092	FALSE	-3.44589	2.60936	-0.418263	1	0.769025	-1.33632	FALSE	0.279453	5.88552	3.08249	0.127871
2678	Q65Z40	Wapl	13	12	Q65Z40;B7ZP47	WAPL_MOUSE	Wings apart-like protein homolog	18.8998	18.8341	18.8091	19.3042	19.1586	19.0136	18.9492	19.0413	12.9107	18.6501	12.9107	18.8614	19.1525	18.9421	19.0989	TRUE	2	-3.11099	2.59347	-0.258762	1	0.846928	-1.19645	FALSE	0.117239	5.8217	2.96947	0.392094	0.0425357	7.83248	TRUE	-3.01829	2.68617	-0.166062	1	0.901362	-1.12199	FALSE	0.587579	5.86888	3.22823	0.122593
5324	Q9JLB2	Pals1	10	9	Q9JLB2;A0A1W2P6P0	PALS1_MOUSE	Protein PALS1	19.4522	19.8245	19.5395	19.3397	19.2343	18.8517	19.674	19.6953	12.9107	19.6742	12.9107	19.6835	19.4147	19.4306	19.2054	TRUE	2	-2.92514	3.58606	0.330457	1	0.829036	1.25741	FALSE	0.0520958	6.56329	3.30769	0.392094	0.0469578	9.90183	TRUE	-3.08376	3.42744	0.171841	1	0.91053	1.1265	FALSE	-0.0368614	5.99134	2.97724	0.15193
2849	Q6PEM6	Gramd2b	2	2	Q6PEM6;Q9D2W5	GRM2B_MOUSE	GRAM domain-containing protein 2B	12.9107	12.9107	16.7655	16.9094	16.7991	16.7805	16.6716	12.9107	12.9107	16.9018	12.9107	16.7075	17.0126	17.0986	17.3586	TRUE	5	-4.86269	-0.326423	-2.59456	0.849811	0.0282354	-6.04003	TRUE	-1.98098	2.55528	0.28715	0.868253	0.787788	1.22023	FALSE	-5.11688	-0.580609	-2.84874	0.814125	0.0179521	-7.20372	TRUE	0.781823	4.98159	2.88171	0.0976251
279	B2RXR6	Ankrd44	13	12	B2RXR6;E9QNQ2;J3QK13;J3QNJ4	ANR44_MOUSE	Serine/threonine-protein phosphatase 6 regulatory ankyrin repeat subunit B	19.0658	19.1893	18.8314	18.8837	19.2346	18.7864	19.1732	19.3608	12.9107	18.9792	12.9107	19.2335	19.2431	19.0751	19.155	TRUE	2	-2.99764	3.01633	0.00934608	1	0.994719	1.0065	FALSE	-0.0184935	5.99547	2.98849	0.392094	0.0512179	7.93642	FALSE	-3.15481	2.85915	-0.147831	1	0.916641	-1.1079	FALSE	0.195218	5.76307	2.97914	0.131882
84	A0A1L1SS87;A0A1L1SU40	Slc44a2	3	2	A0A1L1SS87;A0A1L1SU40	A0A1L1SS87_MOUSE;A0A1L1SU40_MOUSE	Choline transporter-like protein (Fragment)	15.7702	12.9107	16.6804	17.7171	17.39	17.595	17.1164	16.1952	12.9107	12.9107	12.9107	16.4147	16.5603	17.1816	17.3283	TRUE	4	-4.31472	-0.353745	-2.33423	0.849811	0.0245549	-5.04283	TRUE	-0.591878	3.3691	1.38861	0.529557	0.152895	2.61826	FALSE	-3.73129	0.229686	-1.7508	0.856699	0.0782153	-3.36546	FALSE	1.88927	5.55642	3.72284	0.0375081
5723	Q9Z2Y8	Plpbp	5	5	Q9Z2Y8;A0A1B0GRP7;A0A1B0GSP5;Q6P8V7;Q80ZV3	PLPHP_MOUSE	Pyridoxal phosphate homeostasis protein	19.0275	19.4273	19.2043	18.9031	19.0329	18.7908	19.4216	19.1289	12.9107	18.9863	12.9107	18.3777	19.2833	19.2515	19.5934	TRUE	2	-2.80345	3.1687	0.182622	1	0.896418	1.13494	FALSE	0.249496	6.22164	3.23557	0.392094	0.0359453	9.41898	TRUE	-2.89284	3.07931	0.0932314	1	0.946995	1.06676	FALSE	0.288381	5.81752	3.05295	0.127523
5323	Q9JLB0	Pals2	12	10	Q9JLB0;Q9JLB0-2	PALS2_MOUSE	Protein PALS2	19.8635	19.7525	19.9092	19.7841	19.235	19.5505	19.8961	19.3866	12.9107	19.4749	12.9107	19.5053	19.4869	19.0445	19.2434	TRUE	2	-2.90762	3.35825	0.225314	1	0.878342	1.16903	FALSE	0.538106	6.80398	3.67104	0.392094	0.0252433	12.7378	TRUE	-2.61121	3.65466	0.521723	1	0.723575	1.43567	FALSE	0.545192	6.34626	3.44573	0.124274
3441	Q8BVA2	Tmem222	5	2	Q8BVA2;D6RIQ5	TM222_MOUSE	Transmembrane protein 222	17.1579	12.9107	16.0348	17.1541	17.2893	16.8588	16.2563	12.9107	12.9107	12.9107	12.9107	16.8966	12.9107	17.136	17.3211	TRUE	6	-3.86711	0.823439	-1.52183	0.849811	0.183299	-2.87156	FALSE	0.11186	4.80241	2.45713	0.392094	0.0414417	5.49125	TRUE	-3.04356	1.64699	-0.698284	1	0.529504	-1.62257	FALSE	1.80767	6.15027	3.97897	0.0428881
3995	Q8R3C0	Mcmbp	8	7	Q8R3C0;H9KV04	MCMBP_MOUSE	Mini-chromosome maintenance complex-binding protein	19.2449	20.1033	19.1816	19.3666	19.2543	19.0857	19.6226	18.4547	12.9107	18.8838	12.9107	18.6439	18.837	19.0167	19.2849	TRUE	2	-2.62396	2.97923	0.177635	1	0.892638	1.13103	FALSE	0.918394	6.52159	3.71999	0.392094	0.0134027	13.1774	TRUE	-2.23726	3.36594	0.564338	1	0.66916	1.47871	FALSE	0.948582	6.13613	3.54236	0.0982625
4056	Q8VCB2;Q8VCB2-3	Med25	2	2	Q8VCB2;A0A140LHG7;A0A140LHQ0;A0A140LIH0;Q8VCB2-3;Q8VCB2-4;A0A140LHM8;A0A140LJ84	MED25_MOUSE	Mediator of RNA polymerase II transcription subunit 25	19.3216	19.8438	19.3644	19.2063	19.1174	19.4843	19.4389	19.3323	12.9107	19.4886	12.9107	18.9164	19.4986	19.4885	19.392	TRUE	2	-2.92837	3.32479	0.198212	1	0.892653	1.14728	FALSE	0.222801	6.47596	3.34938	0.392094	0.0377461	10.1921	TRUE	-2.94054	3.31262	0.186043	1	0.899203	1.13764	FALSE	0.256519	6.04582	3.15117	0.12964
5427	Q9QYY0	Gab1	8	8	Q9QYY0;A0A1B0GS41	GAB1_MOUSE	GRB2-associated-binding protein 1	19.2867	18.5571	19.6657	19.8454	19.7072	19.4924	19.8496	19.0631	12.9107	19.639	12.9107	18.9417	19.3301	19.2412	19.7069	TRUE	2	-3.67723	2.56957	-0.55383	1	0.706572	-1.46798	FALSE	-0.084449	6.16235	3.03895	0.392094	0.0555657	8.21894	FALSE	-3.25857	2.98823	-0.13517	1	0.926587	-1.09822	FALSE	0.701074	6.48449	3.59278	0.121561
2829	Q6PDG5;Q6PDG5-2	Smarcc2	10	9	Q6PDG5;Q6PDG5-2;A0A1W2P6N7;Q3UID0	SMRC2_MOUSE	SWI/SNF complex subunit SMARCC2	19.3163	19.663	19.3149	19.0793	19.022	19.1086	19.7759	19.4264	12.9107	19.4605	12.9107	18.7304	19.6134	19.377	19.7381	TRUE	2	-2.97688	3.34679	0.184952	1	0.900901	1.13678	FALSE	0.0925137	6.41619	3.25435	0.392094	0.0445707	9.54239	TRUE	-3.09517	3.22851	0.0666703	1	0.964187	1.0473	FALSE	0.142106	5.99669	3.0694	0.136746
215	A2RSJ4	Bltp3b	15	15	A2RSJ4;A0A1W2P7J6;Q8C318	BLT3B_MOUSE	Bridge-like lipid transfer protein family member 3B	18.8363	19.3827	19.9148	19.3945	19.2473	19.0661	19.6243	19.234	12.9107	18.8893	12.9107	18.999	19.1976	19.0941	19.4312	TRUE	2	-2.93464	3.02443	0.0448947	1	0.974404	1.03161	FALSE	0.41223	6.3713	3.39177	0.392094	0.0288732	10.496	TRUE	-2.78207	3.17701	0.197468	1	0.887814	1.14668	FALSE	0.588357	6.10539	3.34687	0.122892
3120	Q80X98	Dhx38	14	13	Q80X98	Q80X98_MOUSE	RNA helicase	19.3812	19.6333	19.3132	19.2733	19.3521	18.9867	18.9149	19.5428	12.9107	19.6816	12.9107	19.5081	19.3705	19.5098	19.4403	TRUE	2	-2.8998	3.52151	0.310856	1	0.836798	1.24044	FALSE	-0.0294877	6.39183	3.18117	0.392094	0.051829	9.07043	FALSE	-3.22521	3.19611	-0.0145479	1	0.992301	-1.01013	FALSE	-0.102177	5.84281	2.87032	0.158701
5343	Q9JM13	Rabgef1	8	8	Q9JM13	RABX5_MOUSE	Rab5 GDP/GTP exchange factor	19.4725	18.9911	19.644	19.2431	19.6284	19.1638	19.8847	19.283	12.9107	19.6486	12.9107	19.4716	19.5828	19.2713	19.2117	TRUE	2	-3.27114	3.04953	-0.110801	1	0.940493	-1.07983	FALSE	0.0206301	6.3413	3.18097	0.392094	0.0487372	9.06914	TRUE	-3.17547	3.1452	-0.0151335	1	0.991864	-1.01054	FALSE	0.365865	6.21767	3.29177	0.125899
2150	Q3UI43	Babam1	5	4	Q3UI43;A0A1D5RM60	BABA1_MOUSE	BRISC and BRCA1-A complex member 1	18.58	12.9107	18.3392	17.8242	18.2547	18.3185	18.2483	16.4035	12.9107	17.2196	12.9107	17.8558	17.9754	18.2431	18.1776	TRUE	3	-4.4397	1.33675	-1.55148	0.849811	0.265213	-2.93117	FALSE	-1.13937	4.63707	1.74885	0.542981	0.212234	3.3609	FALSE	-4.34123	1.43522	-1.45301	0.859472	0.295239	-2.73778	FALSE	0.626352	5.9743	3.30033	0.121826
4219	Q91VY5	Kdm4b	7	7	Q91VY5;B0V2M9;Q91VY5-2;F7BTY2	KDM4B_MOUSE	Lysine-specific demethylase 4B	19.924	19.7795	19.6055	19.5112	19.57	19.3751	19.4029	19.899	12.9107	19.8073	12.9107	19.6767	19.4819	19.5561	19.6323	TRUE	2	-3.01475	3.6245	0.304877	1	0.845068	1.23531	FALSE	0.0681475	6.70739	3.38777	0.392094	0.0461294	10.467	TRUE	-3.13669	3.50256	0.182937	1	0.90661	1.13519	FALSE	0.00952023	6.15627	3.08289	0.148275
2623	Q640L3;Q640L3-2	Ccpg1	3	3	Q640L3;D3Z7R9;Q640L3-2;Q640L3-3	CCPG1_MOUSE	Cell cycle progression protein 1	18.0133	19.3727	19.1074	19.2261	19.1658	18.9899	19.8509	19.324	12.9107	18.5654	12.9107	19.4696	18.8997	19.0171	19.1664	TRUE	2	-3.44125	2.48716	-0.477046	1	0.732453	-1.39189	FALSE	-0.0607298	5.86769	2.90348	0.392094	0.0541664	7.48229	FALSE	-3.27128	2.65714	-0.307072	1	0.82558	-1.23719	FALSE	0.636201	6.12485	3.38053	0.121826
5387	Q9QXG4	Acss2	5	4	Q9QXG4;A2AQN4;A2AQN5	ACSA_MOUSE	Acetyl-coenzyme A synthetase, cytoplasmic	18.9458	17.5738	19.3307	19.1423	18.9328	19.3737	19.3967	18.8301	12.9107	18.9016	12.9107	19.1681	19.155	18.9416	19.1306	TRUE	2	-3.52112	2.33186	-0.594633	1	0.666471	-1.51009	FALSE	-0.198011	5.65497	2.72848	0.393794	0.065027	6.62757	FALSE	-3.40857	2.44441	-0.482085	1	0.726423	-1.39676	FALSE	0.613709	6.03251	3.32311	0.122448
2158	Q3UJU9	Rmdn3	3	3	Q3UJU9	RMD3_MOUSE	Regulator of microtubule dynamics protein 3	18.7888	17.6644	18.4453	18.7122	18.759	18.072	18.875	17.1796	12.9107	18.5947	12.9107	18.3068	18.6452	18.5924	18.8999	TRUE	2	-2.80379	2.19369	-0.305051	1	0.795171	-1.23546	FALSE	0.40188	5.39936	2.90062	0.392094	0.0263788	7.46747	TRUE	-2.81029	2.18719	-0.311555	1	0.790917	-1.24104	FALSE	0.892287	5.51905	3.20567	0.0952956
4279	Q91XU0;Q91XU0-2	Wrnip1	6	6	Q91XU0;Q91XU0-2	WRIP1_MOUSE	ATPase WRNIP1	19.2721	19.3494	19.3981	19.2335	19.3837	18.9337	18.9358	18.5578	12.9107	19.4394	12.9107	19.2743	19.1205	19.1639	19.1138	TRUE	2	-2.71889	3.15532	0.218218	1	0.874354	1.1633	FALSE	0.448132	6.32234	3.38524	0.392094	0.0272698	10.4486	TRUE	-2.76536	3.10885	0.171742	1	0.900938	1.12642	FALSE	0.447788	5.88625	3.16702	0.124871
3556	Q8C0V9-2	Frmd6	9	7	Q8C0V9;Q8C0V9-2;Q8C0V9-3	FRMD6_MOUSE	Isoform 2 of FERM domain-containing protein 6	20.0407	18.6799	19.6584	19.9736	19.572	19.8387	19.6257	19.6495	12.9107	19.7613	12.9107	19.1147	19.5458	19.7661	19.7035	TRUE	2	-3.58612	3.00044	-0.292842	1	0.849926	-1.22505	FALSE	-0.141675	6.44488	3.1516	0.393794	0.0591233	8.88643	FALSE	-3.36614	3.22042	-0.0728613	1	0.962425	-1.0518	FALSE	0.395462	6.49343	3.44445	0.125899
5025	Q9DB32	Haghl	2	2	Q9DB32;D3YUS7;Q9DB32-2	HAGHL_MOUSE	Hydroxyacylglutathione hydrolase-like protein	20.1743	19.7573	19.5887	19.7031	19.9054	19.4145	19.8847	20.3643	12.9107	19.8595	12.9107	19.6908	19.1773	20.0631	20.0118	TRUE	2	-3.3557	3.58205	0.113178	1	0.944615	1.08161	FALSE	-0.140065	6.79769	3.32881	0.393794	0.0585209	10.0478	FALSE	-3.36454	3.57321	0.104335	1	0.948935	1.075	FALSE	0.00407761	6.42719	3.21563	0.148745
1861	P97855	G3bp1	5	5	P97855	G3BP1_MOUSE	Ras GTPase-activating protein-binding protein 1	19.2713	20.1807	18.9331	18.531	19.1848	19.1421	19.8447	18.4656	12.9107	19.2897	12.9107	18.199	19.1881	19.3204	19.7799	TRUE	2	-2.70191	3.27393	0.286014	1	0.838617	1.21927	FALSE	0.579606	6.55545	3.56753	0.392094	0.023078	11.8558	TRUE	-2.64808	3.32776	0.339837	1	0.808857	1.26561	FALSE	0.515236	6.04779	3.28151	0.124274
1203	P28741	Kif3a	11	8	P28741;B1AQZ2;Q3TET1;Q3UI47;B1AQZ5	KIF3A_MOUSE	Kinesin-like protein KIF3A	19.363	19.6008	19.0746	19.4075	19.4088	19.476	19.3474	19.6325	12.9107	19.3257	12.9107	19.6786	19.2448	19.53	19.246	TRUE	2	-3.21632	3.08882	-0.0637508	1	0.965654	-1.04518	FALSE	-0.00129427	6.30385	3.15128	0.392094	0.0500804	8.88441	FALSE	-3.23123	3.07391	-0.0786616	1	0.957628	-1.05604	FALSE	0.296314	6.13374	3.21503	0.127671
931	P08207	S100a10	3	3	P08207	S10AA_MOUSE	Protein S100-A10	19.3904	12.9107	17.5386	12.9107	16.9961	17.5347	17.2589	12.9107	12.9107	16.7695	12.9107	17.2386	17.178	17.1295	16.8917	TRUE	5	-2.86686	3.74316	0.438149	1	0.77807	1.35486	FALSE	-0.56715	6.04287	2.73786	0.456333	0.0964028	6.6708	FALSE	-3.80121	2.80881	-0.4962	1	0.749708	-1.41049	FALSE	-0.760134	5.35956	2.29971	0.228343
2286	Q571I9	Aldh16a1	7	4	Q571I9;A0A1B0GSU0;D3Z0B9	A16A1_MOUSE	Aldehyde dehydrogenase family 16 member A1	19.612	17.9302	19.3463	18.99	19.3624	19.3975	19.5853	19.0871	12.9107	19.4271	12.9107	19.2085	19.4864	19.2299	19.3806	TRUE	2	-3.478	2.7361	-0.370948	1	0.79958	-1.2932	FALSE	-0.228089	5.98601	2.87896	0.39473	0.0664808	7.3562	FALSE	-3.47053	2.74357	-0.363484	1	0.803519	-1.28653	FALSE	0.37334	6.12648	3.24991	0.125899
3129	Q80XQ2	Tbc1d5	8	7	Q80XQ2;A0A286YDB3	TBCD5_MOUSE	TBC1 domain family member 5	20.0067	18.7366	19.8543	19.8493	19.6602	19.8723	19.1525	19.9059	12.9107	19.5099	12.9107	19.833	19.1324	19.5523	19.7024	TRUE	2	-3.40558	3.20356	-0.101009	1	0.948107	-1.07252	FALSE	-0.0812785	6.52786	3.22329	0.392094	0.0550401	9.33915	FALSE	-3.32701	3.28213	-0.0224419	1	0.988462	-1.01568	FALSE	0.264863	6.38374	3.3243	0.129667
3568	Q8C1B1	Camsap2	17	17	Q8C1B1;H7BX08;A0A0A6YXV8;A0A0A6YY67;Q8C1B1-2	CAMP2_MOUSE	Calmodulin-regulated spectrin-associated protein 2	19.0251	19.8363	19.1411	19.5016	19.499	19.4331	19.3467	19.5461	12.9107	19.3784	12.9107	19.4066	19.2939	19.5097	19.5216	TRUE	2	-3.25971	3.03783	-0.110942	1	0.940199	-1.07993	FALSE	-0.0010399	6.29649	3.14773	0.392094	0.0500647	8.86258	FALSE	-3.24754	3.05	-0.0987699	1	0.946748	-1.07086	FALSE	0.343477	6.17386	3.25867	0.126418
5433	Q9QZ73	Dcun1d1	6	6	Q9QZ73;Q8BZJ7;A0A1Y7VP24;Q8BZJ7-2;Q8BZJ7-4;A0A0G2JDM0;A0A0G2JDN9;A0A0G2JEA2;A0A0G2JGV7;A0A0N4SW97;A0A140T8R8;A0A1B0GXL7;G5E8Q5;G5E8Q6;Q3UT23	DCNL1_MOUSE	DCN1-like protein 1	19.6072	19.6001	19.1675	19.3616	18.9017	19.2353	19.1205	18.7798	12.9107	19.0911	12.9107	19.0968	19.365	19.1127	19.1041	TRUE	2	-2.59564	3.20266	0.303512	1	0.823768	1.23414	FALSE	0.636054	6.43436	3.53521	0.392094	0.0208239	11.5932	TRUE	-2.61051	3.18779	0.288641	1	0.832255	1.22149	FALSE	0.547601	5.91579	3.23169	0.122892
2447	Q61072	Adam9	9	9	Q61072;A0A140LHU0;E9Q638	ADAM9_MOUSE	Disintegrin and metalloproteinase domain-containing protein 9	18.3829	12.9107	18.6626	19.2123	19.1091	19.1573	18.9432	18.6808	12.9107	18.6201	12.9107	19.1177	18.8803	19.0447	19.0825	TRUE	3	-5.96206	1.05526	-2.4534	0.849811	0.153923	-5.47704	FALSE	-2.63715	4.38017	0.871509	0.76627	0.598985	1.82958	FALSE	-5.88788	1.12944	-2.37922	0.856699	0.165733	-5.20254	FALSE	0.0765197	6.57329	3.32491	0.143178
1827	P97379;P97379-2	G3bp2	11	8	P97379;P97379-2	G3BP2_MOUSE	Ras GTPase-activating protein-binding protein 2	19.3321	19.9521	19.2206	19.8194	19.5612	19.7675	19.5411	19.9759	12.9107	19.7467	12.9107	19.041	19.7546	19.6977	20.0762	TRUE	2	-3.52303	3.18162	-0.170707	1	0.91367	-1.12561	FALSE	-0.23669	6.46796	3.11563	0.393794	0.0657676	8.66761	FALSE	-3.4931	3.21155	-0.140776	1	0.928757	-1.1025	FALSE	0.182692	6.38999	3.28634	0.134622
950	P0C0S6;Q3THW5	H2az1;H2az2	2	2	P0C0S6;Q3THW5;Q3UA95;Q8R029	H2AV_MOUSE;H2AZ_MOUSE	Histone H2A.Z	19.7518	19.4364	19.9091	19.6305	19.33	19.5897	20.2971	12.9107	12.9107	12.9107	12.9107	19.3468	19.526	12.9107	12.9107	TRUE	6	-3.15629	3.13093	-0.0126832	1	0.993145	-1.00883	FALSE	3.64487	9.93209	6.78848	0.241716	0.000488796	110.544	TRUE	0.381997	6.66922	3.52561	0.835969	0.0308896	11.5163	TRUE	3.89074	9.71158	6.80116	0.0182652
5648	Q9Z160	Cog1	18	16	Q9Z160	COG1_MOUSE	Conserved oligomeric Golgi complex subunit 1	19.6286	18.6678	19.2947	20.0048	20.1638	20.1321	19.8665	19.8499	12.9107	19.4786	12.9107	19.8563	18.6374	19.775	19.9367	TRUE	2	-4.13172	2.44219	-0.844765	1	0.586523	-1.79597	FALSE	-0.377403	6.19651	2.90955	0.418672	0.0778729	7.51385	FALSE	-3.64129	2.93262	-0.354332	1	0.818635	-1.27839	FALSE	0.711188	6.79745	3.75432	0.121826
3657	Q8CCH2	Nhlrc3	2	2	Q8CCH2	NHLC3_MOUSE	NHL repeat-containing protein 3	18.9614	20.071	18.8125	18.8801	19.4829	19.214	19.4311	19.3519	12.9107	19.4858	12.9107	19.2075	19.3214	19.6856	19.5074	TRUE	2	-3.12974	3.18894	0.0296031	1	0.984081	1.02073	FALSE	-0.0424567	6.27622	3.11688	0.392094	0.0526974	8.67511	FALSE	-3.30819	3.01049	-0.14885	1	0.920101	-1.10869	FALSE	0.1623	6.01226	3.08728	0.135207
49	A0A0N4SWD7;E9Q6H8	Plekha5	6	6	A0A0N4SUU0;A0A0N4SUY3;A0A0N4SV65;A0A0N4SWD7;A0A0N4SWF5;A0A1L1SQF5;E9Q6H8	A0A0N4SWD7_MOUSE;E9Q6H8_MOUSE	Pleckstrin homology domain containing, family A member 5 (Fragment)	20.0042	20.6819	20.1907	19.3819	19.4548	20.0654	19.6982	20.4995	12.9107	19.7105	12.9107	19.7365	19.5045	19.9438	19.939	TRUE	2	-2.82381	4.10815	0.642171	1	0.694126	1.56068	FALSE	0.31844	7.2504	3.78442	0.392094	0.0347731	13.7792	TRUE	-2.95469	3.97727	0.511292	1	0.753913	1.42533	FALSE	-0.0666249	6.35113	3.14225	0.154666
1612	P61961	Ufm1	2	2	P61961	UFM1_MOUSE	Ubiquitin-fold modifier 1	19.3849	20.5555	19.6105	20.0046	19.8353	20.3625	20.0916	19.556	12.9107	19.4991	12.9107	19.9388	19.7774	19.5333	18.7331	TRUE	2	-3.44894	3.00256	-0.22319	1	0.882918	-1.16731	FALSE	0.405459	6.85695	3.63121	0.392094	0.0303769	12.3909	TRUE	-2.87109	3.58041	0.354659	1	0.815095	1.27868	FALSE	0.867935	6.84086	3.8544	0.113549
3467	Q8BWJ3	Phka2	4	4	Q8BWJ3;A2AHQ7;Q6PE66	KPB2_MOUSE	Phosphorylase b kinase regulatory subunit alpha, liver isoform	19.6095	12.9107	18.5222	19.1571	19.3885	19.433	19.1657	18.2514	12.9107	17.4031	12.9107	19.0306	18.1513	18.537	18.8868	TRUE	3	-5.67847	1.13458	-2.27194	0.849811	0.17227	-4.82974	FALSE	-1.76136	5.05169	1.64516	0.58962	0.31414	3.12783	FALSE	-5.04381	1.76923	-1.63729	0.867347	0.316365	-3.11081	FALSE	0.76328	7.07093	3.91711	0.121561
4714	Q9CRG1	Tm7sf3	3	3	Q9CRG1;A0A0R4J0K4	TM7S3_MOUSE	Transmembrane 7 superfamily member 3	19.0706	12.9107	18.5365	19.0251	19.0839	19.058	18.7505	18.7259	12.9107	18.3024	12.9107	19.1324	18.6216	19.2378	18.9925	TRUE	3	-5.68104	1.40077	-2.14014	0.849811	0.213018	-4.40804	FALSE	-2.41408	4.66772	1.12682	0.73315	0.502065	2.18376	FALSE	-5.69773	1.38408	-2.15682	0.856699	0.209695	-4.45932	FALSE	-0.0112841	6.54519	3.26695	0.150088
4780	Q9CY18	Snx7	6	6	Q9CY18;F6RSR4;F8WI30	SNX7_MOUSE	Sorting nexin-7	19.341	18.7445	19.4534	19.2435	19.0808	19.3762	19.4716	19.0875	12.9107	18.6039	12.9107	19.1318	19.2213	19.2179	19.099	TRUE	2	-2.97712	2.75038	-0.113372	1	0.932826	-1.08175	FALSE	0.437719	6.16522	3.30147	0.392094	0.0272399	9.85919	TRUE	-2.85158	2.87592	0.012169	1	0.99278	1.00847	FALSE	0.763524	6.06616	3.41484	0.113938
2128	Q3UFK8	Frmd8	7	5	Q3UFK8	FRMD8_MOUSE	FERM domain-containing protein 8	20.2563	19.2792	20.5362	19.7623	19.6271	19.4642	20.2491	19.5364	12.9107	20.0622	12.9107	19.2376	19.9575	19.6811	19.7064	TRUE	2	-3.09746	3.59389	0.248217	1	0.874533	1.18774	FALSE	0.323251	7.0146	3.66892	0.392094	0.0341218	12.7191	TRUE	-2.96743	3.72392	0.378242	1	0.809979	1.29976	FALSE	0.323215	6.5182	3.42071	0.127523
5043	Q9DBG1	Cyp27a1	3	3	Q9DBG1	CP27A_MOUSE	Sterol 26-hydroxylase, mitochondrial	18.9004	17.2776	18.7453	19.4065	19.065	19.1502	19.123	19.0452	12.9107	19.1066	12.9107	19.5851	19.3841	19.1931	18.9746	TRUE	2	-3.9006	2.14382	-0.878387	1	0.539206	-1.83832	FALSE	-0.707713	5.33671	2.3145	0.498157	0.12133	4.97431	FALSE	-3.99867	2.04575	-0.976458	1	0.495675	-1.96763	FALSE	0.394861	5.99091	3.19288	0.125716
5675	Q9Z1T6;Q9Z1T6-1	Pikfyve	17	16	Q9Z1T6;D3Z5N5;Q9Z1T6-1	FYV1_MOUSE	1-phosphatidylinositol 3-phosphate 5-kinase	19.4859	18.8559	19.8677	19.3987	19.7274	19.4998	19.133	19.7392	12.9107	19.3962	12.9107	19.8735	19.0672	19.4235	19.7706	TRUE	2	-3.2595	3.18642	-0.0365403	1	0.980739	-1.02565	FALSE	-0.0589595	6.38697	3.16401	0.392094	0.0537051	8.96315	FALSE	-3.35349	3.09244	-0.130523	1	0.931287	-1.09469	FALSE	0.21666	6.18443	3.20055	0.131606
4995	Q9D8V0-4	Hm13	3	2	Q9D8V0-4	HM13_MOUSE	Isoform 4 of Minor histocompatibility antigen H13	16.4302	12.9107	17.4239	17.5246	19.0816	18.3491	18.3739	16.632	12.9107	12.9107	12.9107	18.9985	12.9107	18.72	17.9132	TRUE	5	-6.02922	0.541092	-2.74407	0.849811	0.0939576	-6.69956	FALSE	-1.53791	5.03241	1.74725	0.563141	0.269729	3.35719	FALSE	-4.83249	1.73782	-1.54733	0.870291	0.325761	-2.92276	FALSE	1.44985	7.53278	4.49132	0.0854037
2034	Q3TIV5	Zc3h15	8	7	Q3TIV5;Q3TIV5-2	ZC3HF_MOUSE	Zinc finger CCCH domain-containing protein 15	19.8465	21.9189	20.2159	20.6812	20.0443	19.9172	20.5993	20.2185	12.9107	19.8578	12.9107	19.2146	20.0149	19.8506	19.9971	TRUE	2	-3.16272	3.86264	0.349959	1	0.832144	1.27452	FALSE	0.673358	7.69872	4.18604	0.392094	0.0232924	18.2022	TRUE	-2.62153	4.40383	0.891152	1	0.591293	1.85466	FALSE	0.583969	7.08819	3.83608	0.124274
3219	Q8BGS1	Epb41l5	11	10	Q8BGS1;Q8BGS1-2;Q8BGS1-3	E41L5_MOUSE	Band 4.1-like protein 5	20.3274	19.9579	20.0753	19.8058	19.65	19.6339	19.7509	20.1906	12.9107	19.9212	12.9107	19.5836	19.9723	19.8469	19.745	TRUE	2	-3.00821	3.82821	0.409999	1	0.798669	1.32868	FALSE	0.218686	7.05511	3.6369	0.392094	0.0388535	12.4399	TRUE	-3.08499	3.75143	0.333218	1	0.835698	1.25982	FALSE	0.0622492	6.39155	3.2269	0.143927
157	A2AAY5	Sh3pxd2b	5	5	A2AAY5;A0A5F8MPP7	SPD2B_MOUSE	SH3 and PX domain-containing protein 2B	18.2021	18.5539	17.9389	17.9302	17.0262	17.9752	17.3671	19.0072	12.9107	12.9107	12.9107	18.5668	17.3315	17.7441	17.3341	TRUE	3	-1.96065	3.27456	0.656956	1	0.595228	1.57675	FALSE	1.17923	6.41443	3.79683	0.378221	0.00812504	13.8982	TRUE	-2.13012	3.10509	0.487486	1	0.692639	1.402	FALSE	0.716442	5.5633	3.13987	0.112545
2783	Q6P549	Inppl1	17	16	Q6P549;A0A087WPT7	SHIP2_MOUSE	Phosphatidylinositol 3,4,5-trisphosphate 5-phosphatase 2	20.0791	20.7363	19.9902	19.8001	19.9544	19.7279	20.0085	20.2976	12.9107	20.3087	12.9107	19.8213	20.0054	19.8738	19.9717	TRUE	2	-3.14454	3.93621	0.395835	1	0.812033	1.3157	FALSE	0.121285	7.20203	3.66166	0.392094	0.043701	12.6552	TRUE	-3.18988	3.89087	0.350494	1	0.833184	1.275	FALSE	-0.0119264	6.54357	3.26582	0.150088
2475	Q61205	Pafah1b3	3	2	Q61205;D3Z2X5;D3Z7E6	PA1B3_MOUSE	Platelet-activating factor acetylhydrolase IB subunit alpha1	18.9515	19.2466	19.0506	18.938	18.8855	18.7607	18.6851	18.9415	12.9107	18.77	12.9107	19.0845	19.325	19.3119	19.079	TRUE	2	-2.58917	3.12031	0.265568	1	0.843096	1.20211	FALSE	0.344968	6.05445	3.19971	0.392094	0.0309732	9.18774	TRUE	-2.97194	2.73754	-0.117197	1	0.930347	-1.08463	FALSE	0.291164	5.57712	2.93414	0.127283
2907	Q6ZPQ6	Pitpnm2	21	19	Q6ZPQ6;Q6ZPQ6-2;A0A0G2JFQ8;E9PYJ7	PITM2_MOUSE	Membrane-associated phosphatidylinositol transfer protein 2	20.084	19.7896	19.9386	19.9259	19.8205	19.8343	19.7616	20.0893	12.9107	20.0823	12.9107	19.8188	19.6659	19.7716	20.0079	TRUE	2	-3.32745	3.53111	0.101834	1	0.949583	1.07314	FALSE	0.00989372	6.86845	3.43917	0.392094	0.0494381	10.8466	TRUE	-3.30795	3.55061	0.121326	1	0.939952	1.08773	FALSE	0.162444	6.51224	3.33734	0.136207
3093	Q80VI1	Trim56	10	10	Q80VI1;A0A0R4J0Q6;D3YVX5	TRI56_MOUSE	E3 ubiquitin-protein ligase TRIM56	19.9172	19.6755	19.8899	19.8177	19.9381	19.7851	20.0546	19.822	12.9107	19.9628	12.9107	19.6693	20.0235	19.6952	19.4944	TRUE	2	-3.41391	3.27118	-0.0713615	1	0.96374	-1.05071	FALSE	0.0834384	6.76853	3.42598	0.392094	0.0453315	10.7479	TRUE	-3.2356	3.44949	0.106945	1	0.945685	1.07695	FALSE	0.40275	6.59194	3.49734	0.125899
3839	Q8K296	Mtmr3	11	10	Q8K296;R4GML8;B1ATD4;B1ATD5	MTMR3_MOUSE	Myotubularin-related protein 3	19.7592	19.7186	19.3645	19.7594	19.1472	19.6504	19.9576	19.3724	12.9107	19.8087	12.9107	19.7275	19.6745	19.4872	19.3994	TRUE	2	-3.22911	3.20002	-0.0145426	1	0.992314	-1.01013	FALSE	0.148935	6.57806	3.3635	0.392094	0.041666	10.2923	TRUE	-3.17265	3.25648	0.0419182	1	0.977847	1.02948	FALSE	0.401933	6.35415	3.37804	0.125899
4118	Q8VE19	Mios	14	12	Q8VE19	MIO_MOUSE	GATOR complex protein MIOS	19.7582	19.8912	20.0022	19.6705	19.7417	19.5767	19.3751	19.9377	12.9107	19.8109	12.9107	19.9557	19.6078	19.5862	19.7257	TRUE	2	-3.03996	3.62564	0.292841	1	0.851684	1.22505	FALSE	0.158574	6.82418	3.49138	0.392094	0.0414608	11.2463	TRUE	-3.16778	3.49782	0.165019	1	0.916048	1.12118	FALSE	0.11296	6.28411	3.19854	0.139965
5640	Q9Z103	Adnp	14	14	Q9Z103	ADNP_MOUSE	Activity-dependent neuroprotector homeobox protein	19.6297	20.1722	19.7466	19.6127	19.9549	19.7956	19.7569	19.8725	12.9107	19.9707	12.9107	19.7218	19.5922	19.9228	19.7731	TRUE	2	-3.28828	3.42724	0.0694849	1	0.964853	1.04934	FALSE	0.0756109	6.79113	3.43337	0.392094	0.0457698	10.8031	TRUE	-3.26075	3.45477	0.0970078	1	0.950948	1.06955	FALSE	0.255204	6.47257	3.36389	0.130195
523	J3KMQ6	5730455P16Rik	9	6	Q9CYI0;J3KMQ6	J3KMQ6_MOUSE	RIKEN cDNA 5730455P16 gene	20.0299	19.7493	20.1218	20.2112	20.0325	20.0876	20.2466	19.9589	12.9107	20.1245	12.9107	19.6972	20.0023	19.9262	19.6452	TRUE	2	-3.58911	3.23412	-0.177498	1	0.911805	-1.13092	FALSE	0.0791729	6.9024	3.49079	0.392094	0.0456459	11.2417	TRUE	-3.26239	3.56084	0.149228	1	0.925801	1.10898	FALSE	0.509744	6.82683	3.66829	0.125058
1312	P42128	Foxk1	6	6	P42128	FOXK1_MOUSE	Forkhead box protein K1	19.9611	19.8749	19.99	19.7716	19.9833	19.7502	20.0959	20.211	12.9107	19.847	12.9107	19.2266	19.8317	20.1488	20.0426	TRUE	2	-3.37894	3.46242	0.0417388	1	0.979271	1.02935	FALSE	0.0514865	6.89285	3.47217	0.392094	0.0471335	11.0975	TRUE	-3.29114	3.55022	0.129543	1	0.935734	1.09395	FALSE	0.263493	6.59736	3.43043	0.130195
3559	Q8C0Z1	Fam234a	7	6	Q8C0Z1;F6SQM4	F234A_MOUSE	Protein FAM234A	19.2205	19.1465	19.4221	19.8816	19.6509	19.6676	19.4806	12.9107	12.9107	18.517	20.5352	19.779	19.1	19.9167	19.4521	TRUE	2	-3.65922	2.84496	-0.407132	1	0.790091	-1.32605	FALSE	-0.207449	6.29673	3.04464	0.393794	0.0640644	8.25141	FALSE	-3.55102	2.95316	-0.298929	1	0.844938	-1.23023	FALSE	0.440923	6.46262	3.45177	0.125499
4062	Q8VCF0	Mavs	7	6	Q8VCF0	MAVS_MOUSE	Mitochondrial antiviral-signaling protein	18.813	17.9536	19.0411	19.2709	19.4156	19.0092	19.6909	19.009	12.9107	19.1636	12.9107	18.4848	19.8581	19.4201	19.6598	TRUE	2	-3.77628	2.28813	-0.744074	1	0.603352	-1.6749	FALSE	-0.428097	5.63631	2.6041	0.439598	0.086031	6.08014	FALSE	-3.78532	2.27908	-0.753119	1	0.599006	-1.68543	FALSE	0.540906	6.15545	3.34818	0.123425
1781	P70699	Gaa	8	7	P70699;A2AFL5;F6VEG4	LYAG_MOUSE	Lysosomal alpha-glucosidase	20.5764	20.8009	20.3127	20.1279	19.7233	19.8482	20.1199	19.877	12.9107	19.9758	12.9107	19.3417	20.0697	19.9765	19.7184	TRUE	2	-2.76089	3.97789	0.608501	1	0.701434	1.52467	FALSE	0.775426	7.51421	4.14482	0.392094	0.0199369	17.6895	TRUE	-2.58264	4.15615	0.786758	1	0.620829	1.72519	FALSE	0.416867	6.65577	3.53632	0.125899
5294	Q9JJZ4	Ube2j1	5	4	Q9JJZ4;B1AWT7;F6SPK0	UB2J1_MOUSE	Ubiquitin-conjugating enzyme E2 J1	19.3013	19.6876	19.3859	19.3452	19.1453	19.636	19.4115	19.7276	12.9107	19.2991	12.9107	19.1183	19.5798	19.9194	19.6684	TRUE	2	-3.10535	3.25291	0.0737829	1	0.960585	1.05247	FALSE	0.0671324	6.42539	3.24626	0.392094	0.0460229	9.48905	TRUE	-3.29232	3.06594	-0.113192	1	0.93957	-1.08162	FALSE	0.229177	6.11578	3.17248	0.130753
4222	Q91W18;Q91W18-2;Q91W18-3	Tdrd3	14	13	Q91W18;Q91W18-2;Q91W18-3	TDRD3_MOUSE	Tudor domain-containing protein 3	20.1532	20.0448	19.8278	19.9751	19.8317	19.6141	19.7082	20.0985	12.9107	19.6013	12.9107	19.34	20.0982	19.7657	19.7572	TRUE	2	-3.10654	3.55925	0.226356	1	0.885058	1.16988	FALSE	0.295449	6.96123	3.62834	0.392094	0.0352235	12.3663	TRUE	-3.06456	3.60123	0.268335	1	0.863956	1.20442	FALSE	0.316327	6.48764	3.40199	0.127596
4444	Q99104	Myo5a	17	17	Q99104;D3Z4J3;D3YZ62	MYO5A_MOUSE	Unconventional myosin-Va	19.8899	18.7907	19.8375	19.6174	19.9543	19.8998	19.9971	19.9652	12.9107	19.6803	12.9107	19.9717	19.3029	19.7749	19.8625	TRUE	2	-3.70211	2.97983	-0.361137	1	0.818149	-1.28444	FALSE	-0.201662	6.48028	3.13931	0.393794	0.063223	8.81102	FALSE	-3.56295	3.11899	-0.221982	1	0.887532	-1.16633	FALSE	0.407308	6.59359	3.50045	0.125899
4271	Q91XE4	Acy3	5	5	Q91XE4;A0A494B9B0;A0A494BAV4	ACY3_MOUSE	N-acyl-aromatic-L-amino acid amidohydrolase (carboxylate-forming)	22.3287	20.9731	22.2953	22.6206	22.5642	22.8115	22.1364	22.0435	12.9107	21.7465	19.8651	22.6135	22.656	22.3356	22.4209	TRUE	1	-4.23971	2.90472	-0.667499	1	0.691667	-1.58832	FALSE	-0.847963	6.29647	2.72425	0.500334	0.122749	6.60817	FALSE	-4.21304	2.93139	-0.640829	1	0.703317	-1.55923	FALSE	0.0845222	6.69898	3.39175	0.142834
981	P11157	Rrm2	2	2	P11157	RIR2_MOUSE	Ribonucleoside-diphosphate reductase subunit M2	16.8947	12.9107	12.9107	17.224	18.7805	18.7977	12.9107	12.9107	12.9107	12.9107	12.9107	12.9107	17.3842	17.1974	17.6278	TRUE	8	-6.03156	0.652467	-2.68955	0.849811	0.105222	-6.4511	FALSE	-2.014	4.67002	1.32801	0.672749	0.404372	2.51057	FALSE	-5.38334	1.30068	-2.04133	0.856699	0.208512	-4.11624	FALSE	0.923457	7.11166	4.01756	0.112321
3147	Q80YV4;Q80YV4-2	Pank4	13	12	Q80YV4;F7B6K4;Q80YV4-2;Q80YV4-3	PANK4_MOUSE	4'-phosphopantetheine phosphatase	19.9385	20.33	19.8994	19.8049	19.6439	19.8943	19.8779	20.0616	12.9107	19.8548	12.9107	19.808	19.8456	19.782	19.7871	TRUE	2	-3.12061	3.6221	0.250743	1	0.874224	1.18982	FALSE	0.250213	6.99292	3.62157	0.392094	0.0373052	12.3084	TRUE	-3.12104	3.62167	0.250315	1	0.874437	1.18947	FALSE	0.249557	6.49209	3.37083	0.130368
3646	Q8CBG9;Q8CBG9-2;Q8CBG9-3;Q8CBG9-4;Q8CBG9-5	Rnf170	2	2	Q8CBG9;Q8CBG9-2;Q8CBG9-3;Q8CBG9-4;Q8CBG9-5;A0A1B0GR51;D3Z0A0;D3Z7W3;E9PUJ5;F6UDR6	RN170_MOUSE	E3 ubiquitin-protein ligase RNF170	12.9107	12.9107	16.4408	17.5177	18.2708	17.8713	16.9046	12.9107	12.9107	12.9107	12.9107	16.4313	12.9107	18.3047	17.5082	TRUE	7	-6.02076	-1.08668	-3.55372	0.712325	0.00846403	-11.7429	TRUE	-1.29033	3.64375	1.17671	0.593321	0.319913	2.26061	FALSE	-4.66839	0.265689	-2.20135	0.856699	0.0757935	-4.5991	FALSE	2.4464	7.01447	4.73043	0.0350236
3823	Q8K1H1	Tdrd7	9	8	Q8K1H1;A0A0A0MQD1	TDRD7_MOUSE	Tudor domain-containing protein 7	19.4266	19.1826	19.4517	18.9699	19.7331	19.2352	19.6476	19.4711	12.9107	19.4313	12.9107	19.6138	19.4415	19.4404	19.7486	TRUE	2	-3.18816	3.10247	-0.0428453	1	0.976859	-1.03014	FALSE	0.0273768	6.318	3.17269	0.392094	0.0483229	9.01727	TRUE	-3.35276	2.93787	-0.207444	1	0.888354	-1.15464	FALSE	0.303541	6.12753	3.21554	0.127523
3417	Q8BTY8;Q8BTY8-2	Scfd2	7	7	Q8BTY8;Q8BTY8-2;Q8BTY8-3;Q8BTY8-4	SCFD2_MOUSE	Sec1 family domain-containing protein 2	20.1217	19.7178	19.6696	19.8173	20.1701	20.1158	20.0026	19.8435	12.9107	20.0858	12.9107	20.0083	19.6317	19.525	20.1172	TRUE	2	-3.57428	3.1941	-0.190092	1	0.904818	-1.14084	FALSE	0.0145178	6.7829	3.39871	0.392094	0.0491667	10.5466	TRUE	-3.36837	3.40001	0.0158225	1	0.992056	1.01103	FALSE	0.455648	6.72195	3.5888	0.125499
468	F7BE84	Ankrd50	4	4	A6H6J9;F7BE84	F7BE84_MOUSE	Ankyrin repeat domain 50 (Fragment)	18.7966	12.9107	18.5813	18.9919	19.5758	19.1149	19.1497	19.1358	12.9107	18.3244	12.9107	19.5651	18.5207	19.2182	19.5146	TRUE	3	-6.05805	1.16761	-2.44522	0.849811	0.166473	-5.44609	FALSE	-2.67036	4.5553	0.942472	0.759467	0.58098	1.92182	FALSE	-6.05462	1.17104	-2.44179	0.856699	0.167023	-5.43316	FALSE	0.0428604	6.73252	3.38769	0.145909
4914	Q9D3D9	Atp5f1d	2	2	Q9D3D9	ATPD_MOUSE	ATP synthase subunit delta, mitochondrial	20.2658	20.0097	20.2324	20.1145	20.274	20.2529	20.2977	20.157	12.9107	20.3681	12.9107	19.0675	20.3458	20.1198	20.3625	TRUE	2	-3.61247	3.48153	-0.0654687	1	0.968648	-1.04642	FALSE	0.0357082	7.1297	3.58271	0.392094	0.0480651	11.9812	TRUE	-3.35162	3.74237	0.195376	1	0.906653	1.14502	FALSE	0.364293	6.93206	3.64817	0.127186
4611	Q99PU8;Q99PU8-2;Q99PU8-3	Dhx30	17	15	Q99PU8;A0A0G2JGL8;Q99PU8-2;Q99PU8-3	DHX30_MOUSE	ATP-dependent RNA helicase DHX30	19.7913	19.5748	19.63	19.8404	19.8217	19.6552	19.8502	19.6852	12.9107	19.6616	12.9107	19.6938	19.5568	19.7777	19.72	TRUE	2	-3.361	3.10796	-0.126519	1	0.933626	-1.09166	FALSE	0.138834	6.6078	3.37332	0.392094	0.0422311	10.3626	TRUE	-3.2562	3.21277	-0.0217134	1	0.988594	-1.01516	FALSE	0.505287	6.49439	3.49984	0.124274
4031	Q8R5F7;Q8R5F7-2	Ifih1	3	3	Q8R5F7;Q8R5F7-2	IFIH1_MOUSE	Interferon-induced helicase C domain-containing protein 1	17.2247	12.9107	16.4222	16.7925	17.5974	17.1338	17.4272	12.9107	12.9107	12.9107	12.9107	17.6778	17.2517	17.3846	12.9107	TRUE	6	-4.18887	0.751824	-1.71852	0.849811	0.15587	-3.29099	FALSE	0.138188	5.07888	2.60853	0.392094	0.0401114	6.09884	TRUE	-3.25735	1.68334	-0.787005	1	0.501601	-1.72549	FALSE	2.03996	6.61415	4.32706	0.0412816
3749	Q8CI33	Cwf19l1	8	8	Q8CI33;A0A494B9Q5;Q8CI33-2	C19L1_MOUSE	CWF19-like protein 1	19.6026	19.8572	19.8051	19.4092	19.1792	19.7972	19.4428	18.8108	12.9107	19.2875	12.9107	19.3271	19.2827	19.5225	19.379	TRUE	2	-2.65563	3.25141	0.297891	1	0.830103	1.22935	FALSE	0.821575	6.72862	3.7751	0.392094	0.0164047	13.6905	TRUE	-2.57635	3.3307	0.377178	1	0.785991	1.2988	FALSE	0.742776	6.21164	3.47721	0.117567
1720	P69566	Ranbp9	6	6	P69566;E9Q5D6;P69566-2	RANB9_MOUSE	Ran-binding protein 9	19.9443	19.1874	19.4762	19.5973	19.7443	19.9408	19.351	19.3166	12.9107	19.4304	12.9107	19.0344	19.8868	19.4711	19.7697	TRUE	2	-3.24659	3.00186	-0.122368	1	0.933538	-1.08852	FALSE	0.269678	6.51813	3.3939	0.392094	0.0355517	10.5116	TRUE	-3.12875	3.1197	-0.00452306	1	0.99754	-1.00314	FALSE	0.623801	6.40874	3.51627	0.122892
817	O88736	Hsd17b7	7	6	O88736;Q8C5N9	DHB7_MOUSE	3-keto-steroid reductase/17-beta-hydroxysteroid dehydrogenase 7	20.0512	19.1345	19.6093	19.7474	19.694	20.009	19.5713	19.9485	12.9107	19.3486	12.9107	19.8795	19.5666	19.5406	19.7286	TRUE	2	-3.40415	3.08999	-0.157079	1	0.91797	-1.11503	FALSE	0.0716869	6.56583	3.31876	0.392094	0.0458492	9.97805	TRUE	-3.32753	3.16661	-0.0804633	1	0.957919	-1.05736	FALSE	0.469634	6.48204	3.47584	0.125058
1326	P43247	Msh2	14	14	P43247;G3UXD8	MSH2_MOUSE	DNA mismatch repair protein Msh2	19.629	20.1806	19.7147	19.3322	19.6872	19.8348	19.5475	19.6454	12.9107	19.7183	12.9107	19.5879	19.5256	19.816	19.8688	TRUE	2	-3.00863	3.49062	0.240999	1	0.874581	1.18181	FALSE	0.295553	6.7948	3.54518	0.392094	0.0349017	11.6736	TRUE	-3.10779	3.39146	0.141834	1	0.925962	1.10331	FALSE	0.295611	6.31275	3.30418	0.128057
717	O55187;O55187-2	Cbx4	3	3	O55187;O55187-2	CBX4_MOUSE	E3 SUMO-protein ligase CBX4	17.7311	12.9107	17.0119	18.1107	17.0575	17.7693	12.9107	12.9107	12.9107	12.9107	12.9107	17.175	17.7002	12.9107	17.4726	TRUE	7	-3.83597	2.68096	-0.577503	1	0.706705	-1.49226	FALSE	-0.284579	6.23236	2.97389	0.401966	0.070128	7.85651	FALSE	-3.68852	2.82841	-0.430055	1	0.77903	-1.34729	FALSE	0.534637	6.56815	3.55139	0.124274
5280	Q9JJA2	Cog8	13	10	Q9JJA2	COG8_MOUSE	Conserved oligomeric Golgi complex subunit 8	20.0012	20.1515	20.2527	20.2857	19.9536	20.2635	19.9238	20.3067	12.9107	19.9305	12.9107	19.81	19.7706	20.1854	19.9204	TRUE	2	-3.42281	3.47971	0.0284527	1	0.985993	1.01992	FALSE	0.169218	7.07173	3.62048	0.392094	0.0412235	12.2991	TRUE	-3.23777	3.66475	0.213489	1	0.895239	1.15949	FALSE	0.396779	6.78727	3.59202	0.125899
2378	Q60520;Q60520-1	Sin3a	19	17	Q60520;Q60520-1	SIN3A_MOUSE	Paired amphipathic helix protein Sin3a	20.0115	19.9654	19.7479	19.1981	19.4829	19.4355	19.7526	19.7709	12.9107	19.4216	12.9107	19.7288	19.8417	19.5592	19.5667	TRUE	2	-2.76554	3.6475	0.440982	1	0.770032	1.35753	FALSE	0.448291	6.86133	3.65481	0.392094	0.0287054	12.5953	TRUE	-2.97238	3.44065	0.234136	1	0.876496	1.1762	FALSE	0.245169	6.18249	3.21383	0.130195
4361	Q921E6;Q921E6-2	Eed	2	2	Q921E6;A0A5F8MPX8;A0A140LIG5;Q921E6-2	EED_MOUSE	Polycomb protein EED	17.7627	12.9107	12.9107	17.9067	17.9506	17.7817	12.9107	12.9107	12.9107	12.9107	12.9107	12.9107	17.9336	16.5286	17.9535	TRUE	8	-5.52449	1.30566	-2.10942	0.849811	0.203765	-4.31516	FALSE	-1.79772	5.03243	1.61736	0.595481	0.323217	3.06812	FALSE	-5.21865	1.6115	-1.80357	0.856699	0.272946	-3.49083	FALSE	0.565026	6.88852	3.72677	0.124274
5062	Q9DBR3	Armc8	15	12	Q9DBR3;G3X920;Q9DBR3-2;Q9DBR3-3	ARMC8_MOUSE	Armadillo repeat-containing protein 8	20.0215	18.7638	19.9049	20.4145	20.1674	20.526	20.3123	20.2184	12.9107	19.8027	12.9107	20.3095	19.1716	20.0208	20.0434	TRUE	2	-4.24252	2.65923	-0.791643	1	0.62691	-1.73104	FALSE	-0.348082	6.55367	3.10279	0.408581	0.0738484	8.5908	FALSE	-3.77377	3.12798	-0.322896	1	0.842195	-1.25084	FALSE	0.699546	7.08932	3.89444	0.12289
3662	Q8CCP0	Nemf	13	12	Q8CCP0;Q8CCP0-2;Q8CCP0-3	NEMF_MOUSE	Ribosome quality control complex subunit NEMF	19.4342	19.6794	19.6553	19.4244	19.3198	19.3622	19.128	19.734	12.9107	19.481	12.9107	19.6775	19.6264	19.5616	19.8837	TRUE	2	-2.92605	3.48804	0.280996	1	0.852096	1.21503	FALSE	0.123489	6.53758	3.33053	0.392094	0.0429745	10.0598	TRUE	-3.30472	3.10936	-0.0976799	1	0.948291	-1.07005	FALSE	0.0803914	6.01868	3.04954	0.142793
1556	P59114	Pcif1	6	6	P59114	CAPAM_MOUSE	mRNA (2'-O-methyladenosine-N(6)-)-methyltransferase	19.897	20.1674	19.8738	19.9199	19.9826	20.179	19.9573	20.1387	12.9107	20.2643	12.9107	19.9347	20.0935	19.9018	20.0177	TRUE	2	-3.51404	3.45346	-0.0302869	1	0.98523	-1.02122	FALSE	-0.0604131	6.90708	3.42334	0.392094	0.053506	10.7282	FALSE	-3.49125	3.47625	-0.00749943	1	0.996342	-1.00521	FALSE	0.228298	6.67895	3.45362	0.131882
2328	Q5RL51;Q5RL51-2;Q5RL51-4	Gstcd	3	3	Q5RL51;Q5RL51-2;Q5RL51-4	GSTCD_MOUSE	Glutathione S-transferase C-terminal domain-containing protein	17.5276	12.9107	12.9107	12.9107	12.9107	17.6445	12.9107	12.9107	12.9107	12.9107	12.9107	17.4035	17.4665	17.5855	12.9107	TRUE	10	-2.91061	3.62167	0.35553	1	0.816897	1.27946	FALSE	-1.72715	4.80513	1.53899	0.596696	0.325574	2.90592	FALSE	-5.15803	1.37425	-1.89189	0.856699	0.231492	-3.71121	FALSE	-1.84039	4.20732	1.18346	0.495365
1831	P97393	Arhgap5	24	22	P97393	RHG05_MOUSE	Rho GTPase-activating protein 5	19.8395	19.7288	19.8971	19.8578	19.8026	20.0042	19.6156	19.8183	12.9107	19.8396	12.9107	19.7248	19.8205	19.8982	19.7618	TRUE	2	-3.30676	3.31026	0.0017493	1	0.999102	1.00121	FALSE	0.143497	6.76052	3.45201	0.392094	0.0421563	10.9435	TRUE	-3.28803	3.32899	0.0204795	1	0.989483	1.0143	FALSE	0.387172	6.51334	3.45026	0.125899
2750	Q6NV99	Haus6	6	6	Q6NV99	Q6NV99_MOUSE	HAUS augmin-like complex, subunit 6	18.5264	12.9107	18.3885	18.2797	17.97	18.8424	18.3726	12.9107	12.9107	17.9482	12.9107	17.3296	17.6895	17.8601	17.5377	TRUE	4	-4.78756	1.27231	-1.75762	0.849811	0.230854	-3.3814	FALSE	-0.591456	5.46842	2.43848	0.473047	0.105211	5.4207	FALSE	-4.02563	2.03424	-0.995697	1	0.488478	-1.99404	FALSE	1.39093	7.00128	4.1961	0.0838336
2727	Q6DIC0	Smarca2	9	9	Q6DIC0;H3BLH0;E9QAB8;F2Z4A9;H3BJK2	SMCA2_MOUSE	Probable global transcription activator SNF2L2	19.3751	20.0536	18.7714	19.716	19.5317	19.1661	19.3867	19.445	12.9107	19.4202	12.9107	19.8393	19.7275	19.6191	19.2449	TRUE	2	-3.21131	3.11105	-0.0501293	1	0.973062	-1.03536	FALSE	0.0671824	6.38954	3.22836	0.392094	0.0459983	9.37203	TRUE	-3.36888	2.95348	-0.207696	1	0.888776	-1.15484	FALSE	0.351808	6.20517	3.27849	0.126279
1483	P54754	Ephb3	16	15	P54754;Q03137;Q62413;Q8CBF3;E0CYA3;G1K381;Q8CBF3-2	EPHB3_MOUSE	Ephrin type-B receptor 3	19.4697	19.7738	20.0006	19.9949	19.9731	19.8767	19.6116	20.0778	12.9107	19.879	12.9107	19.8512	19.7785	20.085	19.8244	TRUE	2	-3.50136	3.26921	-0.116076	1	0.9418	-1.08378	FALSE	-0.0817971	6.68877	3.30349	0.392094	0.0549474	9.87298	FALSE	-3.52205	3.24852	-0.136767	1	0.931452	-1.09944	FALSE	0.285399	6.55372	3.41956	0.129136
2640	Q64324	Stxbp2	10	9	Q64324;F8WGM5	STXB2_MOUSE	Syntaxin-binding protein 2	20.2589	20.1444	20.1529	19.9756	19.9356	20.1815	20.0139	20.5113	12.9107	19.6423	12.9107	19.7959	20.0818	19.8849	20.0349	TRUE	2	-3.2779	3.59542	0.158758	1	0.921653	1.11633	FALSE	0.255013	7.12833	3.69167	0.392094	0.0373072	12.9212	TRUE	-3.20061	3.67271	0.23605	1	0.883764	1.17776	FALSE	0.351186	6.71464	3.53291	0.127283
1790	P81122	Irs2	13	13	P81122	IRS2_MOUSE	Insulin receptor substrate 2	20.1657	20.0031	20.247	20.23	19.9563	20.1593	20.0673	20.2985	12.9107	20.2357	12.9107	19.7277	20.2068	20.1193	20.127	TRUE	2	-3.48206	3.55279	0.035368	1	0.982917	1.02482	FALSE	0.0322997	7.06715	3.54972	0.392094	0.0482322	11.7104	TRUE	-3.424	3.61085	0.0934247	1	0.954899	1.0669	FALSE	0.257854	6.77086	3.51436	0.130569
5522	Q9R257	Hebp1	8	6	Q9R257;A0A140T8J4	HEBP1_MOUSE	Heme-binding protein 1	19.5821	18.6034	19.475	19.4797	19.817	19.8671	19.6507	19.5019	12.9107	19.6181	12.9107	19.5842	19.7993	19.6226	19.765	TRUE	2	-3.68696	2.72004	-0.48346	1	0.748455	-1.39809	FALSE	-0.218669	6.18832	2.98483	0.393794	0.0651769	7.9163	FALSE	-3.67614	2.73085	-0.472646	1	0.753875	-1.38765	FALSE	0.502426	6.43415	3.46829	0.124274
2365	Q5U430	Ubr3	12	12	Q5U430;F6QC57;Q5U430-3	UBR3_MOUSE	E3 ubiquitin-protein ligase UBR3	18.9809	12.9107	18.8325	19.1956	19.5695	19.6264	19.6199	18.9697	12.9107	16.748	12.9107	19.0469	18.4697	18.8999	18.9607	TRUE	3	-6.01288	0.823174	-2.59485	0.849811	0.124295	-6.04127	FALSE	-1.89477	4.94128	1.52325	0.617874	0.351478	2.87438	FALSE	-5.35434	1.48171	-1.93632	0.856699	0.241326	-3.82727	FALSE	0.953628	7.28258	4.1181	0.11226
5378	Q9QWY8	Asap1	16	14	Q9QWY8;E9QMI7;E9QMJ1;E9QN63;H3BJY2;H3BKD4;H3BKE6;H3BL41;Q9QWY8-2;Q9QWY8-3;Q9QWY8-4;H3BK40	ASAP1_MOUSE	Arf-GAP with SH3 domain, ANK repeat and PH domain-containing protein 1	19.5349	19.1198	19.3469	18.9429	19.8699	19.5264	19.3761	19.2648	12.9107	19.7063	12.9107	19.3745	19.3777	19.9484	19.9357	TRUE	2	-3.27225	3.08235	-0.0949516	1	0.949263	-1.06803	FALSE	-0.041547	6.31305	3.13575	0.392094	0.0526229	8.78932	FALSE	-3.50249	2.85211	-0.325192	1	0.827639	-1.25283	FALSE	0.289096	6.17231	3.2307	0.128057
3020	Q7TSI3	Ppp6r1	14	12	Q7TSI3;A0A0U1RNI2;A0A0U1RQ86	PP6R1_MOUSE	Serine/threonine-protein phosphatase 6 regulatory subunit 1	19.8114	19.5778	19.6135	19.9433	20.0392	20.0762	19.841	20.0106	12.9107	19.6668	12.9107	20.0111	19.6054	19.9047	19.8226	TRUE	2	-3.62392	3.00927	-0.307325	1	0.843701	-1.23741	FALSE	-0.023702	6.60949	3.29289	0.392094	0.0514178	9.80076	FALSE	-3.48494	3.14825	-0.168345	1	0.913947	-1.12377	FALSE	0.529647	6.67079	3.60022	0.124274
2963	Q7M753	Pank2	11	10	Q7M753;Q8R2W9;F6VV40;V9GX56;V9GXP9	PANK2_MOUSE	Pantothenate kinase 2, mitochondrial	20.1477	19.2567	20.1265	19.8862	19.8599	20.1251	19.6849	19.9497	12.9107	19.6716	12.9107	19.7695	19.9589	19.7268	19.8395	TRUE	2	-3.36482	3.27403	-0.045396	1	0.976767	-1.03197	FALSE	0.163561	6.80241	3.48298	0.392094	0.0411839	11.181	TRUE	-3.29947	3.33938	0.0199542	1	0.989787	1.01393	FALSE	0.455192	6.60157	3.52838	0.125351
3430	Q8BUH8	Senp7	5	5	Q8BUH8;E9Q1L5	SENP7_MOUSE	Sentrin-specific protease 7	19.7322	19.1768	19.5982	19.4566	19.4516	19.5999	19.5846	19.3323	12.9107	19.6703	12.9107	19.9813	19.9246	19.5558	19.2188	TRUE	2	-3.19393	3.15238	-0.0207722	1	0.988878	-1.0145	FALSE	0.123252	6.46957	3.29641	0.392094	0.0429174	9.82467	TRUE	-3.34087	3.00544	-0.167716	1	0.910409	-1.12328	FALSE	0.379409	6.25495	3.31718	0.125899
5500	Q9R1C6	Dgke	3	3	Q9R1C6;F2Z490	DGKE_MOUSE	Diacylglycerol kinase epsilon	18.8126	12.9107	18.8757	19.221	18.8135	19.7232	18.8482	18.9724	12.9107	18.4842	12.9107	19.187	19.6927	19.0307	19.2526	TRUE	3	-5.92426	1.35402	-2.28512	0.849811	0.196847	-4.87404	FALSE	-2.59226	4.68601	1.04688	0.747581	0.543299	2.06605	FALSE	-6.06356	1.21472	-2.42442	0.856699	0.172706	-5.36814	FALSE	-0.0371908	6.70118	3.332	0.151602
5190	Q9ERS5	Plekha2	8	8	Q9ERS5;F8WIK5	PKHA2_MOUSE	Pleckstrin homology domain-containing family A member 2	20.5016	20.0582	20.2107	19.9064	19.6384	19.9055	20.044	19.9461	12.9107	19.9399	12.9107	20.0708	19.7993	19.7154	20.0191	TRUE	2	-2.98426	3.75081	0.383277	1	0.808728	1.3043	FALSE	0.462472	7.19755	3.83001	0.392094	0.0289918	14.2216	TRUE	-3.01184	3.72324	0.355699	1	0.822222	1.27961	FALSE	0.328999	6.56447	3.44673	0.127523
3171	Q8BFQ4	Wdr82	7	6	Q8BFQ4;A0A1L1SRB6	WDR82_MOUSE	WD repeat-containing protein 82	20.4084	19.2444	19.8465	20.1811	19.7569	20.0046	19.9394	19.7291	12.9107	19.7288	12.9107	19.7165	20.0084	19.6157	19.8406	TRUE	2	-3.42457	3.14979	-0.137392	1	0.92909	-1.09992	FALSE	0.226122	6.80048	3.5133	0.392094	0.0381184	11.4185	TRUE	-3.24939	3.32497	0.0377863	1	0.980471	1.02654	FALSE	0.607357	6.69403	3.65069	0.122892
3843	Q8K2C6	Sirt5	2	2	Q8K2C6;A0A1Y7VJY8;A0A1Y7VM56;A0A1Y7VK33	SIR5_MOUSE	NAD-dependent protein deacylase sirtuin-5, mitochondrial	17.0233	12.9107	17.2054	16.9426	12.9107	17.447	12.9107	12.9107	12.9107	12.9107	12.9107	17.177	17.9525	12.9107	17.5134	TRUE	8	-2.60494	3.92576	0.660407	1	0.667914	1.58053	FALSE	-0.462886	6.06781	2.80246	0.440065	0.0862168	6.9763	FALSE	-3.94061	2.59009	-0.675261	1	0.660962	-1.59689	FALSE	-0.88107	5.16518	2.14205	0.248125
2565	Q62077	Plcg1	18	15	Q62077;A2A4A6	PLCG1_MOUSE	1-phosphatidylinositol 4,5-bisphosphate phosphodiesterase gamma-1	19.5653	19.4905	19.4982	19.3704	19.5679	19.3943	19.3317	19.2916	12.9107	19.47	12.9107	19.606	19.7798	19.546	19.5744	TRUE	2	-2.99575	3.19954	0.101893	1	0.944163	1.07318	FALSE	0.274618	6.46991	3.37226	0.392094	0.0352225	10.355	TRUE	-3.20621	2.98908	-0.108562	1	0.940516	-1.07815	FALSE	0.402509	6.13823	3.27037	0.125716
3454	Q8BVW0	Ganc	9	7	Q8BVW0;A2AQJ8	GANC_MOUSE	Neutral alpha-glucosidase C	20.5611	20.3805	20.1594	20.1536	19.9955	20.0544	19.8366	20.634	12.9107	20.33	12.9107	20.4382	20.3958	19.9501	19.934	TRUE	2	-3.26719	3.98114	0.356978	1	0.834013	1.28074	FALSE	0.0465212	7.29485	3.67068	0.392094	0.0475454	12.7346	TRUE	-3.43667	3.81166	0.187493	1	0.9123	1.13878	FALSE	-0.0416165	6.66903	3.31371	0.151938
4838	Q9D0D5	Gtf2e1	3	3	Q9D0D5	T2EA_MOUSE	General transcription factor IIE subunit 1	17.7709	12.9107	17.9549	17.8105	17.5896	17.757	12.9107	12.9107	12.9107	12.9107	12.9107	12.9107	17.5893	17.6955	17.3879	TRUE	7	-3.68055	3.07102	-0.304767	1	0.847664	-1.23522	FALSE	-0.0742897	6.67729	3.3015	0.392094	0.0544879	9.85939	FALSE	-3.55947	3.19211	-0.183681	1	0.907784	-1.13578	FALSE	0.480893	6.73164	3.60626	0.125058
2769	Q6NZR5	Skic2	21	21	Q6NZR5	SKI2_MOUSE	Superkiller complex protein 2	20.7782	19.4633	20.7962	20.4466	20.2142	20.419	20.5547	20.802	12.9107	20.584	12.9107	20.4895	20.0734	20.2939	20.2916	TRUE	2	-3.81376	3.68833	-0.0627145	1	0.9716	-1.04443	FALSE	-0.206974	7.29511	3.54407	0.393794	0.0619709	11.6646	FALSE	-3.69225	3.80983	0.0587924	1	0.973375	1.04159	FALSE	0.133992	7.07957	3.60678	0.139454
4778	Q9CXY9	Pigk	3	3	Q9CXY9;E9Q421;Q8BL63;Q8BXX3	GPI8_MOUSE	GPI-anchor transamidase	19.4009	21.9971	19.7721	20.0919	19.8192	19.7629	19.9144	19.5551	12.9107	19.2435	12.9107	19.6305	19.5539	20.0036	19.3738	TRUE	2	-2.76073	3.7466	0.492934	1	0.747518	1.4073	FALSE	0.981401	7.48873	4.23507	0.392094	0.0149111	18.8314	TRUE	-2.50408	4.00326	0.74959	1	0.625453	1.68131	FALSE	0.729824	6.75444	3.74213	0.121561
278	B2RXQ2;B2RXW8	Ppfia1	10	10	B2RXQ2;B2RXW8	B2RXQ2_MOUSE;B2RXW8_MOUSE	Ppfia1 protein	20.0787	19.9603	20.1401	20.0444	20.0849	20.1108	20.0378	20.131	12.9107	20.0421	12.9107	19.7894	20.1321	19.9314	20.0941	TRUE	2	-3.43879	3.41918	-0.00980552	1	0.995141	-1.00682	FALSE	0.132109	6.99008	3.56109	0.392094	0.0429708	11.8031	TRUE	-3.35604	3.50192	0.0729392	1	0.963872	1.05186	FALSE	0.396276	6.74552	3.5709	0.125899
1980	Q148V7	Relch	18	15	Q148V7;A0A087WSS1;E9QM90;Q148V7-2	RELCH_MOUSE	RAB11-binding protein RELCH	19.8981	22.091	19.6283	20.0513	20.1081	19.9655	20.0867	19.7913	12.9107	19.5845	12.9107	19.7891	19.5305	19.8781	19.9731	TRUE	2	-2.88102	3.85353	0.486256	1	0.75892	1.4008	FALSE	0.872608	7.60715	4.23988	0.392094	0.0177233	18.8943	TRUE	-2.62084	4.1137	0.746433	1	0.638459	1.67764	FALSE	0.636136	6.87111	3.75362	0.122892
3509	Q8BYK6;Q8BYK6-2;Q8BYK6-3	Ythdf3	12	9	Q8BYK6;Q8BYK6-2;Q8BYK6-3	YTHD3_MOUSE	YTH domain-containing family protein 3	19.807	20.2019	19.8136	19.7851	20.0455	19.9816	19.732	19.6397	12.9107	19.8325	12.9107	19.8548	19.8141	19.6684	19.9331	TRUE	2	-3.21424	3.32374	0.0547485	1	0.971551	1.03868	FALSE	0.348453	6.88644	3.61744	0.392094	0.0327895	12.2732	TRUE	-3.14575	3.39223	0.12324	1	0.936023	1.08918	FALSE	0.536198	6.5892	3.5627	0.124274
2325	Q5RJG7	Crppa	7	6	Q5RJG7;A0A1Y7VK76;A0A1Y7VM96	ISPD_MOUSE	D-ribitol-5-phosphate cytidylyltransferase	19.0231	19.0724	19.1863	19.325	19.2403	19.654	19.9477	18.9112	12.9107	19.5523	12.9107	19.3649	19.9318	19.3069	19.6637	TRUE	2	-3.5015	2.60589	-0.447803	1	0.755318	-1.36396	FALSE	-0.0309486	6.07644	3.02275	0.392094	0.0520219	8.12712	FALSE	-3.52655	2.58084	-0.472852	1	0.742164	-1.38785	FALSE	0.643377	6.29772	3.47055	0.122448
3482	Q8BX10;Q8BX10-2	Pgam5	4	4	Q8BX10;A0A0G2JG95;Q8BX10-2	PGAM5_MOUSE	Serine/threonine-protein phosphatase PGAM5, mitochondrial	20.085	19.5123	19.9901	19.4871	19.7585	19.8008	19.719	19.2726	12.9107	19.8064	12.9107	19.2156	20.0034	19.8038	19.883	TRUE	2	-3.02458	3.3668	0.171112	1	0.909245	1.12593	FALSE	0.441701	6.83308	3.63739	0.392094	0.028889	12.4441	TRUE	-3.05967	3.33171	0.136022	1	0.927792	1.09887	FALSE	0.507645	6.42492	3.46628	0.124274
1829	P97386	Lig3	14	14	P97386;B1AT03;K4DI59;Q3UC82;Q80ZH7;P97386-2;Q3TJN5	DNLI3_MOUSE	DNA ligase 3	19.7369	20.0276	20.1684	20.43	20.1266	20.0261	20.1652	20.1804	12.9107	20.1538	12.9107	19.949	20.2311	20.0584	19.9416	TRUE	2	-3.6807	3.26206	-0.209321	1	0.897864	-1.15614	FALSE	-0.032608	6.91015	3.43877	0.392094	0.0518714	10.8436	FALSE	-3.53878	3.40398	-0.0674	1	0.967022	-1.04783	FALSE	0.434219	6.86196	3.64809	0.125899
3857	Q8K2T8	Paf1	10	10	Q8K2T8	PAF1_MOUSE	RNA polymerase II-associated factor 1 homolog	19.7658	19.8356	19.773	19.8602	19.9302	19.6375	19.6934	19.9018	12.9107	19.6401	12.9107	19.9932	19.8563	19.7544	19.8019	TRUE	2	-3.27072	3.29305	0.0111628	1	0.994221	1.00777	FALSE	0.168781	6.73255	3.45067	0.392094	0.0408343	10.9334	TRUE	-3.34189	3.22188	-0.0600015	1	0.968945	-1.04247	FALSE	0.401068	6.47794	3.4395	0.125899
1242	P33215	Nedd1	15	14	P33215	NEDD1_MOUSE	Protein NEDD1	19.6077	19.3133	19.6885	19.6008	19.9032	19.7063	19.9451	19.8913	12.9107	19.9297	12.9107	20.0885	19.9014	19.9222	19.7759	TRUE	2	-3.60241	3.09769	-0.25236	1	0.872623	-1.19115	FALSE	-0.224126	6.47597	3.12592	0.393794	0.0648372	8.72963	FALSE	-3.73555	2.96455	-0.385501	1	0.80666	-1.30631	FALSE	0.27674	6.47982	3.37828	0.129522
2703	Q69ZS7	Hbs1l	14	13	Q69ZS7;Q3TGM7;Q69ZS7-2	HBS1L_MOUSE	HBS1-like protein	20.3876	20.0839	20.3132	20.3947	20.0728	20.3438	20.501	20.4029	12.9107	20.4523	12.9107	20.2053	20.1446	20.1964	20.184	TRUE	2	-3.65736	3.52426	-0.0665533	1	0.968518	-1.04721	FALSE	0.00160587	7.18322	3.59242	0.392094	0.0499125	12.0622	TRUE	-3.51181	3.66981	0.0789974	1	0.962636	1.05628	FALSE	0.334525	6.98341	3.65897	0.127774
2271	Q501J7;Q501J7-3	Phactr4	3	3	Q501J7;A0A0A0MQJ4;Q501J7-2;Q501J7-3	PHAR4_MOUSE	Phosphatase and actin regulator 4	21.544	19.399	20.9661	20.8197	20.2428	20.622	20.2771	19.0182	12.9107	19.9361	12.9107	18.541	20.1694	19.9462	20.1745	TRUE	2	-3.16642	3.45828	0.145927	1	0.92527	1.10644	FALSE	1.13008	7.75478	4.44243	0.392094	0.0126922	21.7423	TRUE	-2.38379	4.24091	0.928563	1	0.553478	1.90338	FALSE	1.22987	7.36314	4.2965	0.0932157
2894	Q6WKZ8;Q6WKZ8-2	Ubr2	5	5	Q6WKZ8;Q6WKZ8-2;Q6WKZ8-3	UBR2_MOUSE	E3 ubiquitin-protein ligase UBR2	19.8322	19.0834	19.6391	20.0368	20.13	20.0486	19.9231	19.5025	12.9107	19.7555	12.9107	19.9254	19.2467	19.8886	20.0818	TRUE	2	-3.75397	2.72113	-0.516423	1	0.734721	-1.4304	FALSE	0.0108474	6.48595	3.2484	0.392094	0.049348	9.5031	TRUE	-3.50497	2.97013	-0.26742	1	0.860468	-1.20365	FALSE	0.767432	6.76221	3.76482	0.120429
2381	Q60596	Xrcc1	9	8	Q60596	XRCC1_MOUSE	DNA repair protein XRCC1	19.7991	20.5843	19.8419	20.1656	19.9514	19.9617	20.025	19.8825	12.9107	20.0416	12.9107	19.9023	20.1317	20.0053	19.7717	TRUE	2	-3.33473	3.43318	0.0492264	1	0.975288	1.03471	FALSE	0.254813	7.02273	3.63877	0.392094	0.0371449	12.456	TRUE	-3.26157	3.50635	0.12239	1	0.938617	1.08854	FALSE	0.456609	6.72248	3.58954	0.125499
56	A0A0R4J0B5	Rusf1	2	2	A0A0R4J0B5	A0A0R4J0B5_MOUSE	RUS family member 1	20.5755	19.6606	20.402	20.5291	20.4261	20.3175	20.1911	20.6699	12.9107	20.1839	12.9107	20.2265	20.0269	20.2603	20.2273	TRUE	2	-3.76036	3.45386	-0.153253	1	0.927923	-1.11207	FALSE	-0.0631871	7.15103	3.54392	0.392094	0.0535428	11.6635	FALSE	-3.57965	3.63458	0.0274653	1	0.987064	1.01922	FALSE	0.357641	7.03671	3.69718	0.127523
2410	Q60823	Akt2	14	11	Q60823;F8WHG5;D3YXM7;D3Z3N2	AKT2_MOUSE	RAC-beta serine/threonine-protein kinase	20.2747	19.4231	20.5094	19.9533	20.3851	20.1364	19.853	20.7136	12.9107	20.7559	12.9107	20.1085	20.4323	20.3763	20.4445	TRUE	2	-3.77004	3.74425	-0.0128963	1	0.994168	-1.00898	FALSE	-0.510779	7.00351	3.24637	0.435319	0.0843518	9.48972	FALSE	-4.02847	3.48582	-0.271323	1	0.877844	-1.20691	FALSE	-0.219178	6.7377	3.25926	0.16629
3573	Q8C1Y8	Ccz1	10	10	Q8C1Y8	CCZ1_MOUSE	Vacuolar fusion protein CCZ1 homolog	20.2964	19.9763	19.8909	19.8938	19.9311	20.0412	19.7985	19.973	12.9107	20.0092	12.9107	20.1521	19.6422	19.9723	20.1232	TRUE	2	-3.25202	3.5288	0.138386	1	0.930748	1.10067	FALSE	0.213219	6.99404	3.60363	0.392094	0.0390215	12.1563	TRUE	-3.30835	3.47247	0.082057	1	0.958898	1.05853	FALSE	0.326334	6.60415	3.46524	0.127523
1930	Q04899	Cdk18	14	14	Q04899	CDK18_MOUSE	Cyclin-dependent kinase 18	20.4427	20.5739	20.6328	20.2558	19.9879	20.0623	20.1278	20.2778	12.9107	20.3043	12.9107	20.4791	20.034	20.1409	19.8433	TRUE	2	-3.08909	3.97182	0.441366	1	0.790375	1.35789	FALSE	0.418515	7.47943	3.94897	0.392094	0.0312593	15.444	TRUE	-3.10497	3.95595	0.425493	1	0.797727	1.34303	FALSE	0.239038	6.77618	3.50761	0.131606
3866	Q8K330;Q8K330-2	Ssh3	6	5	Q8K330;A0A498WGL8;Q8K330-2	SSH3_MOUSE	Protein phosphatase Slingshot homolog 3	20.6739	19.9867	20.024	20.3646	20.2406	19.4752	20.4617	20.2654	12.9107	20.0859	12.9107	20.1587	20.06	20.2209	19.8269	TRUE	2	-3.40744	3.59283	0.0926903	1	0.955032	1.06636	FALSE	0.184908	7.18518	3.68504	0.392094	0.0406085	12.862	TRUE	-3.33859	3.66168	0.161542	1	0.921725	1.11848	FALSE	0.351858	6.83285	3.59235	0.1274
1520	P56960	Exosc10	16	12	P56960;Q8K366;F6VYQ6	EXOSX_MOUSE	Exosome component 10	19.9926	20.265	19.9648	20.1077	20.0765	20.0301	20.4084	20.264	12.9107	20.1192	12.9107	20.1354	20.1309	20.017	20.0179	TRUE	2	-3.56204	3.39897	-0.0815331	1	0.960217	-1.05814	FALSE	0.042481	7.00349	3.52298	0.392094	0.0476633	11.4954	TRUE	-3.48167	3.47933	-0.00116905	1	0.999429	-1.00081	FALSE	0.382197	6.82684	3.60452	0.126418
241	B1APX2	5031439G07Rik	5	5	Q3UE31;B1APX2	B1APX2_MOUSE	RIKEN cDNA 5031439G07 gene	19.9148	19.0641	20.103	20.0993	20.2924	19.948	20.7979	19.9837	12.9107	20.3221	12.9107	19.729	20.1352	20.1135	20.2559	TRUE	2	-4.08731	2.90638	-0.590469	1	0.719891	-1.50574	FALSE	-0.334701	6.65899	3.16214	0.405459	0.0724109	8.95159	FALSE	-3.86132	3.13236	-0.364481	1	0.824526	-1.28742	FALSE	0.515164	6.99006	3.75261	0.125058
2434	Q60974;Q60974-2	Ncor1	9	9	Q60974;Q5RIM6;E9Q2B2;E9Q8K6;Q5RIN0;Q60974-2;Q8BK32	NCOR1_MOUSE	Nuclear receptor corepressor 1	17.3539	17.6866	17.8929	17.7347	17.6173	17.6951	17.4387	12.9107	12.9107	18.0871	12.9107	18.0307	17.6492	17.5426	17.7131	TRUE	3	-2.1611	2.20707	0.0229866	1	0.98212	1.01606	FALSE	1.25557	5.62374	3.43965	0.261997	0.00489661	10.8502	TRUE	-2.27352	2.09465	-0.0894341	1	0.930525	-1.06395	FALSE	1.3946	5.43873	3.41667	0.0564648
3982	Q8R2Y2;Q8R2Y2-2	Mcam	4	4	Q8R2Y2;Q8R2Y2-2	MUC18_MOUSE	Cell surface glycoprotein MUC18	19.1155	19.8926	19.1512	19.3451	19.8682	19.8749	19.4204	19.821	12.9107	19.5843	12.9107	19.482	19.9142	20.1469	19.8089	TRUE	2	-3.5166	3.03519	-0.240707	1	0.875726	-1.18157	FALSE	-0.196095	6.3557	3.0798	0.393794	0.0631012	8.45497	FALSE	-3.72745	2.82434	-0.451552	1	0.769524	-1.36751	FALSE	0.287617	6.3534	3.32051	0.128197
3235	Q8BH44	Coro2b	14	9	Q8BH44;G3UW48	COR2B_MOUSE	Coronin-2B	20.9943	20.0483	20.8226	20.6608	20.4747	20.3603	20.1779	20.6076	12.9107	20.9202	12.9107	20.5817	20.4061	20.1444	20.3494	TRUE	2	-3.56405	3.97063	0.203295	1	0.908541	1.15132	FALSE	0.0171041	7.55178	3.78444	0.392094	0.0491185	13.7794	TRUE	-3.516	4.01868	0.251343	1	0.887072	1.19031	FALSE	0.0932704	7.06903	3.58115	0.142793
4555	Q99LJ6	Gpx7	3	2	Q99LJ6	GPX7_MOUSE	Glutathione peroxidase 7	19.9107	12.9107	19.3579	17.7273	17.3212	18.7525	16.8377	12.9107	12.9107	16.5719	12.9107	17.608	17.2544	17.4466	17.1295	TRUE	4	-3.38296	2.84976	-0.266598	1	0.855547	-1.20297	FALSE	0.450739	6.68345	3.5671	0.392094	0.0281539	11.8523	TRUE	-3.0829	3.14981	0.0334573	1	0.981761	1.02346	FALSE	0.948508	6.71888	3.83369	0.106422
704	O55091	Impact	7	7	O55091	IMPCT_MOUSE	Protein IMPACT	19.6712	17.9675	19.0714	19.6251	19.8206	20.1396	20.0322	19.3548	12.9107	19.3883	12.9107	19.1865	19.9614	19.8507	19.7174	TRUE	2	-4.16309	2.1611	-1.00099	1	0.504267	-2.00138	FALSE	-0.399817	5.92437	2.76228	0.427074	0.0813779	6.78466	FALSE	-3.93772	2.38646	-0.775632	1	0.603498	-1.71194	FALSE	0.83574	6.6908	3.76327	0.114394
5150	Q9EQG7	Enpp5	3	3	Q9EQG7	ENPP5_MOUSE	Ectonucleotide pyrophosphatase/phosphodiesterase family member 5	19.433	19.7082	19.9321	19.7399	20.2526	19.595	19.9697	19.9622	12.9107	19.9754	12.9107	20.1448	19.9524	20.0758	19.7453	TRUE	2	-3.58412	3.18765	-0.198235	1	0.900813	-1.14729	FALSE	-0.134539	6.63723	3.25135	0.393794	0.0583753	9.52254	FALSE	-3.67439	3.09738	-0.288501	1	0.856116	-1.22137	FALSE	0.314861	6.5843	3.44958	0.127774
3752	Q8CI71	Vps50	6	6	Q8CI71;Q8CI71-2;Q8CI71-3	VPS50_MOUSE	Syndetin	18.1524	12.9107	17.9772	17.7778	18.3405	18.2208	18.0716	17.9861	12.9107	12.9107	12.9107	18.4586	16.9184	17.748	17.7628	TRUE	4	-4.72292	1.21102	-1.75595	0.849811	0.222095	-3.37748	FALSE	-0.799745	5.1342	2.16723	0.520274	0.137808	4.49159	FALSE	-4.34218	1.59176	-1.37521	0.876989	0.333221	-2.59406	FALSE	1.17629	6.67006	3.92317	0.0907245
2850	Q6PER3	Mapre3	6	5	Q6PER3;D3Z6G3;A0A0J9YVB9	MARE3_MOUSE	Microtubule-associated protein RP/EB family member 3	20.1511	19.1643	19.9425	19.8121	19.7752	20.0625	20.0459	19.8416	12.9107	20.2342	12.9107	20.0569	19.9707	20.0912	19.9558	TRUE	2	-3.59717	3.2546	-0.171289	1	0.915229	-1.12606	FALSE	-0.147509	6.70426	3.27838	0.393794	0.0591319	9.70263	FALSE	-3.69188	3.15989	-0.265997	1	0.868752	-1.20247	FALSE	0.277912	6.62142	3.44966	0.129667
1743	P70268;P70268-2	Pkn1	10	10	P70268;D6RH37;P70268-2	PKN1_MOUSE	Serine/threonine-protein kinase N1	20.1936	20.1689	20.2068	19.8242	20.0031	20.0451	20.2861	20.1114	12.9107	19.7138	12.9107	20.0616	20.0015	19.8223	19.945	TRUE	2	-3.20128	3.50157	0.150146	1	0.92401	1.10968	FALSE	0.426713	7.12956	3.77814	0.392094	0.0301793	13.7193	TRUE	-3.11926	3.58359	0.232167	1	0.882777	1.1746	FALSE	0.525175	6.73081	3.62799	0.124274
1878	Q00493	Cpe	9	7	Q00493	CBPE_MOUSE	Carboxypeptidase E	20.2173	20.8555	20.7034	20.3122	20.3306	20.5531	19.8074	20.177	12.9107	20.2982	12.9107	19.9159	19.9558	20.1088	20.5089	TRUE	2	-3.17935	3.86188	0.341265	1	0.83661	1.26687	FALSE	0.497318	7.53855	4.01793	0.392094	0.0285385	16.2001	TRUE	-3.05091	3.99032	0.469706	1	0.776698	1.38483	FALSE	0.417212	6.93613	3.67667	0.125899
262	B2RQ71	Dip2c	16	13	B2RQ71;B7ZMZ7;E9PWR4	B2RQ71_MOUSE	Dip2c protein	20.1453	19.6315	19.8225	20.1796	20.0082	20.1277	19.9303	19.9892	12.9107	19.4099	12.9107	19.9222	19.8945	19.6847	19.9176	TRUE	2	-3.45221	3.06213	-0.195039	1	0.898569	-1.14476	FALSE	0.304154	6.8185	3.56133	0.392094	0.0345652	11.805	TRUE	-3.24552	3.26883	0.0116583	1	0.993919	1.00811	FALSE	0.74081	6.77192	3.75637	0.121561
1965	Q08857	Cd36	4	3	Q08857	CD36_MOUSE	Platelet glycoprotein 4	18.5352	20.1121	19.3451	19.8044	19.1798	19.704	19.1869	18.41	19.3703	12.9107	12.9107	19.4129	20.1891	18.9569	19.2463	TRUE	2	-3.11283	2.83686	-0.137984	1	0.921335	-1.10037	FALSE	0.455552	6.40524	3.43039	0.392094	0.0272086	10.7808	TRUE	-3.09533	2.85435	-0.120491	1	0.931278	-1.08711	FALSE	0.814209	6.32255	3.56838	0.112545
2134	Q3UGR5	Hdhd2	7	5	Q3UGR5	HDHD2_MOUSE	Haloacid dehalogenase-like hydrolase domain-containing protein 2	20.908	19.5168	20.675	19.8614	19.8008	20.1752	20.3662	19.7169	12.9107	19.7267	12.9107	19.8062	20.1275	19.5386	20.0164	TRUE	2	-2.99094	3.62234	0.315702	1	0.83903	1.24462	FALSE	0.743751	7.35702	4.05039	0.392094	0.0203624	16.5687	TRUE	-2.81221	3.80107	0.494431	1	0.750685	1.40876	FALSE	0.673335	6.79604	3.73469	0.122817
4214	Q91VU7;Q91VU7-2	Pus7	10	10	Q91VU7;F6XMS4;Q91VU7-2	PUS7_MOUSE	Pseudouridylate synthase 7 homolog	20.122	19.9509	20.1681	19.8739	20.1362	20.3276	20.3263	20.5742	12.9107	19.9674	12.9107	20.308	20.334	20.0108	19.9378	TRUE	2	-3.61303	3.44165	-0.0856894	1	0.958745	-1.06119	FALSE	-0.037744	7.01693	3.48959	0.392094	0.0521369	11.2324	FALSE	-3.59464	3.46003	-0.0673073	1	0.967589	-1.04776	FALSE	0.309603	6.84096	3.57528	0.128197
5296	Q9JK23	Psmg1	7	5	Q9JK23;A0A3B2WB82	PSMG1_MOUSE	Proteasome assembly chaperone 1	19.8227	19.8913	19.9127	20.1084	20.2824	20.1301	20.4936	20.1059	12.9107	19.8742	12.9107	19.3851	20.4797	20.0716	20.1158	TRUE	2	-3.7833	3.02724	-0.378031	1	0.813338	-1.29957	FALSE	0.0199618	6.83051	3.42524	0.392094	0.0488646	10.7423	TRUE	-3.54277	3.26778	-0.137492	1	0.931493	-1.09999	FALSE	0.650596	6.95594	3.80327	0.122892
4789	Q9CYH2	Prxl2a	6	5	Q9CYH2;Q3U125	PXL2A_MOUSE	Peroxiredoxin-like 2A	20.7516	21.2774	20.541	20.3281	20.104	20.0502	20.0342	20.6717	12.9107	20.4081	12.9107	20.4484	20.2467	20.4412	20.0263	TRUE	2	-2.92655	4.38165	0.72755	1	0.672735	1.65583	FALSE	0.477293	7.78549	4.13139	0.392094	0.0297832	17.5256	TRUE	-3.08805	4.22015	0.566052	1	0.742063	1.48047	FALSE	0.0208038	6.78688	3.40384	0.14773
1014	P13808;P13808-2;P13808-3	Slc4a2	7	7	P13808;A0A0R4J101;P13808-2;P13808-3;A0A0R4J1K4;A0A0R4J1K9;D3YUF1;D3Z5G3	B3A2_MOUSE	Anion exchange protein 2	18.2534	12.9107	19.0016	19.3652	20.5721	19.0557	19.0995	18.7712	12.9107	17.6933	12.9107	18.8013	19.1316	19.4639	19.1661	TRUE	3	-6.26664	0.66418	-2.80123	0.849811	0.103844	-6.97033	FALSE	-2.31493	4.61588	1.15047	0.728608	0.484122	2.21987	FALSE	-5.88424	1.04657	-2.41883	0.856699	0.154599	-5.34738	FALSE	0.743358	7.16005	3.9517	0.121826
2250	Q4FK66	Prpf38a	6	6	Q4FK66;Q4FK66-2	PR38A_MOUSE	Pre-mRNA-splicing factor 38A	20.0776	19.3247	19.7486	20.0064	19.8285	19.8087	19.4383	19.7553	12.9107	19.4283	12.9107	19.6938	19.8751	19.8717	19.8464	TRUE	2	-3.26562	3.15862	-0.0535037	1	0.971706	-1.03778	FALSE	0.253636	6.67788	3.46576	0.392094	0.036608	11.0483	TRUE	-3.31689	3.10735	-0.104765	1	0.944634	-1.07532	FALSE	0.545415	6.4931	3.51926	0.124274
5406	Q9QY76	Vapb	9	8	Q9QY76;Q8BH80	VAPB_MOUSE	Vesicle-associated membrane protein-associated protein B	20.0708	18.4349	20.2042	19.3238	19.4153	19.7894	19.3236	19.8525	12.9107	19.5585	12.9107	19.476	20.2303	20.2425	19.5684	TRUE	2	-3.23004	3.44392	0.106939	1	0.945598	1.07694	FALSE	-0.0750863	6.59888	3.2619	0.392094	0.054593	9.59242	FALSE	-3.64632	3.02764	-0.309343	1	0.843637	-1.23914	FALSE	0.0655114	6.2444	3.15496	0.143637
3990	Q8R349	Cdc16	8	8	Q8R349	CDC16_MOUSE	Cell division cycle protein 16 homolog	19.6093	19.5983	19.7075	19.7331	20.0085	19.6248	19.9002	20.2764	12.9107	19.4819	12.9107	20.6429	19.2685	19.8788	20.0864	TRUE	2	-3.55274	3.19615	-0.178297	1	0.910438	-1.13155	FALSE	-0.131003	6.61789	3.24344	0.393794	0.0581688	9.47053	FALSE	-3.70521	3.04368	-0.330763	1	0.834808	-1.25768	FALSE	0.29761	6.54587	3.42174	0.128169
705	O55098	Stk10	16	13	O55098	STK10_MOUSE	Serine/threonine-protein kinase 10	20.4945	20.4243	20.4181	20.3061	20.4465	20.4606	20.2914	20.4109	12.9107	20.4002	12.9107	20.2507	20.2681	20.2088	20.207	TRUE	2	-3.50709	3.64609	0.0695033	1	0.966993	1.04936	FALSE	0.210976	7.36416	3.78757	0.392094	0.0396297	13.8093	TRUE	-3.36459	3.7886	0.212005	1	0.899587	1.1583	FALSE	0.406784	7.02934	3.71806	0.126078
3278	Q8BIK4;Q8BIK4-2	Dock9	5	5	Q8BIK4;Q8BIK4-2;A0A1D5RLE0;A0A1D5RMM1;A0A5F8MPL9;E9QMR2;F8VPN7	DOCK9_MOUSE	Dedicator of cytokinesis protein 9	18.4807	12.9107	17.7194	18.7392	18.7443	18.6584	18.3294	12.9107	12.9107	12.9107	12.9107	12.9107	16.8951	17.753	18.4074	TRUE	6	-5.14544	0.650258	-2.24759	0.849811	0.117093	-4.7489	FALSE	0.561731	6.35743	3.45958	0.392094	0.0230909	11.0011	TRUE	-3.01914	2.77656	-0.121292	1	0.92899	-1.08771	FALSE	3.02429	8.39006	5.70717	0.0306298
2756	Q6NWV3;Q6NWV3-2	Ift122	18	16	Q6NWV3;E9Q9G8;Q6NWV3-2	IF122_MOUSE	Intraflagellar transport protein 122 homolog	20.2031	19.8933	19.7173	19.9274	20.1177	20.0661	19.8414	20.002	12.9107	20.02	12.9107	20.0561	20.0874	19.9974	20.0523	TRUE	2	-3.44626	3.34575	-0.0502569	1	0.97486	-1.03545	FALSE	0.0810711	6.87309	3.47708	0.392094	0.0455265	11.1354	TRUE	-3.50642	3.2856	-0.110412	1	0.944809	-1.07954	FALSE	0.383244	6.67143	3.52734	0.126078
1428	P51612	Xpc	4	4	P51612;A0A0U1RP06	XPC_MOUSE	DNA repair protein complementing XP-C cells homolog	18.8072	12.9107	17.8624	18.3336	17.9249	18.3492	18.3162	12.9107	12.9107	12.9107	12.9107	12.9107	18.6238	16.6529	17.8273	TRUE	6	-4.70694	1.29847	-1.70423	0.849811	0.240492	-3.25855	FALSE	0.61338	6.61879	3.61608	0.392094	0.0221376	12.2617	TRUE	-2.97963	3.02578	0.0230793	1	0.986941	1.01613	FALSE	2.54035	8.10028	5.32032	0.0411604
231	A6H6A9-3	Rabgap1l	15	12	A6H6A9-3;A0A0A6YWT4;A0A0A6YY35	RBG1L_MOUSE	Isoform 3 of Rab GTPase-activating protein 1-like	19.2219	19.6737	19.9545	19.8015	20.103	19.6279	20.0489	19.8068	12.9107	19.3161	12.9107	19.902	19.5071	20.3383	19.5693	TRUE	2	-3.49215	2.9349	-0.278625	1	0.853621	-1.21304	FALSE	0.167101	6.59415	3.38063	0.392094	0.0407421	10.4153	TRUE	-3.42604	3.00101	-0.212517	1	0.888054	-1.15871	FALSE	0.684105	6.6344	3.65925	0.122282
1877	Q00422	Gabpa	7	5	Q00422	GABPA_MOUSE	GA-binding protein alpha chain	20.2654	20.3404	19.432	19.8043	19.885	19.7498	19.5673	19.7223	12.9107	19.9366	12.9107	19.973	20.0438	20.0378	19.8054	TRUE	2	-3.0651	3.58714	0.261022	1	0.867358	1.19833	FALSE	0.316408	6.96865	3.64253	0.392094	0.0343251	12.4885	TRUE	-3.2785	3.37374	0.0476193	1	0.975679	1.03356	FALSE	0.302117	6.4609	3.38151	0.128057
4853	Q9D0M0	Exosc7	5	4	Q9D0M0	EXOS7_MOUSE	Exosome complex exonuclease RRP42	19.7181	18.8502	20.0489	19.845	19.8628	20.024	19.5471	19.4757	12.9107	19.249	12.9107	19.733	19.7438	19.7053	19.7554	TRUE	2	-3.39955	2.83819	-0.280679	1	0.848141	-1.21477	FALSE	0.283663	6.52141	3.40254	0.392094	0.0349016	10.5746	TRUE	-3.31421	2.92353	-0.195339	1	0.893939	-1.14499	FALSE	0.7957	6.57073	3.68322	0.116842
2280	Q52KR3;Q52KR3-6	Prune2	4	4	Q52KR3;Q52KR3-2;Q52KR3-3;Q52KR3-4;Q52KR3-6	PRUN2_MOUSE	Protein prune homolog 2	20.7178	18.8228	19.9649	19.8302	20.3061	20.4032	20.0437	20.0811	12.9107	20.1931	12.9107	19.753	20.6971	19.9463	20.1049	TRUE	2	-3.84134	3.22004	-0.310652	1	0.851484	-1.24027	FALSE	-0.219397	6.84198	3.31129	0.393794	0.0636584	9.92654	FALSE	-3.82081	3.24056	-0.290125	1	0.861181	-1.22275	FALSE	0.353161	6.89072	3.62194	0.127435
2005	Q3KNM2	Marchf5	4	3	Q3KNM2;A0A0R4J1H0;F6W8T3	MARH5_MOUSE	E3 ubiquitin-protein ligase MARCHF5	19.1664	12.9107	18.8598	19.8793	19.5953	18.7524	19.4021	19.4315	12.9107	18.4989	12.9107	19.4297	19.9373	19.3967	19.4184	TRUE	3	-6.20774	1.35115	-2.4283	0.849811	0.187346	-5.38258	FALSE	-2.73843	4.82046	1.04102	0.752517	0.560321	2.05768	FALSE	-6.346	1.21288	-2.56656	0.856699	0.165166	-5.92395	FALSE	-0.0297696	6.9684	3.46931	0.151003
4220	Q91VY9	Znf622	3	3	Q91VY9	ZN622_MOUSE	Cytoplasmic 60S subunit biogenesis factor ZNF622	17.8468	12.9107	17.6307	17.1294	17.1343	17.5609	17.8377	12.9107	12.9107	12.9107	12.9107	12.9107	19.2925	16.8193	17.0513	TRUE	6	-4.19964	1.62725	-1.2862	0.859741	0.355859	-2.43884	FALSE	0.305255	6.13215	3.2187	0.392094	0.0330286	9.30949	TRUE	-3.30251	2.52438	-0.389066	1	0.776495	-1.30955	FALSE	1.80757	7.20223	4.5049	0.0587159
5732	S4R1W5	Rbm6	5	5	Q3ULB0;S4R1W5	S4R1W5_MOUSE	RNA binding motif protein 6	20.1206	20.5893	20.1674	19.9746	19.7012	20.3854	19.3635	20.2203	12.9107	20.3674	12.9107	20.1749	20.3281	20.1368	20.207	TRUE	2	-3.10989	3.98246	0.436287	1	0.793621	1.35312	FALSE	0.143998	7.23635	3.69017	0.392094	0.0426194	12.9078	TRUE	-3.46544	3.62691	0.0807373	1	0.961334	1.05756	FALSE	-0.0292338	6.53701	3.25389	0.151003
4822	Q9CZW4	Acsl3	11	10	Q9CZW4;E9PUC2	ACSL3_MOUSE	Fatty acid CoA ligase Acsl3	19.6048	18.5857	19.7051	19.9904	19.9896	20.3329	19.6843	19.8803	12.9107	18.6019	12.9107	19.8747	19.6854	19.62	19.5653	TRUE	2	-3.79758	2.39601	-0.700788	1	0.631542	-1.62539	FALSE	0.125847	6.31943	3.22264	0.392094	0.0426141	9.33494	TRUE	-3.4846	2.70899	-0.387806	1	0.790029	-1.3084	FALSE	1.05636	6.7905	3.92343	0.0982584
5341	Q9JLV6	Pnkp	9	8	Q9JLV6;G5E8N7;Q9JLV6-2;A0A0J9YUF9;A0A0J9YV48;E9Q9A5	PNKP_MOUSE	Bifunctional polynucleotide phosphatase/kinase	20.4781	19.4594	20.6708	20.3114	20.3369	20.7082	20.6959	20.1296	12.9107	20.3666	12.9107	19.8669	20.2427	20.4279	20.2299	TRUE	2	-3.84968	3.22905	-0.310317	1	0.852001	-1.23998	FALSE	0.084025	7.16275	3.62339	0.392094	0.0455502	12.3239	TRUE	-3.52843	3.5503	0.0109344	1	0.994751	1.00761	FALSE	0.656892	7.21052	3.93371	0.122892
1825	P97376	Frg1	4	4	P97376	FRG1_MOUSE	Protein FRG1	20.5012	20.3885	20.485	20.5573	20.5104	20.4421	20.3903	20.5339	12.9107	20.1048	12.9107	20.2036	20.5699	20.1483	20.0128	TRUE	2	-3.56098	3.52739	-0.0167973	1	0.991948	-1.01171	FALSE	0.299027	7.3874	3.84321	0.392094	0.0358285	14.3523	TRUE	-3.31962	3.76875	0.224566	1	0.892711	1.16843	FALSE	0.578731	7.14129	3.86001	0.124274
4719	Q9CSH3	Dis3	19	17	Q9CSH3	RRP44_MOUSE	Exosome complex exonuclease RRP44	19.7762	20.4915	19.6701	19.8499	19.8696	20.2277	19.9014	19.8895	12.9107	19.7405	12.9107	20.2222	19.923	20.0091	19.773	TRUE	2	-3.30183	3.33611	0.0171391	1	0.991226	1.01195	FALSE	0.297493	6.93543	3.61646	0.392094	0.0350852	12.2649	TRUE	-3.32148	3.31646	-0.00251038	1	0.998715	-1.00174	FALSE	0.526555	6.67209	3.59932	0.124274
3408	Q8BTJ4;Q8BTJ4-2	Enpp4	6	6	Q8BTJ4;Q8BTJ4-2	ENPP4_MOUSE	Bis(5'-adenosyl)-triphosphatase enpp4	19.6622	19.7993	20.1564	19.954	20.1	19.9467	19.9919	20.4367	12.9107	20.0684	12.9107	20.1752	20.1955	20.4693	19.9641	TRUE	2	-3.64017	3.38915	-0.125513	1	0.93939	-1.0909	FALSE	-0.223612	6.80571	3.29105	0.393794	0.0640233	9.78822	FALSE	-3.84302	3.1863	-0.328361	1	0.842432	-1.25559	FALSE	0.162617	6.6705	3.41656	0.136317
4943	Q9D6R2	Idh3a	7	5	Q9D6R2;A0A1L1STE6;Q9D6R2-2	IDH3A_MOUSE	Isocitrate dehydrogenase [NAD] subunit alpha, mitochondrial	21.002	20.2916	20.0299	20.1274	20.2769	20.4454	20.199	20.4652	12.9107	20.5653	12.9107	20.3368	20.224	20.6939	20.1112	TRUE	2	-3.47152	3.82961	0.179045	1	0.916838	1.13213	FALSE	0.0776952	7.37882	3.72826	0.392094	0.0459927	13.2531	TRUE	-3.55085	3.75028	0.0997155	1	0.953619	1.07156	FALSE	0.169448	6.92898	3.54921	0.136317
2215	Q3UVG3	Fam91a1	17	15	Q3UVG3	F91A1_MOUSE	Protein FAM91A1	20.2323	19.9671	20.2341	20.4627	20.5745	20.4357	20.2838	20.5359	12.9107	20.6293	12.9107	20.3318	20.1874	20.4933	20.498	TRUE	2	-3.95845	3.36913	-0.294663	1	0.864099	-1.2266	FALSE	-0.265904	7.06168	3.39789	0.393969	0.0662681	10.5406	FALSE	-3.89691	3.43068	-0.233114	1	0.892265	-1.17537	FALSE	0.300538	7.08456	3.69255	0.12964
5390	Q9QXK7	Cpsf3	6	6	Q9QXK7	CPSF3_MOUSE	Cleavage and polyadenylation specificity factor subunit 3	19.925	19.8875	20.0949	19.9357	19.9835	19.8041	19.7114	19.2753	12.9107	19.7492	12.9107	20.042	19.8681	19.7021	19.7614	TRUE	2	-3.05462	3.27552	0.110452	1	0.940769	1.07957	FALSE	0.592582	6.92272	3.75765	0.392094	0.0237164	13.5259	TRUE	-3.03938	3.29076	0.125694	1	0.932616	1.09103	FALSE	0.716915	6.57749	3.6472	0.121561
4628	Q9CQ02	Commd4	2	2	Q9CQ02;A0A1L1SVC7	COMD4_MOUSE	COMM domain-containing protein 4	19.3888	12.9107	19.378	18.9742	19.322	18.9144	18.685	19.0987	12.9107	18.9516	12.9107	19.2838	19.99	19.6048	19.54	TRUE	3	-5.61362	2.11736	-1.74813	0.853679	0.344661	-3.35923	FALSE	-2.60756	5.12342	1.25793	0.732209	0.492631	2.39152	FALSE	-6.24433	1.48665	-2.37884	0.856699	0.205327	-5.20118	FALSE	-0.572692	6.58481	3.00606	0.193513
1768	P70426	Rit1	4	3	P70426;E9Q672	RIT1_MOUSE	GTP-binding protein Rit1	12.9107	12.9107	18.5094	17.7709	17.9819	17.604	18.2171	12.9107	12.9107	18.438	12.9107	17.8444	18.0511	17.7747	18.0656	TRUE	5	-6.29068	0.0575768	-3.11655	0.849811	0.0536728	-8.67314	FALSE	-2.68971	3.65855	0.484417	0.841427	0.745735	1.39902	FALSE	-6.33114	0.0171238	-3.15701	0.856699	0.0510669	-8.91977	FALSE	0.662297	6.53964	3.60097	0.122593
2471	Q61183	Papola	11	11	Q61183;E9PWC8;E9PZR3;E9QAN2;F6VTN8;Q61183-3;Q61183-4;F7AB38;F7CXD5	PAPOA_MOUSE	Poly(A) polymerase alpha	19.3671	12.9107	19.3039	19.5987	19.7761	19.3371	19.6476	19.1308	12.9107	19.3548	12.9107	19.9551	19.5682	19.741	19.6091	TRUE	3	-6.32028	1.5283	-2.39599	0.849811	0.20869	-5.26339	FALSE	-2.80713	5.04146	1.11717	0.747581	0.547437	2.1692	FALSE	-6.44875	1.39983	-2.52446	0.856699	0.186842	-5.75359	FALSE	-0.120031	7.14635	3.51316	0.158256
907	P05977	Myl1	2	2	P05977;E0CZ30	MYL1_MOUSE	Myosin light chain 1/3, skeletal muscle isoform	20.4259	19.2333	20.6067	20.3159	20.1401	19.6835	20.0331	20.3077	12.9107	20.0426	12.9107	20.3821	20.0873	20.0722	20.2071	TRUE	2	-3.46763	3.55857	0.0454669	1	0.978014	1.03202	FALSE	0.0326107	7.05881	3.54571	0.392094	0.0482133	11.6779	TRUE	-3.61168	3.41452	-0.0985777	1	0.952356	-1.07072	FALSE	0.247745	6.75275	3.50025	0.131002
3329	Q8BLY7	Hps6	11	11	Q8BLY7	HPS6_MOUSE	BLOC-2 complex member HPS6	20.3027	20.041	19.9493	20.2929	20.215	20.0653	20.3334	20.5113	12.9107	20.5787	12.9107	20.5033	20.119	20.4085	20.4794	TRUE	2	-3.77652	3.51852	-0.128999	1	0.939974	-1.09353	FALSE	-0.277701	7.01734	3.36982	0.39718	0.0671802	10.3375	FALSE	-3.92741	3.36763	-0.27989	1	0.870273	-1.2141	FALSE	0.12187	6.87577	3.49882	0.140035
139	A2A432;A2A432-2	Cul4b	21	19	A2A432;E9PXY1;A2A432-2;J3QJX0	CUL4B_MOUSE	Cullin-4B	19.7777	19.072	19.5134	20.2452	20.1044	20.3128	20.0743	19.7512	12.9107	19.4092	12.9107	20.031	19.601	19.9646	19.9845	TRUE	2	-3.93433	2.47476	-0.729787	1	0.629394	-1.65839	FALSE	0.0043924	6.41349	3.20894	0.392094	0.0497323	9.2467	TRUE	-3.64545	2.76365	-0.440899	1	0.769937	-1.35745	FALSE	0.971893	6.90556	3.93873	0.106634
85	A0A1L1SSF8	4931406C07Rik	5	4	Q91V76;A0A1L1SSF8	A0A1L1SSF8_MOUSE	RIKEN cDNA 4931406C07 gene	21.2579	19.9552	20.868	20.7459	20.4014	20.4841	20.9328	20.3518	12.9107	20.1998	12.9107	19.7603	20.4953	20.2767	20.4558	TRUE	2	-3.50726	3.61255	0.0526454	1	0.974878	1.03716	FALSE	0.540538	7.66034	4.10044	0.392094	0.0273505	17.1536	TRUE	-3.11322	4.00659	0.446685	1	0.789624	1.3629	FALSE	0.751966	7.34362	4.04779	0.122448
5356	Q9JME5	Ap3b2	8	7	Q9JME5;A0A571BES1;A0A571BEW4	AP3B2_MOUSE	AP-3 complex subunit beta-2	19.8709	19.25	19.513	19.5242	20.085	19.8003	19.7478	20.3248	12.9107	20.1139	12.9107	20.3283	20.3338	20.2469	19.9717	TRUE	2	-3.74769	3.25832	-0.244684	1	0.881811	-1.18483	FALSE	-0.523387	6.48262	2.97962	0.444709	0.0887315	7.88778	FALSE	-4.17854	2.82747	-0.675539	1	0.682384	-1.59719	FALSE	-0.0188498	6.46746	3.2243	0.150413
798	O88520	Shoc2	9	8	O88520	SHOC2_MOUSE	Leucine-rich repeat protein SHOC-2	19.4799	12.9107	19.1092	19.7357	19.4255	19.495	19.7303	18.2767	12.9107	19.0141	12.9107	19.1924	19.563	19.4276	19.5504	TRUE	3	-6.14076	1.28071	-2.43003	0.849811	0.179587	-5.38903	FALSE	-2.32218	5.09929	1.38855	0.69708	0.431576	2.61816	FALSE	-5.9775	1.44397	-2.26676	0.856699	0.208472	-4.81242	FALSE	0.383108	7.25405	3.81858	0.127186
3663	Q8CCS6;Q8CCS6-2	Pabpn1	2	2	Q8CCS6;D3Z5F7;G3UY42;Q8CCS6-2;D3YUB9	PABP2_MOUSE	Polyadenylate-binding protein 2	20.1843	20.8673	20.6496	20.801	20.3237	20.2222	20.7886	20.28	12.9107	20.6582	12.9107	20.0806	20.285	20.489	20.5508	TRUE	2	-3.59491	3.66131	0.0332015	1	0.984453	1.02328	FALSE	0.249092	7.50531	3.8772	0.392094	0.0381385	14.6945	TRUE	-3.41239	3.84383	0.215718	1	0.899281	1.16128	FALSE	0.485023	7.20298	3.844	0.125499
3123	Q80XI3;Q80XI3-2;Q80XI3-3;Q80XI3-4	Eif4g3	18	17	Q80XI3;A2AMI2;Q80XI3-2;Q80XI3-3;Q80XI3-4;A0A0N4SVL0;A0A0R4J112;A2AMI7;Z4YKC4	IF4G3_MOUSE	Eukaryotic translation initiation factor 4 gamma 3	20.278	20.4471	19.9533	20.2493	20.4114	20.2143	20.3939	20.6105	12.9107	20.4383	12.9107	20.4781	20.281	20.3516	20.4073	TRUE	2	-3.72851	3.54634	-0.0910831	1	0.957477	-1.06517	FALSE	-0.128807	7.14604	3.50862	0.393794	0.057404	11.3815	FALSE	-3.79079	3.48406	-0.153368	1	0.928469	-1.11216	FALSE	0.2321	6.9673	3.5997	0.132054
143	A2A5R2	Arfgef2	28	24	A2A5R2	BIG2_MOUSE	Brefeldin A-inhibited guanine nucleotide-exchange protein 2	19.8012	12.9107	19.2181	20.2521	20.7964	20.7469	20.2471	19.3393	12.9107	18.5594	12.9107	20.1453	18.4225	20.096	19.7217	TRUE	3	-7.13504	0.733759	-3.20064	0.849811	0.101881	-9.19368	FALSE	-2.55443	5.31438	1.37997	0.715665	0.460301	2.60264	FALSE	-6.2208	1.648	-2.2864	0.856699	0.230064	-4.87837	FALSE	0.938069	8.22317	4.58062	0.120429
5004	Q9D9M2;Q9D9M2-2	Usp12	2	2	P62069;Q9D9M2;D3YVU0;Q9D9M2-2	UBP12_MOUSE	Ubiquitin carboxyl-terminal hydrolase 12	19.2877	12.9107	18.9691	19.0155	18.8569	19.3917	18.9061	18.503	12.9107	18.8568	12.9107	19.0439	19.4217	19.8113	19.5921	TRUE	3	-5.67014	1.69668	-1.98673	0.849811	0.26336	-3.96338	FALSE	-2.42287	4.94395	1.26054	0.722935	0.471034	2.39586	FALSE	-6.09484	1.27199	-2.41143	0.856699	0.179706	-5.32	FALSE	-0.162905	6.65745	3.24727	0.162407
2921	Q6ZQ88	Kdm1a	15	11	A3KG93;Q6ZQ88;G8JL40;F6Z4I3	KDM1A_MOUSE	Lysine-specific histone demethylase 1A	20.6016	21.052	20.4676	21.751	20.5058	20.598	20.6263	20.7277	12.9107	20.5316	12.9107	20.4334	20.6484	20.4802	20.239	TRUE	2	-3.88464	3.55815	-0.163244	1	0.92559	-1.1198	FALSE	0.215485	7.65828	3.93688	0.392094	0.0398003	15.3151	TRUE	-3.46461	3.97819	0.256793	1	0.88323	1.19482	FALSE	0.654783	7.54548	4.10013	0.123749
4085	Q8VD65	Pik3r4	15	14	Q8VD65	PI3R4_MOUSE	Phosphoinositide 3-kinase regulatory subunit 4	20.0683	19.5325	20.0242	20.382	20.4085	20.276	20.2921	20.0754	12.9107	19.5421	12.9107	20.2044	19.8055	20.1221	20.0337	TRUE	2	-3.77431	2.84492	-0.464694	1	0.765373	-1.38002	FALSE	0.205666	6.82489	3.51528	0.392094	0.0391372	11.4342	TRUE	-3.47605	3.14318	-0.166434	1	0.91474	-1.12228	FALSE	0.915867	7.04408	3.97997	0.112298
3175	Q8BFR4	Gns	10	9	Q8BFR4	GNS_MOUSE	N-acetylglucosamine-6-sulfatase	20.1219	19.9043	20.2099	20.0466	20.2639	19.8919	20.2373	20.2422	12.9107	20.5733	12.9107	19.9543	20.2106	20.4994	20.7043	TRUE	2	-3.6241	3.56174	-0.0311823	1	0.985255	-1.02185	FALSE	-0.173389	7.01245	3.41953	0.393794	0.060335	10.6999	FALSE	-3.85634	3.3295	-0.263419	1	0.875998	-1.20032	FALSE	0.124316	6.77711	3.45071	0.139835
3812	Q8K0V2	Dcun1d3	2	2	Q8K0V2;D3YWG7	DCNL3_MOUSE	DCN1-like protein 3	18.98	12.9107	17.9867	18.4551	17.7479	17.8596	17.769	17.1529	12.9107	12.9107	12.9107	17.7496	17.3825	17.8471	17.6475	TRUE	4	-4.17313	1.50891	-1.33211	0.849811	0.327859	-2.51771	FALSE	-0.186462	5.49558	2.65456	0.393794	0.0645208	6.29654	FALSE	-3.87192	1.81012	-1.0309	0.976873	0.445312	-2.0433	FALSE	1.3564	6.61695	3.98667	0.0812224
3590	Q8C4S8	Dennd2a	5	4	Q8C4S8	DEN2A_MOUSE	DENN domain-containing protein 2A	17.6152	12.9107	17.8465	17.9463	18.136	18.376	12.9107	12.9107	12.9107	17.7948	12.9107	17.6397	18.9446	17.4564	17.2323	TRUE	5	-4.28469	2.84848	-0.718105	1	0.6693	-1.64502	FALSE	-1.57414	5.55902	1.99244	0.550579	0.247554	3.9791	FALSE	-5.2607	1.87246	-1.69412	0.869292	0.32184	-3.2358	FALSE	-0.591464	6.01256	2.71055	0.199684
2620	Q64008	Rab34	10	9	Q64008;B1AQD4;B1AQD3;F7BE32;Q0PD20	RAB34_MOUSE	Ras-related protein Rab-34	20.089	20.2285	20.2399	20.2691	20.1231	20.2471	20.3223	20.2559	12.9107	19.8819	12.9107	20.2274	20.2494	20.2869	19.9651	TRUE	2	-3.4776	3.36848	-0.0545596	1	0.972925	-1.03854	FALSE	0.273007	7.1191	3.69605	0.392094	0.0364926	12.9605	TRUE	-3.41942	3.42667	0.00362319	1	0.998202	1.00251	FALSE	0.581488	6.91973	3.75061	0.124274
2225	Q3UYV9	Ncbp1	4	4	Q3UYV9	NCBP1_MOUSE	Nuclear cap-binding protein subunit 1	17.8269	12.9107	17.3561	18.7799	19.1724	19.3757	18.3733	16.3948	12.9107	12.9107	12.9107	18.2375	15.5421	18.169	17.949	TRUE	4	-5.49982	-0.288367	-2.8941	0.849811	0.03226	-7.43378	TRUE	-0.356199	4.85526	2.24953	0.436067	0.0845905	4.75528	FALSE	-4.04889	1.16256	-1.44316	0.856699	0.251419	-2.71917	FALSE	2.73119	7.55606	5.14362	0.0306298
1959	Q08274	Dmwd	8	7	Q08274;E9Q6J8	DMWD_MOUSE	Dystrophia myotonica WD repeat-containing protein	20.198	20.6721	20.0274	19.6969	19.6161	19.9357	20.0721	19.8478	12.9107	20.228	12.9107	20.081	20.2758	20.0823	20.2692	TRUE	2	-2.94918	3.8872	0.469013	1	0.770544	1.38416	FALSE	0.406718	7.2431	3.82491	0.392094	0.031204	14.1714	TRUE	-3.29609	3.5403	0.122104	1	0.939372	1.08832	FALSE	0.191266	6.52053	3.3559	0.13403
1916	Q03147	Cdk7	3	3	Q03147;A0A286YDC0	CDK7_MOUSE	Cyclin-dependent kinase 7	19.8414	18.7102	20.2062	20.0647	20.3561	19.9615	19.9138	20.1351	12.9107	20.079	12.9107	20.4343	19.9357	20.3088	20.1716	TRUE	2	-3.97122	2.99507	-0.488072	1	0.765831	-1.40257	FALSE	-0.406066	6.56023	3.07708	0.41935	0.0783951	8.43905	FALSE	-4.1098	2.85649	-0.626655	1	0.702507	-1.54398	FALSE	0.340386	6.78992	3.56515	0.127523
4473	Q99JW1;Q99JW1-2	Abhd17a	2	2	Q7M759;Q99JW1;A0A087WPG3;Q99JW1-2	AB17A_MOUSE	Alpha/beta hydrolase domain-containing protein 17A	18.8211	12.9107	19.6383	19.5334	19.6439	19.7135	19.7519	19.448	12.9107	18.7434	12.9107	19.882	19.2389	20.4163	19.2975	TRUE	3	-6.42052	1.34595	-2.53728	0.849811	0.180496	-5.80495	FALSE	-2.76304	5.00344	1.1202	0.747581	0.542198	2.17377	FALSE	-6.46854	1.29794	-2.5853	0.856699	0.172974	-6.0014	FALSE	0.0623003	7.25266	3.65748	0.144342
1509	P56380	Nudt2	5	4	P56380	AP4A_MOUSE	Bis(5'-nucleosyl)-tetraphosphatase [asymmetrical]	20.3701	20.1392	20.1208	20.0349	20.3864	20.242	20.3351	19.9586	12.9107	20.4055	12.9107	20.1922	20.5428	20.145	20.1489	TRUE	2	-3.5205	3.4414	-0.0395498	1	0.980698	-1.02779	FALSE	0.182777	7.14467	3.66373	0.392094	0.0406601	12.6733	TRUE	-3.52809	3.4338	-0.0471449	1	0.976992	-1.03322	FALSE	0.480544	6.92601	3.70328	0.125351
223	A3KGB4	Tbc1d8b	14	13	A3KGB4	TBC8B_MOUSE	TBC1 domain family member 8B	19.562	12.9107	19.0094	19.8216	19.8736	19.8	19.7955	18.8345	12.9107	17.9864	12.9107	19.7222	18.8567	19.2298	19.6773	TRUE	3	-6.30555	0.981546	-2.662	0.849811	0.137731	-6.3291	FALSE	-2.14344	5.14366	1.50011	0.6565	0.388118	2.82864	FALSE	-5.85437	1.43272	-2.21083	0.856699	0.211338	-4.62941	FALSE	0.788842	7.53538	4.16211	0.121826
4423	Q923J1	Trpm7	4	4	Q923J1;A2AI57	TRPM7_MOUSE	Transient receptor potential cation channel subfamily M member 7	17.4984	12.9107	17.8234	17.8764	17.9304	18.345	12.9107	12.9107	12.9107	12.9107	12.9107	18.8037	12.9107	17.3406	17.4378	TRUE	7	-4.2191	2.84283	-0.688134	1	0.679233	-1.6112	FALSE	-0.364145	6.69778	3.16682	0.409904	0.0744875	8.98065	FALSE	-4.07668	2.98525	-0.545712	1	0.742636	-1.45974	FALSE	0.585916	7.12399	3.85495	0.124274
4540	Q99LC8	Eif2b1	8	6	Q99LC8;D3Z151	EI2BA_MOUSE	Translation initiation factor eIF-2B subunit alpha	19.7546	19.6758	19.8403	19.9012	20.0928	20.2875	20.293	19.841	12.9107	19.99	12.9107	20.1796	20.1331	20.0818	20.1094	TRUE	2	-3.73666	2.96323	-0.386718	1	0.806058	-1.30742	FALSE	-0.00613811	6.69375	3.3438	0.392094	0.05036	10.1528	FALSE	-3.71903	2.98086	-0.369083	1	0.814717	-1.29153	FALSE	0.629078	6.83197	3.73052	0.122892
5226	Q9ET26	Rnf114	7	6	Q9ET26	RN114_MOUSE	E3 ubiquitin-protein ligase RNF114	20.8391	20.5719	20.9463	20.5017	20.2681	20.7654	20.3974	20.3589	12.9107	20.8973	12.9107	20.4982	20.5088	20.1798	20.7656	TRUE	2	-3.39363	3.99884	0.302606	1	0.861688	1.23337	FALSE	0.320158	7.71262	4.01639	0.392094	0.0355094	16.1828	TRUE	-3.39857	3.99389	0.29766	1	0.863924	1.22915	FALSE	0.291738	7.13583	3.71378	0.130146
3040	Q80TH2-2	Erbin	29	25	Q80TH2;Q80TH2-1;Q80TH2-2;B2RUJ2;B7ZNX6	ERBIN_MOUSE	Isoform 2 of Erbin	19.8943	19.8845	20.2372	20.3356	20.2449	20.2759	20.0715	20.1911	12.9107	20.141	12.9107	20.2919	20.2522	20.3253	20.1764	TRUE	2	-3.694	3.2408	-0.226598	1	0.889366	-1.17007	FALSE	-0.000404129	6.93439	3.46699	0.392094	0.0500228	11.0578	FALSE	-3.7235	3.2113	-0.2561	1	0.875088	-1.19425	FALSE	0.483405	6.90378	3.69359	0.125351
114	A0A494BAF6	Ddb1	2	2	A0A494BAF6	A0A494BAF6_MOUSE	DNA damage-binding protein 1 (Fragment)	17.6291	12.9107	17.755	18.4844	18.1736	18.332	18.0968	18.7179	12.9107	12.9107	12.9107	17.9913	18.1704	18.0822	18.1117	TRUE	4	-5.22372	0.876748	-2.17349	0.849811	0.146856	-4.51112	FALSE	-1.31446	4.78601	1.73577	0.547753	0.239323	3.33058	FALSE	-5.04089	1.05958	-1.99065	0.856699	0.180973	-3.97417	FALSE	1.08529	6.73323	3.90926	0.0955475
244	B1AUN2	Eif2b3	13	12	B1AUN2;B1AUN3;Q3UKV0	B1AUN2_MOUSE	Eukaryotic translation initiation factor 2B, subunit 3	19.9203	19.3985	19.8084	19.9848	20.5374	20.1638	19.8914	19.9562	12.9107	20.2099	12.9107	20.3298	20.0867	20.4345	20.0726	TRUE	2	-3.87652	3.00597	-0.435276	1	0.787974	-1.35217	FALSE	-0.229023	6.65347	3.21222	0.393794	0.0647499	9.26778	FALSE	-3.96308	2.91941	-0.521833	1	0.747294	-1.43578	FALSE	0.461523	6.83347	3.6475	0.125499
2302	Q5F2E7;Q5F2E7-2	Nufip2	6	6	Q5F2E7;Q5F2E7-2	NUFP2_MOUSE	FMR1-interacting protein NUFIP2	21.0552	20.6869	20.693	20.5457	20.6581	20.6109	20.2775	20.5969	12.9107	20.7833	12.9107	20.6003	20.142	20.6326	20.764	TRUE	2	-3.43326	4.01052	0.288627	1	0.86891	1.22148	FALSE	0.28945	7.73323	4.01134	0.392094	0.036782	16.1263	TRUE	-3.44492	3.99886	0.276972	1	0.874153	1.21165	FALSE	0.276913	7.16851	3.72271	0.130368
1637	P62317	Snrpd2	5	4	P62317	SMD2_MOUSE	Small nuclear ribonucleoprotein Sm D2	19.3094	12.9107	19.539	19.8347	19.4744	19.0093	19.493	18.1325	12.9107	17.9344	12.9107	18.2385	19.4519	19.6654	19.4754	TRUE	3	-5.77621	1.37662	-2.19979	0.849811	0.205547	-4.59413	FALSE	-1.79545	5.35738	1.78096	0.583029	0.299948	3.43656	FALSE	-5.53117	1.62166	-1.95476	0.856699	0.257367	-3.8765	FALSE	0.669644	7.29187	3.98076	0.122892
1316	P42230	Stat5a	20	16	P42230	STA5A_MOUSE	Signal transducer and activator of transcription 5A	20.4537	21.2476	20.466	20.5626	20.5861	20.5282	20.4988	20.5368	12.9107	20.3208	12.9107	20.4583	20.3355	20.2757	20.5562	TRUE	2	-3.4233	3.78031	0.178506	1	0.915969	1.13171	FALSE	0.450925	7.65454	4.05273	0.392094	0.0304378	16.5956	TRUE	-3.2858	3.91782	0.316012	1	0.851899	1.24488	FALSE	0.5396	7.20885	3.87423	0.125058
2973	Q7TMQ7	Wdr91	8	8	Q7TMQ7;S4R1X1	WDR91_MOUSE	WD repeat-containing protein 91	20.1215	19.3485	20.1188	20.1077	20.1759	20.0101	20.1141	19.8823	12.9107	20.0687	12.9107	20.1486	20.3731	20.1572	20.0493	TRUE	2	-3.62869	3.15066	-0.239012	1	0.8807	-1.18018	FALSE	0.0301833	6.80953	3.41986	0.392094	0.0482849	10.7024	TRUE	-3.70879	3.07055	-0.319121	1	0.841238	-1.24757	FALSE	0.520641	6.7971	3.65887	0.124493
4556	Q99LJ7	Rcbtb2	6	6	Q99LJ7;E9Q3B1;F6X7I4;F6ZTZ2;Q99LJ7-2	RCBT2_MOUSE	RCC1 and BTB domain-containing protein 2	19.3605	18.8796	19.5451	20.2579	19.7787	19.9123	20.0954	19.383	12.9107	19.6645	12.9107	20.0966	20.3202	19.7325	19.7139	TRUE	2	-3.93453	2.43587	-0.749326	1	0.618239	-1.68101	FALSE	-0.140644	6.22976	3.04456	0.393794	0.0593841	8.25093	FALSE	-3.88924	2.48116	-0.704038	1	0.639418	-1.62906	FALSE	0.844959	6.7428	3.79388	0.11408
3558	Q8C0Y0	Ppp4r4	15	13	Q8C0Y0;Q8C0Y0-2;Q8C0Y0-3	PP4R4_MOUSE	Serine/threonine-protein phosphatase 4 regulatory subunit 4	20.6152	19.8694	20.5131	20.6243	20.5863	20.6225	20.6382	20.5015	12.9107	19.9915	12.9107	20.5034	20.2497	20.2727	20.2965	TRUE	2	-3.80207	3.23162	-0.285228	1	0.862967	-1.2186	FALSE	0.237188	7.27088	3.75403	0.392094	0.0383226	13.492	TRUE	-3.51481	3.51888	0.00203221	1	0.999018	1.00141	FALSE	0.783295	7.29523	4.03926	0.121561
2943	Q711T7	Nadsyn1	6	6	Q711T7;G5E8V4	NADE_MOUSE	Glutamine-dependent NAD(+) synthetase	19.3804	12.9107	18.8419	19.0502	19.2883	18.946	19.2157	18.8508	12.9107	18.6583	12.9107	19.6247	20.0215	19.2559	19.4436	TRUE	3	-5.78465	1.62324	-2.08071	0.849811	0.245073	-4.23014	FALSE	-2.49224	4.91566	1.21171	0.732209	0.490399	2.31612	FALSE	-6.24605	1.16185	-2.5421	0.856699	0.16105	-5.82437	FALSE	-0.136774	6.72161	3.29242	0.159967
1977	Q0VGY8	Tanc1	43	36	Q0VGY8;E9QAF9;Q0VGY8-2	TANC1_MOUSE	Protein TANC1	20.5049	19.7396	20.5999	20.594	20.5536	20.5941	20.6004	20.7657	12.9107	20.5041	12.9107	20.3832	20.6633	20.4987	20.5738	TRUE	2	-4.0034	3.39529	-0.304058	1	0.861147	-1.23461	FALSE	-0.190662	7.20802	3.50868	0.393794	0.0611056	11.382	FALSE	-3.94763	3.45106	-0.248284	1	0.886401	-1.18779	FALSE	0.387813	7.23767	3.81274	0.126932
1013	P13707	Gpd1	7	5	P13707;E0CXN5	GPDA_MOUSE	Glycerol-3-phosphate dehydrogenase [NAD(+)], cytoplasmic	19.1289	12.9107	19.064	19.7715	20.3072	20.3428	20.1931	19.3602	12.9107	19.4315	12.9107	19.6535	20.308	19.655	20.0377	TRUE	3	-7.05052	0.812328	-3.1191	0.849811	0.109726	-8.68844	FALSE	-3.05015	4.8127	0.881277	0.782652	0.634729	1.84201	FALSE	-6.81045	1.05241	-2.87902	0.856699	0.136896	-7.35651	FALSE	0.360582	7.64017	4.00038	0.127984
5706	Q9Z2I8;Q9Z2I8-2	Suclg2	13	12	Q9Z2I8;Q9Z2I8-2	SUCB2_MOUSE	Succinate--CoA ligase [GDP-forming] subunit beta, mitochondrial	20.5237	20.0026	20.4693	20.268	20.1696	20.315	20.5118	19.9977	12.9107	20.3216	12.9107	20.2009	20.511	20.4407	20.0373	TRUE	2	-3.45795	3.48949	0.0157657	1	0.992289	1.01099	FALSE	0.323008	7.27045	3.79673	0.392094	0.0346195	13.8973	TRUE	-3.43931	3.50812	0.0344049	1	0.983173	1.02413	FALSE	0.564923	6.997	3.78096	0.124274
2457	Q61107	Gbp3	2	2	Q61107	GBP3_MOUSE	Guanylate-binding protein 3	18.9088	12.9107	12.9107	19.8669	19.6673	19.4486	19.287	19.2324	12.9107	18.9921	12.9107	20.0836	19.4815	19.7619	19.7748	TRUE	4	-8.43656	-0.878274	-4.65742	0.849811	0.0197549	-25.2361	TRUE	-4.88057	2.67771	-1.10143	0.746381	0.5381	-2.14567	FALSE	-8.64457	-1.08628	-4.86543	0.808099	0.0157974	-29.1501	TRUE	0.057181	7.0548	3.55599	0.144471
1273	P35951	Ldlr	2	2	P35951;A0A1L1SRE8	LDLR_MOUSE	Low-density lipoprotein receptor	18.0674	12.9107	18.1704	18.6185	18.2416	18.0171	17.8987	12.9107	12.9107	18.2588	12.9107	17.7515	17.8228	18.1007	18.3795	TRUE	4	-4.84077	1.21846	-1.81116	0.849811	0.217735	-3.50923	FALSE	-0.894502	5.16473	2.13511	0.528792	0.150967	4.39271	FALSE	-4.66041	1.39881	-1.6308	0.856699	0.264274	-3.09685	FALSE	1.14139	6.75115	3.94627	0.092466
4625	Q9CPX6	Atg3	6	6	Q9CPX6	ATG3_MOUSE	Ubiquitin-like-conjugating enzyme ATG3	20.2581	20.9515	21.3783	20.3886	20.038	21.0784	20.2423	19.5353	12.9107	19.3391	12.9107	19.9921	20.0049	19.8057	19.9766	TRUE	2	-2.74136	3.59302	0.425832	1	0.775018	1.34335	FALSE	1.52156	7.85594	4.68875	0.345138	0.00719191	25.7901	TRUE	-2.24936	4.08502	0.917827	1	0.540377	1.88927	FALSE	1.33067	7.19516	4.26291	0.0904816
4417	Q922V4	Plrg1	16	12	Q922V4;D3Z4V1	PLRG1_MOUSE	Pleiotropic regulator 1	20.1402	20.7601	19.6476	20.1612	20.4642	20.0236	20.01	20.2671	12.9107	20.3023	12.9107	20.3273	20.3507	20.2852	20.5123	TRUE	2	-3.52589	3.56167	0.0178875	1	0.991424	1.01248	FALSE	0.0411594	7.12872	3.58494	0.392094	0.047774	11.9998	TRUE	-3.73005	3.35751	-0.186269	1	0.910902	-1.13782	FALSE	0.286149	6.84795	3.56705	0.129667
1399	P49718	Mcm5	8	8	P49718	MCM5_MOUSE	DNA replication licensing factor MCM5	19.7329	20.5251	19.1659	19.8575	20.5564	19.8609	20.0902	19.9414	12.9107	20.2492	12.9107	20.3868	20.3697	20.192	20.1559	TRUE	2	-3.75685	3.19037	-0.283242	1	0.862236	-1.21693	FALSE	-0.168627	6.77859	3.30498	0.393794	0.060402	9.88323	FALSE	-3.94174	3.00548	-0.468132	1	0.774503	-1.38332	FALSE	0.372287	6.80416	3.58822	0.126645
1344	P46467	Vps4b	7	6	P46467;Q8VEJ9	VPS4B_MOUSE	Vacuolar protein sorting-associated protein 4B	20.2748	19.8936	20.1645	20.1306	20.0716	20.0713	20.5989	19.3426	12.9107	20.2359	12.9107	19.8397	20.0471	20.3142	20.3	TRUE	2	-3.42135	3.20705	-0.107145	1	0.945119	-1.07709	FALSE	0.446833	7.07523	3.76103	0.392094	0.0292851	13.5576	TRUE	-3.3285	3.2999	-0.014296	1	0.992671	-1.00996	FALSE	0.799825	6.93653	3.86818	0.119523
2009	Q3TAP4	Ap5b1	6	6	Q3TAP4	AP5B1_MOUSE	AP-5 complex subunit beta-1	18.8971	12.9107	18.855	19.4302	19.215	19.3173	19.4846	18.9837	12.9107	18.3106	12.9107	20.5391	18.7426	19.3893	19.5705	TRUE	3	-6.12386	1.17543	-2.47422	0.849811	0.165828	-5.55665	FALSE	-2.54099	4.7583	1.10866	0.740215	0.521339	2.15645	FALSE	-6.32246	0.976828	-2.67281	0.856699	0.136877	-6.37672	FALSE	0.20396	6.96178	3.58287	0.13403
3800	Q8K0C4	Cyp51a1	6	5	Q8K0C4	CP51A_MOUSE	Lanosterol 14-alpha demethylase	19.5307	12.9107	19.5494	19.8465	20.0459	20.2686	19.6382	19.2612	12.9107	19.2367	12.9107	20.0155	19.7069	19.9682	19.7628	TRUE	3	-6.59849	1.35937	-2.61956	0.849811	0.177444	-6.14562	FALSE	-2.72851	5.22936	1.25043	0.73452	0.507311	2.37912	FALSE	-6.51206	1.4458	-2.53313	0.856699	0.191124	-5.78825	FALSE	0.186209	7.55376	3.86998	0.136317
4376	Q921L5	Cog2	17	15	Q921L5	COG2_MOUSE	Conserved oligomeric Golgi complex subunit 2	20.4271	19.6581	20.4051	20.3884	20.4043	20.4699	20.3272	20.256	12.9107	20.1937	12.9107	20.3078	20.306	20.3427	20.4661	TRUE	2	-3.73798	3.26993	-0.234021	1	0.886952	-1.17611	FALSE	0.0917284	7.09964	3.59568	0.392094	0.045115	12.0895	TRUE	-3.69616	3.31174	-0.192209	1	0.907036	-1.14251	FALSE	0.585673	7.07373	3.8297	0.124274
1741	P70261	Pald1	15	14	P70261;A0A0R4J007	PALD_MOUSE	Paladin	19.696	12.9107	19.2412	19.7826	19.9398	19.804	20.1117	18.6566	12.9107	19.2779	12.9107	19.6065	19.6785	19.8653	19.7744	TRUE	3	-6.49136	1.23758	-2.62689	0.849811	0.164781	-6.17693	FALSE	-2.52079	5.20816	1.34369	0.718411	0.464114	2.53799	FALSE	-6.31302	1.41592	-2.44855	0.856699	0.1931	-5.45867	FALSE	0.392771	7.54839	3.97058	0.127283
4776	Q9CXY1	Tmem175	4	3	Q9CXY1;Q8BHJ8	TM175_MOUSE	Endosomal/lysosomal proton channel TMEM175	18.5698	12.9107	19.2397	20.0765	19.3289	19.8003	19.3138	18.683	12.9107	17.9335	12.9107	19.6003	18.8405	19.6987	19.4871	TRUE	3	-6.24471	0.79838	-2.72317	0.849811	0.118086	-6.6032	FALSE	-2.22431	4.81878	1.29724	0.703004	0.438602	2.45758	FALSE	-6.02147	1.02162	-2.49993	0.856699	0.148249	-5.65657	FALSE	0.760088	7.28072	4.0204	0.121826
3885	Q8K3W0;Q8K3W0-1	Babam2	5	5	Q8K3W0;D3Z7P0;Q8K3W0-1;Q8K3W0-4;Q8K3W0-5;Q8K3W0-6	BABA2_MOUSE	BRISC and BRCA1-A complex member 2	20.7028	20.361	20.8726	20.8657	20.706	20.8392	20.674	20.387	12.9107	20.3729	12.9107	20.5344	19.9091	20.6044	20.7271	TRUE	2	-3.70709	3.45553	-0.125783	1	0.940388	-1.0911	FALSE	0.418818	7.58144	4.00013	0.392094	0.0314599	16.0014	TRUE	-3.37962	3.783	0.201689	1	0.904571	1.15004	FALSE	0.810263	7.44156	4.12591	0.121561
3792	Q8JZX4	Rbm17	7	6	Q8JZX4	SPF45_MOUSE	Splicing factor 45	20.1572	20.0936	20.3534	20.1535	20.1242	20.2718	20.2118	19.7336	12.9107	19.7741	12.9107	19.8673	20.269	20.1651	20.2232	TRUE	2	-3.26358	3.2857	0.0110631	1	0.99426	1.0077	FALSE	0.594498	7.14378	3.86914	0.392094	0.0242663	14.6126	TRUE	-3.20442	3.34486	0.0702208	1	0.96358	1.04988	FALSE	0.826347	6.8898	3.85808	0.117478
4754	Q9CX00	Ist1	9	6	Q9CX00	IST1_MOUSE	IST1 homolog	20.3581	19.0454	20.1627	20.2843	20.1228	20.2318	20.3462	19.824	12.9107	19.7106	12.9107	20.0044	20.2127	20.3326	20.0191	TRUE	2	-3.70459	2.92281	-0.390889	1	0.80192	-1.3112	FALSE	0.202687	6.83008	3.51638	0.392094	0.0392889	11.4429	TRUE	-3.60052	3.02687	-0.286823	1	0.853865	-1.21995	FALSE	0.839385	6.97516	3.90727	0.11716
3392	Q8BRN9	Cc2d1b	13	13	Q8BRN9;F6XC25	C2D1B_MOUSE	Coiled-coil and C2 domain-containing protein 1B	20.6331	21.7249	20.5743	20.3858	20.7122	20.6675	20.5066	20.7417	12.9107	20.8359	12.9107	20.6503	20.5186	20.8345	20.6243	TRUE	2	-3.37512	4.19386	0.40937	1	0.818022	1.32811	FALSE	0.343207	7.91218	4.12769	0.392094	0.0349382	17.4807	TRUE	-3.46398	4.10499	0.320505	1	0.85698	1.24877	FALSE	0.21457	7.22208	3.71832	0.134017
5035	Q9DBC0	Selenoo	6	6	Q9DBC0	SELO_MOUSE	Protein adenylyltransferase SelO, mitochondrial	20.5911	21.2538	20.7814	20.521	20.6015	20.6032	21.0622	12.9107	12.9107	20.7389	20.3319	20.4437	20.9622	20.1361	20.5897	TRUE	2	-3.48436	3.8413	0.17847	1	0.91738	1.13168	FALSE	0.489569	7.81522	4.1524	0.392094	0.0294223	17.7826	TRUE	-3.32032	4.00534	0.34251	1	0.842294	1.26796	FALSE	0.582808	7.36505	3.97393	0.124274
4536	Q99LB7	Sardh	3	3	Q99LB7	SARDH_MOUSE	Sarcosine dehydrogenase, mitochondrial	17.8905	17.2302	17.47	17.328	17.5588	18.2641	18.1046	12.9107	12.9107	12.9107	12.9107	19.0058	12.9107	17.4308	17.546	TRUE	5	-2.53376	1.96651	-0.283624	1	0.788692	-1.21725	FALSE	2.36946	6.86973	4.6196	0.241716	0.000733907	24.5831	TRUE	-1.44321	3.05707	0.806929	0.982764	0.450533	1.74948	FALSE	2.82	6.98644	4.90322	0.0177147
4571	Q99MB1	Tlr3	4	4	Q99MB1	TLR3_MOUSE	Toll-like receptor 3	18.5961	12.9107	12.9107	19.71	20.0227	19.5765	19.7678	19.3549	12.9107	19.2505	12.9107	20.0006	19.651	19.8294	20.2192	TRUE	4	-8.73802	-1.18886	-4.96344	0.837025	0.0141229	-31.1993	TRUE	-5.07548	2.47368	-1.3009	0.720338	0.467964	-2.46382	FALSE	-8.89384	-1.34468	-5.11926	0.750807	0.0119355	-34.7577	TRUE	0.167959	7.15712	3.66254	0.13691
2631	Q64191	Aga	4	3	Q64191	ASPG_MOUSE	N(4)-(beta-N-acetylglucosaminyl)-L-asparaginase	18.5713	19.4129	19.5836	19.6169	20.0111	19.8648	19.7162	19.4151	12.9107	19.788	12.9107	20.0366	19.9782	19.8825	20.4011	TRUE	2	-3.84252	2.61645	-0.613033	1	0.687063	-1.52947	FALSE	-0.296347	6.16263	2.93314	0.404151	0.0713258	7.63772	FALSE	-4.11484	2.34413	-0.885355	1	0.56214	-1.84722	FALSE	0.55625	6.5361	3.54617	0.124274
4835	Q9D0B6	Pbdc1	9	9	Q9D0B6;Q9D0B6-2	PBDC1_MOUSE	Protein PBDC1	20.4028	22.971	20.6104	20.6983	20.7994	20.7487	20.9136	20.9854	12.9107	21.6292	12.9107	21.1138	20.6488	21.0533	20.8987	TRUE	2	-3.5841	4.66024	0.538068	1	0.781388	1.45203	FALSE	0.096934	8.34127	4.2191	0.392094	0.0455905	18.6242	TRUE	-3.72273	4.5216	0.399435	1	0.836666	1.31899	FALSE	-0.135352	7.49742	3.68104	0.159185
3745	Q8CI04	Cog3	11	11	Q8CI04;E9QL65	COG3_MOUSE	Conserved oligomeric Golgi complex subunit 3	19.7534	20.1496	19.992	20.0841	20.2162	20.3044	20.2338	19.1937	12.9107	19.3685	12.9107	20.1322	19.3782	20.064	20.1018	TRUE	2	-3.31124	2.82199	-0.244621	1	0.865197	-1.18478	FALSE	0.802526	6.93576	3.86914	0.392094	0.0175404	14.6126	TRUE	-3.02068	3.11255	0.0459306	1	0.974557	1.03235	FALSE	1.27463	6.95289	4.11376	0.0905263
4318	Q91Z49;Q91Z49-2	Fyttd1	6	6	Q91Z49;D3Z591;Q91Z49-2;Q91Z49-3	UIF_MOUSE	UAP56-interacting factor	19.7787	20.4187	20.2879	20.3864	20.4134	20.3386	20.3713	19.9649	12.9107	20.2635	12.9107	20.2808	20.1413	20.4456	20.4788	TRUE	2	-3.66577	3.23448	-0.215642	1	0.894155	-1.16122	FALSE	0.199224	7.09947	3.64935	0.392094	0.0398256	12.5477	TRUE	-3.62496	3.27529	-0.174833	1	0.914088	-1.12883	FALSE	0.670796	7.05918	3.86499	0.122892
432	E9Q735	Ube4a	5	5	E9Q735;Q8VDS1;E9Q442;G3X9Y5	UBE4A_MOUSE	Ubiquitin conjugation factor E4 A	19.2139	12.9107	18.9161	20.007	20.6946	20.7262	20.1943	18.7293	12.9107	18.2938	12.9107	19.6818	18.9261	20.1116	19.4314	TRUE	3	-7.0209	0.236919	-3.39199	0.849811	0.064435	-10.4976	FALSE	-2.32646	4.93136	1.30245	0.708713	0.450167	2.46648	FALSE	-6.1531	1.10472	-2.52419	0.856699	0.155915	-5.75251	FALSE	1.33473	8.05416	4.69445	0.0933721
5646	Q9Z138	Ror2	16	14	Q9Z138;Q8C3W2;E9PUN5	ROR2_MOUSE	Tyrosine-protein kinase transmembrane receptor ROR2	20.0135	19.7789	20.4752	20.653	20.3962	20.3691	20.1661	20.248	12.9107	19.9161	12.9107	20.4643	20.1708	20.5325	20.1344	TRUE	2	-3.74845	3.13464	-0.306901	1	0.849503	-1.23705	FALSE	0.151319	7.03441	3.59286	0.392094	0.042057	12.0659	TRUE	-3.67782	3.20527	-0.236279	1	0.883817	-1.17795	FALSE	0.713514	7.08602	3.89977	0.122593
1132	P22935	Crabp2	2	2	P22935	RABP2_MOUSE	Cellular retinoic acid-binding protein 2	17.242	18.6322	17.4087	18.6049	18.9289	18.5877	18.426	12.9107	12.9107	12.9107	20.9224	18.2728	18.2688	18.9945	19.4396	TRUE	3	-4.26639	2.51457	-0.875912	1	0.584598	-1.83517	FALSE	-0.543103	6.23785	2.84737	0.448542	0.0923841	7.1969	FALSE	-4.37342	2.40754	-0.982942	1	0.540212	-1.97649	FALSE	0.584314	6.86226	3.72329	0.124274
2553	Q61881	Mcm7	9	8	Q61881;D3Z6N3	MCM7_MOUSE	DNA replication licensing factor MCM7	20.0533	12.9107	18.6071	19.4519	20.0342	20.1652	19.8963	19.0142	12.9107	19.1512	12.9107	19.5472	19.9001	19.9423	19.9689	TRUE	3	-6.59773	1.20464	-2.69654	0.849811	0.158321	-6.48247	FALSE	-2.70752	5.09485	1.19367	0.73906	0.518374	2.28733	FALSE	-6.55044	1.25194	-2.64925	0.856699	0.165163	-6.27341	FALSE	0.278413	7.50201	3.89021	0.130959
2096	Q3U308	Ctu2	10	10	G3UXB4;Q3U308	CTU2_MOUSE	Cytoplasmic tRNA 2-thiolation protein 2	19.8881	19.2643	19.8931	20.0297	20.3059	20.3801	20.3641	19.6592	12.9107	20.1862	12.9107	19.8759	20.4122	20.2047	20.5666	TRUE	2	-3.9619	2.7856	-0.588149	1	0.711261	-1.50332	FALSE	-0.108598	6.6389	3.26515	0.39331	0.05669	9.61409	FALSE	-3.95678	2.79072	-0.58303	1	0.713649	-1.49799	FALSE	0.729815	6.97678	3.8533	0.121826
3043	Q80TL7;Q80TL7-2	Mon2	5	5	Q80TL7;B9EKJ3;Q80TL7-2	MON2_MOUSE	Protein MON2 homolog	16.9535	12.9107	12.9107	18.1732	18.8096	19.0656	18.2541	12.9107	12.9107	12.9107	12.9107	18.2708	12.9107	18.4624	17.3936	TRUE	7	-7.02523	-1.6095	-4.31736	0.478611	0.00452393	-19.9368	TRUE	-1.36025	4.05547	1.34761	0.58306	0.300235	2.5449	FALSE	-5.20895	0.206778	-2.50109	0.856699	0.067239	-5.66111	FALSE	3.15798	8.17197	5.66498	0.0216916
4546	Q99LG0	Usp16	2	2	Q99LG0;D3YVU1	UBP16_MOUSE	Ubiquitin carboxyl-terminal hydrolase 16	17.7623	12.9107	17.6689	17.829	17.8388	18.5185	17.9491	12.9107	12.9107	17.6005	12.9107	17.9617	18.0185	17.8192	17.9356	TRUE	4	-4.64341	0.803609	-1.9199	0.849811	0.150867	-3.78397	FALSE	-0.692654	4.75437	2.03086	0.510119	0.130492	4.08648	FALSE	-4.54329	0.903736	-1.81978	0.856699	0.171537	-3.53026	FALSE	1.42928	6.47224	3.95076	0.074289
2318	Q5NCF2	Trappc1	5	4	Q5NCF2;B1ASW5;B1ASW6	TPPC1_MOUSE	Trafficking protein particle complex subunit 1	19.4535	12.9107	19.5524	19.7951	19.8362	19.6591	19.58	19.7214	12.9107	18.4294	12.9107	19.8304	19.6978	19.982	19.8675	TRUE	3	-6.33823	1.51404	-2.41209	0.849811	0.206041	-5.32245	FALSE	-2.61364	5.23863	1.31249	0.726957	0.48115	2.4837	FALSE	-6.46505	1.38722	-2.53892	0.856699	0.184699	-5.81152	FALSE	0.0896886	7.35948	3.72458	0.143086
259	B2KF05	Brpf3	2	2	B2KF05;A0A3B2W3T2;A0A3B2WCP8;A0A3B2WCX7;A0A3B2WD38;A0A3B2WD39;B2KF05-2	BRPF3_MOUSE	Bromodomain and PHD finger-containing protein 3	12.9107	12.9107	12.9107	20.2321	20.401	20.5181	20.7535	12.9107	12.9107	12.9107	12.9107	12.9107	20.4383	12.9107	20.7912	TRUE	9	-11.2458	-3.88526	-7.56553	0.211335	0.000726392	-189.431	TRUE	-3.68027	3.68027	5.32907e-15	1	1	1	FALSE	-7.53231	-0.171771	-3.85204	0.843387	0.0416097	-14.4404	TRUE	4.15826	10.9728	7.56553	0.0241123
627	O35345	Kpna6	8	6	O35345;Q4FJZ2;A2ADZ6	IMA7_MOUSE	Importin subunit alpha-7	20.835	20.4259	20.6157	20.8567	20.4816	20.6972	20.8258	20.7368	12.9107	20.7586	12.9107	20.5292	20.7802	20.5325	20.8832	TRUE	2	-3.83432	3.65473	-0.0897964	1	0.959275	-1.06422	FALSE	0.0518277	7.54087	3.79635	0.392094	0.0473582	13.8936	TRUE	-3.80027	3.68877	-0.0557489	1	0.974709	-1.0394	FALSE	0.419392	7.3529	3.88615	0.126279
773	O70589;O70589-3;O70589-4;O70589-5	Cask	7	7	O70589;A0A067XG53;O70589-3;O70589-4;O70589-5;F6Y9I5	CSKP_MOUSE	Peripheral plasma membrane protein CASK	20.4022	19.7747	19.9042	20.0547	20.2538	19.9343	20.0693	20.2014	12.9107	20.005	12.9107	20.3929	19.8152	20.7471	20.4843	TRUE	2	-3.50908	3.40714	-0.0509703	1	0.974961	-1.03596	FALSE	0.0620237	6.97825	3.52014	0.392094	0.0466022	11.4727	TRUE	-3.79094	3.12529	-0.332825	1	0.837752	-1.25948	FALSE	0.369516	6.77269	3.57111	0.126693
1321	P42703	Lifr	8	8	P42703	LIFR_MOUSE	Leukemia inhibitory factor receptor	17.9776	12.9107	17.964	18.1634	18.5233	18.2857	18.4326	12.9107	12.9107	12.9107	12.9107	17.9332	18.627	12.9107	17.6022	TRUE	6	-5.00077	0.866345	-2.06721	0.849811	0.151004	-4.19076	FALSE	0.43984	6.30695	3.3734	0.392094	0.0275609	10.3632	TRUE	-3.41777	2.44935	-0.48421	1	0.725903	-1.39882	FALSE	2.72466	8.15655	5.44061	0.0379973
227	A6H5Z3	Exoc6b	21	16	A6H5Z3;A6H5Z3-2	EXC6B_MOUSE	Exocyst complex component 6B	20.0684	19.5727	20.1133	20.2946	20.547	20.3856	20.1962	20.1166	12.9107	19.7969	12.9107	20.4252	20.0579	20.3692	20.3279	TRUE	2	-3.81509	2.93962	-0.437732	1	0.78289	-1.35447	FALSE	0.107083	6.8618	3.48444	0.392094	0.0441429	11.1923	TRUE	-3.75427	3.00044	-0.376915	1	0.812371	-1.29856	FALSE	0.795347	7.049	3.92217	0.120429
3363	Q8BP48	Metap1	5	3	Q8BP48	MAP11_MOUSE	Methionine aminopeptidase 1	19.4336	20.1196	19.2941	19.8127	20.381	20.3839	20.3433	19.378	12.9107	20.2291	12.9107	19.9452	19.896	20.4825	20.5518	TRUE	2	-3.95284	2.72393	-0.614454	1	0.696029	-1.53098	FALSE	-0.0797307	6.59704	3.25866	0.392094	0.0548876	9.57091	FALSE	-3.94149	2.73528	-0.603108	1	0.701337	-1.51899	FALSE	0.782364	6.96385	3.87311	0.120429
4655	Q9CQE7;Q9CQE7-2	Ergic3	8	8	Q9CQE7;F6RK81;F6UIS1;Q9CQE7-2	ERGI3_MOUSE	Endoplasmic reticulum-Golgi intermediate compartment protein 3	19.5539	12.9107	19.6572	20.0663	19.8261	19.8949	20.5026	20.0891	12.9107	18.734	12.9107	19.7192	20.0928	19.8526	20.4299	TRUE	3	-6.78521	1.38808	-2.69856	0.849811	0.176239	-6.49156	FALSE	-2.87384	5.29945	1.21281	0.742927	0.530822	2.31788	FALSE	-6.73635	1.43694	-2.64971	0.856699	0.183621	-6.2754	FALSE	0.12787	7.69487	3.91137	0.140757
4959	Q9D7B7	Gpx8	6	5	Q9D7B7	GPX8_MOUSE	Probable glutathione peroxidase 8	20.8589	20.0082	20.6867	20.64	20.5218	20.557	20.507	20.6136	12.9107	20.276	12.9107	20.3029	20.6886	20.7529	20.4367	TRUE	2	-3.65145	3.57447	-0.0384856	1	0.981903	-1.02704	FALSE	0.227253	7.45317	3.84021	0.392094	0.0390198	14.3225	TRUE	-3.64031	3.58561	-0.0273544	1	0.987137	-1.01914	FALSE	0.533747	7.22365	3.8787	0.125058
280	B2RXS4	Plxnb2	38	31	B2RXS4	PLXB2_MOUSE	Plexin-B2	20.9981	20.758	21.0952	21.1129	20.9728	21.0647	21.073	21.1439	12.9107	21.2288	12.9107	20.9335	20.9405	21.0588	20.7351	TRUE	2	-4.05195	3.84111	-0.105417	1	0.954643	-1.07581	FALSE	-0.0446076	7.84845	3.90192	0.392094	0.0522598	14.9484	FALSE	-3.91306	3.98	0.0334662	1	0.985593	1.02347	FALSE	0.353563	7.66112	4.00734	0.128057
1154	P25206	Mcm3	11	11	P25206	MCM3_MOUSE	DNA replication licensing factor MCM3	19.3779	12.9107	19.1895	19.8403	20.1352	20.0627	19.8241	19.1297	12.9107	19.1863	12.9107	19.6857	19.8885	19.8904	20.1516	TRUE	3	-6.68668	1.07424	-2.80622	0.849811	0.141432	-6.9945	FALSE	-2.75542	5.0055	1.12504	0.747581	0.540194	2.18108	FALSE	-6.62516	1.13576	-2.7447	0.856699	0.149607	-6.7025	FALSE	0.338656	7.52387	3.93126	0.12837
1615	P61967	Ap1s1	6	4	P61967;Q9DB50;Q7TN05;B1B0F6;D3YXN0;D3Z0D6;Q3TIV9;Q8BW87	AP1S1_MOUSE	AP-1 complex subunit sigma-1A	20.6494	21.499	20.6261	20.7945	20.4283	20.7074	20.6985	20.1694	12.9107	20.2863	12.9107	20.375	20.6774	20.3437	20.3765	TRUE	2	-3.24536	3.7806	0.26762	1	0.8712	1.20382	FALSE	0.842582	7.86853	4.35556	0.392094	0.0191672	20.4717	TRUE	-3.03132	3.99463	0.481655	1	0.770711	1.39634	FALSE	0.835554	7.34032	4.08794	0.120429
3410	Q8BTU1	Cfap20	5	4	Q8BTU1	CFA20_MOUSE	Cilia- and flagella-associated protein 20	19.7914	12.9107	19.8381	20.5795	19.7612	19.8327	20.3135	19.5068	12.9107	19.069	12.9107	19.7829	20.4612	19.8994	19.7536	TRUE	3	-6.68666	1.46997	-2.60835	0.849811	0.189229	-6.09805	FALSE	-2.66421	5.49242	1.4141	0.719392	0.465329	2.66494	FALSE	-6.53922	1.61741	-2.4609	0.856699	0.213724	-5.50561	FALSE	0.246665	7.79824	4.02245	0.132862
2924	Q6ZQH8	Nup188	7	7	Q6ZQH8	NU188_MOUSE	Nucleoporin NUP188	18.1321	12.9107	15.6195	18.9198	19.0648	18.8197	18.2697	12.9107	12.9107	12.9107	12.9107	18.7584	12.9107	18.6567	16.8337	TRUE	6	-6.10472	-0.324117	-3.21442	0.849811	0.0320706	-9.2819	TRUE	-0.246872	5.53373	2.64343	0.401752	0.069614	6.24816	FALSE	-4.12608	1.65452	-1.23578	0.90734	0.370695	-2.35509	FALSE	3.18195	8.53375	5.85785	0.0264178
4951	Q9D710	Tmx2	8	7	Q9D710;D3Z2J6	TMX2_MOUSE	Thioredoxin-related transmembrane protein 2	19.5537	18.7399	19.923	20.0264	20.2625	20.1308	19.7649	19.4855	12.9107	19.2008	12.9107	20.0169	19.6993	20.0812	20.2467	TRUE	2	-3.75608	2.47485	-0.640616	1	0.66275	-1.55899	FALSE	0.163159	6.39409	3.27863	0.392094	0.0406822	9.70431	TRUE	-3.72094	2.50999	-0.605478	1	0.680065	-1.52148	FALSE	1.03488	6.8036	3.91924	0.0996128
3481	Q8BX09	Rbbp5	4	4	Q8BX09;A0A087WST2;A0A0R4J2B6;Q8BX09-2	RBBP5_MOUSE	Retinoblastoma-binding protein 5	18.7658	12.9107	18.0168	18.3744	18.037	18.5384	18.0929	12.9107	12.9107	18.2479	12.9107	18.219	18.4057	17.8833	18.0184	TRUE	4	-4.79563	1.40314	-1.69625	0.849811	0.256777	-3.24057	FALSE	-0.779953	5.41882	2.31943	0.508838	0.129241	4.99135	FALSE	-4.66658	1.53218	-1.5672	0.859472	0.29289	-2.96329	FALSE	1.14621	6.88515	4.01568	0.0932157
786	O88393	Tgfbr3	9	9	O88393;A0A0R4J097	TGBR3_MOUSE	Transforming growth factor beta receptor type 3	19.969	21.3739	20.3675	20.5593	20.5284	20.4671	20.6421	20.6988	12.9107	20.4026	12.9107	20.4118	20.6302	20.5271	20.9206	TRUE	2	-3.66124	3.70306	0.0209123	1	0.990351	1.0146	FALSE	0.157304	7.52161	3.83945	0.392094	0.0422649	14.315	TRUE	-3.73442	3.62988	-0.0522696	1	0.975885	-1.03689	FALSE	0.409533	7.22755	3.81854	0.126279
2101	Q3U487	Hectd3	12	10	Q3U487	HECD3_MOUSE	E3 ubiquitin-protein ligase HECTD3	20.4851	19.7327	20.1873	20.4365	20.5348	20.444	20.3172	20.2541	12.9107	20.6474	12.9107	20.743	20.3989	20.46	20.6883	TRUE	2	-3.90973	3.31351	-0.298113	1	0.860562	-1.22954	FALSE	-0.157302	7.06594	3.45432	0.393794	0.0592459	10.9611	FALSE	-4.04914	3.1741	-0.437519	1	0.796709	-1.35427	FALSE	0.408721	7.09614	3.75243	0.126078
5501	Q9R1C7;Q9R1C7-2	Prpf40a	19	16	Q9R1C7;Q9R1C7-2;A0A1B0GRU8;A0A6Q6PUT5	PR40A_MOUSE	Pre-mRNA-processing factor 40 homolog A	20.6413	20.9682	20.6303	20.7271	20.4414	20.711	20.3089	20.5082	12.9107	20.6211	12.9107	20.5347	20.8248	20.5932	20.5663	TRUE	2	-3.45893	3.85786	0.199465	1	0.907596	1.14827	FALSE	0.350526	7.66732	4.00892	0.392094	0.0342313	16.0993	TRUE	-3.54156	3.77524	0.11684	1	0.945783	1.08436	FALSE	0.422441	7.19648	3.80946	0.125899
5317	Q9JKY0	Cnot9	2	2	Q9JKY0	CNOT9_MOUSE	CCR4-NOT transcription complex subunit 9	18.1911	12.9107	17.6618	18.0869	17.6842	18.1312	17.5238	17.3633	12.9107	12.9107	12.9107	17.9033	17.9403	18.0931	17.7362	TRUE	4	-4.32055	1.1166	-1.60197	0.849811	0.223982	-3.03558	FALSE	-0.487858	4.94929	2.23072	0.461576	0.0992562	4.69367	FALSE	-4.38227	1.05488	-1.66369	0.856699	0.207701	-3.16827	FALSE	1.31578	6.3496	3.83269	0.0811455
3339	Q8BMG7	Rab3gap2	33	30	Q8BMG7;A0A0A6YWM5;E9QKE4;Q8BMG7-2	RBGPR_MOUSE	Rab3 GTPase-activating protein non-catalytic subunit	20.5502	22.2562	20.7648	20.8399	20.9816	21.0374	21.055	20.7844	12.9107	20.4756	12.9107	20.9076	20.247	20.6527	20.8675	TRUE	2	-3.53199	3.95585	0.211928	1	0.904084	1.15823	FALSE	0.676152	8.164	4.42007	0.392094	0.0243591	21.4079	TRUE	-3.22222	4.26563	0.521707	1	0.767086	1.43565	FALSE	0.741948	7.67435	4.20815	0.122892
4630	Q9CQ26	Stambp	8	7	Q9CQ26	STABP_MOUSE	STAM-binding protein	20.4941	21.3741	20.5159	20.5521	20.6344	20.3064	20.7244	20.5449	12.9107	20.6176	12.9107	20.7224	20.4202	20.7174	20.7327	TRUE	2	-3.43843	3.9192	0.240388	1	0.889378	1.18131	FALSE	0.369921	7.72755	4.04874	0.392094	0.0335899	16.5498	TRUE	-3.53226	3.82537	0.146554	1	0.932405	1.10692	FALSE	0.402428	7.21427	3.80835	0.126418
1451	P52623	Uck1	2	2	Q99PM9;P52623;A2AN37;A0A0A6YXG9;A0A0B4J1E5;F7CBX2	UCK1_MOUSE	Uridine-cytidine kinase 1	18.343	12.9107	18.5649	18.7798	12.9107	18.4993	18.6949	12.9107	12.9107	12.9107	12.9107	12.9107	18.7297	17.8921	17.7242	TRUE	7	-4.49289	3.263	-0.614941	1	0.736213	-1.5315	FALSE	-0.182402	7.57349	3.69554	0.393794	0.0600501	12.956	FALSE	-4.08592	3.66997	-0.207978	1	0.9091	-1.15507	FALSE	0.720205	7.90076	4.31048	0.122892
1217	P30051	Tead1	7	6	P30051;P70210;Q62296;A0A0R4IZY5;A0A0R4J1U4;A0A3F2YNR7;E9Q387;F6QIG2;F6TBI7;F6TTJ9;F6ZIM6;F7B3M8;F8VPU0;Q3USK5;Q62296-2;E9PVS2;E9PZ73;E9QAK6;Q3UFP5;Q6PAQ8	TEAD1_MOUSE	Transcriptional enhancer factor TEF-1	21.0229	19.561	20.3109	20.5954	20.2038	20.1652	20.0152	20.0765	12.9107	19.6013	12.9107	20.5644	20.2796	19.9805	20.2982	TRUE	2	-3.30774	3.41451	0.0533874	1	0.973018	1.0377	FALSE	0.562365	7.28461	3.92349	0.392094	0.0256992	15.1736	TRUE	-3.34353	3.37871	0.0175891	1	0.991109	1.01227	FALSE	0.758306	6.9819	3.8701	0.121561
4557	Q99LL3	Chst12	7	6	Q99LL3	CHSTC_MOUSE	Carbohydrate sulfotransferase 12	20.6591	20.115	20.7416	20.8215	20.289	20.4685	20.2546	20.651	12.9107	20.6867	12.9107	20.7734	20.7721	20.5589	20.6827	TRUE	2	-3.66667	3.76032	0.0468216	1	0.97858	1.03299	FALSE	0.00196394	7.42896	3.71546	0.392094	0.0498966	13.1361	TRUE	-3.90505	3.52194	-0.191554	1	0.912554	-1.14199	FALSE	0.230609	7.10667	3.66864	0.132335
5181	Q9ERG0	Lima1	28	24	Q9ERG0;Q9ERG0-2	LIMA1_MOUSE	LIM domain and actin-binding protein 1	20.57	21.1361	20.4439	20.841	20.8331	21.1509	20.6456	20.6306	12.9107	20.7034	12.9107	20.4926	20.6717	20.8025	20.8367	TRUE	2	-3.86405	3.56206	-0.150997	1	0.931002	-1.11034	FALSE	0.214769	7.64088	3.92782	0.392094	0.0398102	15.2192	TRUE	-3.69724	3.72886	0.0158095	1	0.992766	1.01102	FALSE	0.6412	7.51644	4.07882	0.124274
5533	Q9WTU0	Phf2	11	10	Q9WTU0	PHF2_MOUSE	Lysine-specific demethylase PHF2	21.3667	21.5734	20.9033	20.6044	20.7337	20.9752	20.5391	21.1159	12.9107	20.8537	12.9107	21.1765	20.6419	20.6574	20.9757	TRUE	2	-3.29695	4.43302	0.568032	1	0.754795	1.4825	FALSE	0.468448	8.19842	4.33343	0.392094	0.0309283	20.1601	TRUE	-3.44672	4.28325	0.418264	1	0.817943	1.33632	FALSE	0.18712	7.34368	3.7654	0.135938
2995	Q7TPS5	C2cd5	16	15	Q7TPS5;A0A0N4SW93;Q7TPS5-2;Q7TPS5-3;E9Q026	C2CD5_MOUSE	C2 domain-containing protein 5	20.5636	19.8385	20.8916	20.9202	20.8396	20.9531	20.8308	20.6447	12.9107	20.8978	12.9107	20.6179	20.7153	20.6819	21.0108	TRUE	2	-4.2236	3.3142	-0.454699	1	0.797523	-1.3705	FALSE	-0.178633	7.35916	3.59026	0.393794	0.0601341	12.0442	FALSE	-4.09417	3.44363	-0.325271	1	0.854287	-1.2529	FALSE	0.555642	7.53429	4.04496	0.125058
732	O70228	Atp9a	8	8	O70228;A2AQC3;Q8C288;Q8C4G3	ATP9A_MOUSE	Probable phospholipid-transporting ATPase IIA	19.3153	12.9107	20.5876	20.6598	20.7593	19.9303	19.8828	19.7549	12.9107	12.9107	19.0758	20.6322	19.0421	20.3556	20.2975	TRUE	3	-6.92299	1.51597	-2.70351	0.849811	0.188486	-6.51385	FALSE	-2.77795	5.66102	1.44154	0.723237	0.471773	2.7161	FALSE	-6.69681	1.74216	-2.47732	0.856699	0.225579	-5.56863	FALSE	0.238565	8.05153	4.14505	0.134017
3266	Q8BHS6	Armcx3	3	3	Q8BHS6	ARMX3_MOUSE	Armadillo repeat-containing X-linked protein 3	18.679	12.9107	18.4288	17.3803	17.9683	18.3839	17.486	12.9107	12.9107	17.8135	12.9107	18.2176	17.3596	18.41	18.2418	TRUE	4	-4.18052	1.91685	-1.13184	0.94016	0.435118	-2.19137	FALSE	-0.512234	5.58513	2.53645	0.452847	0.0951244	5.80159	FALSE	-4.43314	1.66423	-1.38446	0.88311	0.342737	-2.61073	FALSE	0.845753	6.49081	3.66828	0.112298
5572	Q9WUR2;Q9WUR2-2	Eci2	8	6	Q9WUR2;Q9WUR2-2;E9PUY9;E9PVM6;E9PYA9;E9PYC6;E9Q7A8;E9Q858;Q3TCD4	ECI2_MOUSE	Enoyl-CoA delta isomerase 2	20.485	23.912	20.7176	20.2099	20.7387	20.2709	20.5824	20.2122	12.9107	20.645	12.9107	20.1525	20.6295	20.8631	20.7188	TRUE	2	-2.57115	5.07999	1.25442	0.992677	0.489408	2.38571	FALSE	1.20967	8.86081	5.03524	0.392094	0.0140516	32.7913	TRUE	-2.71162	4.93952	1.11395	1	0.538462	2.16437	FALSE	0.239038	7.32262	3.78083	0.132313
515	G5E8V9-2	Arfip1	5	5	G5E8V9;E9QAY5;G5E8V9-2;G5E8V9-3	ARFP1_MOUSE	Isoform 2 of Arfaptin-1	19.2721	12.9107	19.48	19.2967	20.0479	19.5548	20.2754	18.9736	12.9107	19.6141	12.9107	19.723	19.9083	20.2569	20.2251	TRUE	3	-6.54824	1.40273	-2.57276	0.849811	0.184393	-5.94945	FALSE	-2.85681	5.09417	1.11868	0.750045	0.551999	2.17149	FALSE	-6.78287	1.1681	-2.80738	0.856699	0.15021	-7.00014	FALSE	0.0108519	7.37203	3.69144	0.148275
1504	P56183;P56183-2;P56183-3	Rrp1	3	3	P56183;P56183-2;P56183-3;A0A1W2P7C5	RRP1_MOUSE	Ribosomal RNA processing protein 1 homolog A	18.5184	12.9107	17.6256	18.237	17.825	18.009	18.3386	12.9107	12.9107	12.9107	12.9107	12.9107	17.3898	18.2129	18.8402	TRUE	6	-4.77515	1.27348	-1.75083	0.849811	0.231739	-3.36553	FALSE	0.41658	6.46521	3.4409	0.392094	0.028944	10.8596	TRUE	-3.51117	2.53747	-0.486851	1	0.732384	-1.40138	FALSE	2.39176	7.9917	5.19173	0.0422983
3951	Q8R1A4-2	Dock7	60	52	Q8R1A4;A2A9M4;Q8R1A4-2;A0A0U1RNK7;A0A0U1RNY4;A2A9M5;E9PX48	DOCK7_MOUSE	Isoform 2 of Dedicator of cytokinesis protein 7	20.9106	19.7329	20.7074	21.1325	21.0949	21.1537	21.0919	20.7791	12.9107	19.9669	12.9107	20.8114	20.1552	20.5802	20.7492	TRUE	2	-4.27171	2.93587	-0.667918	1	0.694034	-1.58878	FALSE	0.204663	7.41224	3.80845	0.392094	0.0399762	14.0107	TRUE	-3.72747	3.48011	-0.123677	1	0.941749	-1.08951	FALSE	1.13991	7.81283	4.47637	0.103112
3415	Q8BTY1	Kyat1	9	7	Q8BTY1;A2AQY8;A2AQY9	KAT1_MOUSE	Kynurenine--oxoglutarate transaminase 1	20.8209	20.2135	20.4231	20.6562	20.8185	20.7077	20.3525	20.6485	12.9107	20.8358	12.9107	20.3681	20.9638	20.6918	21.029	TRUE	2	-3.89974	3.60396	-0.147891	1	0.933114	-1.10795	FALSE	-0.0924025	7.4113	3.65945	0.392094	0.0550471	12.6358	FALSE	-4.0292	3.47449	-0.277355	1	0.874978	-1.21197	FALSE	0.3338	7.28088	3.80734	0.128081
2371	Q5U5V2	Hykk	2	2	Q5U5V2;Q5U5V2-2	HYKK_MOUSE	Hydroxylysine kinase	20.107	19.1989	19.8787	20.2682	20.3912	20.4563	19.9037	20.1406	12.9107	19.8456	12.9107	20.6507	20.2516	20.1404	20.5135	TRUE	2	-3.93618	2.88287	-0.526654	1	0.742772	-1.44058	FALSE	-0.133206	6.68584	3.27632	0.393794	0.0582246	9.68878	FALSE	-4.07036	2.74868	-0.660838	1	0.680876	-1.581	FALSE	0.646366	6.95957	3.80297	0.122892
2449	Q61081	Cdc37	11	9	Q61081;A0A1L1STC0	CDC37_MOUSE	Hsp90 co-chaperone Cdc37	20.6013	20.5553	20.6097	20.3759	20.3675	20.2435	20.6368	20.523	12.9107	20.0025	12.9107	20.2902	20.7079	20.4143	20.6965	TRUE	2	-3.33688	3.70252	0.182822	1	0.911948	1.1351	FALSE	0.482354	7.52175	4.00205	0.392094	0.0290254	16.0228	TRUE	-3.45817	3.58123	0.0615331	1	0.970304	1.04357	FALSE	0.560623	7.07784	3.81923	0.124274
5067	Q9DBT5	Ampd2	15	13	Q9DBT5;A2AE27	AMPD2_MOUSE	AMP deaminase 2	21.3653	21.2552	21.4007	21.3743	21.1341	21.1103	21.2722	21.2933	12.9107	21.2606	12.9107	21.1136	20.965	21.0464	21.027	TRUE	2	-3.86982	4.10512	0.117649	1	0.949907	1.08497	FALSE	0.259095	8.23403	4.24656	0.392094	0.0386995	18.9821	TRUE	-3.68507	4.28987	0.3024	1	0.871774	1.23319	FALSE	0.437237	7.82059	4.12892	0.126418
1253	P35285	Rab22a	13	9	P35285;A2ARZ7	RB22A_MOUSE	Ras-related protein Rab-22A	20.5973	19.6648	20.7866	21.2213	20.8138	21.0111	20.7886	20.8011	12.9107	20.8836	12.9107	20.9221	20.7482	20.7696	20.8457	TRUE	2	-4.41575	3.19741	-0.609166	1	0.733894	-1.52538	FALSE	-0.333521	7.27964	3.47306	0.401966	0.0702037	11.1044	FALSE	-4.27844	3.33472	-0.471858	1	0.792103	-1.38689	FALSE	0.558017	7.60643	4.08223	0.125058
3032	Q80T32	Adgrd1	9	7	Q80T32;B2RXV6	AGRD1_MOUSE	Adhesion G-protein coupled receptor D1	19.7851	19.9378	20.6428	20.4368	20.6577	20.4703	20.7155	20.9773	12.9107	20.6838	12.9107	21.3999	20.4947	20.6029	20.7654	TRUE	2	-4.25355	3.35719	-0.448179	1	0.802225	-1.36432	FALSE	-0.55411	7.05662	3.25126	0.442607	0.0874754	9.52195	FALSE	-4.49923	3.1115	-0.693862	1	0.698712	-1.61761	FALSE	0.176351	7.22252	3.69944	0.136317
2796	Q6P8X1	Snx6	12	11	Q6P8X1;A0A1W2P701	SNX6_MOUSE	Sorting nexin-6	20.2661	19.9643	20.3309	19.2629	19.952	20.052	20.345	18.6028	12.9107	20.2984	12.9107	19.9175	20.0813	20.3398	20.1768	TRUE	2	-2.92239	3.49062	0.284117	1	0.85045	1.21767	FALSE	0.799981	7.21299	4.00648	0.392094	0.0184321	16.0721	TRUE	-3.14825	3.26475	0.0582481	1	0.969144	1.0412	FALSE	0.753721	6.69101	3.72237	0.120429
4612	Q99PV0	Prpf8	46	41	Q99PV0;B7ZC27	PRP8_MOUSE	Pre-mRNA-processing-splicing factor 8	20.2015	12.9107	19.5756	20.8174	21.2464	21.2533	20.6853	19.4869	12.9107	19.144	12.9107	20.4188	19.112	20.4582	20.2866	TRUE	3	-7.56817	0.692226	-3.43797	0.849811	0.0949767	-10.8376	FALSE	-2.68067	5.57974	1.44954	0.715665	0.460033	2.7312	FALSE	-6.63651	1.62389	-2.50631	0.856699	0.211306	-5.68165	FALSE	1.06369	8.71133	4.88751	0.116151
3108	Q80WQ2	Vac14	25	20	Q80WQ2	VAC14_MOUSE	Protein VAC14 homolog	20.9629	18.92	20.7603	21.1301	21.2257	21.2927	21.0453	21.0019	12.9107	20.2685	12.9107	21.0284	20.0153	20.8912	20.9839	TRUE	2	-4.74854	2.83039	-0.959078	1	0.592167	-1.94407	FALSE	-0.34801	7.23092	3.44145	0.404151	0.0713458	10.8638	FALSE	-4.30479	3.27414	-0.515327	1	0.772523	-1.42932	FALSE	0.892171	7.90889	4.40053	0.120429
2367	Q5U4C3	Scaf1	6	5	Q5U4C3	SFR19_MOUSE	Splicing factor, arginine/serine-rich 19	19.1215	18.0202	18.1512	19.1806	18.3145	18.6562	12.9107	12.9107	12.9107	12.9107	12.9107	12.9107	18.402	17.9039	18.2594	TRUE	6	-2.12401	4.45501	1.1655	0.962374	0.455861	2.24311	FALSE	2.2308	8.80983	5.52031	0.241716	0.00322398	45.8966	TRUE	-1.72753	4.8515	1.56199	0.869292	0.321998	2.9526	FALSE	1.30932	7.40031	4.35481	0.0907245
2208	Q3UTQ8	Cdkl5	5	5	Q3UTQ8;A0A0G2JGW6;A0A0G2JF79;A0A0G2JFE2;Q3UTQ8-2	CDKL5_MOUSE	Cyclin-dependent kinase-like 5	18.0403	12.9107	17.431	17.4751	17.8526	18.0044	17.4691	12.9107	12.9107	17.5952	12.9107	18.4112	17.6347	17.8837	18.2419	TRUE	4	-4.31768	1.17169	-1.57299	0.849811	0.236189	-2.97521	FALSE	-0.699157	4.79022	2.04553	0.510119	0.130683	4.12825	FALSE	-4.66025	0.829121	-1.91557	0.856699	0.15464	-3.77262	FALSE	1.07744	6.15961	3.61852	0.0909085
3774	Q8CJF7	Ahctf1	39	37	Q8CJF7	ELYS_MOUSE	Protein ELYS	20.8898	20.3666	20.4677	20.69	20.5069	20.7676	20.6828	20.6211	12.9107	20.3725	12.9107	20.7693	20.8153	20.4589	20.6228	TRUE	2	-3.71494	3.54065	-0.0871464	1	0.959205	-1.06227	FALSE	0.243153	7.49874	3.87095	0.392094	0.0383863	14.6309	TRUE	-3.71969	3.5359	-0.0918975	1	0.956983	-1.06577	FALSE	0.599409	7.31678	3.95809	0.124274
5206	Q9ESJ0	Xpo4	7	5	Q9ESJ0;A0A0R4J254;G3UX04	XPO4_MOUSE	Exportin-4	18.622	12.9107	12.9107	19.0835	19.1605	19.9923	18.4214	12.9107	12.9107	12.9107	12.9107	17.964	12.9107	18.4469	18.2042	TRUE	7	-7.52562	-1.17435	-4.34999	0.776556	0.0112935	-20.3928	TRUE	-1.27186	5.07941	1.90378	0.542981	0.216526	3.74191	FALSE	-5.24264	1.10863	-2.067	0.856699	0.182048	-4.19016	FALSE	3.3137	9.19383	6.25376	0.0306298
4045	Q8VBZ0	Dhrsx	4	4	Q8VBZ0	DHRSX_MOUSE	Dehydrogenase/reductase SDR family member on chromosome X homolog	12.9107	12.9107	17.4881	19.1678	17.4587	12.9107	18.8642	12.9107	12.9107	12.9107	12.9107	18.5406	18.4865	17.5881	12.9107	TRUE	8	-6.37668	1.04895	-2.66386	0.849811	0.14432	-6.33727	FALSE	-2.18699	5.23864	1.52583	0.656972	0.388961	2.87952	FALSE	-6.15779	1.26784	-2.44497	0.856699	0.177343	-5.44516	FALSE	0.75229	7.62709	4.18969	0.12289
4198	Q91VJ4	Stk38	8	8	Q91VJ4;A0A3B2W7T8;A0A3B2WAZ4;A0A3B2WD34	STK38_MOUSE	Serine/threonine-protein kinase 38	20.6612	19.8736	20.4713	20.7538	20.5788	20.2997	20.7215	20.4977	12.9107	20.5696	12.9107	20.3893	21.0465	20.7073	20.6361	TRUE	2	-3.91014	3.40398	-0.253078	1	0.882897	-1.19175	FALSE	-0.0438562	7.27027	3.61321	0.392094	0.0524006	12.2372	FALSE	-4.01648	3.29764	-0.359422	1	0.834374	-1.28291	FALSE	0.480502	7.25207	3.86628	0.125716
3479	Q8BWZ3	Naa25	7	7	Q8BWZ3;Q8BWZ3-2	NAA25_MOUSE	N-alpha-acetyltransferase 25, NatB auxiliary subunit	19.162	12.9107	18.9725	19.0028	18.6398	18.702	18.79	18.8506	12.9107	12.9107	12.9107	17.6071	18.8838	18.3802	18.6064	TRUE	4	-5.23449	1.6973	-1.76859	0.849811	0.288687	-3.40722	FALSE	-0.846506	6.08528	2.61939	0.5054	0.125834	6.14489	FALSE	-4.82024	2.11154	-1.35435	0.939963	0.412006	-2.55682	FALSE	1.17919	7.59677	4.38798	0.0982625
158	A2AB59	Arhgap27	4	4	A2AB59;A2AB59-2	RHG27_MOUSE	Rho GTPase-activating protein 27	17.2347	12.9107	16.9708	18.1245	18.1261	18.296	18.5953	12.9107	12.9107	16.9751	12.9107	17.6989	18.2089	17.7496	17.9462	TRUE	4	-4.96156	-0.198574	-2.58007	0.849811	0.0359698	-5.97968	TRUE	-0.602852	4.16014	1.77864	0.509721	0.129937	3.43103	FALSE	-4.57697	0.186021	-2.19547	0.856699	0.067692	-4.5804	FALSE	2.15388	6.56355	4.35871	0.0385532
264	B2RQG2	Phf3	4	4	B2RQG2	B2RQG2_MOUSE	PHD finger protein 3	20.1561	12.9107	20.0579	20.0469	17.8296	19.9034	20.0153	18.3068	12.9107	18.7937	12.9107	20.2172	19.8921	18.745	19.9765	TRUE	3	-5.76131	2.28021	-1.74055	0.862027	0.364958	-3.34163	FALSE	-2.04295	5.99857	1.97781	0.586017	0.305626	3.93894	FALSE	-6.02022	2.0213	-1.99946	0.859472	0.30059	-3.9985	FALSE	-0.0041395	7.44086	3.71836	0.14918
1752	P70303	Ctps2	11	11	P70303;A2AEQ5	PYRG2_MOUSE	CTP synthase 2	21.3318	20.8695	21.2791	21.2303	21.1245	21.2243	20.9449	21.1023	12.9107	21.201	12.9107	20.903	21.1465	20.8834	21.1011	TRUE	2	-3.90432	3.96253	0.0291024	1	0.98743	1.02038	FALSE	0.195522	8.06237	4.12895	0.392094	0.0411132	17.4959	TRUE	-3.78181	4.08504	0.151619	1	0.93459	1.11082	FALSE	0.458201	7.74149	4.09984	0.125899
3890	Q8K448	Abca5	19	15	Q8K448;A2AEP5;A2AEP6	ABCA5_MOUSE	Cholesterol transporter ABCA5	20.1383	19.5808	20.2454	20.8815	20.6271	20.5979	20.4968	20.518	12.9107	19.5132	12.9107	20.9611	19.9896	20.5644	20.2549	TRUE	2	-4.09991	2.77451	-0.662698	1	0.682452	-1.58304	FALSE	0.0878023	6.96222	3.52501	0.392094	0.0452277	11.5115	TRUE	-3.89157	2.98284	-0.454365	1	0.77869	-1.37018	FALSE	1.00547	7.36994	4.18771	0.108416
2256	Q4LDD4;Q4LDD4-2	Arap1	19	18	Q4LDD4;Q4LDD4-2;Q4LDD4-3	ARAP1_MOUSE	Arf-GAP with Rho-GAP domain, ANK repeat and PH domain-containing protein 1	20.8199	20.0579	20.4393	20.9927	20.9192	20.7647	20.9743	20.6541	12.9107	20.8643	12.9107	20.7687	20.6863	21.0033	20.8023	TRUE	2	-4.22749	3.28021	-0.473638	1	0.788486	-1.38861	FALSE	-0.149701	7.358	3.60415	0.393794	0.0584079	12.1606	FALSE	-4.12992	3.37778	-0.376068	1	0.831225	-1.2978	FALSE	0.602397	7.55317	4.07779	0.124274
3833	Q8K212	Pacs1	14	13	Q8K212	PACS1_MOUSE	Phosphofurin acidic cluster sorting protein 1	20.3709	20.721	20.6102	20.9366	20.4748	20.9566	20.6059	20.7107	12.9107	20.7223	12.9107	20.5416	20.8677	20.7622	21.0237	TRUE	2	-3.90882	3.55656	-0.176133	1	0.919978	-1.12985	FALSE	0.0210776	7.48646	3.75377	0.392094	0.0489058	13.4895	TRUE	-3.96413	3.50125	-0.231438	1	0.894996	-1.174	FALSE	0.474101	7.3857	3.9299	0.125716
3730	Q8CHC4	Synj1	20	17	Q8CHC4;D3Z656;E9Q7S0;F7BQW7	SYNJ1_MOUSE	Synaptojanin-1	20.6684	21.2837	20.2842	20.7473	20.3877	20.6939	20.6867	20.5324	12.9107	20.4299	12.9107	20.6359	20.7223	20.7016	20.674	TRUE	2	-3.5131	3.74623	0.116562	1	0.945484	1.08415	FALSE	0.419911	7.67925	4.04958	0.392094	0.0316185	16.5594	TRUE	-3.56766	3.69168	0.0620087	1	0.970981	1.04392	FALSE	0.572597	7.29343	3.93302	0.124274
3616	Q8C790;Q8C790-2	Fam221a	2	2	Q8C790;D3YVA9;Q8C790-2	F221A_MOUSE	Protein FAM221A	17.9803	12.9107	18.0268	18.1193	18.0961	18.1584	17.9238	12.9107	12.9107	12.9107	12.9107	12.9107	17.9405	18.4449	18.3122	TRUE	6	-4.74638	1.20945	-1.76846	0.849811	0.22061	-3.40691	FALSE	0.417345	6.37318	3.39526	0.392094	0.0286662	10.5214	TRUE	-3.57408	2.38175	-0.596163	1	0.671061	-1.51169	FALSE	2.40671	7.92074	5.16372	0.0420274
174	A2AI05;A2AI05-2	Ndor1	2	2	A2AI05;A2AI05-2;A2AI05-3;A0A2I3BQN1	NDOR1_MOUSE	NADPH-dependent diflavin oxidoreductase 1	18.0168	12.9107	12.9107	17.1766	12.9107	12.9107	12.9107	12.9107	12.9107	12.9107	12.9107	18.5809	18.2406	12.9107	17.886	TRUE	10	-2.82431	4.0954	0.635543	1	0.696601	1.55352	FALSE	-1.75781	5.16189	1.70204	0.586017	0.305588	3.2536	FALSE	-5.75171	1.16799	-2.29186	0.856699	0.174981	-4.89688	FALSE	-2.13671	4.2697	1.0665	0.557361
284	B9EJ80	Pdzd8	21	20	B9EJ80	PDZD8_MOUSE	PDZ domain-containing protein 8	20.4124	19.2352	20.518	20.4598	20.5665	20.53	20.2538	20.4971	12.9107	19.514	12.9107	20.7011	20.2758	20.4412	20.4111	TRUE	2	-3.83924	3.04458	-0.39733	1	0.80606	-1.31707	FALSE	0.155175	7.039	3.59709	0.392094	0.041872	12.1013	TRUE	-3.84403	3.0398	-0.402113	1	0.803779	-1.32144	FALSE	0.807826	7.18101	3.99442	0.120429
3524	Q8BZM1	Glmn	13	10	Q8BZM1;Q3T9A5	GLMN_MOUSE	Glomulin	20.0846	18.5316	19.6917	20.6124	20.7914	20.639	20.422	19.8899	12.9107	19.7484	12.9107	20.3696	20.1521	20.4186	20.5353	TRUE	2	-4.52963	2.16922	-1.18021	0.964865	0.458285	-2.26609	FALSE	-0.278327	6.42052	3.0711	0.401752	0.0689988	8.40412	FALSE	-4.28232	2.41653	-0.932896	1	0.556004	-1.9091	FALSE	1.15034	7.35227	4.2513	0.0979828
815	O88712;O88712-2	Ctbp1	11	11	O88712;P56546;Q91YZ2;A0A0J9YTW3;A0A0J9YU62;A0A0J9YUM4;E9PWQ9;E9Q0T4;O88712-2;O88712-3;P56546-2	CTBP1_MOUSE	C-terminal-binding protein 1	20.9886	20.3191	21.1529	20.8487	21.1744	20.9378	21.0493	20.7197	12.9107	21.1193	12.9107	20.7731	21.0003	21.0117	20.9108	TRUE	2	-4.01626	3.65154	-0.182357	1	0.91934	-1.13474	FALSE	0.0712102	7.73901	3.90511	0.392094	0.0464854	14.9815	TRUE	-3.93768	3.73012	-0.103781	1	0.954036	-1.07459	FALSE	0.537965	7.63697	4.08747	0.125351
4710	Q9CRC8	Lrrc40	13	12	Q9CRC8;A0A0R4J0W6	LRC40_MOUSE	Leucine-rich repeat-containing protein 40	20.896	20.8581	20.92	20.9623	20.8537	20.7396	20.7987	20.4885	12.9107	20.682	12.9107	20.5546	20.8553	20.826	20.809	TRUE	2	-3.61058	3.71614	0.0527837	1	0.975523	1.03726	FALSE	0.480042	7.80676	4.1434	0.392094	0.0297331	17.6721	TRUE	-3.53321	3.79351	0.130151	1	0.939701	1.09441	FALSE	0.699006	7.48223	4.09062	0.122892
4084	Q8VD62	Bles03	2	2	Q8VD62	CK068_MOUSE	UPF0696 protein C11orf68 homolog	20.495	20.497	19.7601	20.2887	20.5522	19.5713	20.9975	20.584	12.9107	20.8286	12.9107	20.906	20.7692	20.8715	20.7417	TRUE	2	-3.86314	3.65969	-0.101727	1	0.954077	-1.07306	FALSE	-0.319207	7.20363	3.44221	0.401752	0.0694674	10.8695	FALSE	-4.33281	3.19002	-0.571396	1	0.746863	-1.48596	FALSE	0.0615415	7.02633	3.54394	0.144342
1802	P84084	Arf5	7	4	P84084	ARF5_MOUSE	ADP-ribosylation factor 5	23.6319	22.0454	23.7993	23.8755	24.1959	24.0308	24.4245	23.0024	12.9107	22.4054	23.3813	23.9694	24.7578	24.5587	24.4719	TRUE	1	-5.18139	3.23582	-0.972784	1	0.624327	-1.96262	FALSE	-1.47468	6.94253	2.73392	0.542571	0.182855	6.65263	FALSE	-5.48918	2.92804	-1.28057	1	0.520662	-2.42935	FALSE	-0.189705	7.60312	3.70671	0.162534
5402	Q9QXZ0	Macf1	70	64	Q9QXZ0;Q9QXZ0-2;A0A0A0MQA6;A0A571BF93;A0A571BGC6;B1ARU4;F7ACR9;Q9QXZ0-3;Q9QXZ0-4;F6SHS0;F6XCT0	MACF1_MOUSE	Microtubule-actin cross-linking factor 1, isoforms 1/2/3/4	21.3258	20.5884	21.171	21.7159	21.5699	21.716	21.5166	21.368	12.9107	21.3702	12.9107	21.2304	20.695	21.1688	21.537	TRUE	2	-4.64945	3.44708	-0.601187	1	0.752326	-1.51696	FALSE	-0.15972	7.93681	3.88854	0.393794	0.0583116	14.8105	FALSE	-4.17761	3.91892	-0.129347	1	0.94576	-1.0938	FALSE	0.741767	8.2377	4.48973	0.122933
2480	Q61211	Eif2d	2	2	Q61211	EIF2D_MOUSE	Eukaryotic translation initiation factor 2D	17.1506	12.9107	17.5473	17.6564	19.1034	17.6241	17.9241	12.9107	12.9107	12.9107	12.9107	18.3584	18.1824	12.9107	18.269	TRUE	6	-5.09065	0.675662	-2.20749	0.849811	0.121408	-4.61872	FALSE	0.075704	5.84201	2.95886	0.392094	0.045101	7.77509	TRUE	-3.94377	1.82254	-1.06061	0.970364	0.439217	-2.08581	FALSE	2.49707	7.83563	5.16635	0.0404225
4739	Q9CWL8	Ctnnbl1	7	6	Q9CWL8	CTBL1_MOUSE	Beta-catenin-like protein 1	20.6074	18.9686	20.5347	20.6053	20.8244	20.6241	20.4459	20.3708	12.9107	20.3493	12.9107	20.9629	20.3752	20.7353	20.5492	TRUE	2	-4.20409	3.02812	-0.587986	1	0.729803	-1.50315	FALSE	-0.214537	7.01767	3.40157	0.393794	0.0629718	10.5675	FALSE	-4.23483	2.99738	-0.618725	1	0.716346	-1.53552	FALSE	0.641691	7.33741	3.98955	0.123749
3753	Q8CI75;Q8CI75-2	Dis3l2	28	23	Q8CI75;Q8CI75-2	DI3L2_MOUSE	DIS3-like exonuclease 2	20.5705	19.5256	20.6618	20.8917	20.9654	20.8972	20.6395	20.7014	12.9107	20.6385	12.9107	20.4665	20.7778	20.9091	21.0942	TRUE	2	-4.32805	3.13638	-0.595834	1	0.734505	-1.51135	FALSE	-0.269875	7.19455	3.46234	0.393969	0.0662002	11.0222	FALSE	-4.29147	3.17295	-0.559262	1	0.75017	-1.47352	FALSE	0.602813	7.51353	4.05817	0.124274
4072	Q8VCN9	Tbcc	8	7	Q8VCN9;A0A0R4J0M1	TBCC_MOUSE	Tubulin-specific chaperone C	19.8102	20.135	20.1788	19.8979	20.4746	20.2051	20.4546	19.7546	12.9107	20.1833	12.9107	20.1484	20.4855	20.5751	20.6379	TRUE	2	-3.60494	3.17151	-0.216713	1	0.891703	-1.16208	FALSE	0.213298	6.98975	3.60152	0.392094	0.0390116	12.1385	TRUE	-3.80863	2.96782	-0.420404	1	0.791908	-1.3383	FALSE	0.68135	6.95512	3.81824	0.12289
1136	P23249	Mov10	2	2	P23249;D3YVL0;D3Z3E8;E9PW39	MOV10_MOUSE	Putative helicase MOV-10	18.058	12.9107	18.0034	12.9107	18.2036	18.0791	18.3191	12.9107	12.9107	12.9107	12.9107	12.9107	18.506	18.2278	18.0869	TRUE	7	-4.25249	3.14431	-0.554091	1	0.750216	-1.46824	FALSE	-0.285047	7.11176	3.41336	0.39718	0.0674228	10.6542	FALSE	-4.30721	3.08959	-0.60881	1	0.726609	-1.525	FALSE	0.543391	7.3915	3.96745	0.125058
719	O55222	Ilk	23	13	O55222;A0A1B0GR42;A0A1B0GRF6;D3YZA5	ILK_MOUSE	Integrin-linked protein kinase	21.3411	20.3964	21.475	20.7161	20.9731	20.9391	21.0898	20.6819	12.9107	21.107	12.9107	20.5289	20.991	21.0362	21.1505	TRUE	2	-3.69587	3.97851	0.141322	1	0.937496	1.10292	FALSE	0.331098	8.00548	4.16829	0.392094	0.0355562	17.9796	TRUE	-3.69301	3.98138	0.144185	1	0.936233	1.10511	FALSE	0.474418	7.57952	4.02697	0.125899
4824	Q9CZX0;Q9CZX0-2	Elp3	15	12	Q9CZX0;A0A286YDB8;Q9CZX0-2	ELP3_MOUSE	Elongator complex protein 3	21.4367	20.0579	21.2447	21.4084	21.142	21.0773	21.1515	21.3842	12.9107	21.3045	12.9107	21.1436	21.1617	20.9641	21.3488	TRUE	2	-4.3339	3.77045	-0.281728	1	0.882356	-1.21565	FALSE	-0.266611	7.83774	3.78556	0.393794	0.0645612	13.7901	FALSE	-4.29365	3.8107	-0.241474	1	0.899055	-1.1822	FALSE	0.315707	7.81888	4.06729	0.130195
3845	Q8K2C9	Hacd3	10	7	Q8K2C9	HACD3_MOUSE	Very-long-chain (3R)-3-hydroxyacyl-CoA dehydratase 3	20.0633	12.9107	19.5341	20.6837	20.5738	20.707	19.8916	20.2027	12.9107	18.9508	12.9107	20.0287	19.7923	20.4747	20.7994	TRUE	3	-7.16723	1.24462	-2.96131	0.849811	0.151323	-7.78829	FALSE	-2.94695	5.4649	1.25897	0.741635	0.527341	2.39325	FALSE	-6.97698	1.43487	-2.77106	0.856699	0.177146	-6.82608	FALSE	0.326351	8.11421	4.22028	0.130195
5644	Q9Z129;Q9Z129-2	Recql	6	5	Q9Z129;E9Q3N0;Q9Z129-2;F6S4D9	RECQ1_MOUSE	ATP-dependent DNA helicase Q1	19.7757	20.5729	20.1956	20.8792	21.0772	20.8163	20.672	20.6318	12.9107	21.0642	12.9107	20.8344	20.8957	20.9864	20.9389	TRUE	2	-4.47853	3.11893	-0.679799	1	0.704004	-1.60192	FALSE	-0.496655	7.1008	3.30207	0.431459	0.0827114	9.86332	FALSE	-4.53119	3.06627	-0.732459	1	0.682428	-1.66147	FALSE	0.464933	7.49881	3.98187	0.125899
1682	P63028	Tpt1	13	6	P63028;D3YU75	TCTP_MOUSE	Translationally-controlled tumor protein	20.7281	18.2992	20.355	20.429	20.8619	20.7241	20.4997	20.2065	12.9107	20.7543	12.9107	20.1346	21.0922	20.672	21.0673	TRUE	2	-4.57639	2.9072	-0.834591	1	0.6364	-1.78335	FALSE	-0.643241	6.84035	3.09855	0.456333	0.0965118	8.5656	FALSE	-4.68922	2.79437	-0.947426	1	0.592008	-1.92843	FALSE	0.468917	7.39737	3.93315	0.125899
5389	Q9QXK3;Q9QXK3-4	Copg2	23	17	Q9QXK3;Q9QXK3-4	COPG2_MOUSE	Coatomer subunit gamma-2	21.3527	20.9025	21.3433	21.2717	21.358	21.4266	21.3844	21.3643	12.9107	21.1937	12.9107	21.5468	20.5004	21.121	21.4031	TRUE	2	-4.16967	3.8484	-0.160635	1	0.932014	-1.11778	FALSE	0.0956477	8.11372	4.10468	0.392094	0.045529	17.2041	TRUE	-3.95233	4.06574	0.0567031	1	0.975973	1.04009	FALSE	0.553673	7.97696	4.26532	0.125351
2045	Q3TLS3	Gdpgp1	6	6	Q3TLS3	GDPP1_MOUSE	GDP-D-glucose phosphorylase 1	20.4554	19.1498	20.1779	20.4778	20.742	20.4159	20.7799	20.4283	12.9107	20.4042	12.9107	20.5406	20.7725	20.7742	20.7598	TRUE	2	-4.29073	2.93834	-0.676194	1	0.691329	-1.59792	FALSE	-0.350298	6.87878	3.26424	0.405459	0.0727429	9.60803	FALSE	-4.39862	2.83046	-0.784077	1	0.645604	-1.72199	FALSE	0.594022	7.28685	3.94043	0.124274
2254	Q4KMM3;Q4KMM3-2;Q4KMM3-3;Q4KMM3-4	Oxr1	37	26	Q4KMM3;Q4KMM3-2;Q4KMM3-3;Q4KMM3-4;A0A2R8VI09;A0A2R8W6N3;E9Q0A7	OXR1_MOUSE	Oxidation resistance protein 1	20.7922	20.1467	20.6783	20.7759	20.8181	21.0454	20.7763	20.964	12.9107	20.9243	12.9107	21.0323	21.1717	20.8682	20.836	TRUE	2	-4.15437	3.52459	-0.314893	1	0.861445	-1.24392	FALSE	-0.227842	7.45112	3.61164	0.393794	0.0629751	12.224	FALSE	-4.2775	3.40146	-0.438019	1	0.808288	-1.35474	FALSE	0.371863	7.4812	3.92653	0.127523
2089	Q3U284	Tmem231	2	2	Q3U284;A0A1D5RLM3	TM231_MOUSE	Transmembrane protein 231	16.6631	12.9107	17.5465	18.2825	18.118	17.8482	18.1491	12.9107	12.9107	12.9107	12.9107	18.5353	12.9107	18.3964	18.0018	TRUE	6	-5.19768	0.412307	-2.39269	0.849811	0.0879291	-5.25135	FALSE	-0.00889077	5.6011	2.7961	0.392094	0.0506242	6.94562	FALSE	-4.05926	1.55073	-1.25426	0.888097	0.349917	-2.38545	FALSE	2.59187	7.78571	5.18879	0.0380278
1976	Q0VGB7	Ppp4r2	3	3	Q0VGB7;A0A0N4SV05;A0A0R4J0U2	PP4R2_MOUSE	Serine/threonine-protein phosphatase 4 regulatory subunit 2	17.5227	12.9107	17.7108	17.5955	17.4946	17.9829	18.5632	12.9107	12.9107	12.9107	12.9107	12.9107	17.8628	17.8883	19.1829	TRUE	6	-4.83128	1.10931	-1.86098	0.849811	0.197778	-3.63255	FALSE	0.167107	6.10769	3.1374	0.392094	0.0400605	8.79937	TRUE	-3.88343	2.05716	-0.913132	1	0.516432	-1.88313	FALSE	2.24843	7.74834	4.99838	0.0433381
4448	Q99J23	Ghdc	4	3	Q99J23	GHDC_MOUSE	GH3 domain-containing protein	18.9292	18.1367	19.7327	19.3526	18.5107	18.0607	18.8198	19.225	12.9107	12.9107	12.9107	18.0778	18.9635	18.7566	18.4056	TRUE	3	-2.48822	2.98207	0.246925	1	0.847667	1.18668	FALSE	1.7085	7.17879	4.44364	0.241716	0.00400182	21.7605	TRUE	-2.35314	3.11714	0.381999	1	0.766575	1.30315	FALSE	1.66447	6.72897	4.19672	0.0609119
194	A2AQ19	Rtf1	7	7	A2AQ19	RTF1_MOUSE	RNA polymerase-associated protein RTF1 homolog	18.1747	12.9107	18.6787	18.6361	18.2412	18.1603	18.7124	17.8841	12.9107	12.9107	12.9107	18.0686	18.862	18.1105	17.8299	TRUE	4	-4.86812	1.16913	-1.8495	0.849811	0.2072	-3.60374	FALSE	-0.584645	5.45261	2.43398	0.472402	0.104621	5.40383	FALSE	-4.64838	1.38888	-1.62975	0.856699	0.262919	-3.09459	FALSE	1.48877	7.07818	4.28348	0.0791743
2003	Q32NY4	Cnnm3	19	16	Q32NY4;Q32NY4-2	CNNM3_MOUSE	Metal transporter CNNM3	20.0056	19.0996	20.5853	20.7999	20.83	20.6387	20.3687	20.2642	12.9107	19.6658	12.9107	20.5541	20.1989	20.7971	20.4567	TRUE	2	-4.18461	2.65961	-0.762501	1	0.636745	-1.69643	FALSE	0.0368658	6.88108	3.45897	0.392094	0.0479322	10.9965	TRUE	-4.02701	2.81721	-0.604897	1	0.707443	-1.52087	FALSE	1.05322	7.38973	4.22148	0.105381
2346	Q5SV85	Synrg	4	4	Q5SV85;Q5SV85-2;V9GX40;V9GXD9	SYNRG_MOUSE	Synergin gamma	18.7292	12.9107	18.7549	18.3108	18.1332	19.1467	18.4832	12.9107	12.9107	12.9107	12.9107	19.145	18.4817	12.9107	17.3775	TRUE	6	-4.99278	1.55239	-1.7202	0.849811	0.275096	-3.29481	FALSE	0.615026	7.1602	3.88761	0.392094	0.0236488	14.8009	TRUE	-3.453	3.09217	-0.180416	1	0.906573	-1.13321	FALSE	2.57798	8.63763	5.60781	0.0422983
2835	Q6PDJ6	Fbxo42	4	4	Q6PDJ6	FBX42_MOUSE	F-box only protein 42	18.695	12.9107	17.2645	18.1357	18.7208	18.1896	18.1134	18.7138	12.9107	12.9107	12.9107	18.3791	18.0644	18.3753	18.9002	TRUE	4	-5.1717	1.17196	-1.99987	0.849811	0.195135	-3.99964	FALSE	-1.24323	5.10042	1.9286	0.542981	0.210451	3.80685	FALSE	-5.31155	1.0321	-2.13972	0.856699	0.167758	-4.40678	FALSE	0.991924	6.86501	3.92847	0.10365
3836	Q8K268	Abcf3	22	18	Q8K268	ABCF3_MOUSE	ATP-binding cassette sub-family F member 3	20.8928	21.2146	20.7103	20.8774	20.7008	20.8106	20.7257	20.655	12.9107	20.7423	12.9107	20.723	21.0149	20.8525	20.9035	TRUE	2	-3.55875	3.88005	0.160648	1	0.92673	1.11779	FALSE	0.415204	7.854	4.1346	0.392094	0.0321357	17.5646	TRUE	-3.65363	3.78516	0.0657666	1	0.969965	1.04664	FALSE	0.530461	7.41745	3.97395	0.125058
1322	P42859	Htt	23	22	G3X9H5;P42859;P42859-2	HD_MOUSE	Huntingtin	20.4195	21.5072	20.2234	21.1529	21.4846	21.4923	21.3339	20.226	12.9107	12.9107	21.5388	21.2045	20.7064	20.9786	20.9746	TRUE	2	-4.50825	3.20972	-0.649267	1	0.720854	-1.56837	FALSE	-0.0388193	7.67915	3.82016	0.392094	0.0520065	14.1249	FALSE	-4.10833	3.60964	-0.249343	1	0.890605	-1.18867	FALSE	0.896707	8.04216	4.46943	0.120794
5113	Q9DCU9	Hoga1	2	2	Q9DCU9;E9Q1R2	HOGA1_MOUSE	4-hydroxy-2-oxoglutarate aldolase, mitochondrial	20.3499	19.5558	20.8581	20.945	20.4853	21.4139	20.6589	19.623	12.9107	20.1006	12.9107	20.0986	20.763	20.3884	20.578	TRUE	2	-3.99865	2.75634	-0.621151	1	0.696261	-1.5381	FALSE	0.490888	7.24588	3.86838	0.392094	0.0280744	14.6049	TRUE	-3.57986	3.17513	-0.202369	1	0.898507	-1.15059	FALSE	1.36258	7.61649	4.48953	0.0905263
5196	Q9ES28;Q9ES28-2;Q9ES28-3;Q9ES28-4;Q9ES28-7;Q9ES28-8	Arhgef7	20	17	Q9ES28;Q8K4I3;Q9ES28-2;Q9ES28-3;Q9ES28-4;Q9ES28-5;Q9ES28-6;Q9ES28-7;Q9ES28-8;A0A0R4J0X8;F6WMJ3;A0A1B0GRS3;D3Z0V2;H3BJ53	ARHG7_MOUSE	Rho guanine nucleotide exchange factor 7	21.364	21.6592	21.2811	20.9493	20.9339	20.8725	20.9575	20.9731	12.9107	21.116	12.9107	21.0437	20.9789	21.0727	21.1058	TRUE	2	-3.37266	4.3856	0.506469	1	0.781336	1.42057	FALSE	0.578018	8.33628	4.45715	0.392094	0.0276638	21.9652	TRUE	-3.49463	4.26363	0.3845	1	0.832984	1.30541	FALSE	0.359303	7.54206	3.95068	0.127797
3390	Q8BRH0	Tmtc3	4	4	Q8BRH0;G5E8C4	TMTC3_MOUSE	Protein O-mannosyl-transferase TMTC3	17.4934	12.9107	17.8452	18.3236	17.8607	17.9294	17.8062	16.7221	12.9107	12.9107	12.9107	18.0207	17.3151	18.4189	17.9965	TRUE	4	-4.38879	0.595046	-1.89687	0.849811	0.123379	-3.72405	FALSE	-0.272346	4.71149	2.21957	0.415077	0.076255	4.65755	FALSE	-4.34663	0.637208	-1.85471	0.856699	0.131144	-3.61679	FALSE	1.80938	6.42351	4.11645	0.0451866
5381	Q9QX60;Q9QX60-2	Dguok	2	2	Q9QX60;Q9QX60-2;A0A0U1RPX3;Q504N4	DGUOK_MOUSE	Deoxyguanosine kinase, mitochondrial	20.644	19.5699	19.7206	20.5425	20.8683	19.3284	20.9639	20.2739	12.9107	20.7629	12.9107	20.8691	20.7829	20.753	20.764	TRUE	2	-4.15293	3.25778	-0.44757	1	0.797285	-1.36374	FALSE	-0.441694	6.96902	3.26366	0.421568	0.079179	9.60417	FALSE	-4.51938	2.89133	-0.814022	1	0.64144	-1.75811	FALSE	0.280739	7.14172	3.71123	0.130195
701	O55047-2	Tlk2	3	2	O55047;Q8C0V0;Q9WUT3;B1ASU9;B7ZC85;O55047-2;O55047-3;A0A338P701	TLK2_MOUSE	Isoform 2 of Serine/threonine-protein kinase tousled-like 2	18.315	18.6713	18.1606	18.5015	18.1531	18.2128	18.24	12.9107	12.9107	17.7307	12.9107	18.3971	18.1183	18.0073	18.2634	TRUE	3	-1.93485	2.14572	0.105434	1	0.912398	1.07582	FALSE	2.22631	6.30688	4.2666	0.241716	0.000633911	19.2475	TRUE	-1.85454	2.22603	0.185744	1	0.846403	1.1374	FALSE	2.27223	6.0501	4.16116	0.0254106
5238	Q9JHR7	Ide	24	20	Q9JHR7;Q8CGB9	IDE_MOUSE	Insulin-degrading enzyme	21.0604	20.7304	21.1601	21.2312	21.3255	21.3055	21.1789	21.2212	12.9107	20.8029	12.9107	21.0433	20.8066	20.9958	21.3232	TRUE	2	-4.14728	3.59408	-0.2766	1	0.879109	-1.21134	FALSE	0.151638	7.893	4.02232	0.392094	0.0428609	16.2494	TRUE	-3.92927	3.8121	-0.058585	1	0.974289	-1.04144	FALSE	0.715364	7.88247	4.29892	0.122892
1269	P35821	Ptpn1	15	11	P35821	PTN1_MOUSE	Tyrosine-protein phosphatase non-receptor type 1	21.1839	19.8846	21.0264	21.3297	20.7853	21.0886	20.9959	21.132	12.9107	21.2681	12.9107	20.9904	21.2667	21.2151	21.0924	TRUE	2	-4.33522	3.63205	-0.351584	1	0.851033	-1.27596	FALSE	-0.340695	7.62658	3.64294	0.401752	0.0696433	12.4921	FALSE	-4.4265	3.54078	-0.442863	1	0.813079	-1.3593	FALSE	0.306394	7.68266	3.99453	0.130195
1500	P55772	Entpd1	5	5	P55772;D6RHQ2;Q8CDV7;D6RFA9	ENTP1_MOUSE	Ectonucleoside triphosphate diphosphohydrolase 1	19.825	19.5245	19.6367	19.1834	18.7963	19.3999	18.7638	19.2559	12.9107	12.9107	12.9107	18.9708	18.2426	18.8896	18.2681	TRUE	3	-2.04542	3.29788	0.62623	1	0.619502	1.54353	FALSE	2.49347	7.83677	5.16512	0.241716	0.00116844	35.8803	TRUE	-1.60236	3.74095	1.06929	0.927963	0.401087	2.09841	FALSE	2.06542	7.01236	4.53889	0.0428881
4128	Q8VE96	Slc35f6	5	4	Q8VE96;A0A0G2JEG3	S35F6_MOUSE	Solute carrier family 35 member F6	19.5227	18.1817	20.5229	21.004	21.0869	20.8905	21.0651	19.9596	12.9107	19.5078	12.9107	20.9446	19.9649	20.4833	20.2852	TRUE	2	-4.97719	1.77212	-1.60253	0.849811	0.321963	-3.03676	FALSE	-0.287725	6.46158	3.08693	0.401752	0.0695731	8.49686	FALSE	-4.38506	2.36425	-1.0104	1	0.527238	-2.01447	FALSE	1.56514	7.81379	4.68946	0.0827681
4257	Q91WU4	Tmco4	3	3	Q91WU4;Q91WU4-2	TMCO4_MOUSE	Transmembrane and coiled-coil domain-containing protein 4	16.6419	12.9107	16.7321	16.8677	17.0084	17.9195	17.363	12.9107	12.9107	12.9107	12.9107	17.1027	17.6478	16.3556	16.9364	TRUE	5	-3.49248	-0.230352	-1.86142	0.849811	0.028542	-3.63364	TRUE	0.886503	4.14863	2.51757	0.284527	0.00556219	5.72616	TRUE	-3.21345	0.048682	-1.58238	0.856699	0.0561761	-2.99464	FALSE	2.86891	5.88906	4.37899	0.00615174
5724	Q9Z2Z6	Slc25a20	12	8	Q9Z2Z6	MCAT_MOUSE	Mitochondrial carnitine/acylcarnitine carrier protein	21.5636	21.8046	21.3465	21.1504	21.3061	21.6299	20.8506	21.3235	12.9107	21.389	12.9107	21.4594	21.0782	21.2552	21.1513	TRUE	2	-3.69956	4.37425	0.337344	1	0.858856	1.26343	FALSE	0.401227	8.47504	4.43814	0.392094	0.0337464	21.6776	TRUE	-3.70134	4.37248	0.335572	1	0.859589	1.26188	FALSE	0.36334	7.83824	4.10079	0.128057
1318	P42337	Pik3ca	8	7	P42337;D3YY41	PK3CA_MOUSE	Phosphatidylinositol 4,5-bisphosphate 3-kinase catalytic subunit alpha isoform	19.3486	12.9107	18.7022	19.098	19.0113	19.2705	19.096	19.0373	12.9107	12.9107	12.9107	19.0927	18.1676	18.133	18.7902	TRUE	4	-5.63848	1.37485	-2.13181	0.849811	0.210527	-4.38268	FALSE	-0.961841	6.05149	2.54483	0.520905	0.140158	5.83537	FALSE	-5.06541	1.94792	-1.55874	0.8896	0.352673	-2.94597	FALSE	1.4301	7.92318	4.67664	0.0905263
4092	Q8VDG3	Parn	14	12	Q8VDG3;A0A0R4J0P6	PARN_MOUSE	Poly(A)-specific ribonuclease PARN	20.7611	20.3277	20.4642	21.028	21.0463	20.8942	20.9605	20.6859	12.9107	20.7476	12.9107	20.8123	20.9652	20.8501	21.0458	TRUE	2	-4.19102	3.26187	-0.464578	1	0.790941	-1.37991	FALSE	-0.0225082	7.43038	3.70394	0.392094	0.0511959	13.0316	FALSE	-4.12712	3.32577	-0.400679	1	0.81909	-1.32013	FALSE	0.718497	7.61853	4.16851	0.122892
3350	Q8BMS9	Rassf2	4	4	Q8BMS9;A2APB1	RASF2_MOUSE	Ras association domain-containing protein 2	18.2334	12.9107	18.4523	18.2035	18.26	18.5247	18.0055	12.9107	12.9107	12.9107	12.9107	12.9107	18.068	18.4515	18.6418	TRUE	6	-4.83382	1.40117	-1.71632	0.849811	0.254102	-3.28598	FALSE	0.503958	6.73895	3.62145	0.392094	0.0262917	12.3074	TRUE	-3.60335	2.63164	-0.485858	1	0.740561	-1.40042	FALSE	2.45154	8.22402	5.33778	0.0422983
146	A2A690;A2A690-2	Tanc2	6	6	A2A690;A2A690-2;F6VP19	TANC2_MOUSE	Protein TANC2	18.7706	19.4678	18.2744	17.9669	18.6713	18.2912	18.5908	18.7008	12.9107	12.9107	12.9107	18.2821	18.6789	18.5453	18.3594	TRUE	3	-2.00806	2.92325	0.457594	1	0.693646	1.37325	FALSE	2.01379	6.9451	4.47945	0.241716	0.00185103	22.3074	TRUE	-2.09444	2.83687	0.371215	1	0.749036	1.29344	FALSE	1.7391	6.30461	4.02185	0.048097
5068	Q9DBU0	Tm9sf1	2	2	Q9DBU0;D3YWH4;D3Z6X7;D6RGM8;D3YYW1;D3Z279	TM9S1_MOUSE	Transmembrane 9 superfamily member 1	18.3221	12.9107	19.4217	20.1553	20.2617	19.6346	19.9452	18.7062	12.9107	18.1224	12.9107	19.7581	19.4937	19.8785	19.9623	TRUE	3	-6.6565	0.427786	-3.11436	0.849811	0.0796502	-8.65995	FALSE	-2.31981	4.76448	1.22233	0.720228	0.467414	2.33324	FALSE	-6.4305	0.653788	-2.88836	0.856699	0.101158	-7.40427	FALSE	1.0573	7.61608	4.33669	0.107705
2176	Q3UMR5	Mcu	7	5	Q3UMR5	MCU_MOUSE	Calcium uniporter protein, mitochondrial	20.543	20.8904	20.8162	20.7076	20.8023	20.0238	20.5343	20.1537	12.9107	20.8774	12.9107	20.5998	20.9526	20.8123	20.9334	TRUE	2	-3.41815	3.88394	0.232895	1	0.891993	1.17519	FALSE	0.385745	7.68783	4.03679	0.392094	0.0329129	16.4132	TRUE	-3.72566	3.57642	-0.0746186	1	0.965287	-1.05308	FALSE	0.423684	7.1841	3.80389	0.125899
1544	P58742	Aaas	7	7	P58742;A0A2R8VHX3	AAAS_MOUSE	Aladin	20.9287	20.2556	20.6822	21.0904	21.2271	21.2609	21.2369	21.3462	12.9107	20.9721	12.9107	21.378	21.1663	21.061	20.9989	TRUE	2	-4.52321	3.3599	-0.581654	1	0.753829	-1.49656	FALSE	-0.3543	7.52882	3.58726	0.404151	0.0708164	12.0191	FALSE	-4.47042	3.41269	-0.528867	1	0.775462	-1.4428	FALSE	0.519738	7.81809	4.16891	0.125716
4122	Q8VE62	Paip1	8	8	Q8VE62;F6Y616;D3Z3J6;G3UZ67	PAIP1_MOUSE	Polyadenylate-binding protein-interacting protein 1	20.7527	20.9643	20.9735	21.1067	21.1237	20.9186	21.095	21.305	12.9107	21.318	12.9107	21.2744	20.9186	21.3831	21.3429	TRUE	2	-4.17137	3.84307	-0.164151	1	0.930499	-1.12051	FALSE	-0.221469	7.79298	3.78575	0.393794	0.0619923	13.7919	FALSE	-4.34015	3.6743	-0.332926	1	0.859663	-1.25957	FALSE	0.239938	7.65987	3.94991	0.13309
2733	Q6GTM0	Ifit2	2	2	Q6GTM0	Q6GTM0_MOUSE	Ifit2 protein	21.2133	20.0295	20.8786	21.0468	20.8322	21.3105	21.1573	20.8967	12.9107	20.9428	12.9107	21.0303	20.8266	21.0511	21.2389	TRUE	2	-4.22487	3.46573	-0.379571	1	0.833663	-1.30096	FALSE	-0.0533709	7.63723	3.79193	0.392094	0.0527882	13.8511	FALSE	-4.1749	3.5157	-0.329603	1	0.855268	-1.25667	FALSE	0.611444	7.73156	4.1715	0.124274
4860	Q9D0R8	Lsm12	4	4	Q9D0R8	LSM12_MOUSE	Protein LSM12	20.86	20.7264	21.0206	20.3702	21.3156	20.7979	21.1401	20.8741	12.9107	21.207	12.9107	21.2702	21.0124	21.0979	21.0152	TRUE	2	-3.93039	3.85648	-0.0369586	1	0.983873	-1.02595	FALSE	-2.6356e-05	7.78684	3.89341	0.392094	0.0500013	14.8605	FALSE	-4.12335	3.66351	-0.229921	1	0.899961	-1.17277	FALSE	0.325747	7.53499	3.93037	0.129241
5322	Q9JL62	Gltp	6	4	Q9JL62;D3Z1H9	GLTP_MOUSE	Glycolipid transfer protein	20.0095	19.1785	20.2185	20.6159	20.1456	19.9467	20.6916	20.0409	12.9107	19.5751	12.9107	20.8893	20.6479	20.3603	20.041	TRUE	2	-3.89369	2.79809	-0.547801	1	0.728022	-1.46186	FALSE	0.0969374	6.78871	3.44283	0.392094	0.0446212	10.8741	TRUE	-4.02837	2.66341	-0.682481	1	0.665268	-1.6049	FALSE	0.892936	7.08832	3.99063	0.113938
4604	Q99P88	Nup155	25	21	Q99P88;A0A2R8VHH1	NU155_MOUSE	Nuclear pore complex protein Nup155	21.133	20.7051	20.876	21.4621	21.3933	21.6704	21.3805	20.7372	12.9107	20.5111	12.9107	21.0995	20.4204	20.9894	21.0864	TRUE	2	-4.26502	3.12128	-0.571872	1	0.742163	-1.48645	FALSE	0.444161	7.83046	4.13731	0.392094	0.0310445	17.5976	TRUE	-3.68736	3.69894	0.00578988	1	0.997336	1.00402	FALSE	1.28999	8.12837	4.70918	0.0966373
5576	Q9WUV2	St6galnac3	19	11	Q9WUV2;A0A0H2UKC4	SIA7C_MOUSE	Alpha-N-acetylgalactosaminide alpha-2,6-sialyltransferase 3	19.637	12.9107	19.8346	20.2051	19.8971	20.6699	20.1915	19.3579	12.9107	18.8103	12.9107	20.3443	20.2903	19.649	20.2426	TRUE	3	-6.76465	1.20431	-2.78017	0.849811	0.154732	-6.86932	FALSE	-2.52111	5.44785	1.46337	0.703999	0.439943	2.75751	FALSE	-6.65528	1.31368	-2.6708	0.856699	0.170278	-6.36783	FALSE	0.554623	7.93245	4.24353	0.125351
3930	Q8R0G9	Nup133	28	23	Q8R0G9	NU133_MOUSE	Nuclear pore complex protein Nup133	21.0624	20.1919	20.9306	20.9277	21.189	20.9881	21.0851	20.8543	12.9107	20.8411	12.9107	21.0638	20.937	21.0645	21.0019	TRUE	2	-4.11727	3.47883	-0.319219	1	0.85805	-1.24765	FALSE	0.0510468	7.64715	3.8491	0.392094	0.0474328	14.411	TRUE	-4.0866	3.5095	-0.288551	1	0.871547	-1.22141	FALSE	0.652005	7.68463	4.16832	0.124274
2746	Q6NS82;Q6NS82-3	Retreg2	6	5	Q6NS82;A0A087WPR9;Q6NS82-2;Q6NS82-3	RETR2_MOUSE	Reticulophagy regulator 2	20.55	20.5791	20.8587	20.3458	21.0181	20.7473	21.0972	21.0936	12.9107	20.3791	12.9107	20.9908	20.7735	21.1883	20.8959	TRUE	2	-3.89313	3.61412	-0.139506	1	0.936927	-1.10153	FALSE	0.0854923	7.59274	3.83912	0.392094	0.0457234	14.3116	TRUE	-4.05315	3.45409	-0.299531	1	0.865148	-1.23074	FALSE	0.503442	7.4538	3.97862	0.125499
4799	Q9CYU6	Dph7	3	3	Q9CYU6;Q9CYU6-2	DPH7_MOUSE	Diphthine methyltransferase	12.9107	12.9107	18.4858	18.7153	18.9849	18.0601	18.4466	19.3186	12.9107	12.9107	12.9107	18.864	18.1962	18.4559	19.1004	TRUE	5	-7.24048	-0.324883	-3.78268	0.849811	0.0344858	-13.7626	TRUE	-3.20139	3.71421	0.25641	0.917512	0.874594	1.1945	FALSE	-7.34288	-0.427281	-3.88508	0.835969	0.0306365	-14.775	TRUE	0.837792	7.24039	4.03909	0.119238
5262	Q9JIG4;Q9JIG4-2	Ppp1r3f	6	5	Q9JIG4;Q9JIG4-2	PPR3F_MOUSE	Protein phosphatase 1 regulatory subunit 3F	18.7961	12.9107	18.8302	18.2544	18.7038	18.6541	18.4453	19.1116	12.9107	12.9107	12.9107	18.8685	18.0697	19.2359	18.2374	TRUE	4	-5.14611	1.8086	-1.66875	0.849811	0.317083	-3.1794	FALSE	-1.0926	5.86211	2.38476	0.536177	0.161347	5.22256	FALSE	-5.2346	1.72011	-1.75725	0.859472	0.293172	-3.38053	FALSE	0.834104	7.27292	4.05351	0.119944
3983	Q8R2Y8	Ptrh2	6	6	Q8R2Y8	PTH2_MOUSE	Peptidyl-tRNA hydrolase 2, mitochondrial	20.8197	20.1327	20.8594	20.5833	20.8572	20.8359	21.3556	20.6299	12.9107	20.6838	12.9107	20.7584	21.3419	20.7388	20.8807	TRUE	2	-4.0247	3.41655	-0.304072	1	0.861927	-1.23462	FALSE	0.099543	7.5408	3.82017	0.392094	0.0450128	14.1249	TRUE	-4.04665	3.39461	-0.326019	1	0.852086	-1.25355	FALSE	0.679611	7.56887	4.12424	0.122933
5472	Q9R0I7	Ylpm1	3	3	Q9R0I7;D3YWX2;E9Q803	YLPM1_MOUSE	YLP motif-containing protein 1	17.5336	12.9107	17.5794	17.0208	17.7039	17.6077	17.916	12.9107	12.9107	17.187	12.9107	18.3998	18.0797	18.0499	17.9834	TRUE	4	-4.12587	1.01747	-1.5542	0.849811	0.213055	-2.9367	FALSE	-0.543509	4.59983	2.02816	0.482063	0.111642	4.07884	FALSE	-4.69195	0.451385	-2.12028	0.856699	0.0978179	-4.3478	FALSE	1.20145	5.96326	3.58236	0.0824271
2684	Q68FE2	Atg9a	4	4	Q68FE2;A0A087WP33	ATG9A_MOUSE	Autophagy-related protein 9A	17.875	12.9107	17.977	18.2861	18.6514	18.9694	17.5955	12.9107	12.9107	12.9107	12.9107	19.056	12.9107	18.5406	17.753	TRUE	6	-5.20978	0.967046	-2.12137	0.849811	0.160737	-4.35106	FALSE	0.255159	6.43199	3.34357	0.392094	0.0360793	10.1512	TRUE	-3.89926	2.27757	-0.810841	1	0.578586	-1.75423	FALSE	2.60563	8.32426	5.46494	0.0411604
2810	Q6PAM0	Prkab2	5	4	Q9R078;Q6PAM0	AAKB2_MOUSE	5'-AMP-activated protein kinase subunit beta-2	18.2474	12.9107	18.7802	18.0301	18.5483	18.2173	19.1068	12.9107	12.9107	19.0127	12.9107	18.674	18.6458	18.6315	18.4186	TRUE	4	-5.19639	1.53726	-1.82956	0.849811	0.259985	-3.5543	FALSE	-1.15691	5.57673	2.20991	0.539257	0.178656	4.62646	FALSE	-5.31321	1.42044	-1.94639	0.856699	0.232356	-3.85408	FALSE	0.9224	7.15655	4.03947	0.112545
4497	Q99KD5	Unc45a	16	15	Q99KD5;A0A5K1VVS7	UN45A_MOUSE	Protein unc-45 homolog A	21.4614	20.4546	21.2726	21.1857	21.2702	21.2561	21.1806	21.1111	12.9107	21.2104	12.9107	21.1036	21.1591	21.2325	21.2771	TRUE	2	-4.10826	3.78769	-0.160287	1	0.931115	-1.11751	FALSE	0.0791639	7.97511	4.02714	0.392094	0.0462161	16.3038	TRUE	-4.0782	3.81775	-0.130226	1	0.944007	-1.09446	FALSE	0.532311	7.84253	4.18742	0.125499
5575	Q9WUU9	Mcm3ap	7	7	Q9WUU9	GANP_MOUSE	Germinal-center associated nuclear protein	18.4774	12.9107	18.6157	18.1357	17.53	18.694	18.2108	17.7409	12.9107	12.9107	12.9107	18.7379	17.8965	18.0429	18.4515	TRUE	4	-4.494	1.54451	-1.47475	0.849811	0.308888	-2.77935	FALSE	-0.46956	5.56895	2.5497	0.447622	0.0907869	5.85511	FALSE	-4.63356	1.40495	-1.6143	0.856699	0.267335	-3.06163	FALSE	1.22915	6.81973	4.02444	0.0905263
1330	P43277	H1-3	3	3	P43277	H13_MOUSE	Histone H1.3	20.7657	19.5455	20.919	21.0911	20.7908	20.5896	21.2011	21.1692	12.9107	20.6545	12.9107	21.1079	21.4738	20.921	20.8072	TRUE	2	-4.37309	3.35684	-0.508127	1	0.77986	-1.4222	FALSE	-0.366183	7.36375	3.49878	0.405459	0.0721429	11.3042	FALSE	-4.53241	3.19751	-0.66745	1	0.71384	-1.58826	FALSE	0.428647	7.58517	4.00691	0.126341
721	O55229	Chkb	10	9	O55229;F6RRT7	CHKB_MOUSE	Choline/ethanolamine kinase	20.9356	19.7465	21.022	20.9702	21.3851	20.9892	20.8351	21.0318	12.9107	20.7574	12.9107	21.4635	21.0855	20.8432	20.8977	TRUE	2	-4.3252	3.37148	-0.476861	1	0.792177	-1.39171	FALSE	-0.182948	7.51373	3.66539	0.393794	0.0601674	12.688	FALSE	-4.35278	3.34389	-0.504446	1	0.780492	-1.41858	FALSE	0.579382	7.70512	4.14225	0.125058
3207	Q8BGF7;Q8BGF7-2;Q8BGF7-4	Pan2	5	5	Q8BGF7;Q8BGF7-2;Q8BGF7-3;Q8BGF7-4	PAN2_MOUSE	PAN2-PAN3 deadenylation complex catalytic subunit Pan2	17.9874	12.9107	17.9442	17.1389	12.9107	18.3466	12.9107	12.9107	12.9107	19.3481	12.9107	17.7923	19.1094	18.3792	19.4854	TRUE	6	-3.14007	5.04814	0.954031	1	0.621534	1.93728	FALSE	-2.3334	5.85481	1.76071	0.634053	0.367999	3.38864	FALSE	-6.50495	1.68326	-2.41085	0.856699	0.224287	-5.31786	FALSE	-2.98373	4.59708	0.806677	0.710409
3288	Q8BJF9	Chmp2b	2	2	Q8BJF9;A0A338P7L8	CHM2B_MOUSE	Charged multivesicular body protein 2b	12.9107	12.9107	12.9107	12.9107	18.2691	19.8005	18.5579	18.532	12.9107	12.9107	12.9107	18.1721	18.462	18.6404	18.6784	TRUE	7	-7.91195	-1.03577	-4.47386	0.845836	0.0149333	-22.2211	TRUE	-4.84342	2.03276	-1.40533	0.659718	0.391437	-2.64879	FALSE	-9.01564	-2.13946	-5.57755	0.447804	0.00404034	-47.754	TRUE	-0.114528	6.25158	3.06853	0.159219
3955	Q8R1G2	Cmbl	8	8	Q8R1G2;A0A2I3BPJ4;E0CXT6	CMBL_MOUSE	Carboxymethylenebutenolidase homolog	21.2665	19.1161	21.3024	21.1484	21.2512	21.0498	21.5823	21.5206	12.9107	21.4215	12.9107	21.2252	21.4292	21.3242	21.4977	TRUE	2	-4.86409	3.47152	-0.696287	1	0.722729	-1.62033	FALSE	-0.796988	7.53862	3.37082	0.469929	0.103677	10.3447	FALSE	-4.97524	3.36037	-0.807438	1	0.681013	-1.7501	FALSE	0.208466	7.92574	4.06711	0.13566
508	G5E895	Akr1b10	5	5	G5E895;S4R2G9	G5E895_MOUSE	Aldo-keto reductase family 1, member B10 (aldose reductase)	21.498	20.9948	21.5274	21.2475	21.3948	21.2134	21.3239	21.2742	12.9107	21.6046	12.9107	21.0216	21.3481	21.3229	21.7245	TRUE	2	-4.03071	4.12097	0.0451333	1	0.981188	1.03178	FALSE	0.0891783	8.24086	4.16502	0.392094	0.0458849	17.9389	TRUE	-4.09005	4.06162	-0.0142148	1	0.994074	-1.0099	FALSE	0.34639	7.89338	4.11988	0.129136
3805	Q8K0F1	Tbc1d23	7	7	Q8K0F1;A0A2I3BRD1	TBC23_MOUSE	TBC1 domain family member 23	20.597	20.4972	20.5493	20.6116	20.8951	20.9934	20.4149	20.0931	12.9107	20.7241	12.9107	20.7646	20.8174	20.8978	20.9148	TRUE	2	-3.77146	3.40953	-0.180965	1	0.91455	-1.13364	FALSE	0.297678	7.47866	3.88817	0.392094	0.0360378	14.8066	TRUE	-3.89135	3.28964	-0.300855	1	0.858477	-1.23187	FALSE	0.744984	7.39328	4.06913	0.122593
4098	Q8VDK1;Q8VDK1-2	Nit1	9	6	Q8VDK1;Q8VDK1-2	NIT1_MOUSE	Deaminated glutathione amidase	21.1612	20.8382	21.3001	20.7263	21.2404	20.9679	21.1025	20.7631	12.9107	20.7704	12.9107	21.0698	20.9579	21.2795	20.8212	TRUE	2	-3.66591	3.84708	0.090586	1	0.959048	1.0648	FALSE	0.504645	8.01763	4.26114	0.392094	0.0293421	19.1748	TRUE	-3.68875	3.82423	0.0677383	1	0.96937	1.04807	FALSE	0.692715	7.64838	4.17055	0.122892
3389	Q8BRG8;Q8BRG8-2;Q8BRG8-3	Tmem209	4	4	Q8BRG8;F8WGT2;Q8BRG8-2;Q8BRG8-3;Q8C214	TM209_MOUSE	Transmembrane protein 209	18.824	12.9107	18.5625	17.2971	18.2215	18.8309	18.2007	18.3828	12.9107	12.9107	12.9107	18.6909	18.7415	18.3995	18.0823	TRUE	4	-4.62185	1.87812	-1.37186	0.876589	0.376622	-2.58805	FALSE	-0.762991	5.73698	2.48699	0.498535	0.121593	5.60608	FALSE	-4.96284	1.53713	-1.71285	0.856699	0.273885	-3.27808	FALSE	0.849956	6.86776	3.85886	0.115086
4812	Q9CZL2	Fam241a	5	4	Q9CZL2;A0A0H2UKC2	F241A_MOUSE	Uncharacterized protein FAM241A	19.1382	12.9107	19.1228	18.7114	18.89	19.0167	18.0209	12.9107	12.9107	12.9107	12.9107	17.9693	18.5309	19.0329	12.9107	TRUE	6	-4.99465	1.78965	-1.6025	0.849811	0.324376	-3.03668	FALSE	0.754416	7.53872	4.14657	0.392094	0.0205718	17.7109	TRUE	-3.44584	3.33846	-0.0536924	1	0.973112	-1.03792	FALSE	2.60854	8.88958	5.74906	0.0428881
2050	Q3TNH5	Fam172a	13	11	Q3TNH5;E9QMA2;Q3TNH5-3	F172A_MOUSE	Cotranscriptional regulator FAM172A	21.3305	20.2384	21.3014	20.8564	21.2404	21.1951	21.2775	20.9222	12.9107	21.2971	12.9107	21.0009	21.2855	21.3457	21.2277	TRUE	2	-4.12168	3.7505	-0.185588	1	0.920039	-1.13728	FALSE	0.0105161	7.8827	3.94661	0.392094	0.0494795	15.4187	TRUE	-4.19427	3.67791	-0.258181	1	0.888959	-1.19597	FALSE	0.488083	7.77631	4.1322	0.125899
5075	Q9DBY1;Q9DBY1-2	Syvn1	3	3	Q9DBY1;A0A0R4J1R1;Q9DBY1-2;D3YZH4;D3Z1Y1;E9QQ99	SYVN1_MOUSE	E3 ubiquitin-protein ligase synoviolin	17.7667	12.9107	12.9107	18.6786	18.9002	19.337	18.7054	12.9107	12.9107	12.9107	12.9107	18.3943	12.9107	18.6393	18.5205	TRUE	7	-7.38781	-1.36409	-4.37595	0.693565	0.00804565	-20.7631	TRUE	-1.39317	4.63055	1.61869	0.561335	0.264989	3.07096	FALSE	-5.59868	0.425041	-2.58682	0.856699	0.0860112	-6.00773	FALSE	3.20619	8.78308	5.99464	0.0298732
1747	P70290	Mpp1	12	11	P70290;A2AN84;B7ZCL8;B7ZCM0	EM55_MOUSE	55 kDa erythrocyte membrane protein	21.2341	20.6619	21.1659	21.1186	21.249	20.9662	21.2119	21.0765	12.9107	21.4183	12.9107	21.076	21.5257	21.2448	21.3024	TRUE	2	-4.09877	3.86727	-0.115751	1	0.950659	-1.08354	FALSE	-0.0413698	7.92467	3.94165	0.392094	0.052073	15.3658	FALSE	-4.24958	3.71646	-0.266558	1	0.886724	-1.20293	FALSE	0.369841	7.74496	4.0574	0.127774
3667	Q8CDA1	Inpp5f	8	7	Q8CDA1	SAC2_MOUSE	Phosphatidylinositide phosphatase SAC2	21.4882	20.9889	20.9641	20.942	21.3467	21.0058	21.1053	21.2197	12.9107	21.2395	12.9107	21.2785	21.1958	21.2324	21.4077	TRUE	2	-3.9245	4.01867	0.0470863	1	0.979859	1.03318	FALSE	0.105342	8.04851	4.07692	0.392094	0.0450536	16.8763	TRUE	-4.10314	3.84002	-0.131561	1	0.94377	-1.09548	FALSE	0.352867	7.70681	4.02984	0.128081
3405	Q8BTG7-2	Ndrg4	2	2	Q8BTG7;Q8BTG7-2;Q8BTG7-3	NDRG4_MOUSE	Isoform 2 of Protein NDRG4	17.5767	12.9107	12.9107	12.9107	18.3318	18.3701	12.9107	12.9107	12.9107	12.9107	12.9107	12.9107	17.6565	18.8109	19.1009	TRUE	9	-5.11946	2.78983	-1.16481	1	0.533863	-2.24204	FALSE	-2.39931	5.50998	1.55533	0.677664	0.409073	2.93902	FALSE	-6.60839	1.3009	-2.65374	0.856699	0.16984	-6.29298	FALSE	-0.941144	6.38144	2.72015	0.232358
5085	Q9DC37	Mfsd1	2	2	Q9DC37	MFSD1_MOUSE	Major facilitator superfamily domain-containing protein 1	18.7241	12.9107	19.0139	19.0449	18.302	19.1038	18.4846	12.9107	12.9107	12.9107	12.9107	19.1448	18.605	12.9107	17.8584	TRUE	6	-5.18606	1.48418	-1.85094	0.849811	0.250495	-3.60736	FALSE	0.637105	7.30735	3.97222	0.392094	0.023355	15.6949	TRUE	-3.58195	3.08829	-0.246826	1	0.874838	-1.18659	FALSE	2.73545	8.91089	5.82317	0.041736
2088	Q3U1Y4;Q3U1Y4-2;Q3U1Y4-3	Dennd4b	2	2	Q3U1Y4;A0A0R4J172;Q3U1Y4-2;Q3U1Y4-3;F6RXE7	DEN4B_MOUSE	DENN domain-containing protein 4B	18.4189	12.9107	18.0174	18.5571	19.0197	18.7626	17.5762	12.9107	12.9107	12.9107	12.9107	18.2927	12.9107	18.5282	18.8046	TRUE	6	-5.19984	1.14001	-2.02991	0.849811	0.188714	-4.0838	FALSE	0.36841	6.70826	3.53834	0.392094	0.0315513	11.6184	TRUE	-3.85496	2.48489	-0.685034	1	0.64684	-1.60774	FALSE	2.63347	8.50303	5.56825	0.0411604
3400	Q8BSQ9	Pbrm1	9	9	Q8BSQ9;D3Z1N4;D3Z1W6;E9Q4Y5;E9Q7L2;E9Q7L3;F8VQD1;Q8BSQ9-2	PB1_MOUSE	Protein polybromo-1	18.1385	12.9107	18.2487	18.4957	18.1974	18.7101	18.7586	12.9107	12.9107	18.4055	12.9107	18.5557	18.7272	18.3611	18.397	TRUE	4	-5.19056	0.974965	-2.1078	0.849811	0.16251	-4.31033	FALSE	-0.934497	5.23103	2.14827	0.532438	0.155213	4.43295	FALSE	-5.16038	1.00515	-2.07762	0.856699	0.168141	-4.22109	FALSE	1.40198	7.11015	4.25607	0.0848263
601	O35083	Agpat1	3	3	O35083;A0A0R4J263	PLCA_MOUSE	1-acyl-sn-glycerol-3-phosphate acyltransferase alpha	20.0743	19.6155	20.3521	20.4697	20.9145	20.5486	20.0424	20.2528	12.9107	19.3583	12.9107	20.627	20.7488	20.7873	20.1822	TRUE	2	-3.81741	2.85768	-0.479866	1	0.759932	-1.39461	FALSE	0.318297	6.99338	3.65584	0.392094	0.0342922	12.6042	TRUE	-3.90994	2.76514	-0.572397	1	0.715715	-1.48699	FALSE	1.04574	7.22567	4.1357	0.10365
3122	Q80XC3;Q80XC3-2	Usp6nl	17	13	Q80XC3;Q80XC3-2	US6NL_MOUSE	USP6 N-terminal-like protein	21.181	20.7839	20.9032	21.2645	21.375	20.9305	21.0371	20.8696	12.9107	21.2105	12.9107	21.2336	21.113	21.401	21.0692	TRUE	2	-4.07934	3.68792	-0.195709	1	0.914563	-1.14529	FALSE	0.0970693	7.86433	3.9807	0.392094	0.0453258	15.7874	TRUE	-4.13178	3.63548	-0.248151	1	0.891811	-1.18768	FALSE	0.580865	7.77195	4.17641	0.125058
5240	Q9JHS4	Clpx	6	6	Q9JHS4;Q6P8N8	CLPX_MOUSE	ATP-dependent Clp protease ATP-binding subunit clpX-like, mitochondrial	18.3972	12.9107	18.8377	18.631	19.0623	18.557	19.2501	12.9107	12.9107	18.8715	12.9107	19.5076	18.6445	17.1313	19.2482	TRUE	4	-5.60847	1.28863	-2.15992	0.849811	0.197916	-4.46889	FALSE	-1.13423	5.76287	2.31432	0.536177	0.169808	4.9737	FALSE	-5.36624	1.53086	-1.91769	0.856699	0.249607	-3.77818	FALSE	1.2815	7.66697	4.47424	0.0932157
4791	Q9CYH6	Rrs1	2	2	Q9CYH6	RRS1_MOUSE	Ribosome biogenesis regulatory protein homolog	18.1088	12.9107	18.4563	19.5158	18.6297	18.9141	19.0863	12.9107	12.9107	12.9107	19.0494	18.9974	19.3431	18.6127	17.7828	TRUE	4	-5.89857	0.80944	-2.54456	0.849811	0.124521	-5.83432	FALSE	-1.30744	5.40057	2.04657	0.542981	0.208947	4.13121	FALSE	-5.54607	1.16194	-2.19207	0.856699	0.180388	-4.5696	FALSE	1.48592	7.69633	4.59113	0.0854037
5022	Q9DB26	Phyhd1	2	2	Q9DB26;A0A0A0MQG9;A0A0R4J137;A2AQZ2;A2AQZ5;A2AQZ7;D6RI61;D6RIQ3	PHYD1_MOUSE	Phytanoyl-CoA dioxygenase domain-containing protein 1	20.2332	18.6328	20.2307	19.0438	19.4683	19.385	18.1213	12.9107	12.9107	19.2963	12.9107	18.1194	18.8488	18.708	19.3075	TRUE	3	-2.10688	3.49544	0.694279	1	0.599762	1.61808	FALSE	2.39066	7.99298	5.19182	0.241716	0.00160015	36.5506	TRUE	-1.84819	3.75413	0.952968	1	0.473595	1.93585	FALSE	1.90418	7.09091	4.49754	0.0508791
1609	P61922	Abat	17	12	P61922;P61922-2;F7C9G3;Q3TUE8	GABT_MOUSE	4-aminobutyrate aminotransferase, mitochondrial	21.0904	19.2401	20.7507	21.022	21.0958	21.2109	21.1596	20.8742	12.9107	20.5279	12.9107	20.6696	21.1385	20.9498	21.4597	TRUE	2	-4.5465	3.02322	-0.761641	1	0.669467	-1.69542	FALSE	-0.230291	7.33942	3.55457	0.393794	0.0633414	11.7498	FALSE	-4.47882	3.0909	-0.693958	1	0.69713	-1.61772	FALSE	0.81211	7.82031	4.31621	0.121826
1872	P98197	Atp11a	4	4	P98197;E9Q3G7	AT11A_MOUSE	Phospholipid-transporting ATPase IH	18.0179	12.9107	18.0628	18.8015	18.2826	18.7354	18.2543	18.3219	12.9107	12.9107	12.9107	19.0639	17.7485	18.8832	18.3667	TRUE	4	-5.24396	0.867977	-2.18799	0.849811	0.145093	-4.5567	FALSE	-0.988983	5.12295	2.06698	0.536177	0.166728	4.1901	FALSE	-5.24108	0.870851	-2.18512	0.856699	0.145577	-4.54763	FALSE	1.4257	7.08425	4.25497	0.0824424
5122	Q9EP72	Emc7	4	4	Q9EP72	EMC7_MOUSE	ER membrane protein complex subunit 7	19.6985	12.9107	19.6641	19.1688	12.9107	19.0813	19.4562	18.892	12.9107	12.9107	12.9107	18.5593	19.3029	18.8949	17.8773	TRUE	5	-4.70732	4.24769	-0.229813	1	0.912988	-1.17268	FALSE	-1.45908	7.49593	3.01842	0.536177	0.168033	8.10282	FALSE	-5.71171	3.2433	-1.23421	1	0.560035	-2.35252	FALSE	-0.897128	7.3936	3.24824	0.214257
4796	Q9CYP7	Sesn3	17	13	Q9CYP7;A0A0J9YMZ5;A0A140LIE1	SESN3_MOUSE	Sestrin-3	20.5252	12.9107	20.3254	21.0826	21.0764	21.0703	20.8149	20.4629	12.9107	20.1548	12.9107	21.0858	21.0021	20.686	20.6977	TRUE	3	-7.66871	1.48748	-3.09062	0.849811	0.167476	-8.51859	FALSE	-3.26739	5.8888	1.3107	0.747581	0.545195	2.48063	FALSE	-7.52556	1.63063	-2.94747	0.856699	0.186506	-7.71393	FALSE	0.162825	8.63981	4.40132	0.139454
4109	Q8VDQ9	Kri1	2	2	F6WIU1;Q8VDQ9;V9GXJ9	KRI1_MOUSE	Protein KRI1 homolog	12.9107	12.9107	16.2244	16.9356	17.7706	16.7703	17.1048	12.9107	12.9107	12.9107	12.9107	17.7405	17.125	16.7681	17.0448	TRUE	6	-4.57008	-1.69012	-3.1301	0.17424	0.000463141	-8.75494	TRUE	-0.3354	2.54456	1.10458	0.498115	0.120781	2.15036	FALSE	-4.59433	-1.71437	-3.15435	0.143251	0.000434625	-8.90338	TRUE	2.90151	5.56784	4.23468	0.00551732
4204	Q91VN0	Lrp5	4	4	Q91VN0	LRP5_MOUSE	Low-density lipoprotein receptor-related protein 5	20.6899	20.5709	20.8053	20.6038	21.0841	21.0152	20.8025	20.9622	12.9107	20.0817	12.9107	21.1805	21.3322	20.3805	21.049	TRUE	2	-3.85143	3.47601	-0.187711	1	0.913142	-1.13896	FALSE	0.308677	7.63612	3.9724	0.392094	0.0358454	15.6968	TRUE	-3.96057	3.36688	-0.296844	1	0.863102	-1.22845	FALSE	0.768163	7.55206	4.16011	0.122448
2634	Q64282	Ifit1	14	13	Q64282	IFIT1_MOUSE	Interferon-induced protein with tetratricopeptide repeats 1	20.1563	12.9107	20.2573	21.275	20.4998	20.6824	20.7061	19.7782	12.9107	20.0805	12.9107	20.866	20.562	20.8389	20.5019	TRUE	3	-7.40971	1.37751	-3.0161	0.849811	0.160965	-8.08977	FALSE	-3.03884	5.74838	1.35477	0.737545	0.515188	2.55757	FALSE	-7.31107	1.47614	-2.91747	0.856699	0.174013	-7.55518	FALSE	0.30318	8.43856	4.37087	0.131002
4375	Q921L3	Tmco1	4	4	Q921L3;A0A0A6YVS2	TMCO1_MOUSE	Calcium load-activated calcium channel	20.7967	20.2248	20.9084	20.863	21.2472	20.7106	21.1497	20.6449	12.9107	20.8447	12.9107	21.1059	21.022	21.2824	20.9919	TRUE	2	-4.10025	3.40157	-0.34934	1	0.842917	-1.27398	FALSE	0.0646165	7.56645	3.81553	0.392094	0.0467323	14.0796	TRUE	-4.20819	3.29363	-0.45728	1	0.79545	-1.37295	FALSE	0.692199	7.63754	4.16487	0.122892
1926	Q04690;Q04690-2	Nf1	4	4	Q04690;Q04690-2	NF1_MOUSE	Neurofibromin	12.9107	12.9107	17.9813	17.9543	18.5875	18.7749	18.1933	12.9107	12.9107	12.9107	12.9107	18.687	12.9107	18.1099	19.0411	TRUE	7	-6.88996	-0.663282	-3.77662	0.849811	0.021366	-13.7049	TRUE	-1.42313	4.80355	1.69021	0.556068	0.260414	3.22704	FALSE	-5.69964	0.527043	-2.5863	0.856699	0.0955746	-6.00555	FALSE	2.58444	8.34923	5.46684	0.0411604
4392	Q922D4;Q922D4-2	Ppp6r3	24	20	Q922D4;G5E8R4;Q922D4-2;Q922D4-3;Q922D4-4	PP6R3_MOUSE	Serine/threonine-protein phosphatase 6 regulatory subunit 3	21.3244	21.0879	21.2637	21.5938	21.4645	21.3731	21.1526	21.4891	12.9107	20.8985	12.9107	21.6126	20.9506	21.3278	21.4296	TRUE	2	-4.13244	3.79108	-0.170678	1	0.926917	-1.12559	FALSE	0.211342	8.13486	4.1731	0.392094	0.0405255	18.0396	TRUE	-4.06658	3.85694	-0.104818	1	0.955074	-1.07536	FALSE	0.675903	8.01165	4.34378	0.124274
4151	Q8VHE0	Sec63	17	14	Q8VHE0	SEC63_MOUSE	Translocation protein SEC63 homolog	20.0361	20.7363	20.5719	20.8124	20.3206	20.375	20.2976	20.3319	12.9107	18.9636	12.9107	20.4203	20.653	20.6758	20.4856	TRUE	2	-3.27244	3.26581	-0.00331483	1	0.998277	-1.0023	FALSE	0.899765	7.43802	4.16889	0.392094	0.0166017	17.9871	TRUE	-3.3797	3.15855	-0.110575	1	0.942587	-1.07966	FALSE	1.14558	7.19883	4.17221	0.0966373
3960	Q8R1N4	Nudcd3	8	7	Q8R1N4;Q8R1N4-2;Q8R1N4-3	NUDC3_MOUSE	NudC domain-containing protein 3	18.7936	12.9107	19.0896	17.8957	18.405	18.6005	18.7474	12.9107	12.9107	18.4094	12.9107	18.4476	18.9455	18.2577	18.6091	TRUE	4	-4.77807	1.81631	-1.48088	0.855417	0.347863	-2.79119	FALSE	-0.651257	5.94312	2.64593	0.475112	0.106112	6.259	FALSE	-4.93089	1.66349	-1.6337	0.859472	0.302266	-3.10308	FALSE	1.07421	7.17942	4.12681	0.10135
4389	Q921Z5	Tnfaip8	8	5	Q921Z5;D3YWJ5;D3Z0Q1;D3Z205;D3Z312;D3Z325;J3QM73;Q921Z5-2	TFIP8_MOUSE	Tumor necrosis factor alpha-induced protein 8	19.5713	20.4465	19.2434	19.2574	19.8404	19.8459	19.6619	19.715	12.9107	19.0435	12.9107	20.1704	20.807	20.5331	20.1953	TRUE	2	-3.04553	3.25017	0.10232	1	0.944822	1.0735	FALSE	0.460932	6.75663	3.60878	0.392094	0.0279521	12.1998	TRUE	-3.82053	2.47517	-0.672677	1	0.650483	-1.59403	FALSE	0.592118	6.4208	3.50646	0.122892
1586	P61028	Rab8b	4	3	P61028	RAB8B_MOUSE	Ras-related protein Rab-8B	19.4094	12.9107	18.9858	19.3456	19.3602	19.7949	18.7537	12.9107	12.9107	18.6972	12.9107	18.0399	18.7114	18.8045	19.0048	TRUE	4	-5.67428	1.25101	-2.21163	0.849811	0.189779	-4.63199	FALSE	-0.717965	6.20733	2.74468	0.480988	0.110016	6.70242	FALSE	-5.00083	1.92447	-1.53818	0.8896	0.352973	-2.90428	FALSE	1.75053	8.1621	4.95631	0.0771864
1277	P36371	Tap2	5	5	P36371	TAP2_MOUSE	Antigen peptide transporter 2	18.6802	12.9107	17.6236	18.9345	19.0183	19.1625	18.4864	12.9107	12.9107	12.9107	12.9107	12.9107	18.0946	18.9265	18.857	TRUE	6	-5.66851	0.677296	-2.49561	0.849811	0.112511	-5.63966	FALSE	0.32126	6.66707	3.49417	0.392094	0.0334966	11.268	TRUE	-3.96528	2.38053	-0.792371	1	0.597035	-1.73192	FALSE	3.05224	8.92731	5.98977	0.0371703
2112	Q3U829	Ap5z1	9	9	Q3U829;A0A0G2JFH9	AP5Z1_MOUSE	AP-5 complex subunit zeta-1	18.3742	12.9107	18.3427	18.7022	18.1551	18.5603	18.1684	12.9107	12.9107	12.9107	12.9107	18.4915	19.1343	12.9107	18.2556	TRUE	6	-5.05805	1.35009	-1.85398	0.849811	0.231955	-3.61496	FALSE	0.427781	6.83591	3.63185	0.392094	0.0294396	12.3964	TRUE	-3.85956	2.54857	-0.655493	1	0.664343	-1.57515	FALSE	2.51944	8.45222	5.48583	0.0422983
5263	Q9JIG7	Ccdc22	16	16	Q9JIG7	CCD22_MOUSE	Coiled-coil domain-containing protein 22	20.9962	20.3197	20.9491	20.8087	20.8799	20.4906	20.9836	20.7966	12.9107	20.5619	12.9107	21.0409	21.2731	21.2437	20.7768	TRUE	2	-3.75826	3.68699	-0.0356357	1	0.983736	-1.02501	FALSE	0.237444	7.68269	3.96007	0.392094	0.0388831	15.5632	TRUE	-4.05123	3.39402	-0.328602	1	0.851008	-1.2558	FALSE	0.549224	7.44218	3.9957	0.125058
1234	P32020	Scp2	7	6	P32020	SCP2_MOUSE	Sterol carrier protein 2	18.5569	19.1171	18.9115	19.0887	12.9107	18.8912	18.8464	12.9107	12.9107	12.9107	12.9107	18.8826	18.8638	12.9107	18.1417	TRUE	6	-2.02652	4.88166	1.42757	0.885948	0.386353	2.68994	FALSE	2.49708	9.40526	5.95117	0.241716	0.00269254	61.8703	TRUE	-1.79197	5.11621	1.66212	0.867347	0.315815	3.16482	FALSE	1.32574	7.72147	4.5236	0.0920481
5344	Q9JM14	Nt5c	2	2	Q9JM14;A2A9X5	NT5C_MOUSE	5'(3')-deoxyribonucleotidase, cytosolic type	18.3208	12.9107	18.5124	17.7333	18.5834	18.5915	19.073	18.3868	12.9107	12.9107	12.9107	18.5652	18.7391	17.9688	19.014	TRUE	4	-5.09349	1.26542	-1.91403	0.849811	0.214731	-3.76861	FALSE	-0.877851	5.48106	2.30161	0.522285	0.141065	4.93006	FALSE	-5.16994	1.18897	-1.99048	0.856699	0.198103	-3.9737	FALSE	1.27203	7.15925	4.21564	0.0907245
4379	Q921M7	Cyrib	14	11	Q921M7;Q8BHZ0	CYRIB_MOUSE	CYFIP-related Rac1 interactor B	20.9289	20.7669	20.9011	21.1036	21.3024	21.1909	21.1759	20.8345	12.9107	20.6929	12.9107	21.0266	20.931	21.3261	21.2703	TRUE	2	-4.07621	3.42106	-0.327574	1	0.852485	-1.2549	FALSE	0.279786	7.77705	4.02842	0.392094	0.0372431	16.3183	TRUE	-4.02153	3.47573	-0.2729	1	0.876863	-1.20823	FALSE	0.885433	7.82655	4.35599	0.120429
2828	Q6PD28	Ppp2r5b	13	11	Q6PD28	2A5B_MOUSE	Serine/threonine-protein phosphatase 2A 56 kDa regulatory subunit beta isoform	21.76	20.3507	22.0131	21.666	21.5181	21.6943	21.6359	21.6761	12.9107	21.188	12.9107	21.5121	21.3429	21.501	21.5364	TRUE	2	-4.36098	3.85302	-0.25398	1	0.895269	-1.19249	FALSE	0.0962463	8.31024	4.20324	0.392094	0.045605	18.4205	TRUE	-4.2055	4.0085	-0.0984991	1	0.959271	-1.07066	FALSE	0.654883	8.25956	4.45722	0.124274
5696	Q9Z2D1	Mtmr2	19	13	Q9Z2D1;Q6P572	MTMR2_MOUSE	Myotubularin-related protein 2	21.6077	21.1562	21.2899	21.6347	21.372	21.3623	21.3403	21.7673	12.9107	21.4562	12.9107	21.5382	21.4617	21.5657	21.6868	TRUE	2	-4.22569	4.07359	-0.0760502	1	0.96887	-1.05413	FALSE	-0.0596098	8.23968	4.09003	0.392094	0.0528883	17.0303	FALSE	-4.36149	3.9378	-0.211847	1	0.913451	-1.15817	FALSE	0.32426	8.00791	4.16608	0.130195
41	A0A0J9YUD5;B9EJ54	Nup205	24	21	A0A0J9YUD5;B9EJ54	A0A0J9YUD5_MOUSE;B9EJ54_MOUSE	Nucleoporin 205	20.7502	12.9107	20.2529	21.5136	22.181	22.2318	21.6736	20.4535	12.9107	19.7343	12.9107	21.4665	19.4584	21.4544	20.839	TRUE	3	-8.5272	0.669717	-3.92874	0.849811	0.0874842	-15.2289	FALSE	-3.12947	6.06744	1.46898	0.733146	0.500455	2.76827	FALSE	-7.43178	1.76513	-2.83332	0.856699	0.204816	-7.12715	FALSE	1.14038	9.65507	5.39772	0.117972
3501	Q8BYA0	Tbcd	24	22	Q8BYA0	TBCD_MOUSE	Tubulin-specific chaperone D	20.8938	12.9107	20.613	21.4042	21.5885	21.6667	21.3061	20.7442	12.9107	19.5651	12.9107	21.1134	20.1351	20.8797	21.2279	TRUE	3	-7.98864	1.28416	-3.35224	0.849811	0.141503	-10.2123	FALSE	-3.02991	6.24289	1.60649	0.719392	0.465634	3.04509	FALSE	-7.33627	1.93652	-2.69988	0.856699	0.229165	-6.49746	FALSE	0.666256	9.2512	4.95873	0.125058
5288	Q9JJQ0	Pigb	2	2	Q9JJQ0	PIGB_MOUSE	GPI mannosyltransferase 3	19.0197	12.9107	18.8053	18.7579	18.9537	19.4511	18.7285	12.9107	12.9107	12.9107	12.9107	18.6769	12.9107	18.4483	18.8327	TRUE	6	-5.40994	1.28811	-2.06091	0.849811	0.205345	-4.17251	FALSE	0.652193	7.35024	4.00122	0.392094	0.0230074	16.0135	TRUE	-3.65428	3.04377	-0.30526	1	0.846219	-1.23564	FALSE	2.96154	9.16273	6.06213	0.0399493
2647	Q64373;Q64373-2;Q64373-3;Q64373-4	Bcl2l1	3	3	Q64373;A2AHX9;Q9QWX2;Q64373-2;Q64373-3;Q64373-4;A2AHX7;A2AHX8	B2CL1_MOUSE	Bcl-2-like protein 1	18.0364	18.3711	19.1386	18.8949	18.4353	19.0487	17.8119	12.9107	12.9107	12.9107	18.1498	18.0247	18.8482	18.7756	18.4686	TRUE	3	-2.32376	2.25909	-0.0323367	1	0.976027	-1.02267	FALSE	2.00349	6.58634	4.29492	0.241716	0.00147336	19.629	TRUE	-2.30534	2.27751	-0.0139127	1	0.989684	-1.00969	FALSE	2.20581	6.4487	4.32725	0.0371703
275	B2RXC2	Itpkb	21	20	B2RXC2;Q8R071	B2RXC2_MOUSE	Kinase	21.2041	20.2376	21.2629	21.1396	21.1897	21.2376	21.5362	20.8858	12.9107	21.1013	12.9107	20.8501	21.2517	21.4719	21.478	TRUE	2	-4.25659	3.50814	-0.374228	1	0.837508	-1.29615	FALSE	0.0670656	7.83179	3.94943	0.392094	0.0467235	15.4489	TRUE	-4.24373	3.521	-0.361364	1	0.84301	-1.28464	FALSE	0.729287	7.91803	4.32366	0.122892
578	O08983	Hps1	4	4	O08983;Q3U309;A0A0R4J062;E9PYL0;E9Q045	HPS1_MOUSE	BLOC-3 complex member HPS1	18.8332	12.9107	18.4293	19.0353	18.8377	18.8309	18.7351	18.4444	12.9107	12.9107	12.9107	18.5261	18.9472	18.1102	18.8376	TRUE	4	-5.35326	1.08257	-2.13535	0.849811	0.17428	-4.39343	FALSE	-0.787604	5.64823	2.43031	0.505908	0.126069	5.3901	FALSE	-5.0988	1.33703	-1.88088	0.856699	0.227527	-3.68301	FALSE	1.58645	7.54487	4.56566	0.0791743
874	P00375	Dhfr	8	7	P00375	DYR_MOUSE	Dihydrofolate reductase	20.7065	20.9951	20.7118	20.8649	21.5727	21.2254	21.2939	21.2455	12.9107	21.1829	12.9107	21.4355	21.1717	21.3697	21.5233	TRUE	2	-4.40144	3.5319	-0.434773	1	0.815655	-1.3517	FALSE	-0.224621	7.70872	3.74205	0.393794	0.0623187	13.3804	FALSE	-4.53727	3.39606	-0.570605	1	0.759816	-1.48515	FALSE	0.5044	7.84924	4.17682	0.125716
4803	Q9CZ28	Snf8	5	4	Q9CZ28;A2A6M1	SNF8_MOUSE	Vacuolar-sorting protein SNF8	21.0116	18.8279	20.5582	21.1579	21.178	20.5506	21.2456	20.8415	12.9107	20.7116	12.9107	20.8673	21.3371	21.1574	21.2755	TRUE	2	-4.74234	2.9415	-0.900417	1	0.619549	-1.86661	FALSE	-0.552948	7.13089	3.28897	0.441684	0.0869224	9.77416	FALSE	-4.86865	2.81519	-1.02673	1	0.571893	-2.0374	FALSE	0.632462	7.74632	4.18939	0.124274
3244	Q8BH66	Atl1	20	16	Q8BH66	ATLA1_MOUSE	Atlastin-1	20.4397	12.9107	20.5832	20.8362	20.8441	20.768	20.4348	20.4375	12.9107	19.3283	12.9107	21.0464	20.4437	20.6848	20.6764	TRUE	3	-7.20755	1.72176	-2.74289	0.849811	0.206049	-6.69411	FALSE	-2.88358	6.04573	1.58108	0.712217	0.45608	2.99193	FALSE	-7.19962	1.72969	-2.73497	0.856699	0.207278	-6.65744	FALSE	0.190502	8.45744	4.32397	0.137371
4270	Q91XD7	Creld1	17	13	Q91XD7	CREL1_MOUSE	Protein disulfide isomerase Creld1	21.147	20.0156	21.0446	21.4331	21.3206	21.413	21.193	21.1349	12.9107	20.8195	12.9107	21.2584	21.1554	21.3738	21.2639	TRUE	2	-4.47459	3.26622	-0.604185	1	0.740154	-1.52012	FALSE	-0.0786233	7.66219	3.79178	0.392094	0.0541297	13.8497	FALSE	-4.39757	3.34324	-0.527162	1	0.772176	-1.44109	FALSE	0.812668	7.97927	4.39597	0.122448
1737	P70245	Ebp	2	2	P70245	EBP_MOUSE	3-beta-hydroxysteroid-Delta(8),Delta(7)-isomerase	20.5096	21.4776	20.3984	21.1944	21.2315	21.5526	21.6605	12.9107	12.9107	20.2959	20.6229	21.4401	20.4213	21.2673	20.8947	TRUE	2	-4.26287	3.0337	-0.614583	1	0.720523	-1.53112	FALSE	0.461859	7.75843	4.11015	0.392094	0.0302673	17.2694	TRUE	-3.85898	3.43759	-0.210695	1	0.902153	-1.15725	FALSE	1.34707	8.10239	4.72473	0.0932157
5095	Q9DCC4	Pycr3	4	4	Q9DCC4	P5CR3_MOUSE	Pyrroline-5-carboxylate reductase 3	21.0554	21.1402	21.3914	21.0833	21.5239	21.2822	21.2512	21.0497	12.9107	20.6766	12.9107	21.5397	21.3571	21.1439	20.8201	TRUE	2	-3.89551	3.71656	-0.0894746	1	0.960076	-1.06398	FALSE	0.502738	8.11482	4.30878	0.392094	0.0296081	19.8185	TRUE	-3.82556	3.78652	-0.0195188	1	0.991287	-1.01362	FALSE	0.874544	7.92196	4.39825	0.121478
3487	Q8BX80	Engase	11	10	Q8BX80;F7CXI4	ENASE_MOUSE	Cytosolic endo-beta-N-acetylglucosaminidase	20.2124	12.9107	19.8927	20.6914	20.9665	20.7852	20.5081	20.4341	12.9107	19.9076	12.9107	20.8464	20.791	20.9112	20.9287	TRUE	3	-7.50471	1.37297	-3.06587	0.849811	0.158609	-8.37372	FALSE	-3.30766	5.57001	1.13117	0.763933	0.589648	2.19037	FALSE	-7.63624	1.24143	-3.19741	0.856699	0.142869	-9.17308	FALSE	0.0874776	8.30661	4.19704	0.143637
5615	Q9Z0E6	Gbp2	29	18	Q9Z0E6	GBP2_MOUSE	Guanylate-binding protein 2	21.5135	20.424	21.5645	21.4098	21.2675	21.4404	21.2496	21.2913	12.9107	21.2694	12.9107	21.3625	21.3181	21.4638	21.5567	TRUE	2	-4.18664	3.83766	-0.174491	1	0.926225	-1.12857	FALSE	0.059675	8.08398	4.07183	0.392094	0.0471664	16.8167	TRUE	-4.27008	3.75422	-0.257933	1	0.891153	-1.19576	FALSE	0.531787	7.96085	4.24632	0.125702
2098	Q3U3Q1;Q3U3Q1-2	Ulk3	5	5	Q3U3Q1;Q3U3Q1-2	ULK3_MOUSE	Serine/threonine-protein kinase ULK3	18.2161	12.9107	18.6733	18.7258	18.1254	18.5485	18.5939	12.9107	12.9107	17.1748	12.9107	18.1952	18.1221	18.6446	18.2731	TRUE	4	-4.71452	0.917685	-1.89842	0.849811	0.168034	-3.72804	FALSE	-0.19279	5.43941	2.62331	0.393794	0.0652272	6.16162	FALSE	-4.52485	1.10735	-1.70875	0.856699	0.211339	-3.26877	FALSE	1.91452	7.12893	4.52173	0.0508791
842	O88983	Stx8	6	5	O88983;Q9D0J1	STX8_MOUSE	Syntaxin-8	21.7279	19.8804	22.0569	21.6881	21.3494	22.0165	21.1508	20.9933	12.9107	20.7161	12.9107	21.5503	21.1171	21.2283	20.9773	TRUE	2	-4.21584	3.55693	-0.329451	1	0.856844	-1.25654	FALSE	0.452676	8.22545	4.33906	0.392094	0.0315189	20.2389	TRUE	-3.88288	3.88989	0.0035047	1	0.998468	1.00243	FALSE	1.07042	8.26661	4.66851	0.112545
1819	P97355	Sms	15	11	P97355;E9PZ58	SPSY_MOUSE	Spermine synthase	20.7799	12.9107	20.5916	20.8846	20.8019	20.8231	20.7948	20.3146	12.9107	20.2738	12.9107	20.9964	21.1096	20.8039	20.8569	TRUE	3	-7.36547	1.90141	-2.73203	0.849811	0.223714	-6.64389	FALSE	-3.14182	6.12506	1.49162	0.73233	0.497207	2.81204	FALSE	-7.48108	1.7858	-2.84764	0.856699	0.205892	-7.19823	FALSE	-0.0660873	8.51338	4.22365	0.152779
5078	Q9DBZ5	Eif3k	3	3	Q9DBZ5;A0A140LJ59	EIF3K_MOUSE	Eukaryotic translation initiation factor 3 subunit K	21.8508	20.0491	21.5688	21.3662	21.431	21.5296	21.5363	21.2703	12.9107	21.1985	12.9107	21.0011	21.6725	21.3819	21.5916	TRUE	2	-4.33597	3.71683	-0.30957	1	0.870021	-1.23934	FALSE	0.0572884	8.1101	4.08369	0.392094	0.0472862	16.9556	TRUE	-4.28198	3.77083	-0.255572	1	0.892522	-1.19381	FALSE	0.665537	8.12099	4.39326	0.124274
5392	Q9QXL8	Nme7	6	6	Q9QXL8;Q3UMG6;Q8BUH2	NDK7_MOUSE	Nucleoside diphosphate kinase 7	19.0688	12.9107	18.6519	12.9107	19.4236	18.7423	18.3227	12.9107	12.9107	18.2036	12.9107	18.3338	18.4896	18.8358	18.679	TRUE	5	-4.50687	3.56141	-0.472727	1	0.803199	-1.38773	FALSE	-1.39092	6.67736	2.64322	0.539391	0.179372	6.24724	FALSE	-5.7416	2.32668	-1.70746	0.908959	0.375379	-3.26585	FALSE	-0.618939	6.85083	3.11595	0.194774
597	O09174	Amacr	3	3	O09174	AMACR_MOUSE	Alpha-methylacyl-CoA racemase	18.9665	12.9107	18.4099	18.4264	18.917	18.6747	18.4415	12.9107	12.9107	12.9107	12.9107	12.9107	17.8573	19.087	19.2028	TRUE	6	-5.19416	1.48911	-1.85253	0.849811	0.250986	-3.61132	FALSE	0.510054	7.19332	3.85169	0.392094	0.0272632	14.4369	TRUE	-3.84373	2.83954	-0.502093	1	0.749518	-1.41627	FALSE	2.61046	8.79797	5.70422	0.0428881
5463	Q9R099	Tbl2	4	4	Q9R099	TBL2_MOUSE	Transducin beta-like protein 2	18.9475	12.9107	19.5455	19.936	18.3309	19.1031	19.1319	12.9107	12.9107	18.9514	12.9107	19.0941	18.6494	18.5409	18.8169	TRUE	4	-5.55395	1.5721	-1.99092	0.849811	0.247449	-3.97492	FALSE	-0.849323	6.27673	2.71371	0.500699	0.123192	6.56004	FALSE	-5.20383	1.92222	-1.64081	0.876989	0.336238	-3.1184	FALSE	1.40591	8.00335	4.70463	0.0907918
1845	P97471	Smad4	4	3	P97471	SMAD4_MOUSE	Mothers against decapentaplegic homolog 4	18.0532	12.9107	18.2554	18.6625	18.6897	18.3743	19.5012	12.9107	12.9107	18.5238	12.9107	18.3738	18.8651	18.7983	18.6377	TRUE	4	-5.52984	0.728893	-2.40047	0.849811	0.120781	-5.27976	FALSE	-1.03685	5.22188	2.09251	0.536177	0.171242	4.2649	FALSE	-5.39166	0.867066	-2.2623	0.856699	0.141554	-4.79755	FALSE	1.59576	7.39021	4.49298	0.076638
1481	P54729	Nub1	17	14	P54729;A0A0G2JGQ4	NUB1_MOUSE	NEDD8 ultimate buster 1	21.1314	19.2831	21.1161	21.3585	21.16	21.0093	21.1828	21.0312	12.9107	20.7443	12.9107	21.1836	21.3246	21.295	21.2158	TRUE	2	-4.53917	3.20436	-0.667405	1	0.714336	-1.58821	FALSE	-0.260752	7.48277	3.61101	0.393794	0.0649484	12.2186	FALSE	-4.61629	3.12724	-0.744525	1	0.683233	-1.67542	FALSE	0.693859	7.86297	4.27841	0.123425
2483	Q61234	Snta1	10	8	Q61234;A2AKD7	SNTA1_MOUSE	Alpha-1-syntrophin	21.2026	20.9442	21.0663	21.1243	21.2709	21.1387	21.2148	21.0337	12.9107	21.1992	12.9107	21.2658	21.4151	21.3468	21.4526	TRUE	2	-4.02842	3.79619	-0.116116	1	0.94961	-1.08381	FALSE	0.14519	7.9698	4.0575	0.392094	0.0432117	16.6505	TRUE	-4.21135	3.61326	-0.299043	1	0.870771	-1.23033	FALSE	0.55152	7.7957	4.17361	0.125351
2745	Q6NS59	Fam135a	7	7	Q6NS59;A0A087WP54;A0A087WQ08;A0A087WRT5;Q6NS59-2	F135A_MOUSE	Protein FAM135A	18.3461	12.9107	18.3636	18.8712	18.7788	18.997	12.9107	18.782	12.9107	12.9107	12.9107	19.0668	18.2368	18.8409	18.7999	TRUE	5	-4.91175	3.21325	-0.84925	1	0.657536	-1.80156	FALSE	-1.90086	6.22415	2.16165	0.563141	0.269528	4.47425	FALSE	-6.25847	1.86654	-2.19596	0.856699	0.262377	-4.58195	FALSE	-0.750252	6.77204	3.0109	0.208069
3223	Q8BGU5;Q8BGU5-2	Ccny	3	3	Q8BGU5;Q8BGU5-2	CCNY_MOUSE	Cyclin-Y	17.8722	12.9107	18.4459	18.9917	19.0872	19.0432	18.7096	12.9107	12.9107	12.9107	12.9107	19.3154	12.9107	18.7017	18.1518	TRUE	6	-5.74157	0.644925	-2.54832	0.849811	0.107863	-5.84953	FALSE	0.305682	6.69217	3.49893	0.392094	0.0342431	11.3053	TRUE	-4.05355	2.33294	-0.860304	1	0.568818	-1.81542	FALSE	3.09088	9.00362	6.04725	0.0371121
4572	Q99MB7	Rnf141	2	2	Q99MB7;A0A1B0GT51;H3BJB4;H3BJE9	RN141_MOUSE	RING finger protein 141	18.4293	12.9107	18.0651	18.8626	18.5565	18.8608	12.9107	12.9107	12.9107	12.9107	12.9107	12.9107	18.4809	19.1934	18.5096	TRUE	7	-4.82848	3.16988	-0.829302	1	0.660091	-1.77683	FALSE	-0.441494	7.55686	3.55768	0.415077	0.0765759	11.7752	FALSE	-4.80446	3.1939	-0.805282	1	0.669271	-1.74749	FALSE	0.684467	8.08951	4.38699	0.124274
3470	Q8BWR2	Pithd1	20	10	Q8BWR2;B1AV57	PITH1_MOUSE	PITH domain-containing protein 1	21.3774	20.8501	21.5676	21.2736	21.7141	21.4917	21.6471	21.4485	12.9107	21.5404	12.9107	21.5716	21.5402	21.5892	21.5647	TRUE	2	-4.36538	3.83218	-0.266598	1	0.889883	-1.20297	FALSE	-0.0363161	8.16125	4.06247	0.392094	0.0517634	16.708	FALSE	-4.40019	3.79738	-0.301404	1	0.875631	-1.23234	FALSE	0.534329	8.1238	4.32906	0.125716
1220	P30412	Ppic	6	5	P30412	PPIC_MOUSE	Peptidyl-prolyl cis-trans isomerase C	20.8207	20.285	20.8134	21.2334	21.3999	21.0521	21.3871	20.5611	12.9107	20.7025	12.9107	20.9023	21.136	21.3299	21.1754	TRUE	2	-4.32176	3.0649	-0.628429	1	0.717846	-1.54588	FALSE	0.175115	7.56178	3.86845	0.392094	0.041488	14.6056	TRUE	-4.18953	3.19713	-0.496203	1	0.77518	-1.4105	FALSE	1.07751	7.91623	4.49687	0.108416
4185	Q91V98	Cd248	4	4	Q91V98	CD248_MOUSE	Endosialin	18.6391	12.9107	19.0785	20.556	18.1872	19.4422	12.9107	12.9107	12.9107	18.6694	12.9107	18.543	19.4208	18.924	17.9741	TRUE	5	-5.26023	3.46437	-0.897931	1	0.662423	-1.86339	FALSE	-1.83654	6.88806	2.52576	0.547274	0.23168	5.75876	FALSE	-6.20167	2.52293	-1.83937	0.910547	0.377129	-3.57854	FALSE	-0.615018	7.4624	3.42369	0.191345
3585	Q8C407;Q8C407-2	Yipf4	2	2	Q8C407;Q8C407-2	YIPF4_MOUSE	Protein YIPF4	19.4313	17.9019	20.2614	20.2121	20.8513	20.6035	20.976	21.2212	12.9107	19.2538	12.9107	20.9324	20.9878	20.8857	20.9534	TRUE	2	-5.12049	2.19545	-1.46252	0.903041	0.401567	-2.75589	FALSE	-1.03386	6.28208	2.62411	0.525735	0.144377	6.16505	FALSE	-5.39961	1.91634	-1.74163	0.868568	0.320745	-3.34414	FALSE	0.700006	7.47326	4.08663	0.122892
5173	Q9ER73	Elp4	3	3	Q9ER73;A2A414	ELP4_MOUSE	Elongator complex protein 4	18.7262	12.9107	18.6608	18.3661	18.3076	18.6428	18.3981	12.9107	12.9107	18.1182	12.9107	18.2111	19.1308	18.3159	18.6738	TRUE	4	-4.80605	1.48056	-1.66274	0.849811	0.272206	-3.16618	FALSE	-0.589947	5.69666	2.55336	0.46698	0.102329	5.86999	FALSE	-4.96029	1.32633	-1.81698	0.856699	0.232402	-3.52343	FALSE	1.30596	7.12624	4.2161	0.0905263
3790	Q8JZV7	Amdhd2	6	4	F7CUP3;Q8JZV7;F6UP77	NAGA_MOUSE	N-acetylglucosamine-6-phosphate deacetylase	22.0256	20.6565	21.9978	21.4232	21.2724	21.2436	21.8709	21.3917	12.9107	21.7827	12.9107	21.3883	21.8891	21.4714	21.7446	TRUE	2	-4.07045	4.28537	0.107458	1	0.956324	1.07733	FALSE	0.133152	8.48897	4.31106	0.392094	0.0441143	19.8499	TRUE	-4.24128	4.11454	-0.0633681	1	0.974235	-1.0449	FALSE	0.335611	8.07159	4.2036	0.129667
4216	Q91VW3	Sh3bgrl3	4	3	Q91VW3;I7HPY0	SH3L3_MOUSE	SH3 domain-binding glutamic acid-rich-like protein 3	20.824	19.6953	20.7619	21.0471	21.1388	20.9693	21.4344	20.7843	12.9107	20.8377	12.9107	21.0545	21.3029	21.1935	21.3932	TRUE	2	-4.5161	3.07544	-0.720328	1	0.687144	-1.64756	FALSE	-0.229516	7.36202	3.56625	0.393794	0.0632489	11.8454	FALSE	-4.60473	2.98681	-0.808958	1	0.651351	-1.75195	FALSE	0.772382	7.80078	4.28658	0.122817
4123	Q8VE70	Pdcd10	8	7	Q8VE70;E0CY82	PDC10_MOUSE	Programmed cell death protein 10	21.1497	12.9107	20.2941	20.8809	21.2108	21.1213	20.9643	19.9677	12.9107	20.7529	12.9107	20.6617	21.3434	21.074	20.9928	TRUE	3	-7.61378	1.76146	-2.92616	0.849811	0.199319	-7.60085	FALSE	-3.20495	6.17029	1.48267	0.733803	0.504618	2.79466	FALSE	-7.58743	1.7878	-2.89982	0.856699	0.203127	-7.46331	FALSE	0.0689398	8.74872	4.40883	0.144635
5618	Q9Z0H3	Smarcb1	6	6	Q9Z0H3;Q9Z0H3-2	SNF5_MOUSE	SWI/SNF-related matrix-associated actin-dependent regulator of chromatin subfamily B member 1	21.5596	21.3723	21.5012	21.3038	21.6766	21.3876	21.4243	21.5096	12.9107	21.6115	12.9107	21.3582	21.6464	21.8387	21.6302	TRUE	2	-4.09533	4.15458	0.0296233	1	0.987799	1.02075	FALSE	0.117168	8.36708	4.24212	0.392094	0.0447211	18.9237	TRUE	-4.26561	3.9843	-0.140656	1	0.942121	-1.10241	FALSE	0.393534	8.03147	4.2125	0.127523
2129	Q3UFS0	Zyg11b	6	6	Q3UFS0;Q3UFS0-2;Q3UFS0-3	ZY11B_MOUSE	Protein zyg-11 homolog B	19.3568	12.9107	18.9486	19.1195	19.5877	19.4064	19.4688	12.9107	12.9107	17.6831	12.9107	18.2246	18.282	18.5511	18.895	TRUE	4	-5.47837	0.831193	-2.32359	0.849811	0.134846	-5.00575	FALSE	-0.186527	6.12303	2.96825	0.393794	0.0629225	7.82588	FALSE	-4.57093	1.73863	-1.41615	0.885993	0.348116	-2.66872	FALSE	2.37108	8.2126	5.29184	0.0433381
4033	Q8R5I6	Gstm4	6	4	Q8R5I6;A2AE91	GSTM4_MOUSE	Glutathione S-transferase Mu 4	21.7329	20.2385	21.3726	21.5744	21.5726	21.6383	21.3714	21.2162	12.9107	21.5007	12.9107	21.7472	21.4476	21.4744	21.4169	TRUE	2	-4.48628	3.6373	-0.42449	1	0.824068	-1.3421	FALSE	-0.0816652	8.04192	3.98013	0.392094	0.0540858	15.7811	FALSE	-4.46865	3.65493	-0.406861	1	0.831248	-1.3258	FALSE	0.644128	8.1651	4.40462	0.124274
3049	Q80TR8;Q80TR8-2;Q80TR8-4	Dcaf1	7	7	Q80TR8;Q80TR8-2;Q80TR8-3;Q80TR8-4	DCAF1_MOUSE	DDB1- and CUL4-associated factor 1	18.8367	12.9107	18.9645	19.0966	19.0443	18.7812	18.8495	19.0431	12.9107	12.9107	12.9107	18.8728	18.5722	18.9213	18.9614	TRUE	4	-5.49086	1.41295	-2.03896	0.849811	0.222945	-4.10948	FALSE	-0.991712	5.91209	2.46019	0.526174	0.146782	5.5029	FALSE	-5.37986	1.52394	-1.92796	0.856699	0.247651	-3.80516	FALSE	1.30331	7.69499	4.49915	0.092466
2875	Q6Q899	Rigi	30	22	Q6Q899;A2AP29;Q6Q899-3	RIGI_MOUSE	Antiviral innate immune response receptor RIG-I	21.7601	20.828	21.3894	21.7655	21.4389	21.7885	21.6937	21.3618	12.9107	21.1553	12.9107	21.8092	21.3118	21.3826	21.4143	TRUE	2	-4.34205	3.65042	-0.345814	1	0.853902	-1.27087	FALSE	0.245027	8.23749	4.24126	0.392094	0.0392658	18.9124	TRUE	-4.14986	3.84261	-0.153624	1	0.934766	-1.11236	FALSE	0.887281	8.28687	4.58707	0.121561
3904	Q8K4X7	Agpat4	13	10	Q8K4X7	PLCD_MOUSE	1-acyl-sn-glycerol-3-phosphate acyltransferase delta	20.7167	23.4842	20.2446	21.2802	21.4841	21.4948	20.9744	20.1169	12.9107	19.9367	12.9107	21.1213	20.0416	21.4337	20.8602	TRUE	2	-3.45985	3.80672	0.173432	1	0.919053	1.12774	FALSE	1.3798	8.64637	5.01309	0.392094	0.0108434	32.2916	TRUE	-3.01566	4.25091	0.617625	1	0.718101	1.53435	FALSE	1.47589	8.20342	4.83966	0.0905263
4082	Q8VD31	Tapbpl	2	2	Q8VD31	TPSNR_MOUSE	Tapasin-related protein	18.8077	12.9107	12.9107	19.0448	18.5398	18.6453	18.9814	12.9107	12.9107	12.9107	12.9107	12.9107	19.2511	18.5493	18.5189	TRUE	7	-7.28593	-0.567047	-3.92649	0.849811	0.0255467	-15.2052	TRUE	-1.39377	5.32511	1.96567	0.542981	0.227067	3.90595	FALSE	-5.79057	0.928314	-2.43113	0.856699	0.14118	-5.39315	FALSE	2.78192	9.0024	5.89216	0.0411604
5028	Q9DB60	Prxl2b	5	4	Q9DB60;B1AS14	PXL2B_MOUSE	Prostamide/prostaglandin F synthase	18.7536	12.9107	20.2984	20.375	20.5244	20.5814	20.7741	19.5424	12.9107	19.9423	12.9107	20.5245	20.8795	20.5193	20.9748	TRUE	3	-7.43071	0.945068	-3.24282	0.849811	0.117637	-9.46642	FALSE	-3.19349	5.18228	0.994393	0.7736	0.615004	1.99224	FALSE	-7.59152	0.784252	-3.40364	0.856699	0.102171	-10.5827	FALSE	0.359983	8.11444	4.23721	0.12881
4012	Q8R480	Nup85	7	7	Q8R480	NUP85_MOUSE	Nuclear pore complex protein Nup85	20.6617	12.9107	20.6755	21.327	21.1673	21.2752	21.118	19.8464	12.9107	20.0738	12.9107	21.1259	20.3647	20.8629	20.9826	TRUE	3	-7.65756	1.37908	-3.13924	0.849811	0.156353	-8.81059	FALSE	-2.87108	6.16555	1.64724	0.705329	0.443228	3.13233	FALSE	-7.26971	1.76693	-2.75139	0.856699	0.209818	-6.73366	FALSE	0.603323	8.96962	4.78647	0.125499
5683	Q9Z210	Pex11b	2	2	Q9Z210;D6RFQ2;E9PXK7	PX11B_MOUSE	Peroxisomal membrane protein 11B	12.9107	12.9107	18.0658	18.0544	18.4316	18.0409	18.4763	12.9107	12.9107	17.6655	12.9107	18.943	18.5945	18.2216	18.2519	TRUE	5	-6.46405	-0.779416	-3.62173	0.849811	0.0166702	-12.3098	TRUE	-2.31264	3.37199	0.529676	0.810715	0.692452	1.44361	FALSE	-6.71603	-1.0314	-3.87371	0.750807	0.0116173	-14.659	TRUE	1.51993	6.78288	4.15141	0.0717927
2007	Q3TA68;Q3TAQ9	Wdr36	3	3	Q3TA68;Q3TAQ9	Q3TA68_MOUSE;Q3TAQ9_MOUSE	WD repeat domain 36	18.3076	12.9107	18.5138	18.6954	19.0328	18.6756	19.0455	12.9107	12.9107	12.9107	12.9107	12.9107	18.6058	18.8692	18.8796	TRUE	6	-5.53429	0.964405	-2.28494	0.849811	0.151792	-4.87345	FALSE	0.417354	6.91605	3.6667	0.392094	0.0300442	12.6995	TRUE	-3.98832	2.51037	-0.738975	1	0.62986	-1.66899	FALSE	2.94334	8.95996	5.95165	0.0385532
761	O70481	Ubr1	7	6	O70481	UBR1_MOUSE	E3 ubiquitin-protein ligase UBR1	17.7009	12.9107	17.8137	19.0263	18.7696	18.9605	18.4075	18.9527	12.9107	12.9107	12.9107	19.0467	17.6382	19.5349	19.1509	TRUE	4	-5.86744	0.568972	-2.64924	0.849811	0.0982826	-6.27335	FALSE	-1.49764	4.93878	1.72057	0.562393	0.267363	3.29566	FALSE	-5.91917	0.517246	-2.70096	0.856699	0.0925707	-6.50235	FALSE	1.39032	7.34929	4.3698	0.08744
3439	Q8BUY9	Pggt1b	8	8	Q8BUY9;A0A494BA07;A0A494BB85;A0A498WFM6	PGTB1_MOUSE	Geranylgeranyl transferase type-1 subunit beta	21.3598	21.6001	21.2651	21.1354	21.5953	21.3622	21.4551	21.4966	12.9107	21.3873	12.9107	21.788	21.6734	21.3863	21.5462	TRUE	2	-4.04918	4.09192	0.0213695	1	0.99108	1.01492	FALSE	0.161505	8.30261	4.23206	0.392094	0.0427762	18.7922	TRUE	-4.26068	3.88043	-0.190123	1	0.920789	-1.14086	FALSE	0.442089	7.97929	4.21069	0.126418
4850	Q9D0L4	Adck1	4	4	Q9D0L4	ADCK1_MOUSE	AarF domain-containing protein kinase 1	17.9695	12.9107	12.9107	17.8509	18.9683	18.5326	18.221	12.9107	12.9107	12.9107	12.9107	19.1442	12.9107	18.3166	18.97	TRUE	7	-6.97506	-0.617406	-3.79624	0.849811	0.0230555	-13.8925	TRUE	-1.49253	4.86512	1.68629	0.563141	0.270917	3.21829	FALSE	-5.91724	0.440423	-2.73841	0.856699	0.0851821	-6.67333	FALSE	2.53951	8.42555	5.48253	0.0420274
3799	Q8K0B2;Q8K0B2-2;Q8K0B2-3	Lmbrd1	3	3	Q8K0B2;Q8K0B2-2;Q8K0B2-3;A0A087WR85	LMBD1_MOUSE	Lysosomal cobalamin transport escort protein LMBD1	18.0096	12.9107	19.0603	19.3045	19.2323	19.2968	18.6962	12.9107	12.9107	12.9107	12.9107	12.9107	18.339	19.4031	18.6986	TRUE	6	-5.80254	0.858014	-2.47226	0.849811	0.132056	-5.54914	FALSE	0.419255	7.07981	3.74953	0.392094	0.0303528	13.45	TRUE	-4.00792	2.65263	-0.677645	1	0.666027	-1.59953	FALSE	3.13856	9.30504	6.2218	0.0376236
3912	Q8QZV7	IntS13	3	3	Q8QZV7	INT13_MOUSE	Integrator complex subunit 13	18.2657	12.9107	18.2571	18.7575	19.106	19.2185	18.5895	19.0364	12.9107	12.9107	12.9107	19.0188	18.4014	19.1962	18.8677	TRUE	4	-5.74399	0.863949	-2.44002	0.849811	0.133892	-5.42649	FALSE	-1.26823	5.3397	2.03574	0.542973	0.204814	4.10032	FALSE	-5.69717	0.910765	-2.3932	0.856699	0.140842	-5.25322	FALSE	1.41688	7.53463	4.47575	0.0881945
5021	Q9DB25	Alg5	8	6	Q9DB25	ALG5_MOUSE	Dolichyl-phosphate beta-glucosyltransferase	20.6991	12.9107	20.8478	21.3592	21.5475	21.3761	21.0348	20.7007	12.9107	20.0075	12.9107	20.9963	20.9008	21.3591	21.0032	TRUE	3	-7.86399	1.51029	-3.17685	0.849811	0.165917	-9.04329	FALSE	-3.16698	6.20731	1.52016	0.732209	0.494064	2.86824	FALSE	-7.59942	1.77487	-2.91228	0.856699	0.201276	-7.52805	FALSE	0.357562	9.03646	4.69701	0.130195
4731	Q9CWD3;Q9CWD3-2	Nudt17	2	2	Q9CWD3;Q9CWD3-2	NUD17_MOUSE	Nucleoside diphosphate-linked moiety X motif 17	18.1611	12.9107	18.3115	18.2736	18.6501	18.3391	18.6161	12.9107	12.9107	12.9107	12.9107	18.8632	12.9107	18.6949	18.9098	TRUE	6	-5.22422	1.20695	-2.00864	0.849811	0.199034	-4.02402	FALSE	0.334858	6.76602	3.55044	0.392094	0.0331129	11.7163	TRUE	-4.09912	2.33205	-0.883536	1	0.561269	-1.84489	FALSE	2.58203	8.53613	5.55908	0.0420274
4088	Q8VDC1	Fyco1	10	8	Q8VDC1	FYCO1_MOUSE	FYVE and coiled-coil domain-containing protein 1	18.3591	12.9107	18.2918	18.185	18.359	18.4642	18.8373	12.9107	12.9107	18.567	12.9107	18.6808	18.6964	18.8647	18.8279	TRUE	4	-5.10479	1.22304	-1.94088	0.849811	0.206682	-3.83939	FALSE	-0.968154	5.35968	2.19576	0.533532	0.15678	4.58131	FALSE	-5.41087	0.916958	-2.24696	0.856699	0.148098	-4.74681	FALSE	1.20742	7.06585	4.13664	0.0923158
3130	Q80XR2	Atp2c1	2	2	Q80XR2;H3BIX7;H3BL44;Q3UZR5;H3BLI6;Q8BMS7	AT2C1_MOUSE	Calcium-transporting ATPase type 2C member 1	12.9107	12.9107	12.9107	17.9362	17.1802	17.7193	12.9107	12.9107	12.9107	12.9107	12.9107	17.3208	16.9221	17.1955	17.9882	TRUE	8	-5.55374	-1.49807	-3.5259	0.379462	0.00252703	-11.5187	TRUE	-2.02784	2.02784	5.32907e-15	1	1	1	FALSE	-6.47382	-2.41815	-4.44598	0.143251	0.000431486	-21.7959	TRUE	1.64849	5.40332	3.5259	0.0419779
4108	Q8VDQ8;Q8VDQ8-2	Sirt2	6	6	Q8VDQ8;A0A140LHL5;Q8VDQ8-2;Q8VDQ8-4;Q8VDQ8-3	SIR2_MOUSE	NAD-dependent protein deacetylase sirtuin-2	21.7075	20.3961	21.7139	21.4457	21.6656	21.5735	21.7783	21.6006	12.9107	21.6214	12.9107	21.5854	21.7221	21.6985	21.846	TRUE	2	-4.51967	3.83313	-0.34327	1	0.861147	-1.26863	FALSE	-0.164736	8.18806	4.01166	0.393794	0.0583095	16.1298	FALSE	-4.61688	3.73591	-0.440484	1	0.822479	-1.35706	FALSE	0.488339	8.22152	4.35493	0.125899
1561	P59438	Hps5	11	11	P59438;E9Q3X4;P59438-2;F6Q7C7;F6YT95	HPS5_MOUSE	BLOC-2 complex member HPS5	21.7098	19.6372	21.6373	21.7849	21.6839	21.6308	21.6374	22.0262	12.9107	22.0447	12.9107	22.6188	21.7648	21.7141	21.6044	TRUE	2	-5.12007	3.74104	-0.689515	1	0.740915	-1.61274	FALSE	-0.908855	7.95226	3.5217	0.479025	0.109127	11.4852	FALSE	-5.36132	3.49979	-0.930767	1	0.655965	-1.90629	FALSE	0.109319	8.31311	4.21122	0.142793
1807	P84309;P84309-2	Adcy5	7	7	P84309;P84309-2	ADCY5_MOUSE	Adenylate cyclase type 5	20.0614	12.9107	20.4254	20.8753	20.677	20.7774	20.5178	19.9909	12.9107	18.3471	12.9107	20.7561	19.9617	20.763	20.499	TRUE	3	-7.08865	1.26318	-2.91274	0.849811	0.154862	-7.53045	FALSE	-2.41658	5.93525	1.75933	0.646305	0.377509	3.38541	FALSE	-6.87172	1.48011	-2.6958	0.856699	0.1854	-6.47915	FALSE	0.805924	8.53821	4.67207	0.122892
237	A6ZI47	Aldoart2	4	4	A6ZI47	A6ZI47_MOUSE	Fructose-bisphosphate aldolase	21.4901	21.6812	21.0095	21.4653	20.6916	21.1763	20.8135	20.31	12.9107	20.5513	12.9107	20.6413	21.1111	21.7181	21.0345	TRUE	2	-3.26889	3.98274	0.356925	1	0.834111	1.28069	FALSE	1.09714	8.34877	4.72295	0.392094	0.0148528	26.4089	TRUE	-3.35847	3.89316	0.267342	1	0.875299	1.20359	FALSE	1.00917	7.72288	4.36603	0.112298
4535	Q99LB6;Q99LB6-2	Mat2b	6	6	Q99LB6;E0CYU5;Q99LB6-2	MAT2B_MOUSE	Methionine adenosyltransferase 2 subunit beta	21.8588	21.0147	21.7396	21.5151	21.5544	21.6681	21.7838	21.2434	12.9107	21.6903	12.9107	21.3372	21.8976	21.7297	21.613	TRUE	2	-4.18758	4.00221	-0.0926839	1	0.96156	-1.06635	FALSE	0.254033	8.44382	4.34893	0.392094	0.0391536	20.3778	TRUE	-4.2016	3.98819	-0.106708	1	0.95575	-1.07677	FALSE	0.650476	8.23275	4.44161	0.124274
4905	Q9D2R0	Aacs	18	17	Q9D2R0	AACS_MOUSE	Acetoacetyl-CoA synthetase	21.056	19.8636	21.1907	21.4446	21.4208	21.4209	21.5619	20.578	12.9107	20.7525	12.9107	21.0336	21.288	21.2362	21.4197	TRUE	2	-4.49175	2.97452	-0.758614	1	0.666439	-1.69186	FALSE	0.182356	7.64863	3.91549	0.392094	0.0412533	15.0897	TRUE	-4.27406	3.19222	-0.540921	1	0.758129	-1.4549	FALSE	1.21789	8.13032	4.67411	0.101334
3876	Q8K3B1	Fbxo45	3	3	Q8K3B1	FBSP1_MOUSE	F-box/SPRY domain-containing protein 1	20.191	12.9107	18.1914	18.854	18.6171	19.2649	18.3757	12.9107	12.9107	18.8145	12.9107	18.8086	19.0279	18.859	18.6776	TRUE	4	-5.21673	1.8562	-1.68026	0.849811	0.321717	-3.20487	FALSE	-0.825399	6.24753	2.71107	0.498157	0.12099	6.54806	FALSE	-5.28205	1.79088	-1.74559	0.860346	0.304032	-3.35331	FALSE	1.1172	7.66546	4.39133	0.103112
4828	Q9D020;Q9D020-1	Nt5c3a	15	12	Q9D020;Q9D020-1	5NT3A_MOUSE	Cytosolic 5'-nucleotidase 3A	21.1243	22.9711	20.9373	20.9375	21.1987	21.1773	21.396	20.5241	12.9107	20.9462	12.9107	21.0902	21.5067	21.2777	21.2645	TRUE	2	-3.31394	4.31429	0.500176	1	0.7804	1.41439	FALSE	1.04053	8.66876	4.85464	0.392094	0.0167659	28.933	TRUE	-3.42132	4.2069	0.392792	1	0.826588	1.31293	FALSE	0.823285	7.88565	4.35447	0.121826
3019	Q7TSH6-3	Scaf4	3	3	Q7TSH6;Q7TSH6-2;Q7TSH6-3	SCAF4_MOUSE	Isoform 3 of SR-related and CTD-associated factor 4	18.3572	12.9107	18.6455	18.4267	19.1811	17.9185	12.9107	12.9107	12.9107	12.9107	12.9107	12.9107	18.6275	18.8245	19.1355	TRUE	7	-4.50996	3.56699	-0.471486	1	0.80391	-1.38654	FALSE	-0.311359	7.76559	3.72711	0.39718	0.0674293	13.2426	FALSE	-4.77523	3.30171	-0.736759	1	0.69856	-1.66643	FALSE	0.459701	7.9375	4.1986	0.126078
5059	Q9DBP5	Cmpk1	5	4	A0A0R4J093;Q9DBP5	KCY_MOUSE	UMP-CMP kinase	21.5614	20.87	21.5422	21.3096	21.3559	21.2489	21.7314	20.9458	12.9107	21.3733	12.9107	21.0333	21.6236	21.5388	21.8061	TRUE	2	-4.04197	3.86816	-0.0869035	1	0.962682	-1.06209	FALSE	0.334375	8.2445	4.28944	0.392094	0.0358039	19.5546	TRUE	-4.131	3.77913	-0.175935	1	0.924547	-1.1297	FALSE	0.714664	8.03802	4.37634	0.123155
3232	Q8BH24	Tm9sf4	11	8	Q8BH24	TM9S4_MOUSE	Transmembrane 9 superfamily member 4	20.8145	21.1111	21.2505	21.3841	20.8652	21.4998	21.2446	21.3531	12.9107	19.7601	12.9107	21.7292	21.0702	21.0856	20.9339	TRUE	2	-3.89671	3.51717	-0.189767	1	0.913214	-1.14058	FALSE	0.618096	8.03197	4.32503	0.392094	0.0257588	20.0431	TRUE	-3.85297	3.56091	-0.14603	1	0.933156	-1.10652	FALSE	1.08284	7.94676	4.5148	0.108416
4287	Q91YE5;Q91YE5-2;Q91YE5-3	Baz2a	5	4	Q91YE5;A0A1W2P6X9;Q91YE5-2;Q91YE5-3;A0A5F8MPQ7;E9Q374;F8VPM0	BAZ2A_MOUSE	Bromodomain adjacent to zinc finger domain protein 2A	20.9232	22.7466	21.772	21.6298	21.8855	21.9009	21.9175	22.2469	12.9107	22.501	12.9107	21.929	22.1173	22.3262	22.09	TRUE	2	-4.56713	4.52819	-0.0194694	1	0.992726	-1.01359	FALSE	-0.376024	8.71929	4.17163	0.401752	0.06889	18.0213	FALSE	-4.84935	4.24597	-0.301692	1	0.887704	-1.23259	FALSE	-0.0192098	8.40142	4.1911	0.150372
3610	Q8C6U2	Slc66a3	2	2	Q8C6U2;A0A1Y7VLY9;Q3UU83	S66A3_MOUSE	Solute carrier family 66 member 3	21.9993	20.5567	21.331	21.383	21.3443	21.7095	20.9422	20.5193	12.9107	19.8509	12.9107	20.8123	21.19	21.2052	20.8824	TRUE	2	-3.57522	3.47705	-0.0490866	1	0.976352	-1.03461	FALSE	1.22164	8.27391	4.74777	0.392094	0.0124219	26.8672	TRUE	-3.25293	3.79934	0.273205	1	0.869025	1.20849	FALSE	1.53229	8.06143	4.79686	0.0868983
2019	Q3TDN0	Disp1	4	4	Q3TDN0	DISP1_MOUSE	Protein dispatched homolog 1	18.1883	12.9107	18.5646	18.5945	12.9107	18.0281	18.3357	18.8883	12.9107	12.9107	12.9107	19.3802	17.874	19.73	18.5482	TRUE	5	-4.42599	3.60049	-0.41275	1	0.826814	-1.33122	FALSE	-1.8638	6.16268	2.14944	0.561456	0.266556	4.43655	FALSE	-6.34182	1.68466	-2.32858	0.856699	0.230749	-5.0231	FALSE	-1.15335	6.27773	2.56219	0.257534
4449	Q99J27	Slc33a1	3	3	Q99J27	ACATN_MOUSE	Acetyl-coenzyme A transporter 1	18.624	12.9107	17.9194	12.9107	19.014	18.7825	18.1431	12.9107	12.9107	12.9107	12.9107	19.3497	12.9107	19.0362	18.2684	TRUE	7	-4.76601	3.31025	-0.72788	1	0.701973	-1.6562	FALSE	-0.464113	7.61214	3.57401	0.418672	0.0779066	11.9093	FALSE	-4.9447	3.13156	-0.906569	1	0.63422	-1.87458	FALSE	0.563315	8.04047	4.30189	0.125351
3465	Q8BWG9	Orai1	3	2	Q8BWG9	CRCM1_MOUSE	Calcium release-activated calcium channel protein 1	12.9107	12.9107	18.7163	18.7848	18.7267	18.342	12.9107	12.9107	12.9107	12.9107	12.9107	19.3208	18.7267	12.9107	18.6232	TRUE	8	-6.44497	1.7546	-2.34518	0.849811	0.237022	-5.08125	FALSE	-2.16458	6.03499	1.9352	0.596696	0.324757	3.82432	FALSE	-6.64928	1.5503	-2.54949	0.856699	0.20092	-5.85426	FALSE	0.484722	8.07606	4.28039	0.125899
3386	Q8BR76	Tmem67	3	3	Q8BR76;A2AJP5;E9QNI1	MKS3_MOUSE	Meckelin	18.0495	12.9107	18.6053	19.2087	19.58	18.791	18.9095	18.9267	12.9107	12.9107	12.9107	19.3708	18.1632	18.9976	19.0834	TRUE	4	-5.91125	0.710313	-2.60047	0.849811	0.112957	-6.06483	FALSE	-1.20363	5.41793	2.10715	0.542973	0.191243	4.3084	FALSE	-5.69273	0.928833	-2.38195	0.856699	0.143313	-5.2124	FALSE	1.64243	7.77281	4.70762	0.0788006
4578	Q99MK8	Grk2	4	4	Q3UYH7;Q99MK8;Q7TS64;Q8BVT9;F6QY34;F7AEX1	ARBK1_MOUSE	Beta-adrenergic receptor kinase 1	19.0236	12.9107	19.4842	19.2221	18.8492	19.0765	18.9972	12.9107	12.9107	19.4674	12.9107	19.2726	18.8425	18.9815	19.0693	TRUE	4	-5.57047	1.77692	-1.89678	0.849811	0.283292	-3.7238	FALSE	-1.08406	6.26333	2.58963	0.528792	0.150879	6.01946	FALSE	-5.57568	1.77171	-1.90199	0.85774	0.282033	-3.73728	FALSE	1.08523	7.88759	4.48641	0.108292
362	D4AFX7;G3X922	Dnajc13	15	15	D4AFX7;G3X922	D4AFX7_MOUSE;G3X922_MOUSE	DnaJ heat shock protein family (Hsp40) member C13	19.0138	19.7522	18.5924	19.313	19.3375	19.2626	19.1957	18.9605	12.9107	12.9107	12.9107	19.3719	18.2117	18.8879	19.2039	TRUE	3	-2.74203	2.42652	-0.157752	1	0.896611	-1.11555	FALSE	2.11206	7.28061	4.69633	0.241716	0.00184707	25.9261	TRUE	-2.38363	2.78491	0.200639	1	0.86876	1.14921	FALSE	2.46151	7.24666	4.85409	0.0375081
153	A2A8Z1	Osbpl9	17	13	A2A8Z1;A0A0A6YXH3;E9PXZ2;E9Q6C1;F6UHR6;Q5FWX7;A2A8Z1-2	OSBL9_MOUSE	Oxysterol-binding protein-related protein 9	22.0408	21.4154	22.0336	22.2225	21.8114	22.408	22.0153	22.0549	12.9107	21.9077	12.9107	22.0195	22.0268	21.8191	21.9044	TRUE	2	-4.61445	4.04577	-0.284341	1	0.888837	-1.21785	FALSE	0.053861	8.71408	4.38397	0.392094	0.0476197	20.8788	TRUE	-4.44263	4.21759	-0.112519	1	0.955875	-1.08111	FALSE	0.659409	8.67721	4.66831	0.124871
3153	Q80ZW2	Them6	9	8	Q80ZW2	THEM6_MOUSE	Protein THEM6	20.482	12.9107	20.5436	21.208	21.3238	21.0388	20.8545	20.566	12.9107	20.3493	12.9107	21.3455	21.0678	21.3859	20.9527	TRUE	3	-7.78194	1.52699	-3.12747	0.849811	0.16932	-8.73904	FALSE	-3.35984	5.9491	1.29463	0.751129	0.556529	2.45315	FALSE	-7.86368	1.44526	-3.20921	0.856699	0.159277	-9.24843	FALSE	0.112906	8.73131	4.42211	0.142834
439	E9Q828;F7AAP4	Atp2b4	4	4	F7AAP4;E9Q828	E9Q828_MOUSE;F7AAP4_MOUSE	Calcium-transporting ATPase	20.1604	12.9107	19.8111	20.7032	20.6342	21.2286	20.6123	19.9402	12.9107	19.1458	12.9107	21.04	19.9162	21.2269	20.75	TRUE	3	-7.39838	1.064	-3.16719	0.849811	0.129157	-8.98295	FALSE	-2.83062	5.63176	1.40057	0.730035	0.485383	2.64006	FALSE	-7.33708	1.1253	-3.10589	0.856699	0.136049	-8.60926	FALSE	0.650439	8.48508	4.56776	0.124493
1470	P53995	Anapc1	14	14	P53995;A2ATQ5	APC1_MOUSE	Anaphase-promoting complex subunit 1	19.2849	12.9107	19.3903	19.3549	19.1137	19.3257	19.1765	18.9987	12.9107	12.9107	12.9107	19.0952	18.834	18.885	18.9429	TRUE	4	-5.59936	1.50449	-2.04744	0.849811	0.233635	-4.13371	FALSE	-0.789302	6.31455	2.76262	0.490575	0.116168	6.78629	FALSE	-5.29591	1.80794	-1.74398	0.861579	0.306477	-3.34958	FALSE	1.52162	8.0985	4.81006	0.0881945
2269	Q4VC33;Q4VC33-2	Maea	6	5	Q4VC33;Q4VC33-2;A0A0J9YVB4;A0A0J9YVB7	MAEA_MOUSE	E3 ubiquitin-protein transferase MAEA	19.3395	12.9107	19.1738	19.048	19.2993	19.3475	19.5239	12.9107	12.9107	19.7558	12.9107	18.4596	19.2892	19.2445	19.528	TRUE	4	-5.94002	1.61336	-2.16333	0.849811	0.236416	-4.47947	FALSE	-1.25729	6.2961	2.5194	0.536177	0.172178	5.73345	FALSE	-5.76569	1.78769	-1.989	0.856699	0.274217	-3.96961	FALSE	1.1862	8.17927	4.68273	0.103561
1769	P70428	Ext2	3	3	P70428;A2AIG3;E9Q1M5;V9GX32	EXT2_MOUSE	Exostosin-2	19.5788	19.4031	19.4649	19.7237	19.1244	19.4697	19.2002	19.6911	12.9107	12.9107	12.9107	18.8575	19.0841	19.3263	19.1901	TRUE	3	-2.7259	2.93139	0.102742	1	0.938355	1.07381	FALSE	2.04783	7.70512	4.87648	0.241716	0.00268148	29.3742	TRUE	-2.4609	3.1964	0.36775	1	0.782237	1.29034	FALSE	2.15492	7.39255	4.77373	0.0433381
5571	Q9WUQ2	Preb	9	8	Q9WUQ2;D3Z3S1;F6XLZ3	PREB_MOUSE	Prolactin regulatory element-binding protein	20.8698	19.9353	21.4161	21.486	21.4872	21.7167	21.0044	21.2946	12.9107	20.3428	12.9107	21.2409	21.287	21.3691	21.6043	TRUE	2	-4.50982	3.14349	-0.683167	1	0.704671	-1.60566	FALSE	0.0490615	7.70237	3.87572	0.392094	0.0475483	14.6794	TRUE	-4.46156	3.19175	-0.634907	1	0.724544	-1.55284	FALSE	1.01609	8.10168	4.55888	0.11408
1800	P83887	Tubg1	8	7	P83887;Q8VCK3	TBG1_MOUSE	Tubulin gamma-1 chain	21.049	20.7862	21.3483	21.5916	21.5905	20.9105	21.5907	20.7608	12.9107	21.2637	12.9107	21.1184	21.6807	21.5162	21.5853	TRUE	2	-4.2442	3.52489	-0.359653	1	0.84383	-1.28312	FALSE	0.215189	7.98428	4.09973	0.392094	0.0401977	17.1452	TRUE	-4.29849	3.4706	-0.413947	1	0.820675	-1.33233	FALSE	0.862997	8.05578	4.45939	0.121561
5395	Q9QXS1-3	Plec	4	3	Q9QXS1-3	PLEC_MOUSE	Isoform PLEC-1A of Plectin	21.9583	21.1568	21.9309	22.1603	22.2461	22.2804	21.8291	22.207	12.9107	21.8231	12.9107	21.9711	21.6788	22.1365	22.1281	TRUE	2	-4.79951	3.90557	-0.446967	1	0.827072	-1.36317	FALSE	-0.133386	8.57169	4.21915	0.39331	0.0563509	18.6248	FALSE	-4.64917	4.05591	-0.296631	1	0.884662	-1.22827	FALSE	0.636452	8.69579	4.66612	0.125058
3563	Q8C147	Dock8	13	13	Q8C147;Q8C147-2	DOCK8_MOUSE	Dedicator of cytokinesis protein 8	19.6905	17.4819	19.5895	19.6581	19.5641	19.6455	19.5539	19.3762	12.9107	12.9107	12.9107	19.2138	18.3032	19.1957	19.4636	TRUE	3	-3.52963	2.16002	-0.684804	1	0.610189	-1.60748	FALSE	1.54874	7.2384	4.39357	0.284527	0.00554198	21.0183	TRUE	-2.9683	2.72136	-0.123469	1	0.926376	-1.08935	FALSE	2.44458	7.71218	5.07838	0.0405108
3089	Q80V86	Ints8	2	2	Q80V86;A2API3	INT8_MOUSE	Integrator complex subunit 8	18.2992	12.9107	19.0148	19.6016	19.2238	19.2035	19.4658	19.0911	12.9107	12.9107	12.9107	19.5923	18.4538	19.0089	18.8467	TRUE	4	-6.06465	0.800369	-2.63214	0.849811	0.120892	-6.19946	FALSE	-1.14675	5.71827	2.28576	0.536177	0.172881	4.87621	FALSE	-5.6664	1.19863	-2.23389	0.856699	0.182106	-4.70399	FALSE	1.74002	8.09579	4.9179	0.076953
64	A0A0R4J1Y3;E9QMF4	Osgep	2	2	A0A0R4J1Y3;E9QMF4	A0A0R4J1Y3_MOUSE;E9QMF4_MOUSE	tRNA N6-adenosine threonylcarbamoyltransferase	19.0799	18.8933	18.957	17.5353	12.9107	19.4024	19.3433	12.9107	12.9107	18.4894	12.9107	19.1323	18.5999	18.7814	18.7992	TRUE	4	-1.74466	5.1023	1.67882	0.849811	0.307054	3.20166	FALSE	1.24792	8.09489	4.67141	0.392094	0.0115395	25.482	TRUE	-3.27494	3.57202	0.14854	1	0.926398	1.10845	FALSE	-0.176946	6.16211	2.99258	0.164038
1128	P22518	Clk1	3	3	P22518	CLK1_MOUSE	Dual specificity protein kinase CLK1	18.6376	12.9107	19.1098	18.6133	18.8518	18.3365	18.8418	12.9107	12.9107	19.0465	12.9107	19.0149	18.6575	19.2218	18.9937	TRUE	4	-5.2299	1.68026	-1.77482	0.849811	0.285635	-3.42195	FALSE	-1.01368	5.89648	2.4414	0.528792	0.149978	5.43167	FALSE	-5.54105	1.36911	-2.08597	0.856699	0.21349	-4.24561	FALSE	1.01743	7.415	4.21622	0.108374
4301	Q91YP0	L2hgdh	6	6	Q91YP0	L2HDH_MOUSE	L-2-hydroxyglutarate dehydrogenase, mitochondrial	19.0916	12.9107	19.3221	18.8837	19.295	18.7699	19.0179	18.3684	12.9107	12.9107	12.9107	19.2036	19.0439	18.6866	18.3033	TRUE	4	-5.24108	1.474	-1.88354	0.849811	0.245681	-3.6898	FALSE	-0.524548	6.19053	2.83299	0.447622	0.0910278	7.1255	FALSE	-5.05881	1.65627	-1.70127	0.859472	0.291931	-3.25188	FALSE	1.60806	7.82501	4.71654	0.0812224
1394	P49443	Ppm1a	8	7	P49443	PPM1A_MOUSE	Protein phosphatase 1A	20.7072	18.5419	20.8616	21.0206	21.2399	21.1379	21.4487	20.4513	12.9107	20.6979	12.9107	21.0792	21.3797	21.2151	21.4533	TRUE	2	-4.93819	2.58833	-1.17493	1	0.510037	-2.25782	FALSE	-0.469026	7.0575	3.29424	0.425122	0.0808234	9.80989	FALSE	-5.00824	2.51829	-1.24498	1	0.485625	-2.37015	FALSE	0.985062	7.95327	4.46917	0.115086
648	O35638	Stag2	12	9	O35638;A2AFF6	STAG2_MOUSE	Cohesin subunit SA-2	19.6704	12.9107	19.2866	19.786	19.9547	20.193	19.9509	19.3874	12.9107	12.9107	12.9107	19.8654	17.8061	19.4255	19.2023	TRUE	4	-6.45816	1.09429	-2.68194	0.849811	0.14808	-6.41717	FALSE	-1.01685	6.5356	2.75937	0.520274	0.137675	6.77102	FALSE	-5.56186	1.99059	-1.78564	0.870117	0.323934	-3.4477	FALSE	1.94521	8.93741	5.44131	0.0758361
4550	Q99LI2	Clcc1	8	8	Q99LI2;A2AEM2	CLCC1_MOUSE	Chloride channel CLIC-like protein 1	17.9235	12.9107	18.6195	18.8693	19.2427	19.3577	19.0101	12.9107	12.9107	17.8843	12.9107	19.0158	18.3706	18.9429	18.4868	TRUE	4	-5.60236	0.331565	-2.6354	0.849811	0.0769715	-6.21346	FALSE	-0.636486	5.29744	2.33048	0.483536	0.112949	5.02972	FALSE	-5.18645	0.747479	-2.21948	0.856699	0.129375	-4.65727	FALSE	2.219	7.71275	4.96588	0.0435475
2653	Q64436	Atp4a	3	3	Q64436;Q9WV27;Q91WH7	ATP4A_MOUSE	Potassium-transporting ATPase alpha chain 1	21.015	19.9975	21.1942	21.7402	21.1443	21.9435	21.4182	20.8873	12.9107	19.7462	12.9107	21.5217	20.5849	21.3874	21.1627	TRUE	2	-4.4343	2.7823	-0.826001	1	0.627634	-1.77276	FALSE	0.513577	7.73018	4.12188	0.392094	0.0284157	17.4104	TRUE	-4.03689	3.17971	-0.428589	1	0.800581	-1.34592	FALSE	1.60724	8.28852	4.94788	0.0853763
[truncated: 3,726 more rows]
[truncated: 53 more columns]

## Sheet: Filtered Peptides
ID	Protein Group	Protein Ids	Protein Names	Genes	First Protein Description	Proteotypic	Stripped Sequence	Modified Sequence	Precursor Charge	Precursor Id	Abundance (Normalized) KOca3-6NP1	Abundance (Normalized) KOca3-6NP2	Abundance (Normalized) KOca3-6NP3	Abundance (Normalized) KOca3-6NP4	Abundance (Normalized) KOca6-9NP1	Abundance (Normalized) KOca6-9NP2	Abundance (Normalized) KOca6-9NP3	Abundance (Normalized) KOca6-9NP4	Abundance (Normalized) WTca3-6NP1	Abundance (Normalized) WTca3-6NP2	Abundance (Normalized) WTca3-6NP3	Abundance (Normalized) WTca3-6NP4	Abundance (Normalized) WTca6-9NP1	Abundance (Normalized) WTca6-9NP2	Abundance (Normalized) WTca6-9NP3	Abundance (Normalized) WTca6-9NP4	Abundance KOca3-6NP1 NoNorm	Abundance KOca3-6NP2 NoNorm	Abundance KOca3-6NP3 NoNorm	Abundance KOca3-6NP4 NoNorm	Abundance KOca6-9NP1 NoNorm	Abundance KOca6-9NP2 NoNorm	Abundance KOca6-9NP3 NoNorm	Abundance KOca6-9NP4 NoNorm	Abundance WTca3-6NP1 NoNorm	Abundance WTca3-6NP2 NoNorm	Abundance WTca3-6NP3 NoNorm	Abundance WTca3-6NP4 NoNorm	Abundance WTca6-9NP1 NoNorm	Abundance WTca6-9NP2 NoNorm	Abundance WTca6-9NP3 NoNorm	Abundance WTca6-9NP4 NoNorm
[truncated: 72,329 more rows]

[truncated: 2 more sheets: All Proteins, Pval0.05 with log2 FC>1.5]
