# Supplementary material for: SDC4 drives fibrotic remodeling of the intervertebral disc under altered spinal loading
Source: Cell Death Dis. 2025 Oct 6;16(1):678. doi: 10.1038/s41419-025-08002-3 (PMC12500954; doi:10.1038/s41419-025-08002-3)
Supplement: Supplementary file 9 — Table S2 [file 41419_2025_8002_MOESM9_ESM.xlsx]

## Sheet: Collagen
Annotated Gene	Annotated Matrisome Division	Annotated Matrisome Category	GO term	ID	Protein Group	Modified Sequence Count	Stripped Sequence Count	Protein Ids	Protein Names	First Protein Description	Abundance (Normalized) KOca3-6NP2	Abundance (Normalized) KOca3-6NP3	Abundance (Normalized) KOca3-6NP4	Abundance (Normalized) KOca6-9NP1	Abundance (Normalized) KOca6-9NP2	Abundance (Normalized) KOca6-9NP3	Abundance (Normalized) KOca6-9NP4	Abundance (Normalized) WTca3-6NP1	Abundance (Normalized) WTca3-6NP2	Abundance (Normalized) WTca3-6NP3	Abundance (Normalized) WTca3-6NP4	Abundance (Normalized) WTca6-9NP1	Abundance (Normalized) WTca6-9NP2	Abundance (Normalized) WTca6-9NP3	Abundance (Normalized) WTca6-9NP4
Col1a1	Core matrisome	Collagens	GO:CC extracellular matrix (GO:0005576, GO:0005578 & GO:0031012) & GO:CC not extracellular matrix	979	P11087	54	37	P11087;P11087-2	CO1A1_MOUSE	Collagen alpha-1(I) chain	44703300	477137000	83210500	49459400	44174600	47084400	76734200	39350800	281606000	45207600	228874000	32594800	36793500	59900700	42069700
Col1a2	Core matrisome	Collagens	GO:CC extracellular matrix (GO:0005576, GO:0005578 & GO:0031012) & GO:CC not extracellular matrix	1893	Q01149	45	35	Q01149	CO1A2_MOUSE	Collagen alpha-2(I) chain	12604300	273053000	30628900	13035600	12482000	13913400	26351500	11157400	203826000	18658200	209670000	11237800	9418000	21014200	11653500
Col2a1	Core matrisome	Collagens	GO:CC extracellular matrix (GO:0005576, GO:0005578 & GO:0031012) & GO:CC not extracellular matrix	1192	P28481;P28481-6;P28481-7	116	63	P28481;P28481-1;P28481-2;P28481-4;P28481-5;P28481-6;P28481-7	CO2A1_MOUSE	Collagen alpha-1(II) chain	432702000	1587420000	452002000	480909000	498871000	566412000	443684000	642219000	1118820000	481794000	1382440000	386950000	431182000	594652000	757588000
Col5a1	Core matrisome	Collagens	GO:CC extracellular matrix (GO:0005576, GO:0005578 & GO:0031012) & GO:CC not extracellular matrix	777	O88207;O88207-2	8	7	O88207;O88207-2	CO5A1_MOUSE	Collagen alpha-1(V) chain	4474390	12152500	3553060	3605450	3478970	3478000	2409850	4803300	7848120	3870610	12577200	3699940	2755670	3471530	4301920
Col5a2	Core matrisome	Collagens	GO:CC extracellular matrix (GO:0005576, GO:0005578 & GO:0031012) & GO:CC not extracellular matrix	2113	Q3U962	6	6	Q3U962	CO5A2_MOUSE	Collagen alpha-2(V) chain	939452	12348600	922718	873368	633534	579548	880052	1010530	4076800	971338	7361990	584479	596222	721544	899511
Col6a1	Core matrisome	Collagens	GO:CC extracellular matrix (GO:0005576, GO:0005578 & GO:0031012) & GO:CC not extracellular matrix	1929	Q04857	65	47	Q04857	CO6A1_MOUSE	Collagen alpha-1(VI) chain	187671000	2653200000	274490000	224875000	255778000	254668000	307927000	299650000	1206360000	336424000	2477490000	239964000	206997000	199417000	222284000
Col6a2	Core matrisome	Collagens	GO:CC extracellular matrix (GO:0005576, GO:0005578 & GO:0031012) & GO:CC not extracellular matrix	1910	Q02788	71	47	Q02788;D3Z7D5	CO6A2_MOUSE	Collagen alpha-2(VI) chain	171970000	2484820000	242573000	216737000	231501000	248883000	258584000	301411000	1224170000	296783000	2017090000	230199000	187384000	176763000	213700000
Col7a1	Core matrisome	Collagens	GO:CC extracellular matrix (GO:0005576, GO:0005578 & GO:0031012) & GO:CC not extracellular matrix	2615	Q63870	3	3	Q63870;A2ACT7	CO7A1_MOUSE	Collagen alpha-1(VII) chain	279236	3659280	1501290	856108	1472760	2192030	4163100	5532960		4156310	6206320	4162990	632860	2138460	4289900
Col9a1	Core matrisome	Collagens	GO:CC extracellular matrix (GO:0005576, GO:0005578 & GO:0031012) & GO:CC not extracellular matrix	1934	Q05722	5	5	Q05722;G3X995	CO9A1_MOUSE	Collagen alpha-1(IX) chain		3084780							2568360	456656	2662010				128918
Col9a2	Core matrisome	Collagens	GO:CC extracellular matrix (GO:0005576, GO:0005578 & GO:0031012) & GO:CC not extracellular matrix	1954	Q07643	3	2	Q07643;I7HJR1	CO9A2_MOUSE	Collagen alpha-2(IX) chain	709353	3496260			881333	270754	862686	810970	2457900	606073	1431080		803017	1105860	464934
Col10a1	Core matrisome	Collagens	GO:CC extracellular matrix (GO:0005576, GO:0005578 & GO:0031012) & GO:CC not extracellular matrix	1932	Q05306	8	5	Q05306	COAA1_MOUSE	Collagen alpha-1(X) chain	7189040	15555600	5946470	4431980	3321300	4257040	3468730	7484730	20715000	9181910	32807800	5456890	4239070	4694130	4388600
Col11a1	Core matrisome	Collagens	GO:CC extracellular matrix (GO:0005576, GO:0005578 & GO:0031012) & GO:CC not extracellular matrix	2486	Q61245;Q61245-2	38	29	Q61245;E9PVT8;Q61245-2	COBA1_MOUSE	Collagen alpha-1(XI) chain	17723700	37440400	17945500	19270000	21163700	22688900	21016800	25954800	32344200	19128100	53544800	18312900	22530600	21178000	27218700
Col11a2	Core matrisome	Collagens	GO:CC extracellular matrix (GO:0005576, GO:0005578 & GO:0031012) & GO:CC not extracellular matrix	2676	Q64739-7	30	23	Q64739;Q64739-1;Q64739-3;Q64739-4;Q64739-5;Q64739-6;Q64739-7	COBA2_MOUSE	Isoform 6 of Collagen alpha-2(XI) chain	21380900	56499700	22680200	18015200	19610200	16030400	19324300	30246600	50105100	29777400	84895600	16796200	16709100	19232000	27014100
Col12a1	Core matrisome	Collagens	GO:CC extracellular matrix (GO:0005576, GO:0005578 & GO:0031012) & GO:CC not extracellular matrix	2413	Q60847	118	93	Q60847;Q60847-2;Q60847-5;E9PX70	COCA1_MOUSE	Collagen alpha-1(XII) chain	7104180	94636700	11553800	5541630	5768550	6675830	8137490	12489700	75503900	13344100	80622100	6806320	6959010	5851830	7555470
Col15a1	Core matrisome	Collagens	GO:CC extracellular matrix (GO:0005576, GO:0005578 & GO:0031012) & GO:CC not extracellular matrix	611	O35206	25	16	O35206;A2AJY2	COFA1_MOUSE	Collagen alpha-1(XV) chain	10979700	32601800	9180970	11023600	11135600	10970800	14615400	13763900	21131800	11101500	41347400	11748600	11672700	11533500	13356000
Col16a1	Core matrisome	Collagens	GO:CC extracellular matrix (GO:0005576, GO:0005578 & GO:0031012) & GO:CC not extracellular matrix	3326	Q8BLX7	11	11	Q8BLX7;A3KFV6;A3KFV7;E9Q0X4	COGA1_MOUSE	Collagen alpha-1(XVI) chain	4619620	14980900	3876730	2916920	3802590	3887460	4596070	3987450	8035980	4662490	20762300	3175350	3633830	3645290	5986280
Col18a1	Core matrisome	Collagens	GO:CC extracellular matrix (GO:0005576, GO:0005578 & GO:0031012) & GO:CC not extracellular matrix	1292	P39061;P39061-1	12	11	P39061;E9QPX1;P39061-1;P39061-2	COIA1_MOUSE	Collagen alpha-1(XVIII) chain	1607750		1330860	1407870	1969150	2136650	2191540	1862470	1933020	1240250	4079710	2692490	1812320	1737280	2579220
Col24a1	Core matrisome	Collagens	GO:CC extracellular matrix (GO:0005576, GO:0005578 & GO:0031012) & GO:CC not extracellular matrix	2000	Q30D77	2	2	Q30D77	COOA1_MOUSE	Collagen alpha-1(XXIV) chain	848286	13314000	2585110	1105450	1064090	2867790	824168	3651120	8391130	2984900	8326100	2110580	2160640	3779510	4003780
Col28a1	Core matrisome	Collagens	GO:CC extracellular matrix (GO:0005576, GO:0005578 & GO:0031012) & GO:CC not extracellular matrix	1997	Q2UY11	3	3	Q2UY11	COSA1_MOUSE	Collagen alpha-1(XXVIII) chain	665495	2698670	913969	1153910	1295480	532173	1418280	1487530	6761720	1429440	420137	1091000	1579820	1681340	1666340
Col6a2	Core matrisome	Collagens	GO:CC extracellular matrix (GO:0005576, GO:0005578 & GO:0031012) & GO:CC not extracellular matrix	358	D3Z7D5	2	2	D3Z7D5	D3Z7D5_MOUSE	Collagen, type VI, alpha 2	838509	14379700	1241930	677804	594411	986567	835448	1251380	11120600	1604440	18893100	687319	556329	652240	826401
Col11a1	Core matrisome	Collagens	GO:CC extracellular matrix (GO:0005576, GO:0005578 & GO:0031012) & GO:CC not extracellular matrix	378	E9PVT8	3	2	E9PVT8	E9PVT8_MOUSE	Collagen, type XI, alpha 1 (Fragment)	878291		699177	855591	661386	1044150	996265	813608		443118		440748	883946	667874	1030450
Col6a3	Core matrisome	Collagens	GO:CC extracellular matrix (GO:0005576, GO:0005578 & GO:0031012) & GO:CC not extracellular matrix	383	E9PWQ3	289	187	E9PWQ3;J3QQ16;A0A087WS16	E9PWQ3_MOUSE	Collagen, type VI, alpha 3	173808000	1625060000	257144000	226312000	268483000	277713000	330642000	285683000	14640500	272766000	1792640000	244292000	231869000	224006000	258016000
Col6a3	Core matrisome	Collagens	GO:CC extracellular matrix (GO:0005576, GO:0005578 & GO:0031012) & GO:CC not extracellular matrix	526	J3QQ16	5	3	J3QQ16;A0A087WS16	J3QQ16_MOUSE	Collagen, type VI, alpha 3	2476730	53862400	2778380	3189280	3679250	3778350	4786650	3148560	953564000	5630570	70705100	5026100	3499610	3824010	4279980
Col5a3	Core matrisome	Collagens	GO:CC not extracellular matrix	5328	Q9JLI2	2	2	Q9JLI2	Q9JLI2_MOUSE	Collagen type V alpha 3 chain			276219		292259	556318	178933	828720					224665
											KOCa36 #2	KOCa36 #3	KOCa36 #4	KOCa69 #1	KOCa69 #2	KOCa69 #3	KOCa69 #4	WT Ca36 #1	WT Ca36 #2	WT Ca36 #3	WT Ca36 #4	WTCa69 #1	WTCa69 #2	WTCa69 #3	WTCa69 #4
										Ptn Detected	22	21	22	21	23	23	23	23	21	23	22	21	23	22	23
										Ptn not detected	2	3	2	3	1	1	1	1	3	1	2	3	1	2	1
										Total Proteins	24	24	24	24	24	24	24	24	24	24	24	24	24	24	24

## Sheet: Proteoglycans
Annotated Gene	Annotated Matrisome Division	Annotated Matrisome Category	GO term	ID	Protein Group	Modified Sequence Count	Stripped Sequence Count	Protein Ids	Protein Names	First Protein Description	Abundance (Normalized) KOca3-6NP2	Abundance (Normalized) KOca3-6NP3	Abundance (Normalized) KOca3-6NP4	Abundance (Normalized) KOca6-9NP1	Abundance (Normalized) KOca6-9NP2	Abundance (Normalized) KOca6-9NP3	Abundance (Normalized) KOca6-9NP4	Abundance (Normalized) WTca3-6NP1	Abundance (Normalized) WTca3-6NP2	Abundance (Normalized) WTca3-6NP3	Abundance (Normalized) WTca3-6NP4	Abundance (Normalized) WTca6-9NP1	Abundance (Normalized) WTca6-9NP2	Abundance (Normalized) WTca6-9NP3	Abundance (Normalized) WTca6-9NP4
Acan	Core matrisome	Proteoglycans	GO:CC extracellular matrix (GO:0005576, GO:0005578 & GO:0031012) & GO:CC not extracellular matrix	2488	Q61282	100	59	Q61282	PGCA_MOUSE	Aggrecan core protein	2730050000	8360650000	2526350000	2324370000	2422120000	2713800000	2713170000	4150490000	7569840000	3546470000	9625330000	2386370000	2697090000	2682040000	3302330000
Aspn	Core matrisome	Proteoglycans	GO:CC extracellular matrix (GO:0005576, GO:0005578 & GO:0031012) & GO:CC not extracellular matrix	4583	Q99MQ4	3	3	Q99MQ4	ASPN_MOUSE	Asporin	482235	598536		239948		430593	508343						581438
Bgn	Core matrisome	Proteoglycans	GO:CC extracellular matrix (GO:0005576, GO:0005578 & GO:0031012) & GO:CC not extracellular matrix	1194	P28653	24	14	P28653	PGS1_MOUSE	Biglycan	140128000	2097610000	189002000	69465000	90811800	89851000	102429000	171660000	1895760000	171684000	2138080000	110632000	99890500	73579700	112860000
Chad	Core matrisome	Proteoglycans	GO:CC extracellular matrix (GO:0005576, GO:0005578 & GO:0031012) & GO:CC not extracellular matrix	720	O55226	30	20	O55226	CHAD_MOUSE	Chondroadherin	629177000	738444000	600294000	285450000	315706000	385521000	433122000	555191000	781756000	699956000	1296610000	223859000	347522000	393472000	534994000
Dcn	Core matrisome	Proteoglycans	GO:CC extracellular matrix (GO:0005576, GO:0005578 & GO:0031012) & GO:CC not extracellular matrix	1195	P28654	26	19	P28654	PGS2_MOUSE	Decorin	32213900	987941000	33568500	10561300	9700490	11021600	12202300	51570900	1456550000	195301000	1196730000	8190600	11468100	12122700	16269800
Epyc	Core matrisome	Proteoglycans	GO:CC extracellular matrix (GO:0005576, GO:0005578 & GO:0031012) & GO:CC not extracellular matrix	1726	P70186	8	6	P70186	EPYC_MOUSE	Epiphycan		11160100							12543800	1269510	10115200
Fmod	Core matrisome	Proteoglycans	GO:CC extracellular matrix (GO:0005576, GO:0005578 & GO:0031012) & GO:CC not extracellular matrix	1418	P50608	20	11	P50608	FMOD_MOUSE	Fibromodulin	78052200	805619000	64516900	24608200	39699600	44599800	47807500	84612000	547421000	126208000	953943000	38779900	47464700	32988000	56480900
Hapln1	Core matrisome	Proteoglycans	GO:CC extracellular matrix (GO:0005576, GO:0005578 & GO:0031012) & GO:CC not extracellular matrix	5370	Q9QUP5	44	29	Q9QUP5	HPLN1_MOUSE	Hyaluronan and proteoglycan link protein 1	454783000	1752110000	485181000	335244000	327004000	359650000	404793000	449752000	1181170000	604790000	1680020000	281194000	347450000	327604000	396751000
Hapln3	Core matrisome	Proteoglycans	GO:CC extracellular matrix (GO:0005576, GO:0005578 & GO:0031012) & GO:CC not extracellular matrix	3107	Q80WM5	2	2	Q80WM5	HPLN3_MOUSE	Hyaluronan and proteoglycan link protein 3	386375		550114			560058	798657	884765	1524880		2441960		127748
Hspg2	Core matrisome	Proteoglycans	GO:CC extracellular matrix (GO:0005576, GO:0005578 & GO:0031012) & GO:CC not extracellular matrix	117	A0A571BD72	4	4	A0A571BD72	A0A571BD72_MOUSE	Perlecan (heparan sulfate proteoglycan 2) (Fragment)	3559990	3359700	2657460	2777370	3645320	2193950	2110280	5411380	328393000	4330620	2645400	3729790	1351990	3747710	3431600
Hspg2	Core matrisome	Proteoglycans	GO:CC extracellular matrix (GO:0005576, GO:0005578 & GO:0031012) & GO:CC not extracellular matrix	1935	Q05793	223	141	Q05793;B1B0C7;E9PZ16	PGBM_MOUSE	Basement membrane-specific heparan sulfate proteoglycan core protein	359116000	503090000	326163000	249267000	243297000	268350000	268653000	424994000	258362000	360809000	490737000	264708000	280363000	242532000	260603000
Hspg2	Core matrisome	Proteoglycans	GO:CC extracellular matrix (GO:0005576, GO:0005578 & GO:0031012) & GO:CC not extracellular matrix	396	E9PZ16	61	38	B1B0C7;E9PZ16	E9PZ16_MOUSE	Perlecan (heparan sulfate proteoglycan 2)	280649000	383803000	227462000	167331000	169634000	184255000	205558000	294952000	1133550	246946000	372488000	190251000	210546000	169124000	187418000
Lum	Core matrisome	Proteoglycans	GO:CC extracellular matrix (GO:0005576, GO:0005578 & GO:0031012) & GO:CC not extracellular matrix	1438	P51885	8	7	P51885;P_Q05443	LUM_MOUSE	Lumican	1625010	3056140		478465		624431			7057030	1059770	3968680
Ogn	Core matrisome	Proteoglycans	GO:CC extracellular matrix (GO:0005576, GO:0005578 & GO:0031012) & GO:CC not extracellular matrix	2556	Q62000	15	12	Q62000	MIME_MOUSE	Mimecan	4212180	68704900	4741450	1808780	2346720	2353790	3046260	2705040	37966500	7702910	59608500	2677980	3034140	2182990	3092060
Omd	Core matrisome	Proteoglycans	GO:CC extracellular matrix (GO:0005576, GO:0005578 & GO:0031012) & GO:CC not extracellular matrix	603	O35103	10	6	O35103	OMD_MOUSE	Osteomodulin	4010940	31700500	3603510	805850	905603	1642920	1823580	2806300	19449700	4220390	32844400	1281910	1865700	1490350	1708200
Prelp	Core matrisome	Proteoglycans	GO:CC extracellular matrix (GO:0005576, GO:0005578 & GO:0031012) & GO:CC not extracellular matrix	5300	Q9JK53	16	13	Q9JK53	PRELP_MOUSE	Prolargin	2328940	44646400	942111	450472	1248220	890902	1045650	3331630	31956900	2336450	30359200	993399	934015	1143920	1004630
Prg4	Core matrisome	Proteoglycans	GO:CC extracellular matrix (GO:0005576, GO:0005578 & GO:0031012) & GO:CC not extracellular matrix	369	E0CZ58	4	4	E0CZ58;E9QQ17	E0CZ58_MOUSE	Proteoglycan 4 (megakaryocyte stimulating factor, articular superficial zone protein)	244725	13852900	2592910					2010580	8686700	2346340	14225800	687193
Prg4	Core matrisome	Proteoglycans	GO:CC extracellular matrix (GO:0005576, GO:0005578 & GO:0031012) & GO:CC not extracellular matrix	5350	Q9JM99;Q9JM99-3	27	19	Q9JM99;A0A0R4J207;E0CZ58;E9QQ17;E9QQ18;Q9JM99-2;Q9JM99-3;Q9JM99-4;Q9JM99-5	PRG4_MOUSE	Proteoglycan 4	9877690	241986000	7294070	4893640	3482550	3993270	3973870	16765700	182228000	30279100	142302000	3539730	4517070	5461900	4824470
Vcan	Core matrisome	Proteoglycans	GO:CC extracellular matrix (GO:0005576, GO:0005578 & GO:0031012) & GO:CC not extracellular matrix	392	E9PYH0;G3XA35	6	3	E9PYH0;G3XA35	E9PYH0_MOUSE;G3XA35_MOUSE	Versican	13272200	748785000	12528700	10820000	22641400	10938900	13040900	47157200	411344000	49096400	480774000	12269100	11410000	17422800	10285100
Vcan	Core matrisome	Proteoglycans	GO:CC extracellular matrix (GO:0005576, GO:0005578 & GO:0031012) & GO:CC not extracellular matrix	2561	Q62059	60	36	Q62059;E9PYH0;E9QMK2;E9QMK3;G3XA35;Q62059-2;Q62059-3;Q62059-4;F7B603	CSPG2_MOUSE	Versican core protein	45709200	1976530000	51016800	36085200	39707500	49675000	46030100	64662300	1325410000	157989000	1846520000	39106700	37837800	31318100	37093700
											KOCa36 #2	KOCa36 #3	KOCa36 #4	KOCa69 #1	KOCa69 #2	KOCa69 #3	KOCa69 #4	WT Ca36 #1	WT Ca36 #2	WT Ca36 #3	WT Ca36 #4	WTCa69 #1	WTCa69 #2	WTCa69 #3	WTCa69 #4
										Ptn Detected	19	19	17	17	15	18	17	17	19	18	19	16	17	15	15
										Ptn not detected	1	1	3	3	5	2	3	3	1	2	1	4	3	5	5
										Total Proteins	20	20	20	20	20	20	20	20	20	20	20	20	20	20	20

## Sheet: ECM Glycoproteins
Annotated Gene	Annotated Matrisome Division	Annotated Matrisome Category	GO term	ID	Protein Group	Modified Sequence Count	Stripped Sequence Count	Protein Ids	Protein Names	First Protein Description	Abundance (Normalized) KOca3-6NP2	Abundance (Normalized) KOca3-6NP3	Abundance (Normalized) KOca3-6NP4	Abundance (Normalized) KOca6-9NP1	Abundance (Normalized) KOca6-9NP2	Abundance (Normalized) KOca6-9NP3	Abundance (Normalized) KOca6-9NP4	Abundance (Normalized) WTca3-6NP1	Abundance (Normalized) WTca3-6NP2	Abundance (Normalized) WTca3-6NP3	Abundance (Normalized) WTca3-6NP4	Abundance (Normalized) WTca6-9NP1	Abundance (Normalized) WTca6-9NP2	Abundance (Normalized) WTca6-9NP3	Abundance (Normalized) WTca6-9NP4
Abi3bp	Core matrisome	ECM Glycoproteins	GO:CC extracellular matrix (GO:0005576, GO:0005578 & GO:0031012) & GO:CC not extracellular matrix	109	A0A338P6S8	77	60	A0A338P6S8;A0A338P6W9;E9Q8E3;Q59IW5;Q59IW6;Q59IW7;Q59IW9	A0A338P6S8_MOUSE	ABI family member 3 binding protein	32253100	1366510000	27737800	37540300	18059900	18631200	19883000	66023000	1096820000	114168000	923033000	23655400	20731000	43393500	32513700
Adipoq	Core matrisome	ECM Glycoproteins	GO:CC extracellular matrix (GO:0005576, GO:0005578 & GO:0031012) & GO:CC not extracellular matrix	2437	Q60994	6	5	Q60994;E9PWU4	ADIPO_MOUSE	Adiponectin	591624	3114320	599121	412350	397035	515609	824185	587967	3552340	1190190	3071860	676930	808931		463664
Aebp1	Core matrisome	ECM Glycoproteins	GO:CC extracellular matrix (GO:0005576, GO:0005578 & GO:0031012) & GO:CC not extracellular matrix	2625	Q640N1	25	20	Q640N1;Q640N1-2	AEBP1_MOUSE	Adipocyte enhancer-binding protein 1	4364940	5985410	3353350	3588700	4529710	5247430	4613350	6103590	3433770	3595500	6823230	3845280	4434810	3960070	5342820
Agrn	Core matrisome	ECM Glycoproteins	GO:CC extracellular matrix (GO:0005576, GO:0005578 & GO:0031012) & GO:CC not extracellular matrix	531	M0QWP1	3	3	M0QWP1	M0QWP1_MOUSE	Agrin	435437	1345630	726110	513587	499135	335441	602003			432897			829096	532171	488131
Agrn	Core matrisome	ECM Glycoproteins	GO:CC extracellular matrix (GO:0005576, GO:0005578 & GO:0031012) & GO:CC not extracellular matrix	198	A2ASQ1;A2ASQ1-2;A2ASQ1-3	23	22	A2ASQ1;M0QWP1;Z4YK85;A2ASQ1-2;A2ASQ1-3	AGRIN_MOUSE	Agrin	1589430	5147510	1159740	986452	1195570	1566940	1399360	1729670	4781200	1644300	3959080	1241240	1641730	1106150	1536570
Cilp	Core matrisome	ECM Glycoproteins	GO:CC extracellular matrix (GO:0005576, GO:0005578 & GO:0031012) & GO:CC not extracellular matrix	2680	Q66K08	51	36	Q66K08;A0A0R4J0F8	CILP1_MOUSE	Cartilage intermediate layer protein 1	1034390	78900700	1168430	140036		2633010		2520230	77206900	9022220	57813800		3620160		761644
Cilp2	Core matrisome	ECM Glycoproteins	GO:CC extracellular matrix (GO:0005576, GO:0005578 & GO:0031012) & GO:CC not extracellular matrix	359	D3Z7H8	33	27	D3Z7H8	CILP2_MOUSE	Cartilage intermediate layer protein 2	1888020	50436000	3478600	1796250	1797210	1805320	3462140	3751880	47616800	6220090	65024000	1434320	1896740	2402030	3114100
Comp	Core matrisome	ECM Glycoproteins	GO:CC extracellular matrix (GO:0005576, GO:0005578 & GO:0031012) & GO:CC not extracellular matrix	5469	Q9R0G6	70	44	Q9R0G6	COMP_MOUSE	Cartilage oligomeric matrix protein	112922000	1285990000	104491000	51605100	58403800	77846400	66191900	121372000	799455000	181365000	1444560000	48201800	67128700	67177200	83585500
Creld1	Core matrisome	ECM Glycoproteins	GO:CC not extracellular matrix	4270	Q91XD7	17	13	Q91XD7	CREL1_MOUSE	Protein disulfide isomerase Creld1	2322030	1059950	2163000	2831340	2618980	2792230	2397260	2302660		1850530		2508430	2335590	2717490	2518140
Creld2	Core matrisome	ECM Glycoproteins	GO:CC not extracellular matrix	4787	Q9CYA0	4	4	Q9CYA0	CREL2_MOUSE	Protein disulfide isomerase Creld2	406558	428301	300829	484825	424155	522117	367938	530514		337807		302868	458645	330929	347606
Crispld1	Core matrisome	ECM Glycoproteins	GO:CC extracellular matrix (GO:0005576, GO:0005578 & GO:0031012) & GO:CC not extracellular matrix	3717	Q8CGD2	2	2	Q8CGD2	CRLD1_MOUSE	Cysteine-rich secretory protein LCCL domain-containing 1	361200	5030890	471840		553441	391096			2649790	623865	3424620	328707			488232
Dpt	Core matrisome	ECM Glycoproteins	GO:CC extracellular matrix (GO:0005576, GO:0005578 & GO:0031012) & GO:CC not extracellular matrix	5451	Q9QZZ6	3	3	Q9QZZ6	DERM_MOUSE	Dermatopontin	383329	10025500	458749					808827	11560700	1855410	13069600		1010560		351087
Ecm1	Core matrisome	ECM Glycoproteins	GO:CC extracellular matrix (GO:0005576, GO:0005578 & GO:0031012) & GO:CC not extracellular matrix	2510	Q61508	16	14	Q61508;F8WI14;Q61508-2	ECM1_MOUSE	Extracellular matrix protein 1	2826460	6468150	2065850	1645560	1355160	1227090	1007710	4075970	3547010	2589060	9458290	1651800	1104240	1320130	1292330
Ecm2	Core matrisome	ECM Glycoproteins	GO:CC extracellular matrix (GO:0005576, GO:0005578 & GO:0031012) & GO:CC not extracellular matrix	2304	Q5FW85	10	9	Q5FW85	ECM2_MOUSE	Extracellular matrix protein 2	646739	6183380	424389	412875	511171	591896	375781	606010	4913340	835327	5377670		328394	438224
Edil3	Core matrisome	ECM Glycoproteins	GO:CC extracellular matrix (GO:0005576, GO:0005578 & GO:0031012) & GO:CC not extracellular matrix	639	O35474	20	14	O35474;Q8C4U8;Q8C8K0	EDIL3_MOUSE	EGF-like repeat and discoidin I-like domain-containing protein 3	2238150	28683400	1905730	1612230	2115330	2302190	2059930	2553920	9070820	2518730	16703600	2004080	2025140	1633290	2373660
Efemp1	Core matrisome	ECM Glycoproteins	GO:CC extracellular matrix (GO:0005576, GO:0005578 & GO:0031012) & GO:CC not extracellular matrix	3371	Q8BPB5	18	15	Q8BPB5	FBLN3_MOUSE	EGF-containing fibulin-like extracellular matrix protein 1	450630	6548300	323632	634768	901650	1116220	746460	298689	2576070	594322	4161020	525026	877938	499375	828516
Efemp2	Core matrisome	ECM Glycoproteins	GO:CC extracellular matrix (GO:0005576, GO:0005578 & GO:0031012) & GO:CC not extracellular matrix	5603	Q9WVJ9	11	11	Q9WVJ9;G5E8D6;A0A494BAR1;A0A494BBF0;E9Q3F3;E9Q3N9;F6Z1C2	FBLN4_MOUSE	EGF-containing fibulin-like extracellular matrix protein 2	1752450	15331100	1841780	1323030	1352640	1608980	1400690	1949410	12465100	2832450	15876500	1182780	1422980	950611	1362360
Fbln1	Core matrisome	ECM Glycoproteins	GO:CC extracellular matrix (GO:0005576, GO:0005578 & GO:0031012) & GO:CC not extracellular matrix	1966	Q08879	23	18	Q08879	FBLN1_MOUSE	Fibulin-1	1186360	56183000	2780190	793580	808432	841493	1193340	1492340	32459700	6070600	39169500	764138	982233	811130	692934
Fbln1	Core matrisome	ECM Glycoproteins	GO:CC extracellular matrix (GO:0005576, GO:0005578 & GO:0031012) & GO:CC not extracellular matrix	1967	Q08879-2	3	2	Q08879-2	FBLN1_MOUSE	Isoform C of Fibulin-1	84594.8	4517040	117336							1041360	3964500
Fbln2	Core matrisome	ECM Glycoproteins	GO:CC extracellular matrix (GO:0005576, GO:0005578 & GO:0031012) & GO:CC not extracellular matrix	1284	P37889	48	37	P37889;P37889-2	FBLN2_MOUSE	Fibulin-2	13515900	20738000	11546500	6053270	7297290	8109640	8806390	19500600	11220300	10811500	23593900	8672250	7860370	6693600	7335400
Fbln7	Core matrisome	ECM Glycoproteins	GO:CC extracellular matrix (GO:0005576, GO:0005578 & GO:0031012) & GO:CC not extracellular matrix	2272	Q501P1	10	10	Q501P1	FBLN7_MOUSE	Fibulin-7	953588	11237200	1478690	1357970	849099	1147680	1437960		7212720	1286610	10650400	759463	967444	1177490	1318990
Fbn1	Core matrisome	ECM Glycoproteins	GO:CC extracellular matrix (GO:0005576, GO:0005578 & GO:0031012) & GO:CC not extracellular matrix	2516	Q61554	36	35	Q61554	FBN1_MOUSE	Fibrillin-1	830009	7646150	1198100	968355	1021300	1051300	924169	1199570	4795700	1274440	9973800	1062990	1104750	949760	934486
Fga	Core matrisome	ECM Glycoproteins	GO:CC extracellular matrix (GO:0005576, GO:0005578 & GO:0031012) & GO:CC not extracellular matrix	373	E9PV24	10	10	E9PV24;E9PV24-2	FIBA_MOUSE	Fibrinogen alpha chain	27611100	52160800	27094000	20956100	34534200	30540200	31621100	41110300	14772900	29522400	31165300	25816900	28421400	41092900	38549300
Fgb	Core matrisome	ECM Glycoproteins	GO:CC extracellular matrix (GO:0005576, GO:0005578 & GO:0031012) & GO:CC not extracellular matrix	3804	Q8K0E8	4	4	Q8K0E8	FIBB_MOUSE	Fibrinogen beta chain		2361820	70681.3	75832.4		98331.9	43920.4		832070	332800	1620010		182219
Fgg	Core matrisome	ECM Glycoproteins	GO:CC extracellular matrix (GO:0005576, GO:0005578 & GO:0031012) & GO:CC not extracellular matrix	4069	Q8VCM7	7	7	Q8VCM7;Q3UER8	FIBG_MOUSE	Fibrinogen gamma chain	312147	9356850				325816	535394		3933190	1346780	6038250	1588420	618282		459586
Fn1	Core matrisome	ECM Glycoproteins	GO:CC extracellular matrix (GO:0005576, GO:0005578 & GO:0031012) & GO:CC not extracellular matrix	983	P11276	204	124	P11276;A0A087WR50;A0A087WS56;A0A087WSN6;B7ZNJ1;B9EHT6;Q3UHL6;Q4KL80	FINC_MOUSE	Fibronectin	272166000	6697170000	258830000	203514000	199290000	251959000	237461000	414529000	1845920000	875171000	6586980000	190429000	213988000	191203000	270387000
Fn1	Core matrisome	ECM Glycoproteins	GO:CC extracellular matrix (GO:0005576, GO:0005578 & GO:0031012) & GO:CC not extracellular matrix	19	A0A087WSN6;B7ZNJ1;B9EHT6	4	3	A0A087WSN6;B7ZNJ1;B9EHT6	A0A087WSN6_MOUSE;B7ZNJ1_MOUSE;B9EHT6_MOUSE	Fibronectin	40362100	2114440000	56138800	51557800	65697700	71370600	67680000	174658000	6156310000	303599000	2358110000	91673400	73668900	74861000	100923000
Fndc1	Core matrisome	ECM Glycoproteins	GO:CC not extracellular matrix	130	A0A6I8MWX0;A0A8V5KYN9;E9Q043	28	22	A0A6I8MWX0;A0A8V5KYN9;E9Q043	A0A6I8MWX0_MOUSE;A0A8V5KYN9_MOUSE;E9Q043_MOUSE	Fibronectin type III domain containing 1	3733240	9020430	3283980	2833250	3641770	4402220	4313440	2691340	10084900	2583010	12773100	2865340	3171280	2909740	4331110
Gldn	Core matrisome	ECM Glycoproteins	GO:CC extracellular matrix (GO:0005576, GO:0005578 & GO:0031012) & GO:CC not extracellular matrix	3338	Q8BMF8	3	3	Q8BMF8	GLDN_MOUSE	Gliomedin	598582		463317	614661		328220	337867	552412				402882	487559
Igfbp6	Core matrisome	ECM Glycoproteins	GO:CC extracellular matrix (GO:0005576, GO:0005578 & GO:0031012) & GO:CC not extracellular matrix	1369	P47880	6	6	P47880	IBP6_MOUSE	Insulin-like growth factor-binding protein 6	248898	8277800	327069	315894			477226	1096590	6382940	1862070	8472930	510189
Igfbp7	Core matrisome	ECM Glycoproteins	GO:CC extracellular matrix (GO:0005576, GO:0005578 & GO:0031012) & GO:CC not extracellular matrix	2520	Q61581	10	10	Q61581;E9Q5D9;F8WH23	IBP7_MOUSE	Insulin-like growth factor-binding protein 7	1032830	3735050	1031720	1143350	794426	822317	1230750	2733810	2261240	1713160	6565610	653664	1062670	1006820	2397830
Igsf10	Core matrisome	ECM Glycoproteins	GO:CC extracellular matrix (GO:0005576, GO:0005578 & GO:0031012) & GO:CC not extracellular matrix	2237	Q3V1M1	8	8	Q3V1M1	IGS10_MOUSE	Immunoglobulin superfamily member 10	146350	3322740	166956	140198		210536		188307	1848520	353602	2793360			133999	363390
Lama3	Core matrisome	ECM Glycoproteins	GO:CC extracellular matrix (GO:0005576, GO:0005578 & GO:0031012) & GO:CC not extracellular matrix	2544	Q61789	5	5	Q61789	LAMA3_MOUSE	Laminin subunit alpha-3	370955		251159	128459			852928						173822
Lama4	Core matrisome	ECM Glycoproteins	GO:CC extracellular matrix (GO:0005576, GO:0005578 & GO:0031012) & GO:CC not extracellular matrix	1866	P97927	92	69	P97927	LAMA4_MOUSE	Laminin subunit alpha-4	22690200	16170400	20962500	18879500	16570700	16092600	17536200	26011100	9822570	23088700	15060500	22436900	19641000	19267700	17174500
Lamb1	Core matrisome	ECM Glycoproteins	GO:CC extracellular matrix (GO:0005576, GO:0005578 & GO:0031012) & GO:CC not extracellular matrix	892	P02469	2	2	P02469;E9QN70	LAMB1_MOUSE	Laminin subunit beta-1	1976730	41540300	1899140	1443750		1242800			30834600		37176200
Lamb2	Core matrisome	ECM Glycoproteins	GO:CC extracellular matrix (GO:0005576, GO:0005578 & GO:0031012) & GO:CC not extracellular matrix	2489	Q61292	127	84	Q61292	LAMB2_MOUSE	Laminin subunit beta-2	23571900	17622300	22178600	16893900	14840400	17193700	17481500	23766600	10775200	22536900	16663900	17061400	19017000	16876600	18031000
Lamb3	Core matrisome	ECM Glycoproteins	GO:CC extracellular matrix (GO:0005576, GO:0005578 & GO:0031012) & GO:CC not extracellular matrix	2452	Q61087	12	11	Q61087	LAMB3_MOUSE	Laminin subunit beta-3	541332		538080	459973	416147	482389	565033	471903		564466	420360	502612	488847	472981	487166
Lamc1	Core matrisome	ECM Glycoproteins	GO:CC extracellular matrix (GO:0005576, GO:0005578 & GO:0031012) & GO:CC not extracellular matrix	480	F8VQJ3	7	5	F8VQJ3	F8VQJ3_MOUSE	Laminin, gamma 1	9658580	7188540	9249770	7064410	6505040	6995290	7001800	8832830	3987250	10164800	7865630	6692110	8061600	6358550	7030590
Lamc1	Core matrisome	ECM Glycoproteins	GO:CC extracellular matrix (GO:0005576, GO:0005578 & GO:0031012) & GO:CC not extracellular matrix	891	P02468	92	66	P02468;F8VQJ3	LAMC1_MOUSE	Laminin subunit gamma-1	15223200	11789700	13228300	10611700	9842660	10983600	11250700	15640000	5823070	14294200	11789300	12274700	12543100	11193500	10993700
Ltbp1	Core matrisome	ECM Glycoproteins	GO:CC extracellular matrix (GO:0005576, GO:0005578 & GO:0031012) & GO:CC not extracellular matrix	3703	Q8CG19	10	10	Q8CG19;A0A3Q4EGK3;B1B1E2;Q8CG19-2;Q8CG19-3	LTBP1_MOUSE	Latent-transforming growth factor beta-binding protein 1	324626	658919	342509	215893	270116	222253	201119	543622	301231	486315	1068540		267385	334490	285899
Ltbp3	Core matrisome	ECM Glycoproteins	GO:CC extracellular matrix (GO:0005576, GO:0005578 & GO:0031012) & GO:CC not extracellular matrix	2547	Q61810	6	6	Q61810;Q61810-2	LTBP3_MOUSE	Latent-transforming growth factor beta-binding protein 3	196093	920051	220038	182476	113069	150420	774162	334669	587846	250026	719858		132158		202127
Ltbp4	Core matrisome	ECM Glycoproteins	GO:CC extracellular matrix (GO:0005576, GO:0005578 & GO:0031012) & GO:CC not extracellular matrix	3894	Q8K4G1	29	28	Q8K4G1;D3Z598;E9QPS5;Q8K4G1-2;Q8K4G1-3	LTBP4_MOUSE	Latent-transforming growth factor beta-binding protein 4	1208550	4077260	988368	1665650	1615590	1988990	1415790	1180140	2958410	1352080	2948700	1053750	1590940	1514060	1390570
Matn1	Core matrisome	ECM Glycoproteins	GO:CC extracellular matrix (GO:0005576, GO:0005578 & GO:0031012) & GO:CC not extracellular matrix	1441	P51942	2	2	P51942	MATN1_MOUSE	Cartilage matrix protein	4443160	10746800	3138000	1844320		1839990	2891050	1574880	40355800			1895820	2475480
Matn2	Core matrisome	ECM Glycoproteins	GO:CC extracellular matrix (GO:0005576, GO:0005578 & GO:0031012) & GO:CC not extracellular matrix	553	O08746;O08746-2	37	27	O08746;A0A0A0MQM7;A0A2I3BRF3;O08746-2	MATN2_MOUSE	Matrilin-2	4232980	57828000	3527190	2293470	2618540	2480460	2624550	4995170	29554600	6799550	42442700	2427790	2374680	2796260	3142650
Matn3	Core matrisome	ECM Glycoproteins	GO:CC extracellular matrix (GO:0005576, GO:0005578 & GO:0031012) & GO:CC not extracellular matrix	659	O35701	18	12	O35701	MATN3_MOUSE	Matrilin-3	3363470	26904300	3191960	2492050	3101880	2564560	3036360	4314770	34608200	7712240	48419700	3845850	3327860	3305840	4295140
Matn4	Core matrisome	ECM Glycoproteins	GO:CC extracellular matrix (GO:0005576, GO:0005578 & GO:0031012) & GO:CC not extracellular matrix	852	O89029	19	16	O89029;F2Z3U4;F2Z468;F2Z469;O89029-2	MATN4_MOUSE	Matrilin-4	1780510		1909770	1275950	721986	622283	794161	838965					136582
Mfge8	Core matrisome	ECM Glycoproteins	GO:CC extracellular matrix (GO:0005576, GO:0005578 & GO:0031012) & GO:CC not extracellular matrix	1122	P21956;P21956-2	38	26	P21956;P21956-2	MFGM_MOUSE	Lactadherin	50736600	469001000	62821600	41876000	50344700	59362400	48791900	80470600	425814000	111830000	559904000	45449100	54326200	45775800	72146800
Mgp	Core matrisome	ECM Glycoproteins	GO:CC extracellular matrix (GO:0005576, GO:0005578 & GO:0031012) & GO:CC not extracellular matrix	1099	P19788	3	2	P19788	MGP_MOUSE	Matrix Gla protein	203652	1305000				220402			1875940	242373	1650680	118167	70254.8	136701
Mmrn1	Core matrisome	ECM Glycoproteins	GO:CC extracellular matrix (GO:0005576, GO:0005578 & GO:0031012) & GO:CC not extracellular matrix	261	B2RPV6	2	2	B2RPV6;A0A0N4SVL8;G3UVV6	MMRN1_MOUSE	Multimerin-1	55680.2		502509	307344		433620	167533
Ndnf	Core matrisome	ECM Glycoproteins	GO:CC extracellular matrix (GO:0005576, GO:0005578 & GO:0031012) & GO:CC not extracellular matrix	3560	Q8C119	33	24	Q8C119	NDNF_MOUSE	Protein NDNF	10593100	7670250	11412600	6978940	9348090	9748140	8953380	11747300	3569540	11697000	7043980	8124440	7229270	7079120	5491610
Nid1	Core matrisome	ECM Glycoproteins	GO:CC extracellular matrix (GO:0005576, GO:0005578 & GO:0031012) & GO:CC not extracellular matrix	965	P10493	60	43	P10493	NID1_MOUSE	Nidogen-1	9864450	9448820	9077130	5177650	5212690	5829970	5485200	11153800	5606910	9439430	10153500	5359220	7073440	5423080	5459590
Nid2	Core matrisome	ECM Glycoproteins	GO:CC extracellular matrix (GO:0005576, GO:0005578 & GO:0031012) & GO:CC not extracellular matrix	781	O88322	60	42	O88322;A0A286YCQ5	NID2_MOUSE	Nidogen-2	43770500	36107700	37289600	31133600	36827100	45698900	41735800	50479600	22887800	34099300	57742400	39243800	38881800	31538700	43820000
Npnt	Core matrisome	ECM Glycoproteins	GO:CC extracellular matrix (GO:0005576, GO:0005578 & GO:0031012) & GO:CC not extracellular matrix	4183	Q91V88;Q91V88-2;Q91V88-3;Q91V88-4	6	6	Q91V88;D3YTX1;D3Z4D3;Q91V88-2;Q91V88-3;Q91V88-4	NPNT_MOUSE	Nephronectin	334634	487696	231818			139274	138636	251925		268807				86889.9	140356
Ntn1	Core matrisome	ECM Glycoproteins	GO:CC extracellular matrix (GO:0005576, GO:0005578 & GO:0031012) & GO:CC not extracellular matrix	590	O09118	17	13	O09118;B0QZL0	NET1_MOUSE	Netrin-1	2148230	3205690	1673060	1519080	1927920	1829830	1495200	1899670	1802860	1640320	2299910	1283050	877838	1366310	793561
Ntn4	Core matrisome	ECM Glycoproteins	GO:CC extracellular matrix (GO:0005576, GO:0005578 & GO:0031012) & GO:CC not extracellular matrix	5249	Q9JI33	13	11	Q9JI33	NET4_MOUSE	Netrin-4	3283690	4652620	3420360	2560050	2737060	2441360	4096700	4351690	3452610	4114580	5272510	2476630	3406810	3574400	4079770
Pcolce	Core matrisome	ECM Glycoproteins	GO:CC extracellular matrix (GO:0005576, GO:0005578 & GO:0031012) & GO:CC not extracellular matrix	2497	Q61398	30	18	Q61398;D3YUE2;D3YZE3	PCOC1_MOUSE	Procollagen C-endopeptidase enhancer 1	21511100	47907000	24684100	15142600	15847400	16713700	21417400	35873600	32132600	30160500	58206300	14260500	17303700	17595500	22139300
Pcolce2	Core matrisome	ECM Glycoproteins	GO:CC extracellular matrix (GO:0005576, GO:0005578 & GO:0031012) & GO:CC not extracellular matrix	4021	Q8R4W6	40	19	Q8R4W6	PCOC2_MOUSE	Procollagen C-endopeptidase enhancer 2	75019600	184605000	68152000	42392000	35466800	41022900	49758200	72573300	132291000	85400100	267858000	35454600	38719900	39513600	51964300
Pxdn	Core matrisome	ECM Glycoproteins	GO:CC extracellular matrix (GO:0005576, GO:0005578 & GO:0031012) & GO:CC not extracellular matrix	2191	Q3UQ28	4	4	Q3UQ28;A0A1W2P6L9	PXDN_MOUSE	Peroxidasin homolog	20094300	16365000	17215900	18026900	18278300	18313400	17926800	26482100	4121230	21485200	12719100	27428100	22834700	20100500	11053700
Reln	Core matrisome	ECM Glycoproteins	GO:CC extracellular matrix (GO:0005576, GO:0005578 & GO:0031012) & GO:CC not extracellular matrix	2412	Q60841;Q60841-2;Q60841-3	24	24	Q60841;Q60841-2;Q60841-3	RELN_MOUSE	Reelin	2020560		1238860	2057710	1751140	1766000	1422070	2116520		1334170	995374	1960840	1562490	1464390	1511370
Slit2	Core matrisome	ECM Glycoproteins	GO:CC extracellular matrix (GO:0005576, GO:0005578 & GO:0031012) & GO:CC not extracellular matrix	5499	Q9R1B9	46	39	G3UYX7;Q9R1B9;A0A140T8T2;G3UY21;G3UZ61;G3X909	SLIT2_MOUSE	Slit homolog 2 protein	4072020	3396420	4471040	2429000	3176270	3321330	3092980	4586060	1910090	2939850	2872870	2055940	1590450	1733420	1794530
Slit3	Core matrisome	ECM Glycoproteins	GO:CC extracellular matrix (GO:0005576, GO:0005578 & GO:0031012) & GO:CC not extracellular matrix	5596	Q9WVB4	42	35	Q9WVB4	SLIT3_MOUSE	Slit homolog 3 protein	4664730	6360700	5181520	3054470	2897620	2655870	3243570	5208660	1970810	3616010	3728730	2228960	1876140	1718470	1910740
Smoc1	Core matrisome	ECM Glycoproteins	GO:CC extracellular matrix (GO:0005576, GO:0005578 & GO:0031012) & GO:CC not extracellular matrix	3327	Q8BLY1;Q8BLY1-2	16	12	Q8BLY1;A0A0R4J1E4;D3Z3A3;E9QKW2;Q8BLY1-2	SMOC1_MOUSE	SPARC-related modular calcium-binding protein 1	827435	6679760	539222	1086370	634283	732871	1180020	1363810	5082650	965835	10333700	426399	716635	761143	2086380
Smoc2	Core matrisome	ECM Glycoproteins	GO:CC extracellular matrix (GO:0005576, GO:0005578 & GO:0031012) & GO:CC not extracellular matrix	3665	Q8CD91	26	19	Q8CD91;A0A3B2WCK7	SMOC2_MOUSE	SPARC-related modular calcium-binding protein 2	2668820	20708700	2902490	3170030	2057810	2533750	3373870	3170930	11824000	3457730	23681700	1464710	2268820	2407320	3343570
Sned1	Core matrisome	ECM Glycoproteins	GO:CC extracellular matrix (GO:0005576, GO:0005578 & GO:0031012) & GO:CC not extracellular matrix	2940	Q70E20;Q70E20-2	2	2	Q70E20;A0A0R4J0N0;F6V5H4;Q70E20-2	SNED1_MOUSE	Sushi, nidogen and EGF-like domain-containing protein 1	36622.1	172771									115854		8238.93
Sparc	Core matrisome	ECM Glycoproteins	GO:CC extracellular matrix (GO:0005576, GO:0005578 & GO:0031012) & GO:CC not extracellular matrix	917	P07214	7	5	P07214;A0A1L1SSH9;Q5NCU3;Q5NCU4	SPRC_MOUSE	SPARC	668472	10424000	396697	280074	392754	390666	281213	819488	11094400	1524850	24983000	422687	337586	521797	537585
Spon1	Core matrisome	ECM Glycoproteins	GO:CC extracellular matrix (GO:0005576, GO:0005578 & GO:0031012) & GO:CC not extracellular matrix	4058	Q8VCC9	13	10	Q8VCC9;Q3UYD7	SPON1_MOUSE	Spondin-1	4786890	17967800	3226500	3142610	3704320	4607920	5415170	2638280	8261760	3995260	12115700	2001580	2743460	3510130	2829480
Spp1	Core matrisome	ECM Glycoproteins	GO:CC extracellular matrix (GO:0005576, GO:0005578 & GO:0031012) & GO:CC not extracellular matrix	977	P10923	3	3	P10923;F8WIP8;D3Z4N2;D3Z513;D3Z116	OSTP_MOUSE	Osteopontin	255367	4493370	306590	354897	469762	242091	399202	425786	4601360	817257	3704600		407541	480439	459435
Srpx	Core matrisome	ECM Glycoproteins	GO:CC not extracellular matrix	5476	Q9R0M3	5	5	Q9R0M3;A2BE45;Q9R0M3-2	SRPX_MOUSE	Sushi-repeat-containing protein SRPX	1079180	6109240	1862980	1146130	1124900	1205360		2441420	4404480	1591870	6304230		1229180	1023480	1487340
Srpx2	Core matrisome	ECM Glycoproteins	GO:CC extracellular matrix (GO:0005576, GO:0005578 & GO:0031012) & GO:CC not extracellular matrix	3919	Q8R054	29	17	Q8R054	SRPX2_MOUSE	Sushi repeat-containing protein SRPX2	7431580	285714000	7026920	3080780	5142110	4284070	4171950	13222000	237822000	31194100	246543000	5636600	4910710	4331570	6559160
Svep1	Core matrisome	ECM Glycoproteins	GO:CC extracellular matrix (GO:0005576, GO:0005578 & GO:0031012) & GO:CC not extracellular matrix	206	A2AVA0	12	12	A2AVA0	SVEP1_MOUSE	Sushi, von Willebrand factor type A, EGF and pentraxin domain-containing protein 1	1177110	916862	914873	1013970	942645	1085090	837483	1111180		1018940	836161	1169130	1070010	1030110	709267
Tgfbi	Core matrisome	ECM Glycoproteins	GO:CC extracellular matrix (GO:0005576, GO:0005578 & GO:0031012) & GO:CC not extracellular matrix	1791	P82198	28	20	P82198;Q3UXJ2	BGH3_MOUSE	Transforming growth factor-beta-induced protein ig-h3	7669600	50161100	7340010	5972230	8425120	8004000	9153180	6270600	16524000	8354230	48195300	4875320	5203800	6088930	7830130
Thbs1	Core matrisome	ECM Glycoproteins	GO:CC extracellular matrix (GO:0005576, GO:0005578 & GO:0031012) & GO:CC not extracellular matrix	1258	P35441	41	31	P35441;Q80YQ1	TSP1_MOUSE	Thrombospondin-1	3211530	42084800	5787620	1941980	2340550	2334190	3674080	3920850	66816000	8445540	64431400	2158850	2615510	2945280	2543110
Thbs2	Core matrisome	ECM Glycoproteins	GO:CC extracellular matrix (GO:0005576, GO:0005578 & GO:0031012) & GO:CC not extracellular matrix	1919	Q03350	21	17	Q03350	TSP2_MOUSE	Thrombospondin-2	1159690	13882100	1659090	1657250	1320330	1593320	1905740	1851130	16411500	2463600	25991100	1695040	1604120	1559300	2327950
Thbs3	Core matrisome	ECM Glycoproteins	GO:CC extracellular matrix (GO:0005576, GO:0005578 & GO:0031012) & GO:CC not extracellular matrix	1938	Q05895	37	21	Q05895;E9PWF0	TSP3_MOUSE	Thrombospondin-3	7887370	62566300	7781040	3922670	3082320	3229300	3231980	7943820	27091100	10549300	70458100	2822230	2610460	2960580	3239930
Thbs4	Core matrisome	ECM Glycoproteins	GO:CC extracellular matrix (GO:0005576, GO:0005578 & GO:0031012) & GO:CC not extracellular matrix	5674	Q9Z1T2	10	9	Q9Z1T2	TSP4_MOUSE	Thrombospondin-4	3908320	6634590	2910140	1976730	2409710	3028740	2621950	2864700	4547640	2890390	7701200	1975490	2945770	2477460	3590750
Tinagl1	Core matrisome	ECM Glycoproteins	GO:CC extracellular matrix (GO:0005576, GO:0005578 & GO:0031012) & GO:CC not extracellular matrix	4471	Q99JR5	4	4	Q99JR5;H3BJ97;H3BKM8	TINAL_MOUSE	Tubulointerstitial nephritis antigen-like	397927		423627	149946	93038.7	113239	213093	419708		416543	1123680	145181	224666		174189
Tnc	Core matrisome	ECM Glycoproteins	GO:CC extracellular matrix (GO:0005576, GO:0005578 & GO:0031012) & GO:CC not extracellular matrix	3148	Q80YX1;Q80YX1-2	38	34	Q80YX1;Q80YX1-2;Q80YX1-3;Q80YX1-4;Q80YX1-5	TENA_MOUSE	Tenascin	1613130	17073500	1536440	1319720	827037	1021480	1166660	2188330	11102800	2876170	23721800	1066710	1044500	619610	998297
Tnfaip6	Core matrisome	ECM Glycoproteins	GO:CC extracellular matrix (GO:0005576, GO:0005578 & GO:0031012) & GO:CC not extracellular matrix	572	O08859	10	8	O08859	TSG6_MOUSE	Tumor necrosis factor-inducible gene 6 protein	1108460	31465400	1088900	1020920	1627820	554353	1560460	1685490	25007400	4489200	34556900	1071490	768131	1101580	1552740
Tnr	Core matrisome	ECM Glycoproteins	GO:CC extracellular matrix (GO:0005576, GO:0005578 & GO:0031012) & GO:CC not extracellular matrix	3506	Q8BYI9	14	13	Q8BYI9;Q8BYI9-2	TENR_MOUSE	Tenascin-R		9340590		213794		361971	368070		3275990		5809440		225310
Tnxb	Core matrisome	ECM Glycoproteins	GO:CC extracellular matrix (GO:0005576, GO:0005578 & GO:0031012) & GO:CC not extracellular matrix	124	A0A5F8MPH8	201	144	A0A5F8MPH8	A0A5F8MPH8_MOUSE	Tenascin XB	12470100	93145800	13903600	11178800	11042500	12261700	13734400	14226500	39773500	16696900	74922800	9046300	10464100	11669700	12728900
Vit	Core matrisome	ECM Glycoproteins	GO:CC extracellular matrix (GO:0005576, GO:0005578 & GO:0031012) & GO:CC not extracellular matrix	4154	Q8VHI5	30	21	Q8VHI5;A0A3B2WCI9;Q8VHI5-2	VITRN_MOUSE	Vitrin	2436220	32156600	2550130	1612030	3115580	3177180	2876680	2257120	12969200	4080080	24910600	1708870	2263590	3092390	3672080
Vwa1	Core matrisome	ECM Glycoproteins	GO:CC extracellular matrix (GO:0005576, GO:0005578 & GO:0031012) & GO:CC not extracellular matrix	3985	Q8R2Z5	4	4	Q8R2Z5;Q8R2Z5-2	VWA1_MOUSE	von Willebrand factor A domain-containing protein 1	920184	2731310	929780	994027	758592	808295	1126690	1303030	1872350	1139040	2038660	761726	1088940	810035	899489
Vwa5a	Core matrisome	ECM Glycoproteins	GO:CC not extracellular matrix	4496	Q99KC8	57	27	Q99KC8	VMA5A_MOUSE	von Willebrand factor A domain-containing protein 5A	76412400	58551000	71865200	73286800	72896700	74242000	74770900	81432500	25984600	80889400	46527400	88419600	78800200	77511700	76278900
											KOCa36 #2	KOCa36 #3	KOCa36 #4	KOCa69 #1	KOCa69 #2	KOCa69 #3	KOCa69 #4	WT Ca36 #1	WT Ca36 #2	WT Ca36 #3	WT Ca36 #4	WTCa69 #1	WTCa69 #2	WTCa69 #3	WTCa69 #4
										Ptn Detected	81	76	79	76	67	78	74	71	69	75	74	65	76	65	70
										Ptn not detected	2	7	4	7	16	5	9	12	14	8	9	18	7	18	13
										Total Proteins	83	83	83	83	83	83	83	83	83	83	83	83	83	83	83

## Sheet: ECM affiliated proteins
Annotated Gene	Annotated Matrisome Division	Annotated Matrisome Category	GO term	ID	Protein Group	Modified Sequence Count	Stripped Sequence Count	Protein Ids	Protein Names	First Protein Description	Abundance (Normalized) KOca3-6NP2	Abundance (Normalized) KOca3-6NP3	Abundance (Normalized) KOca3-6NP4	Abundance (Normalized) KOca6-9NP1	Abundance (Normalized) KOca6-9NP2	Abundance (Normalized) KOca6-9NP3	Abundance (Normalized) KOca6-9NP4	Abundance (Normalized) WTca3-6NP1	Abundance (Normalized) WTca3-6NP2	Abundance (Normalized) WTca3-6NP3	Abundance (Normalized) WTca3-6NP4	Abundance (Normalized) WTca6-9NP1	Abundance (Normalized) WTca6-9NP2	Abundance (Normalized) WTca6-9NP3	Abundance (Normalized) WTca6-9NP4
Anxa1	Matrisome-associated	ECM-affiliated Proteins	GO:CC extracellular matrix (GO:0005576, GO:0005578 & GO:0031012) & GO:CC not extracellular matrix	962	P10107	42	26	P10107;A0A494BBD8	ANXA1_MOUSE	Annexin A1	35017100	26528000	32400400	32710700	34208400	36750100	36521600	26722500	18693000	26797400	32519600	30683600	34752600	34834600	29289000
Anxa11	Matrisome-associated	ECM-affiliated Proteins	GO:CC not extracellular matrix	1828	P97384	26	18	P97384;D3Z7U0	ANX11_MOUSE	Annexin A11	5547100	7281360	6118890	5060620	6077810	5602560	5850290	5244180	4536130	5959920	8798300	4725960	5713280	6332610	5302030
Anxa2	Matrisome-associated	ECM-affiliated Proteins	GO:CC extracellular matrix (GO:0005576, GO:0005578 & GO:0031012) & GO:CC not extracellular matrix	919	P07356	53	31	P07356;B0V2N5	ANXA2_MOUSE	Annexin A2	58843100	45466500	53622700	45752200	53878300	57315800	54307000	39483800	22587300	46982400	41711100	46934200	53786800	57746300	50408400
Anxa3	Matrisome-associated	ECM-affiliated Proteins	GO:CC not extracellular matrix	649	O35639	35	24	O35639	ANXA3_MOUSE	Annexin A3	75872800	37450800	75906600	35289400	42231000	46761600	49997100	47506700	13140500	62320100	31266400	34172000	45002700	42229700	43580200
Anxa4	Matrisome-associated	ECM-affiliated Proteins	GO:CC not extracellular matrix	1834	P97429	35	21	P97429;A0A0N4SV57;A0A0N4SW89;D3Z0S1;F7ANV6	ANXA4_MOUSE	Annexin A4	31092600	26328400	30234400	27271000	29985600	31034200	29205000	22345500	10667100	29328500	22968800	26837600	31956900	32466700	29600200
Anxa5	Matrisome-associated	ECM-affiliated Proteins	GO:CC not extracellular matrix	1376	P48036	55	29	P48036;A0A0G2JGQ0	ANXA5_MOUSE	Annexin A5	305896000	200683000	330607000	189759000	209376000	210522000	239988000	219481000	104756000	267333000	203537000	190153000	228765000	211265000	209289000
Anxa6	Matrisome-associated	ECM-affiliated Proteins	GO:CC not extracellular matrix	486	F8WIT2	4	3	F8WIT2	F8WIT2_MOUSE	Annexin	3095500	576854	1643000	1402270	604719	1713920	1169090	1036850	15705800	778439	485755	534624	1587300	876173	999779
Anxa6	Matrisome-associated	ECM-affiliated Proteins	GO:CC not extracellular matrix	1029	P14824	95	52	P14824;F8WIT2	ANXA6_MOUSE	Annexin A6	44465300	27222600	39936800	28065700	28347900	28870500	27992100	28747500		34748500	23678700	23189200	31789000	29396800	24966300
Anxa7	Matrisome-associated	ECM-affiliated Proteins	GO:CC not extracellular matrix	1950	Q07076	44	23	Q07076;A0A2C9F2D2	ANXA7_MOUSE	Annexin A7	28563200	12573200	27614500	28528900	30250400	29535100	31955100	22844400	5493900	26591400	11465300	29860200	32379700	27174100	28427900
Anxa8	Matrisome-associated	ECM-affiliated Proteins	GO:CC not extracellular matrix	650	O35640	46	20	O35640	ANXA8_MOUSE	Annexin A8	20700700	24741300	23534300	22906100	24016800	23523200	25230500	18599900	14312300	17329800	26434100	19625800	21571800	23207000	26169400
C1qtnf1	Matrisome-associated	ECM-affiliated Proteins	GO:CC extracellular matrix (GO:0005576, GO:0005578 & GO:0031012) & GO:CC not extracellular matrix	5394	Q9QXP7	4	4	Q9QXP7	C1QT1_MOUSE	Complement C1q tumor necrosis factor-related protein 1	1077960		1086190	3296360	3690590	3509720	2697840	1482500		1011770	1422610	3894640	2429020	3536430	3029470
C1qtnf3	Matrisome-associated	ECM-affiliated Proteins	GO:CC extracellular matrix (GO:0005576, GO:0005578 & GO:0031012) & GO:CC not extracellular matrix	5197	Q9ES30	15	8	Q9ES30;D3YZ61	C1QT3_MOUSE	Complement C1q tumor necrosis factor-related protein 3	3527660	2762810	3448880	2996630	1352430	3478270	1854780	5666910	7239680	3641480	5826430	1032850	1439110	1721730	1493560
C1qtnf5	Matrisome-associated	ECM-affiliated Proteins	GO:CC extracellular matrix (GO:0005576, GO:0005578 & GO:0031012) & GO:CC not extracellular matrix	3891	Q8K479	10	6	Q8K479;A0A0U1RNF8;A0A0U1RNV1;D3YUN6	C1QT5_MOUSE	Complement C1q tumor necrosis factor-related protein 5	10947800	9862360	10419700	8091590	8726510	7569330	10382900	13470600	6947620	12230100	19781400	5562910	5459270	9070360	9800060
Clec3a	Matrisome-associated	ECM-affiliated Proteins	GO:CC extracellular matrix (GO:0005576, GO:0005578 & GO:0031012) & GO:CC not extracellular matrix	5142	Q9EPW4	32	20	Q9EPW4	CLC3A_MOUSE	C-type lectin domain family 3 member A	706805000	1283220000	704900000	596023000	734421000	808297000	834710000	612691000	801957000	836554000	1587100000	343483000	604424000	720904000	1040900000
Colec12	Matrisome-associated	ECM-affiliated Proteins	GO:CC not extracellular matrix	3902	Q8K4Q8	15	13	Q8K4Q8	COL12_MOUSE	Collectin-12	1938660	3298670	2026020	2144050	2376770	2282650	1968660	1906330	2594830	2279580	4800150	2648460	2349050	3304600	2198960
Cspg4	Matrisome-associated	ECM-affiliated Proteins	GO:CC not extracellular matrix	4163	Q8VHY0	81	65	Q8VHY0;Q8VHY0-3	CSPG4_MOUSE	Chondroitin sulfate proteoglycan 4	14571900	21670000	15175500	14912100	15659300	16502900	16987000	16846600	15057100	12909000	36271600	13438700	15229600	15372500	18802600
Gpc1	Matrisome-associated	ECM-affiliated Proteins	GO:CC extracellular matrix (GO:0005576, GO:0005578 & GO:0031012) & GO:CC not extracellular matrix	5442	Q9QZF2	29	18	Q9QZF2	GPC1_MOUSE	Glypican-1	5731700	2632880	5299880	6217040	8845180	9087130	7633120	6274820	2474250	5974110	8351130	7914890	5592930	5736980	6264230
Gpc3	Matrisome-associated	ECM-affiliated Proteins	GO:CC not extracellular matrix	3700	Q8CFZ4	19	13	Q8CFZ4;B1ATR5	GPC3_MOUSE	Glypican-3	2154960	1092200	1653610	1771270	1714360	1811030	1865330	1974610		1593000	2078270	1982160	1146580	1511950	1729810
Gpc4	Matrisome-associated	ECM-affiliated Proteins	GO:CC extracellular matrix (GO:0005576, GO:0005578 & GO:0031012) & GO:CC not extracellular matrix	1430	P51655	11	7	P51655	GPC4_MOUSE	Glypican-4	2763060	1412810	2590100	3248830	4249890	3883550	3885340	2050980		1540990	1280340	4152110	1673530	2623460	2596860
Gpc6	Matrisome-associated	ECM-affiliated Proteins	GO:CC extracellular matrix (GO:0005576, GO:0005578 & GO:0031012) & GO:CC not extracellular matrix	5461	Q9R087	3	3	Q9R087;Q8R3X6	GPC6_MOUSE	Glypican-6	751355		473854	496360	805884	307586	633315		1709710		2153160			389078
Grem1	Matrisome-associated	ECM-affiliated Proteins	GO:CC extracellular matrix (GO:0005576, GO:0005578 & GO:0031012) & GO:CC not extracellular matrix	743	O70326	26	15	O70326	GREM1_MOUSE	Gremlin-1	29445600	219164000	29687400	23179700	33444900	27125000	31615500	29184900	200929000	48534000	252139000	19025500	27798800	23905200	32132700
Hpx	Matrisome-associated	ECM-affiliated Proteins	GO:CC extracellular matrix (GO:0005576, GO:0005578 & GO:0031012) & GO:CC not extracellular matrix	4264	Q91X72	15	13	Q91X72;A0A1B0GS57	HEMO_MOUSE	Hemopexin	1081980	19622900	629827	362354	889487	930543	948946	2222310	16644500	2845400	18698200	2091450	1477610	562964	608248
Lgals1	Matrisome-associated	ECM-affiliated Proteins	GO:CC extracellular matrix (GO:0005576, GO:0005578 & GO:0031012) & GO:CC not extracellular matrix	1049	P16045	18	8	P16045;A0A2R8VHJ0	LEG1_MOUSE	Galectin-1	29853200	9160350	30336800	23386500	28407700	33621200	31589300	25455000	5966290	23783000	8474990	23747900	31512200	21458100	29009400
Lgals3	Matrisome-associated	ECM-affiliated Proteins	GO:CC extracellular matrix (GO:0005576, GO:0005578 & GO:0031012) & GO:CC not extracellular matrix	1051	P16110	22	11	P16110;Q8C253	LEG3_MOUSE	Galectin-3	4868940	5262130	4074540	6270290	6655900	7324720	5340050	2829560	2081940	3271580	8004480	6910710	5109850	5044460	5474070
Lgals9	Matrisome-associated	ECM-affiliated Proteins	GO:CC extracellular matrix (GO:0005576, GO:0005578 & GO:0031012) & GO:CC not extracellular matrix	538	O08573-2	6	5	O08573;O08573-2;B1AQR8;G3X9T7;O08573-3	LEG9_MOUSE	Isoform 2 of Galectin-9	1248530		1059250	1685330	1561250	1656120	1477380	1160060		1416930		1149670	1774030	1442740	1225800
Lman1	Matrisome-associated	ECM-affiliated Proteins	GO:CC not extracellular matrix	4840	Q9D0F3	22	15	Q9D0F3	LMAN1_MOUSE	Protein ERGIC-53	13127000	10697800	16048400	18176300	16594100	16052200	15847000	16317400	3547260	13598100	12061900	17937400	16301200	18405600	17042400
Plxdc2	Matrisome-associated	ECM-affiliated Proteins	GO:CC not extracellular matrix	5080	Q9DC11	3	3	Q9DC11;B1AY85;B1AY86	PXDC2_MOUSE	Plexin domain-containing protein 2	248624	2003150	505433		383749	476924	922721	471627	1803230	830574	2465060	407628		572303	525122
Plxna2	Matrisome-associated	ECM-affiliated Proteins	GO:CC not extracellular matrix	1733	P70207	9	9	P70206;P70207	PLXA2_MOUSE	Plexin-A2	229614		617706	165351	236844	152031	120548					672344	47851.3	231465	221242
Plxnb2	Matrisome-associated	ECM-affiliated Proteins	GO:CC not extracellular matrix	280	B2RXS4	38	31	B2RXS4	PLXB2_MOUSE	Plexin-B2	2094350	1773300	2240200	2267840	2058000	2193300	2205990	2317100		2457570		2002630	2012360	2184430	1745350
Sdc2	Matrisome-associated	ECM-affiliated Proteins	GO:CC not extracellular matrix	1332	P43407	4	4	P43407	SDC2_MOUSE	Syndecan-2	65019.4		32432.8	31997		30442.2							92600.6
Sdc3	Matrisome-associated	ECM-affiliated Proteins	GO:CC not extracellular matrix	2664	Q64519	3	3	Q64519	SDC3_MOUSE	Syndecan-3	999790		703232	625581	598551	1524810	788953			576585		1127850	599331
Sdc4	Matrisome-associated	ECM-affiliated Proteins	GO:CC extracellular matrix (GO:0005576, GO:0005578 & GO:0031012) & GO:CC not extracellular matrix	674	O35988	9	6	O35988	SDC4_MOUSE	Syndecan-4								4416010	2893860	3979960	7267610	3608920	4371030	4550310	4703310
Sema3b	Matrisome-associated	ECM-affiliated Proteins	GO:CC extracellular matrix (GO:0005576, GO:0005578 & GO:0031012) & GO:CC not extracellular matrix	2577	Q62177	10	9	Q62177;M9MMK0	SEM3B_MOUSE	Semaphorin-3B	719627	2159620	957145	441700		482496	543395	1042140		899692	1620110		513605		553819
Sema3c	Matrisome-associated	ECM-affiliated Proteins	GO:CC extracellular matrix (GO:0005576, GO:0005578 & GO:0031012) & GO:CC not extracellular matrix	2579	Q62181	20	17	Q62181	SEM3C_MOUSE	Semaphorin-3C	2009280	3696740	2226000	1111700	967382	809919	1083790	3683430	2960710	2563310	5095740	723691	1078140	869823	815128
Sema3d	Matrisome-associated	ECM-affiliated Proteins	GO:CC extracellular matrix (GO:0005576, GO:0005578 & GO:0031012) & GO:CC not extracellular matrix	3233	Q8BH34	12	11	Q8BH34;A0A0G2JDP8	SEM3D_MOUSE	Semaphorin-3D	697995	3014880	924435	517329	820107	581799	868190	1225590	2201610	1435270	3787990	701544	685763	867768	1004650
Sema4b	Matrisome-associated	ECM-affiliated Proteins	GO:CC not extracellular matrix	2578	Q62179	4	3	Q62179	SEM4B_MOUSE	Semaphorin-4B	371414		396452	595149		496942	442590					465192	498083
											KOCa36 #2	KOCa36 #3	KOCa36 #4	KOCa69 #1	KOCa69 #2	KOCa69 #3	KOCa69 #4	WT Ca36 #1	WT Ca36 #2	WT Ca36 #3	WT Ca36 #4	WTCa69 #1	WTCa69 #2	WTCa69 #3	WTCa69 #4
										Ptn Detected	35	28	35	34	32	35	34	31	25	32	30	33	34	32	32
										Ptn not detected	1	8	1	2	4	1	2	5	11	4	6	3	2	4	4
										Total Proteins	36	36	36	36	36	36	36	36	36	36	36	36	36	36	36

## Sheet: ECM Regulators
Annotated Gene	Annotated Matrisome Division	Annotated Matrisome Category	GO term	ID	Protein Group	Modified Sequence Count	Stripped Sequence Count	Protein Ids	Protein Names	First Protein Description	Abundance (Normalized) KOca3-6NP2	Abundance (Normalized) KOca3-6NP3	Abundance (Normalized) KOca3-6NP4	Abundance (Normalized) KOca6-9NP1	Abundance (Normalized) KOca6-9NP2	Abundance (Normalized) KOca6-9NP3	Abundance (Normalized) KOca6-9NP4	Abundance (Normalized) WTca3-6NP1	Abundance (Normalized) WTca3-6NP2	Abundance (Normalized) WTca3-6NP3	Abundance (Normalized) WTca3-6NP4	Abundance (Normalized) WTca6-9NP1	Abundance (Normalized) WTca6-9NP2	Abundance (Normalized) WTca6-9NP3	Abundance (Normalized) WTca6-9NP4
Adam10	Matrisome-associated	ECM Regulators	GO:CC not extracellular matrix	643	O35598	2	2	O35598	ADA10_MOUSE	Disintegrin and metalloproteinase domain-containing protein 10	560394		232130	139957		546920		291797
Adam17	Matrisome-associated	ECM Regulators	GO:CC extracellular matrix (GO:0005576, GO:0005578 & GO:0031012) & GO:CC not extracellular matrix	5616	Q9Z0F8	8	7	E9PXU2;Q9Z0F8;Q9Z0F8-2	ADA17_MOUSE	Disintegrin and metalloproteinase domain-containing protein 17	631193		789654	485035		470952	587896			606331			402730
Adam9	Matrisome-associated	ECM Regulators	GO:CC not extracellular matrix	2447	Q61072	9	9	Q61072;A0A140LHU0;E9Q638	ADAM9_MOUSE	Disintegrin and metalloproteinase domain-containing protein 9	341836		414960	607425	565459	584671	504049	420221		402923		568843	482527	540798	555146
Adamts1	Matrisome-associated	ECM Regulators	GO:CC extracellular matrix (GO:0005576, GO:0005578 & GO:0031012) & GO:CC not extracellular matrix	1862	P97857	2	2	P97857;E9PY08	ATS1_MOUSE	A disintegrin and metalloproteinase with thrombospondin motifs 1	436031		391831	420561	428200	420200
Adamtsl1	Matrisome-associated	ECM Regulators	GO:CC extracellular matrix (GO:0005576, GO:0005578 & GO:0031012) & GO:CC not extracellular matrix	3321	Q8BLI0	9	9	Q8BLI0;B7ZCH8;E9PWW5	ATL1_MOUSE	ADAMTS-like protein 1	1188000	1665270	977952	938713	863244	932590	500469	1611100		1191150		966458	788066	858285	840732
Adamtsl4	Matrisome-associated	ECM Regulators	GO:CC extracellular matrix (GO:0005576, GO:0005578 & GO:0031012) & GO:CC not extracellular matrix	3031	Q80T21	10	8	Q80T21	ATL4_MOUSE	ADAMTS-like protein 4	520490	3277430	551014	357898	459178	334926	438892	806358	664672	759799	2615340	316091	491170	515693	537535
Bmp1	Matrisome-associated	ECM Regulators	GO:CC extracellular matrix (GO:0005576, GO:0005578 & GO:0031012) & GO:CC not extracellular matrix	1868	P98063	27	23	P98063;Q9WVM6;E9Q5B9	BMP1_MOUSE	Bone morphogenetic protein 1	2107280	2876040	2031100	2482910	2359870	2763560	2436830	2830250	3356960	2101390	6180230	2782590	2965090	2250140	2923370
Cd109	Matrisome-associated	ECM Regulators	GO:CC extracellular matrix (GO:0005576, GO:0005578 & GO:0031012) & GO:CC not extracellular matrix	4010	Q8R422	79	50	Q8R422	CD109_MOUSE	CD109 antigen	59054800	60006500	63822000	72767500	62841600	66305800	63047000	71470300	30690200	64666100	65455600	63206900	60255700	61397100	69670700
Cst3	Matrisome-associated	ECM Regulators	GO:CC extracellular matrix (GO:0005576, GO:0005578 & GO:0031012) & GO:CC not extracellular matrix	1115	P21460	7	5	P21460;A2APX3	CYTC_MOUSE	Cystatin-C	2370120	14203200	2105570	1777770	1540830	1554670	2113820	2929720	10833600	2894260	11384500	1293440	1874780	1683220	3125570
Cstb	Matrisome-associated	ECM Regulators	GO:CC not extracellular matrix	2605	Q62426	6	4	Q62426	CYTB_MOUSE	Cystatin-B	693426		866142	992209	967156	1008430	1038770	653388		825134	2050520	642261	954840	813066	1016120
Ctsa	Matrisome-associated	ECM Regulators	GO:CC not extracellular matrix	1058	P16675	4	4	P16675;G3X8T3	PPGB_MOUSE	Lysosomal protective protein	791244			857964		736827	137669			124343		84593.7		130993	101601
Ctsb	Matrisome-associated	ECM Regulators	GO:CC extracellular matrix (GO:0005576, GO:0005578 & GO:0031012) & GO:CC not extracellular matrix	967	P10605	21	12	P10605	CATB_MOUSE	Cathepsin B	6711670	7117090	5490740	5971040	7298330	6894220	6897480	7351010	3515560	7468270	6943110	7109660	7828000	6656770	7257210
Ctsc	Matrisome-associated	ECM Regulators	GO:CC not extracellular matrix	1859	P97821	3	3	P97821;D3Z220	CATC_MOUSE	Dipeptidyl peptidase 1	2366250		1084760	1053380	3085910	2550500	1486420	1504050		2439030	1133870	2582140	2035280	2681540	2520950
Ctsd	Matrisome-associated	ECM Regulators	GO:CC extracellular matrix (GO:0005576, GO:0005578 & GO:0031012) & GO:CC not extracellular matrix	1079	P18242	11	9	P18242;F8WIR1;A0A1B0GT66;F6Y6L6	CATD_MOUSE	Cathepsin D	8342120	6416710	7042250	5794990	5661350	7023630	6600200	7460140	3647190	6643060	6493400	5185400	6419570	5488900	5259540
Ctsf	Matrisome-associated	ECM Regulators	GO:CC not extracellular matrix	5453	Q9R013	4	4	Q9R013	CATF_MOUSE	Cathepsin F	1152330	1389680	755170	469666		1332620	730564				1397960		763815		639440
Ctsh	Matrisome-associated	ECM Regulators	GO:CC not extracellular matrix	1403	P49935	8	7	P49935;A0A087WR20	CATH_MOUSE	Pro-cathepsin H	490747	1053050	482364	409001	373089	472350	422284	558833		452042	1360890	349825	298802	405987	458232
Ctsk	Matrisome-associated	ECM Regulators	GO:CC extracellular matrix (GO:0005576, GO:0005578 & GO:0031012) & GO:CC not extracellular matrix	1494	P55097	10	7	P55097	CATK_MOUSE	Cathepsin K	1846160	2064030	1893670	2116810	2021550	1960530	2151200	2003570		2379750	2006070	2214710	2417330	2396820	1925150
Ctsz	Matrisome-associated	ECM Regulators	GO:CC not extracellular matrix	5574	Q9WUU7	9	7	Q9WUU7	CATZ_MOUSE	Cathepsin Z	3519220	5917960	4039940	3123770	3751280	3721750	3119290	4816670	3839350	4249380	5564780	3678910	3840630	3403570	3359910
Egln1	Matrisome-associated	ECM Regulators	GO:CC not extracellular matrix	4286	Q91YE3	6	6	Q91YE3	EGLN1_MOUSE	Egl nine homolog 1	985742	838282	976702	716561	697022	797303	1104310	873223	355169	889828	780021	585464	698896	726455	967966
F13a1	Matrisome-associated	ECM Regulators	GO:CC extracellular matrix (GO:0005576, GO:0005578 & GO:0031012) & GO:CC not extracellular matrix	3241	Q8BH61	57	28	Q8BH61	F13A_MOUSE	Coagulation factor XIII A chain	117558000	79598100	131352000	161693000	172618000	166820000	178958000	151337000	45678400	139751000	116739000	182848000	188736000	199615000	213777000
Fam20b	Matrisome-associated	ECM Regulators	GO:CC not extracellular matrix	4075	Q8VCS3	9	9	Q8VCS3	XYLK_MOUSE	Glycosaminoglycan xylosylkinase	1275220		1098070	1160230	1271550	1213670	1292910	1162170		722601	1614700	1140280	895650	1269420	1239640
Hrg	Matrisome-associated	ECM Regulators	GO:CC extracellular matrix (GO:0005576, GO:0005578 & GO:0031012) & GO:CC not extracellular matrix	5204	Q9ESB3	5	5	Q9ESB3;A0A0R4J039	HRG_MOUSE	Histidine-rich glycoprotein		1167600							1625070	152892	1120750		200020
Htra1	Matrisome-associated	ECM Regulators	GO:CC extracellular matrix (GO:0005576, GO:0005578 & GO:0031012) & GO:CC not extracellular matrix	5496	Q9R118	43	26	Q9R118	HTRA1_MOUSE	Serine protease HTRA1	238460000	656115000	248947000	270449000	304493000	298348000	315671000	414648000	458277000	311766000	758140000	326554000	305619000	279391000	310641000
Htra3	Matrisome-associated	ECM Regulators	GO:CC extracellular matrix (GO:0005576, GO:0005578 & GO:0031012) & GO:CC not extracellular matrix	4888	Q9D236;Q9D236-1	17	14	Q9D236;Q9D236-1;Q9D236-4;A0A0J9YV92	HTRA3_MOUSE	Serine protease HTRA3	6823630	38175500	5020120	3815920	4498520	4013980	4912450	9992430	24426900	12330700	52720300	5735310	6399690	6141550	6947220
Htra4	Matrisome-associated	ECM Regulators	GO:CC extracellular matrix (GO:0005576, GO:0005578 & GO:0031012) & GO:CC not extracellular matrix	218	A2RT60	18	16	A2RT60	HTRA4_MOUSE	Serine protease HTRA4	833017	21569800	897532	1516070	681777	666786	917048	1675240	13014800	2430320	23215400	1113310	675599	946773	999439
Itih2	Matrisome-associated	ECM Regulators	GO:CC extracellular matrix (GO:0005576, GO:0005578 & GO:0031012) & GO:CC not extracellular matrix	2534	Q61703	9	8	Q61703;G3X977;F6SGM1;P_F1MNW4	ITIH2_MOUSE	Inter-alpha-trypsin inhibitor heavy chain H2	567166	2889400	650783	609613	602259	878044	784677	962239	1512950	682310	3871530	736356	734686	602572	681063
Itih5	Matrisome-associated	ECM Regulators	GO:CC extracellular matrix (GO:0005576, GO:0005578 & GO:0031012) & GO:CC not extracellular matrix	3287	Q8BJD1	35	28	Q8BJD1	ITIH5_MOUSE	Inter-alpha-trypsin inhibitor heavy chain H5	4003100	4479310	4425520	3849580	4284970	4213590	4980060	4155750	2517080	4100300	4761920	3467760	4108500	3940920	4755470
Kng1	Matrisome-associated	ECM Regulators	GO:CC extracellular matrix (GO:0005576, GO:0005578 & GO:0031012) & GO:CC not extracellular matrix	546	O08677-2	8	7	O08677;A0A0R4J038;D3YTY9;O08677-2;O08677-3	KNG1_MOUSE	Isoform LMW of Kininogen-1	328272	3533340	212514	257503	169972	359789	140996	697262	5494490	516115	2841520	493663	585351
Lox	Matrisome-associated	ECM Regulators	GO:CC extracellular matrix (GO:0005576, GO:0005578 & GO:0031012) & GO:CC not extracellular matrix	1189	P28301	10	7	P28301	LYOX_MOUSE	Protein-lysine 6-oxidase	347043	9341950	519350	203258	83458.1	185319	143653		10888700	1435880	10826600	142766	123321	61710.7	92401.5
Loxl2	Matrisome-associated	ECM Regulators	GO:CC extracellular matrix (GO:0005576, GO:0005578 & GO:0031012) & GO:CC not extracellular matrix	1532	P58022	39	22	P58022;P58022-2	LOXL2_MOUSE	Lysyl oxidase homolog 2	27726100	23382500	30227100	17340200	15872300	17000200	17617900	38288300	19089700	28642500	35916000	20193900	18402100	15995700	17978800
Loxl3	Matrisome-associated	ECM Regulators	GO:CC extracellular matrix (GO:0005576, GO:0005578 & GO:0031012) & GO:CC not extracellular matrix	5650	Q9Z175	26	18	Q9Z175;E9Q0X7	LOXL3_MOUSE	Lysyl oxidase homolog 3	6258250	10341900	5728410	3775960	3577250	3792250	4248390	8391640	11378900	5982020	17792700	3707070	4491770	3851660	4972090
Loxl4	Matrisome-associated	ECM Regulators	GO:CC extracellular matrix (GO:0005576, GO:0005578 & GO:0031012) & GO:CC not extracellular matrix	4429	Q924C6	38	27	Q924C6;E9Q600;E9PY86	LOXL4_MOUSE	Lysyl oxidase homolog 4	17364900	18127400	16219900	11883700	10244700	12903000	12473500	18833400	10171900	16922500	15362700	10834500	12068200	10696200	12175200
Mmp3	Matrisome-associated	ECM Regulators	GO:CC extracellular matrix (GO:0005576, GO:0005578 & GO:0031012) & GO:CC not extracellular matrix	1205	P28862	9	9	P28862;Q922W6	MMP3_MOUSE	Stromelysin-1	229471	4583990	180868		644656	456451					3438560	199830	514881		514953
Ngly1	Matrisome-associated	ECM Regulators	GO:CC not extracellular matrix	5253	Q9JI78	23	20	Q9JI78;A0A286YCI0;A0A286YCZ7;A0A286YDI5	NGLY1_MOUSE	Peptide-N(4)-(N-acetyl-beta-glucosaminyl)asparagine amidase	2790620	2418370	2492550	3289150	4228860	3283760	3455160	3200490	628574	2918500	1401500	3692620	4132980	4315810	3818660
P4ha1	Matrisome-associated	ECM Regulators	GO:CC not extracellular matrix	2396	Q60715-2	21	17	Q60715;E9Q7B0;Q60715-2	P4HA1_MOUSE	Isoform 2 of Prolyl 4-hydroxylase subunit alpha-1	6687380	6788970	7761210	5208700	5858490	5881390	6714360	5797180		6914330	8169120	4930320	6697660	5905940	6263970
P4ha2	Matrisome-associated	ECM Regulators	GO:CC not extracellular matrix	2359	Q5SX75	2	2	Q5SX75	Q5SX75_MOUSE	procollagen-proline 4-dioxygenase	404052		422793	262805		352002	194048		3921060				357652		344993
P4ha2	Matrisome-associated	ECM Regulators	GO:CC not extracellular matrix	2397	Q60716;Q60716-2	25	19	Q60716;Q5SX75;Q60716-2	P4HA2_MOUSE	Prolyl 4-hydroxylase subunit alpha-2	7065200	9919050	7364150	5067980	5785760	5492450	5861890	7208410		8028540	11605200	4962000	5384990	5752470	6621040
P4ha3	Matrisome-associated	ECM Regulators	GO:CC not extracellular matrix	2893	Q6W3F0;Q6W3F0-2;Q6W3F0-3	2	2	Q6W3F0;H7BX23;Q6W3F0-2;Q6W3F0-3;F6R2A2	P4HA3_MOUSE	Prolyl 4-hydroxylase subunit alpha-3	407724		299312	243558	319197	275795	317889	233009		259341		291790	183769	300579
Pamr1	Matrisome-associated	ECM Regulators	GO:CC extracellular matrix (GO:0005576, GO:0005578 & GO:0031012) & GO:CC not extracellular matrix	3422	Q8BU25	8	8	Q8BU25	PAMR1_MOUSE	Inactive serine protease PAMR1	2025830	5237820	868535	862359	1043840	1233170	727854	1227280	5174020	937059	4648520		722995		550656
Pcsk5	Matrisome-associated	ECM Regulators	GO:CC extracellular matrix (GO:0005576, GO:0005578 & GO:0031012) & GO:CC not extracellular matrix	1925	Q04592-2	8	8	Q04592-2	PCSK5_MOUSE	Isoform PC5A of Proprotein convertase subtilisin/kexin type 5		14289000							24597000	2013800	15409600
Pcsk6	Matrisome-associated	ECM Regulators	GO:CC not extracellular matrix	416	E9Q4D0;F6XJP7;H3BJL4	5	4	E9Q4D0;F6XJP7;H3BJL4	E9Q4D0_MOUSE;F6XJP7_MOUSE;H3BJL4_MOUSE	Proprotein convertase subtilisin/kexin type 6	207988	3055480						394248	1839970	432007	3216860	393960
Plg	Matrisome-associated	ECM Regulators	GO:CC extracellular matrix (GO:0005576, GO:0005578 & GO:0031012) & GO:CC not extracellular matrix	1107	P20918	9	9	P20918	PLMN_MOUSE	Plasminogen	341288	1852250				148772		224342	1971270	334049	1241480		227422
Plod1	Matrisome-associated	ECM Regulators	GO:CC not extracellular matrix	5468	Q9R0E2	16	15	Q9R0E2;A8Y5E6	PLOD1_MOUSE	Procollagen-lysine,2-oxoglutarate 5-dioxygenase 1	1207800	4845000	1195840	1389220	1018510	1131360	1093140	1550930	4110350	1698690	5928070	976852	870359	998060	1385540
Plod2	Matrisome-associated	ECM Regulators	GO:CC not extracellular matrix	5465	Q9R0B9	33	24	Q9R0B9;E9Q718	PLOD2_MOUSE	Procollagen-lysine,2-oxoglutarate 5-dioxygenase 2	6279840	30147500	6495990	5473380	5432170	5126750	5307950	8687220	29092200	8783980	34354400	5371160	5073310	5737950	6203370
Plod3	Matrisome-associated	ECM Regulators	GO:CC extracellular matrix (GO:0005576, GO:0005578 & GO:0031012) & GO:CC not extracellular matrix	5467	Q9R0E1	13	12	Q9R0E1	PLOD3_MOUSE	Multifunctional procollagen lysine hydroxylase and glycosyltransferase LH3	1683710	2956570	1906450	1880040	1751610	1509770	1352090	1984080	1794770	1944830	3577810	1451170	1659360	1549970	1874910
Pzp	Matrisome-associated	ECM Regulators	GO:CC extracellular matrix (GO:0005576, GO:0005578 & GO:0031012) & GO:CC not extracellular matrix	2550	Q61838	24	22	Q61838	PZP_MOUSE	Pregnancy zone protein	1795060	15986200	1225700	731649	1277530	1190620	958017	2231480	7111820	4446620	6981120	2203190	2046920	823388	703204
Serpina1b	Matrisome-associated	ECM Regulators	GO:CC extracellular matrix (GO:0005576, GO:0005578 & GO:0031012) & GO:CC not extracellular matrix	1129	P22599	4	3	P07758;P22599;Q00896;Q00897;A0A0A0MQA3;A0A0R4J0X5	A1AT2_MOUSE	Alpha-1-antitrypsin 1-2	2863060	14559300	1794050	969243	1762710	1426620	1396230	2545500	9673870	5730430	16614700	1703290	2170770	956058	887410
Serpina1d	Matrisome-associated	ECM Regulators	GO:CC extracellular matrix (GO:0005576, GO:0005578 & GO:0031012) & GO:CC not extracellular matrix	1886	Q00897	2	2	Q00897	A1AT4_MOUSE	Alpha-1-antitrypsin 1-4	451008	3353910						926756	6664580	1274660	1848520		737715		413219
Serpina1e	Matrisome-associated	ECM Regulators	GO:CC extracellular matrix (GO:0005576, GO:0005578 & GO:0031012) & GO:CC not extracellular matrix	1887	Q00898	21	13	P07758;P22599;Q00897;Q00898;A0A0A0MQA3;A0A0R4J0X5	A1AT5_MOUSE	Alpha-1-antitrypsin 1-5	15684400	21538200	14328600	11137200	13421500	12500300	13441400	22123500	17008900	21238300	27391500	11062000	15522200	15569400	16629900
Serpina3k	Matrisome-associated	ECM Regulators	GO:CC extracellular matrix (GO:0005576, GO:0005578 & GO:0031012) & GO:CC not extracellular matrix	59	A0A0R4J0I1	5	4	A0A0R4J0I1	A0A0R4J0I1_MOUSE	Serine (or cysteine) peptidase inhibitor, clade A, member 3K	691651	6101900	434653		401917	508284	438157	523777	4933550	1411500	4589650	634337	770105	220829	294628
Serpina3k	Matrisome-associated	ECM Regulators	GO:CC extracellular matrix (GO:0005576, GO:0005578 & GO:0031012) & GO:CC not extracellular matrix	923	P07759	10	6	P07759;A0A0R4J0I1	SPA3K_MOUSE	Serine protease inhibitor A3K	1203290	12782600	641135	360293	875268	1101170	389231		9446940	2651540	10161500	1162940	1840400	718998	617836
Serpinb1a	Matrisome-associated	ECM Regulators	GO:CC extracellular matrix (GO:0005576, GO:0005578 & GO:0031012) & GO:CC not extracellular matrix	4866	Q9D154	17	13	Q9D154;Z4YK03	ILEUA_MOUSE	Leukocyte elastase inhibitor A	2084150	1845880	1978360	1393230	1687880	1629370	1602200	1360400	2682590	1624310	1503960	1521160	2237360	1400580	1854780
Serpinb6b	Matrisome-associated	ECM Regulators	GO:CC not extracellular matrix	564	O08804	6	6	F7B9A0;O08804	O08804_MOUSE	NK13	1199200		738090	657318	1141170	563901	506839							418656	624489
Serpinb8	Matrisome-associated	ECM Regulators	GO:CC not extracellular matrix	563	O08800	12	8	O08800	SPB8_MOUSE	Serpin B8	1685590		1632310	1909660	1682530	1765450	2033500	1388510		1493050		1608310	1652280	1715780	1586920
Serpinb9	Matrisome-associated	ECM Regulators	GO:CC not extracellular matrix	562	O08797	19	14	O08797;Q9DAV6	O08797_MOUSE	SPI6	10910600	4807140	12393300	10505000	10245100	10565000	13138400	12146700	3188970	11001300	5328180	12706900	12801100	11596100	13271800
Serpinc1	Matrisome-associated	ECM Regulators	GO:CC extracellular matrix (GO:0005576, GO:0005578 & GO:0031012) & GO:CC not extracellular matrix	1238	P32261	7	7	P32261	ANT3_MOUSE	Antithrombin-III	142548	2205690		95444.2	203768	152609	194245	220419	772697	363126	1042730	180987	243684
Serpine2	Matrisome-associated	ECM Regulators	GO:CC extracellular matrix (GO:0005576, GO:0005578 & GO:0031012) & GO:CC not extracellular matrix	1952	Q07235	56	27	Q07235;A0A087WQM1	GDN_MOUSE	Glia-derived nexin	111060000	171601000	129578000	73142000	73568200	79392300	100185000	113770000	168037000	137753000	269055000	67314700	84780300	82454100	102868000
Serpinf1	Matrisome-associated	ECM Regulators	GO:CC extracellular matrix (GO:0005576, GO:0005578 & GO:0031012) & GO:CC not extracellular matrix	1809	P97298	12	10	P97298;Q5ND37	PEDF_MOUSE	Pigment epithelium-derived factor	597375	1675540	804618	731752	2235250	2119510	2469960		2037690	453659	2066040		1075750	1438270	1527280
Serpinf2	Matrisome-associated	ECM Regulators	GO:CC extracellular matrix (GO:0005576, GO:0005578 & GO:0031012) & GO:CC not extracellular matrix	2487	Q61247	3	3	Q61247	A2AP_MOUSE	Alpha-2-antiplasmin	478068	695707	682734	587920	230563	202119		398857		575243	1030540		336808		300919
Serpinh1	Matrisome-associated	ECM Regulators	GO:CC not extracellular matrix	1096	P19324	23	16	P19324	SERPH_MOUSE	Serpin H1	2819530	5639490	3065400	2602160	2661440	2968240	2834870	2945340	2810930	2861080	6089470	2418980	2830380	2176580	2468090
Sulf1	Matrisome-associated	ECM Regulators	GO:CC extracellular matrix (GO:0005576, GO:0005578 & GO:0031012) & GO:CC not extracellular matrix	3794	Q8K007	5	5	Q8K007;A0A0R4J2D2	SULF1_MOUSE	Extracellular sulfatase Sulf-1	983986	1365240	791177	1019630	651796	834898	669559	873396		556351	3346100	627126	457399	553596	737937
Sulf2	Matrisome-associated	ECM Regulators	GO:CC extracellular matrix (GO:0005576, GO:0005578 & GO:0031012) & GO:CC not extracellular matrix	3691	Q8CFG0	10	9	Q8CFG0	SULF2_MOUSE	Extracellular sulfatase Sulf-2	3210240	3090680	3255280	2213830	2730380	2711120	2969170	3321670		3242620	3267840	1615320	2085470	2452490	2567820
Tgm2	Matrisome-associated	ECM Regulators	GO:CC extracellular matrix (GO:0005576, GO:0005578 & GO:0031012) & GO:CC not extracellular matrix	1124	P21981	29	23	P21981	TGM2_MOUSE	Protein-glutamine gamma-glutamyltransferase 2	10125700	38227300	12007500	5308770	5199610	5540740	7160640	10853500	22919000	10669700	39954600	5070530	5375910	4972190	4909530
Timp2	Matrisome-associated	ECM Regulators	GO:CC extracellular matrix (GO:0005576, GO:0005578 & GO:0031012) & GO:CC not extracellular matrix	1159	P25785	6	4	P25785;Q6PI17;B1AQJ3	TIMP2_MOUSE	Metalloproteinase inhibitor 2	1518090	934122	890537	711140	534094	608475	896084	1007510		1028940	495847	501844	862431	773098	838021
Timp3	Matrisome-associated	ECM Regulators	GO:CC extracellular matrix (GO:0005576, GO:0005578 & GO:0031012) & GO:CC not extracellular matrix	1296	P39876	9	7	P39876	TIMP3_MOUSE	Metalloproteinase inhibitor 3	8862680	22862600	6585560	4851010	4369650	5216290	3885790	10382400	23028800	10055200	37221100	5349600	4998210	4563260	3978920
											KOCa36 #2	KOCa36 #3	KOCa36 #4	KOCa69 #1	KOCa69 #2	KOCa69 #3	KOCa69 #4	WT Ca36 #1	WT Ca36 #2	WT Ca36 #3	WT Ca36 #4	WTCa69 #1	WTCa69 #2	WTCa69 #3	WTCa69 #4
										Ptn Detected	63	53	58	58	55	61	56	53	43	59	55	52	59	50	55
										Ptn not detected	2	12	7	7	10	4	9	12	22	6	10	13	6	15	10
										Total Proteins	65	65	65	65	65	65	65	65	65	65	65	65	65	65	65

## Sheet: Secreted Factors
Annotated Gene	Annotated Matrisome Division	Annotated Matrisome Category	GO term	ID	Protein Group	Modified Sequence Count	Stripped Sequence Count	Protein Ids	Protein Names	First Protein Description	Abundance (Normalized) KOca3-6NP2	Abundance (Normalized) KOca3-6NP3	Abundance (Normalized) KOca3-6NP4	Abundance (Normalized) KOca6-9NP1	Abundance (Normalized) KOca6-9NP2	Abundance (Normalized) KOca6-9NP3	Abundance (Normalized) KOca6-9NP4	Abundance (Normalized) WTca3-6NP1	Abundance (Normalized) WTca3-6NP2	Abundance (Normalized) WTca3-6NP3	Abundance (Normalized) WTca3-6NP4	Abundance (Normalized) WTca6-9NP1	Abundance (Normalized) WTca6-9NP2	Abundance (Normalized) WTca6-9NP3	Abundance (Normalized) WTca6-9NP4
Angptl1	Matrisome-associated	Secreted Factors	GO:CC extracellular matrix (GO:0005576, GO:0005578 & GO:0031012) & GO:CC not extracellular matrix	2626	Q640P2	19	15	Q640P2	ANGL1_MOUSE	Angiopoietin-related protein 1	4988530	3188650	4536480	3327460	3561990	3545890	3190300	5943210	4239310	4701380	7670120	3501290	3000880	3431230	2780950
Angptl2	Matrisome-associated	Secreted Factors	GO:CC extracellular matrix (GO:0005576, GO:0005578 & GO:0031012) & GO:CC not extracellular matrix	5455	Q9R045	13	13	Q8R0Z6;Q9R045	ANGL2_MOUSE	Angiopoietin-related protein 2	3123680	2728120	1856950	2610190	3178670	3566930	3515090	3048740	2573060	2430820	5949570	3579360	3048370	2695670	3348460
Angptl7	Matrisome-associated	Secreted Factors	GO:CC extracellular matrix (GO:0005576, GO:0005578 & GO:0031012) & GO:CC not extracellular matrix	3961	Q8R1Q3	11	9	Q8R1Q3	ANGL7_MOUSE	Angiopoietin-related protein 7	1628880	52338200	2908670	2530690	2708200	3984760	4405350	1953390	51019500	6971760	60917700	2727930	4853820	4727530	7412500
Ccl9	Matrisome-associated	Secreted Factors	GO:CC extracellular matrix (GO:0005576, GO:0005578 & GO:0031012) & GO:CC not extracellular matrix	1432	P51670	3	3	P51670	CCL9_MOUSE	C-C motif chemokine 9	313187	3265720	1021190	578391	795308		581180	621806	2144910	695430	3570440	487952	471349	477899	727234
Chrd	Matrisome-associated	Secreted Factors	GO:CC extracellular matrix (GO:0005576, GO:0005578 & GO:0031012) & GO:CC not extracellular matrix	5614	Q9Z0E2	5	4	Q9Z0E2;A6H5Z6;A2CG33	CHRD_MOUSE	Chordin	297816	1213750	248549	152496	316267	230478	177315	550074	428008	441074	1321620
Chrdl1	Matrisome-associated	Secreted Factors	GO:CC extracellular matrix (GO:0005576, GO:0005578 & GO:0031012) & GO:CC not extracellular matrix	4349	Q920C1	4	4	Q920C1	CRDL1_MOUSE	Chordin-like protein 1	202949	2540920	352384	79793.7	168864	217161	121665	171607	814367		1789270				137474
Chrdl2	Matrisome-associated	Secreted Factors	GO:CC extracellular matrix (GO:0005576, GO:0005578 & GO:0031012) & GO:CC not extracellular matrix	4130	Q8VEA6	8	7	Q8VEA6;A0A0B4J1E8;D3YV59	CRDL2_MOUSE	Chordin-like protein 2	1440800	25140800	954188	748706	811222	1024390	499563	638572	7905490	1782210	20056900	499834	533027	682501	913966
Crlf3	Matrisome-associated	Secreted Factors	GO:CC not extracellular matrix	5709	Q9Z2L7;Q9Z2L7-2	3	3	Q9Z2L7;Q9Z2L7-2	CRLF3_MOUSE	Cytokine receptor-like factor 3	157893		276640	293299		330693	307995						268169
Fgf1	Matrisome-associated	Secreted Factors	GO:CC extracellular matrix (GO:0005576, GO:0005578 & GO:0031012) & GO:CC not extracellular matrix	1591	P61148	6	5	P61148	FGF1_MOUSE	Fibroblast growth factor 1	8605240	5178010	6319320	5085160	7032670	6801720	7348960	8271040	2461100	8295210	5336670	6161690	5890360	7055050	8914380
Fgf2	Matrisome-associated	Secreted Factors	GO:CC extracellular matrix (GO:0005576, GO:0005578 & GO:0031012) & GO:CC not extracellular matrix	1045	P15655	4	4	P15655;Q925A3	FGF2_MOUSE	Fibroblast growth factor 2	705744		854805	879922	729832	808444	950142	578957		1017590		702121	840363	792139	919628
Frzb	Matrisome-associated	Secreted Factors	GO:CC extracellular matrix (GO:0005576, GO:0005578 & GO:0031012) & GO:CC not extracellular matrix	1832	P97401	3	3	P97401	SFRP3_MOUSE	Secreted frizzled-related protein 3	2224420	11174300	2370360	1950460	2066630	2167620	2330230	1832910	13618100	1799090	13200500	1544420	1507840	1799190	2909440
Gdf5	Matrisome-associated	Secreted Factors	GO:CC extracellular matrix (GO:0005576, GO:0005578 & GO:0031012) & GO:CC not extracellular matrix	1324	P43027	10	10	P43027	GDF5_MOUSE	Growth/differentiation factor 5	1077760	4870250	1155760	937276	884622	702217	1053930	1222410	4695710	1789940	7877140	619502	982911	956817	1676790
Gdf6	Matrisome-associated	Secreted Factors	GO:CC extracellular matrix (GO:0005576, GO:0005578 & GO:0031012) & GO:CC not extracellular matrix	1325	P43028	6	6	P43028	GDF6_MOUSE	Growth/differentiation factor 6		3135700							4297520	685356	3560860	4606630	719792		490700
Hcfc1	Matrisome-associated	Secreted Factors	GO:CC not extracellular matrix	2473	Q61191	36	27	Q61191;B1AUX2	HCFC1_MOUSE	Host cell factor 1	2935630	2909450	3125320	3753050	3847900	3953160	3989520	3039650	2265030	3248940	2231000	3254710	3895260	3797520	3918150
Il16	Matrisome-associated	Secreted Factors	GO:CC extracellular matrix (GO:0005576, GO:0005578 & GO:0031012) & GO:CC not extracellular matrix	683	O54824	15	15	O54824;O54824-2	IL16_MOUSE	Pro-interleukin-16	857714	1818730	780182	891287	556069	708889	818591	927943		992630	1974230	509193	753334	712407	916453
Inhba	Matrisome-associated	Secreted Factors	GO:CC extracellular matrix (GO:0005576, GO:0005578 & GO:0031012) & GO:CC not extracellular matrix	1931	Q04998	3	3	Q04998	INHBA_MOUSE	Inhibin beta A chain		2369250						402503	2787380		4656730
Mdk	Matrisome-associated	Secreted Factors	GO:CC extracellular matrix (GO:0005576, GO:0005578 & GO:0031012) & GO:CC not extracellular matrix	999	P12025	5	4	P12025	MK_MOUSE	Midkine	590387	1767560	624820	483322	385554	391992		1562580		905865	1376710		368110	455002	551504
Pdgfc	Matrisome-associated	Secreted Factors	GO:CC extracellular matrix (GO:0005576, GO:0005578 & GO:0031012) & GO:CC not extracellular matrix	3747	Q8CI19	3	3	Q8CI19	PDGFC_MOUSE	Platelet-derived growth factor C	135651	2422790	138455						636961		1765210			468142
Pik3ip1	Matrisome-associated	Secreted Factors	GO:CC not extracellular matrix	2970	Q7TMJ8;Q7TMJ8-2	3	3	Q7TMJ8;Q7TMJ8-2;Z4YN57;F6S185;Z4YMN3	P3IP1_MOUSE	Phosphoinositide-3-kinase-interacting protein 1	797262	591377	833023	960937	1006540	800250	1650410	1026340	11355600	1112870	8251990	806431	731433	1533080	976174
Ptn	Matrisome-associated	Secreted Factors	GO:CC extracellular matrix (GO:0005576, GO:0005578 & GO:0031012) & GO:CC not extracellular matrix	1691	P63089	10	7	P63089;Q3UZI5	PTN_MOUSE	Pleiotrophin	8865750	10382400	12152900	10168300	6959070	6984070	9713030	21581300	3569520	13438700	22667500	6523650	7919340	7918410	10804900
S100a1	Matrisome-associated	Secreted Factors	GO:CC not extracellular matrix	1517	P56565	2	2	P56565;Q91V77	S10A1_MOUSE	Protein S100-A1		204868			480220		150750	242999		236814			227015	445396	306585
S100a10	Matrisome-associated	Secreted Factors	GO:CC not extracellular matrix	931	P08207	3	3	P08207	S10AA_MOUSE	Protein S100-A10	687214		190393		130715	189881	156831			111717		154644	148282	143377	121591
S100a11	Matrisome-associated	Secreted Factors	GO:CC not extracellular matrix	1415	P50543	5	3	P50543	S10AB_MOUSE	Protein S100-A11	3250050	6647680	3529950	4043800	4118330	4374710	4422320	4349110	10913400	3388770	12043500	4508670	3551180	4805400	3870950
S100a4	Matrisome-associated	Secreted Factors	GO:CC extracellular matrix (GO:0005576, GO:0005578 & GO:0031012) & GO:CC not extracellular matrix	916	P07091	6	4	P07091;A0A0G2JGD2	S10A4_MOUSE	Protein S100-A4	549017	18575500	1108760	866977	1572130	906880	1323900	787060	9348690	2150940	16317500	1055790	2039390	1604460	782012
S100a6	Matrisome-associated	Secreted Factors	GO:CC not extracellular matrix	1016	P14069	6	4	P14069	S10A6_MOUSE	Protein S100-A6	8717630	7721420	8321200	11626000	12109800	11361100	14174600	5953810	4012300	4372280	9358490	8598320	19719000	26680600	11904200
Scube1	Matrisome-associated	Secreted Factors	GO:CC extracellular matrix (GO:0005576, GO:0005578 & GO:0031012) & GO:CC not extracellular matrix	2767	Q6NZL8	4	4	Q6NZL8;A2A442;Q68EF9;Q6NZL8-2;Q6NZL8-3	SCUB1_MOUSE	Signal peptide, CUB and EGF-like domain-containing protein 1	348186	1225060	172877	137884	247521	131859	341089	251397		275082	400819		137401		317303
Scube2	Matrisome-associated	Secreted Factors	GO:CC extracellular matrix (GO:0005576, GO:0005578 & GO:0031012) & GO:CC not extracellular matrix	5289	Q9JJS0	4	4	Q9JJS0;D3YVM9;D3YVN5	SCUB2_MOUSE	Signal peptide, CUB and EGF-like domain-containing protein 2	158853	502645	218748	100872		121677	214290				363204
Tgfb2	Matrisome-associated	Secreted Factors	GO:CC extracellular matrix (GO:0005576, GO:0005578 & GO:0031012) & GO:CC not extracellular matrix	1175	P27090	2	2	A0A0A6YXU9;P27090	TGFB2_MOUSE	Transforming growth factor beta-2 proprotein	277844			136135	260114	355161	380387	375749		355192	530423	160988	246419	334272	363823
Wfikkn2	Matrisome-associated	Secreted Factors	GO:CC extracellular matrix (GO:0005576, GO:0005578 & GO:0031012) & GO:CC not extracellular matrix	3010	Q7TQN3	5	5	Q7TQN3	WFKN2_MOUSE	WAP, Kazal, immunoglobulin, Kunitz and NTR domain-containing protein 2	231417	3493960	310494						1915170	457805	3565930			345707	321935
Wif1	Matrisome-associated	Secreted Factors	GO:CC extracellular matrix (GO:0005576, GO:0005578 & GO:0031012) & GO:CC not extracellular matrix	5551	Q9WUA1	14	11	Q9WUA1;H3BKQ8	WIF1_MOUSE	Wnt inhibitory factor 1	6424250	23083800	7214220	4368580	3785800	3555710	5650680	9054880	18251300	9590810	30079900	2738640	3251520	5757020	7452180
Wnt16	Matrisome-associated	Secreted Factors	GO:CC extracellular matrix (GO:0005576, GO:0005578 & GO:0031012) & GO:CC not extracellular matrix	5425	Q9QYS1	10	8	Q9QYS1;H3BJ29;Q8BRT3	WNT16_MOUSE	Protein Wnt-16	1150310	711266	1193660	1339760	1391780	1337620	1480970	1079480		1040670	611546	904349	1228200	1227900	922710
Wnt9a	Matrisome-associated	Secreted Factors	GO:CC extracellular matrix (GO:0005576, GO:0005578 & GO:0031012) & GO:CC not extracellular matrix	4038	Q8R5M2	2	2	Q8R5M2;J3JS28	WNT9A_MOUSE	Protein Wnt-9a	218569		155252	249402	296957	256692	244000	225977		233298		40395.7	229659	278519	282423
											KOCa36 #2	KOCa36 #3	KOCa36 #4	KOCa69 #1	KOCa69 #2	KOCa69 #3	KOCa69 #4	WT Ca36 #1	WT Ca36 #2	WT Ca36 #3	WT Ca36 #4	WTCa69 #1	WTCa69 #2	WTCa69 #3	WTCa69 #4
										Ptn Detected	29	27	28	26	26	26	27	26	21	27	27	22	26	25	27
										Ptn not detected	3	5	4	6	6	6	5	6	11	5	5	10	6	7	5
										Total Proteins	32	32	32	32	32	32	32	32	32	32	32	32	32	32	32

## Sheet: Non-matrisome
Annotated Gene	Annotated Matrisome Division	Annotated Matrisome Category	GO term	ID	Protein Group	Modified Sequence Count	Stripped Sequence Count	Protein Ids	Protein Names	First Protein Description	Abundance (Normalized) KOca3-6NP2	Abundance (Normalized) KOca3-6NP3	Abundance (Normalized) KOca3-6NP4	Abundance (Normalized) KOca6-9NP1	Abundance (Normalized) KOca6-9NP2	Abundance (Normalized) KOca6-9NP3	Abundance (Normalized) KOca6-9NP4	Abundance (Normalized) WTca3-6NP1	Abundance (Normalized) WTca3-6NP2	Abundance (Normalized) WTca3-6NP3	Abundance (Normalized) WTca3-6NP4	Abundance (Normalized) WTca6-9NP1	Abundance (Normalized) WTca6-9NP2	Abundance (Normalized) WTca6-9NP3	Abundance (Normalized) WTca6-9NP4
2310022A10Rik	Non-matrisome	Non-matrisome	GO:CC not extracellular matrix	16	A0A087WRI8;A0A0R4J2B5;G5E8E3	2	2	A0A087WRI8;A0A0R4J2B5;G5E8E3	A0A087WRI8_MOUSE;A0A0R4J2B5_MOUSE;G5E8E3_MOUSE	RIKEN cDNA 2310022A10 gene	127878		140943	142000	85981.8	194275	171818	119996		157409		159936	194447	121093	165786
2410002F23Rik	Non-matrisome	Non-matrisome	GO:CC not extracellular matrix	2023	Q3TE80	3	3	A0A087WPT9;A0A087WQ29;D3Z276;D3Z520;D3Z7R5;Q3TE80	Q3TE80_MOUSE	RIKEN cDNA 2410002F23 gene	575322		451091	454074	731988	366904	628034	369429		740272			641888	1128660	850129
2900026A02Rik	Non-matrisome	Non-matrisome	GO:CC not extracellular matrix	78	A0A1B0GR85	15	14	A0A1B0GR85	A0A1B0GR85_MOUSE	RIKEN cDNA 2900026A02 gene	372112		450056	427998	513259	523267	502083	750749		628139		560643	441025	565197	536545
4931406C07Rik	Non-matrisome	Non-matrisome	GO:CC not extracellular matrix	85	A0A1L1SSF8	5	4	Q91V76;A0A1L1SSF8	A0A1L1SSF8_MOUSE	RIKEN cDNA 4931406C07 gene	2507590	1016490	1913800	1758530	1384940	1466610	2001650	1338150		1204360		888031	1478060	1270240	1438160
5031439G07Rik	Non-matrisome	Non-matrisome	GO:CC not extracellular matrix	241	B1APX2	5	5	Q3UE31;B1APX2	B1APX2_MOUSE	RIKEN cDNA 5031439G07 gene	988417	548094	1126150	1123310	1284140	1011440	1823050	1036830		1310860		868993	1151610	1134400	1252120
5730455P16Rik	Non-matrisome	Non-matrisome	GO:CC not extracellular matrix	523	J3KMQ6	9	6	Q9CYI0;J3KMQ6	J3KMQ6_MOUSE	RIKEN cDNA 5730455P16 gene	1070560	881303	1140910	1213910	1072440	1114220	1244080	1019150		1143120		850084	1050280	996302	819980
Aaas	Non-matrisome	Non-matrisome	GO:CC not extracellular matrix	1544	P58742	7	7	P58742;A0A2R8VHX3	AAAS_MOUSE	Aladin	1996070	1251840	1682480	2232760	2454660	2512780	2471490	2665930		2057010		2725390	2353300	2187730	2095490
Aacs	Non-matrisome	Non-matrisome	GO:CC not extracellular matrix	4905	Q9D2R0	18	17	Q9D2R0	AACS_MOUSE	Acetoacetyl-CoA synthetase	2180220	953960	2393590	2854130	2807420	2807650	3095840	1565300		1766550		2146580	2560440	2470240	2805260
Aak1	Non-matrisome	Non-matrisome	GO:CC not extracellular matrix	2146	Q3UHJ0;Q3UHJ0-2	25	22	Q3UHJ0;Q91Z96;Q3UHJ0-2;Q91Z96-2	AAK1_MOUSE	AP2-associated protein kinase 1	9107600	6768220	9601470	7963430	8271660	8520470	9414210	9555410	3422860	9036060	6088740	8212160	8977320	7932680	9030390
Aak1	Non-matrisome	Non-matrisome	GO:CC not extracellular matrix	121	A0A571BEI2	14	10	Q6PIU9;A0A571BEI2	A0A571BEI2_MOUSE	AP2 associated kinase 1 (Fragment)	5711410	5264990	5165080	4403180	4462690	4740510	5057550	5061400	2194930	5191530	4683480	4682580	5215870	4801280	4810720
Aamp	Non-matrisome	Non-matrisome	GO:CC not extracellular matrix	524	J3QN89;Q3TJ22	6	5	J3QN89;Q3TJ22;A0A087WNM5	J3QN89_MOUSE;Q3TJ22_MOUSE	Angio-associated migratory protein	1092070	645779	838969	712229	716916	984774	829355	878518	338242	724106		724842	839929	741897	587116
Aars1	Non-matrisome	Non-matrisome	GO:CC not extracellular matrix	3214	Q8BGQ7	62	34	Q8BGQ7	SYAC_MOUSE	Alanine--tRNA ligase, cytoplasmic	8405810	8257230	7826190	9728230	10690200	10353800	10022400	10467600	4398350	8774020	6031160	9584900	10523500	10325500	10480100
Aarsd1	Non-matrisome	Non-matrisome	GO:CC not extracellular matrix	2027	Q3THG9	13	10	Q3THG9;A2A4P3;A2A4P4	AASD1_MOUSE	Alanyl-tRNA editing protein Aarsd1	3548390	2334450	3862710	4759830	5006550	4871550	5256410	4059820	1848100	4219540	2257170	4700570	5700470	5078990	5131240
Abat	Non-matrisome	Non-matrisome	GO:CC not extracellular matrix	1609	P61922	17	12	P61922;P61922-2;F7C9G3;Q3TUE8	GABT_MOUSE	4-aminobutyrate aminotransferase, mitochondrial	2232800	619231	1764390	2129330	2241100	2427270	2342510	1922040		1511880		1667900	2308390	2025380	2884160
Abca1	Non-matrisome	Non-matrisome	GO:CC not extracellular matrix	1307	P41233	2	2	P41233	ABCA1_MOUSE	Phospholipid-transporting ATPase ABCA1	194610		80088.6	151939		111654	59906.4			46973.1					86724.5
Abca3	Non-matrisome	Non-matrisome	GO:CC extracellular matrix (GO:0005576, GO:0005578 & GO:0031012) & GO:CC not extracellular matrix	4009	Q8R420	2	2	Q8R420;Q6AXE3	ABCA3_MOUSE	Phospholipid-transporting ATPase ABCA3				218999	300243	298825	200394					289471	164777	312283	204091
Abca5	Non-matrisome	Non-matrisome	GO:CC not extracellular matrix	3890	Q8K448	19	15	Q8K448;A2AEP5;A2AEP6	ABCA5_MOUSE	Cholesterol transporter ABCA5	1154040	784146	1242980	1931770	1619490	1587050	1479630	1501490		748275		2041340	1041060	1550580	1251220
Abca7	Non-matrisome	Non-matrisome	GO:CC not extracellular matrix	4176	Q91V24	6	6	Q91V24;E9Q6G4	ABCA7_MOUSE	ATP-binding cassette sub-family A member 7	618558		877568	1177150	386793	920577	644808			191178		305258	877556	468051	306792
Abca8b	Non-matrisome	Non-matrisome	GO:CC not extracellular matrix	3888	Q8K440;Q8K440-2	4	4	Q8K440;Q8K440-2	ABC8B_MOUSE	ABC-type organic anion transporter ABCA8B	246565		262638	673008		239448					518926
Abcb10	Non-matrisome	Non-matrisome	GO:CC not extracellular matrix	5250	Q9JI39	2	2	Q9JI39	ABCBA_MOUSE	ATP-binding cassette sub-family B member 10, mitochondrial	102050		316631	306188		200902	445744
Abcb6	Non-matrisome	Non-matrisome	GO:CC extracellular matrix (GO:0005576, GO:0005578 & GO:0031012) & GO:CC not extracellular matrix	5084	Q9DC29	10	9	Q9DC29	ABCB6_MOUSE	ATP-binding cassette sub-family B member 6	38661200	70257700	68102900	67445300	91151000	91140700	74294600		48669600	97497100	74605200	97286300	72405500	84748000	95532700
Abcb7	Non-matrisome	Non-matrisome	GO:CC not extracellular matrix	2455	Q61102	2	2	Q61102	ABCB7_MOUSE	Iron-sulfur clusters transporter ABCB7, mitochondrial	291679		250939	401373		313144
Abcc1	Non-matrisome	Non-matrisome	GO:CC not extracellular matrix	630	O35379	26	22	O35379	MRP1_MOUSE	Multidrug resistance-associated protein 1	1284700		1460130	2360710	1366820	1876900	1316330	1133250		672721	1455470	1822970	1106260	1847030	1370330
Abcc5	Non-matrisome	Non-matrisome	GO:CC not extracellular matrix	5517	Q9R1X5	2	2	Q9R1X5	MRP5_MOUSE	ATP-binding cassette sub-family C member 5	315051		300352	357693	325219	389901						393087	229618	333620	347779
Abcd3	Non-matrisome	Non-matrisome	GO:CC extracellular matrix (GO:0005576, GO:0005578 & GO:0031012) & GO:CC not extracellular matrix	1493	P55096	3	3	P55096;A0A0G2JDI9	ABCD3_MOUSE	ATP-binding cassette sub-family D member 3	314560		332883	492327	869040	682702		547070				491717		758512	474283
Abcd4	Non-matrisome	Non-matrisome	GO:CC not extracellular matrix	849	O89016	5	5	O89016;A0A1Y7VMF7	ABCD4_MOUSE	Lysosomal cobalamin transporter ABCD4	348281		494284	412556	379892	488415	331287	359543		132476		412010	188113	381491	358848
Abce1	Non-matrisome	Non-matrisome	GO:CC not extracellular matrix	1596	P61222	22	17	P61222	ABCE1_MOUSE	ATP-binding cassette sub-family E member 1	4743600	4966940	4919080	5816270	5556150	4959610	5818630	5646730	3653320	5458770	5516860	5930730	6019260	5127120	5434080
Abcf1	Non-matrisome	Non-matrisome	GO:CC not extracellular matrix	2782	Q6P542	22	19	Q6P542	ABCF1_MOUSE	ATP-binding cassette sub-family F member 1	2316550	2739650	2038580	2200010	1887570	1891080	1960090	2557030	2255800	2362380	1659410	2205720	2376380	2197840	2018870
Abcf2	Non-matrisome	Non-matrisome	GO:CC not extracellular matrix	4544	Q99LE6	9	8	Q99LE6	ABCF2_MOUSE	ATP-binding cassette sub-family F member 2	710366		565666	559786	458058	583260	601549	647569		493564		427997	541490	456063	550699
Abcf3	Non-matrisome	Non-matrisome	GO:CC not extracellular matrix	3836	Q8K268	22	18	Q8K268	ABCF3_MOUSE	ATP-binding cassette sub-family F member 3	1947000	2433510	1715630	1926240	1704340	1839100	1734010	1651110		1754040		1730850	2118940	1893330	1961410
Abhd10	Non-matrisome	Non-matrisome	GO:CC not extracellular matrix	2844	Q6PE15;Q6PE15-2	2	2	Q6PE15;Q6PE15-2	ABHDA_MOUSE	Palmitoyl-protein thioesterase ABHD10, mitochondrial	376622		238114	388785		236526
Abhd12	Non-matrisome	Non-matrisome	GO:CC not extracellular matrix	4560	Q99LR1	4	4	Q99LR1;D6RFU2	ABD12_MOUSE	Lysophosphatidylserine lipase ABHD12	726821		805111	742288	663730	742607	631810	485567		503270		522376	554977	653772	491913
Abhd14b	Non-matrisome	Non-matrisome	GO:CC not extracellular matrix	4073	Q8VCR7	7	7	Q8VCR7;A0A087WPF8;A0A087WSR2;A0A1L1SRH5;A0A1L1SUX1;E9QN99	ABHEB_MOUSE	Putative protein-lysine deacylase ABHD14B	2864940	1611010	2933740	2970990	3401040	3283400	3640530	2230280		2609020	1420240	2741540	3100240	3470900	3442380
Abhd16a	Non-matrisome	Non-matrisome	GO:CC not extracellular matrix	5668	Q9Z1Q2	5	5	Q9Z1Q2;Q80YU0	ABHGA_MOUSE	Phosphatidylserine lipase ABHD16A	537279		457469	773929	836670	850900	782029	612833		329841		863635		764183	670825
Abhd17a	Non-matrisome	Non-matrisome	GO:CC not extracellular matrix	4473	Q99JW1;Q99JW1-2	2	2	Q7M759;Q99JW1;A0A087WPG3;Q99JW1-2	AB17A_MOUSE	Alpha/beta hydrolase domain-containing protein 17A	463150		816073	758830	819207	859696	882889	715201		438858		966238	618708	1399330	644340
Abhd3	Non-matrisome	Non-matrisome	GO:CC not extracellular matrix	4327	Q91ZH7;Q91ZH7-2	2	2	Q91ZH7;Q91ZH7-2;A0A452J888;F6RSE8	ABHD3_MOUSE	Phospholipase ABHD3				67716.4	163031	52207.1
Abhd6	Non-matrisome	Non-matrisome	GO:CC not extracellular matrix	3981	Q8R2Y0;Q8R2Y0-2	2	2	Q8R2Y0;Q8R2Y0-2	ABHD6_MOUSE	Monoacylglycerol lipase ABHD6	348682		238569		259102	220371		365290					254611
Abi1	Non-matrisome	Non-matrisome	GO:CC not extracellular matrix	3648	Q8CBW3;Q8CBW3-2;Q8CBW3-3;Q8CBW3-4	8	8	P62484;Q8CBW3;A0A087WPP8;A0A087WRS3;B7ZCU0;B7ZCU2;B7ZCU3;B7ZCU4;B7ZCU5;J3QNK8;Q6AXD2;Q6AXH6;Q8CBW3-2;Q8CBW3-3;Q8CBW3-4;Q8CBW3-5;A0A087WNT3;A0A087WNU9;A0A087WP64;A0A087WPE6	ABI1_MOUSE	Abl interactor 1	1643620	1862650	1658060	1249100	1202090	871999	1368530	1246730	1405910	2183220	2124730	1001730	1390740	1261540	1607310
Abl2	Non-matrisome	Non-matrisome	GO:CC not extracellular matrix	2253	Q4JIM5	4	4	Q4JIM5;F8VQH0;B2RQ57	ABL2_MOUSE	Tyrosine-protein kinase ABL2	186989		234739	248352	279029	282233	204228	429405		227845		288687	211067	270545	294970
Ablim1	Non-matrisome	Non-matrisome	GO:CC not extracellular matrix	445	E9Q9C1	2	2	E9Q9C1;E9Q9C4;E9Q9D2	E9Q9C1_MOUSE	Actin-binding LIM protein 1	400130	735671	655622	872602	577450	675039	1241260	756659	3547260	1171880	1260650	445811	1068000	750575	951952
Ablim1	Non-matrisome	Non-matrisome	GO:CC not extracellular matrix	3895	Q8K4G5	38	25	Q8K4G5;E9QK41;Q8K4G5-2;Q8K4G5-3;Q8K4G5-4;E9Q030;E9Q9C0;E9Q9C1;E9Q9C2;E9Q9C4;E9Q9C7;E9Q9D1;E9Q9D2;E9Q9Q7	ABLM1_MOUSE	Actin-binding LIM protein 1	5230090	6045020	5434390	5049540	4879780	4870660	5398540	6245320		5707370	5408370	4560490	5523770	5223440	5827010
Ablim2	Non-matrisome	Non-matrisome	GO:CC not extracellular matrix	3314	Q8BL65;Q8BL65-2;Q8BL65-3;Q8BL65-4	2	2	Q8BL65;E9Q4K0;Q8BL65-2;Q8BL65-3;Q8BL65-4;D3Z0Y4;E9Q0W6;F6VVW4;F6W6N3	ABLM2_MOUSE	Actin-binding LIM protein 2	260806		548901
Abr	Non-matrisome	Non-matrisome	GO:CC not extracellular matrix	2340	Q5SSL4;Q5SSL4-2;Q5SSL4-4	38	25	Q5SSL4;A0A571BG95;E9PUE7;Q5SSL4-2;Q5SSL4-3;Q5SSL4-4	ABR_MOUSE	Active breakpoint cluster region-related protein	12390800	8903460	12181200	12829200	12254700	12598100	11691800	13741000	3544340	12915700	7398420	13581100	12103700	12209300	12809000
Abraxas2	Non-matrisome	Non-matrisome	GO:CC not extracellular matrix	2015	Q3TCJ1	10	9	Q3TCJ1;Z4YJY0;D3Z4D8	ABRX2_MOUSE	BRISC complex subunit Abraxas 2	2479870	1889750	2261340	2325000	2217580	2610600	2266180	2199970		2002390	1298550	2084840	2409690	2032790	2449110
Acaa1a	Non-matrisome	Non-matrisome	GO:CC not extracellular matrix	4367	Q921H8	14	12	Q8VCH0;Q921H8;H3BJZ9;H3BKL5	THIKA_MOUSE	3-ketoacyl-CoA thiolase A, peroxisomal	1393360	2949890	1797060	1499160	1540050	1506790	1781100	2069810	2381640	2179880	2706040	2242590	1620830	1424290	1506670
Acaa2	Non-matrisome	Non-matrisome	GO:CC not extracellular matrix	3471	Q8BWT1	23	16	Q8BWT1;A0A494B9J2	THIM_MOUSE	3-ketoacyl-CoA thiolase, mitochondrial	7737070	6530170	9966820	6239530	7131530	6499590	7625570	7443000	3590220	9839550	8040210	6739470	7255670	7496680	7544740
Acaca	Non-matrisome	Non-matrisome	GO:CC not extracellular matrix	2355	Q5SWU9;Q5SWU9-2	45	39	Q5SWU9;Q5SWU9-2	ACACA_MOUSE	Acetyl-CoA carboxylase 1	2629890		2253130	2751520	2683540	3064120	2762080	2015910				2568280	1966890	1741820	2358780
Acacb	Non-matrisome	Non-matrisome	GO:CC not extracellular matrix	419	E9Q4Z2	4	4	E9Q4Z2	ACACB_MOUSE	Acetyl-CoA carboxylase 2	1127200		1103920	1206030	1296030	1198080	1276830					1412020	1076230		1050100
Acad11	Non-matrisome	Non-matrisome	GO:CC not extracellular matrix	3127	Q80XL6	2	2	Q80XL6;A0A0R4J0I6;D3YTQ5	ACD11_MOUSE	Acyl-CoA dehydrogenase family member 11	249995			47232.6		82245.3	41671.6						37813.6
Acad8	Non-matrisome	Non-matrisome	GO:CC not extracellular matrix	4958	Q9D7B6	8	7	Q9D7B6;A0A0R4J0P1;A0A1L1SUG2;D3YTT4	ACAD8_MOUSE	Isobutyryl-CoA dehydrogenase, mitochondrial	1635820		1748940	2109470	1368480	1684620	1298110	1410480		1430990	1094090	1439370	1178230	1376820	1243620
Acad9	Non-matrisome	Non-matrisome	GO:CC not extracellular matrix	3782	Q8JZN5	29	23	Q8JZN5;A0A0G2JF25	ACAD9_MOUSE	Complex I assembly factor ACAD9, mitochondrial	2735810	2523120	2926850	2995480	2671360	2962320	2770140	3130690	1278110	2953660	1845520	2799660	2548390	2648040	2407910
Acadl	Non-matrisome	Non-matrisome	GO:CC not extracellular matrix	1423	P51174	18	11	P51174;A0A0R4J083	ACADL_MOUSE	Long-chain specific acyl-CoA dehydrogenase, mitochondrial	7357970	5151870	7007370	6284630	5876850	6160050	5381890	7463300	4545450	7104670	5258300	6328690	6663410	5174640	5297840
Acadm	Non-matrisome	Non-matrisome	GO:CC not extracellular matrix	1340	P45952	7	7	P45952	ACADM_MOUSE	Medium-chain specific acyl-CoA dehydrogenase, mitochondrial	1621790	1946660	1500550	1105350	1350680	1304410	1506580	1196210		1642270	2876310	1364120	1406820	1516740	1512370
Acads	Non-matrisome	Non-matrisome	GO:CC not extracellular matrix	1953	Q07417	15	10	Q07417	ACADS_MOUSE	Short-chain specific acyl-CoA dehydrogenase, mitochondrial	6296190	6329200	6571650	4730600	5210820	4903700	5562970	7003630	3601290	6590720	6945950	5289440	5968280	4804880	5026040
Acadsb	Non-matrisome	Non-matrisome	GO:CC not extracellular matrix	5053	Q9DBL1	12	11	Q9DBL1;E9Q5L3	ACDSB_MOUSE	Short/branched chain specific acyl-CoA dehydrogenase, mitochondrial	4303180	3504180	3891430	3551120	2869730	3766110	3023740	4197280	2605560	3887190	4252420	3482780	3710910	3246840	2705190
Acadvl	Non-matrisome	Non-matrisome	GO:CC extracellular matrix (GO:0005576, GO:0005578 & GO:0031012) & GO:CC not extracellular matrix	1416	P50544	41	28	P50544;B1AR28	ACADV_MOUSE	Very long-chain specific acyl-CoA dehydrogenase, mitochondrial	5867770	7384830	6610610	6085400	5895900	6662910	6089040	7162770	5235730	6789020	7624040	6167550	5923510	5923500	5257780
Acap2	Non-matrisome	Non-matrisome	GO:CC not extracellular matrix	2926	Q6ZQK5;Q6ZQK5-2	7	7	Q6ZQK5;A0A338P6P6;D4AFX6;Q6ZQK5-2	ACAP2_MOUSE	Arf-GAP with coiled-coil, ANK repeat and PH domain-containing protein 2	396502	285897	250756	325028	518763	375854	379884	416224		526689		366473	445841	560054	523041
Acat1	Non-matrisome	Non-matrisome	GO:CC extracellular matrix (GO:0005576, GO:0005578 & GO:0031012) & GO:CC not extracellular matrix	3911	Q8QZT1	22	14	Q8QZT1	THIL_MOUSE	Acetyl-CoA acetyltransferase, mitochondrial	4593570	4328760	4669930	2676080	2987340	3359190	3618800	3100300	3696270	3969840	4152710	3001400	3179130	2743390	3039520
Acat3	Non-matrisome	Non-matrisome	GO:CC not extracellular matrix	3116	Q80X81	11	9	Q8CAY6;Q80X81;G3XA25	Q80X81_MOUSE	Acetyl-Coenzyme A acetyltransferase 3	6606460	5747150	8181010	7474730	8527410	6906110	8486890	7645540	1300650	8892080	5351230	7965670	8392430	8677720	9548160
Acbd3	Non-matrisome	Non-matrisome	GO:CC not extracellular matrix	3345	Q8BMP6	23	18	Q8BMP6;A0A0R4J079	GCP60_MOUSE	Golgi resident protein GCP60	4721580	4370540	4843510	4038790	4211240	4875400	5055810	4569600	3156630	4491600	4941860	3425050	4721740	3980210	4202530
Acbd5	Non-matrisome	Non-matrisome	GO:CC not extracellular matrix	2372	Q5XG73;Q5XG73-2;Q5XG73-3	15	11	Q5XG73;A0A2I3BQ50;A0A2I3BQH8;A0A2I3BRB9;E9QNH7;Z4YM84;Q5XG73-2;Q5XG73-3;Z4YN06	ACBD5_MOUSE	Acyl-CoA-binding domain-containing protein 5	1559210	1155220	1623900	1725530	1711090	1581620	1669030	1945040		1512490	927432	1813550	1671690	1953740	1738340
Accs	Non-matrisome	Non-matrisome	GO:CC not extracellular matrix	175	A2AIG8;A2AIG8-2	6	6	A2AIG8;A2AIG8-2	1A1L1_MOUSE	1-aminocyclopropane-1-carboxylate synthase-like protein 1	861161	1584720	877271	948088	1167020	1078290	1145430			706029	5013880		1065770	1018230	866260
Acin1	Non-matrisome	Non-matrisome	GO:CC not extracellular matrix	5274	Q9JIX8-4	38	32	Q9JIX8;Q9JIX8-4;B8JJ89;F6RJ39	ACINU_MOUSE	Isoform 4 of Apoptotic chromatin condensation inducer in the nucleus	2932520	4572200	2640810	3033380	2913880	2800060	2868520	3315800	3469710	3683220	3584190	3748890	3490440	3320840	3196970
Acly	Non-matrisome	Non-matrisome	GO:CC not extracellular matrix	2055	Q3TS02;Q3V117	5	2	Q3V117;Q3TS02	Q3TS02_MOUSE;Q3V117_MOUSE	ATP citrate synthase	1876140		726493	1161770	965238	1054320	597003	841600	11059800	903685		1345200	966013	1127260	1132470
Acly	Non-matrisome	Non-matrisome	GO:CC not extracellular matrix	4184	Q91V92	99	53	Q91V92;Q3V117	ACLY_MOUSE	ATP-citrate synthase	19357400	14984000	18824600	19255700	19097000	19223200	19680300	17671400		17550800	15361800	18236000	20072400	18249200	18886400
Aco1	Non-matrisome	Non-matrisome	GO:CC not extracellular matrix	1188	P28271	62	40	P28271	ACOHC_MOUSE	Cytoplasmic aconitate hydratase	14561600	10838100	16810200	17073300	16956800	16968300	17762300	15974600	9235330	17956200	10322500	17522800	17986500	16835800	17960300
Aco2	Non-matrisome	Non-matrisome	GO:CC not extracellular matrix	4503	Q99KI0	50	32	Q99KI0	ACON_MOUSE	Aconitate hydratase, mitochondrial	12633600	17141600	11414800	9675600	9917250	10216000	10474300	12041300	13571700	12355300	15764900	9598390	10883200	9467680	8750830
Acot1	Non-matrisome	Non-matrisome	GO:CC not extracellular matrix	714	O55137	17	13	O55137;Q9QYR9	ACOT1_MOUSE	Acyl-coenzyme A thioesterase 1	5280550	4213830	5561090	5867540	6697100	6004080	7215990	4696610	1960850	5577400	2858000	5950070	7579300	7301750	6136460
Acot11	Non-matrisome	Non-matrisome	GO:CC not extracellular matrix	4161	Q8VHQ9	18	13	Q8VHQ9;A2AVR6	ACO11_MOUSE	Acyl-coenzyme A thioesterase 11	4148330	2667940	3667520	4731720	4170700	4202260	4616840	3265000	1157780	2958360	2369920	3995920	4551640	3740540	2883880
Acot13	Non-matrisome	Non-matrisome	GO:CC not extracellular matrix	4674	Q9CQR4	5	4	Q9CQR4	ACO13_MOUSE	Acyl-coenzyme A thioesterase 13	3094120	2027230	2345370	1749150	2387640	2502180	2127970	2229820		2603760	1442310	1698730	2678430	2152400	2239030
Acot2	Non-matrisome	Non-matrisome	GO:CC not extracellular matrix	5424	Q9QYR9	2	2	Q9QYR9	ACOT2_MOUSE	Acyl-coenzyme A thioesterase 2, mitochondrial	417418		683841	455016		669642	650528								204847
Acot7	Non-matrisome	Non-matrisome	GO:CC not extracellular matrix	4175	Q91V12	21	12	Q91V12;E9PYH2;Q91V12-2;Q91V12-3;Q91V12-4	BACH_MOUSE	Cytosolic acyl coenzyme A thioester hydrolase	12549500	10442500	14104300	12557900	10685400	13148200	14507900	13236300	5293070	13074900	10432900	11155100	12706900	12678700	15894400
Acot9	Non-matrisome	Non-matrisome	GO:CC not extracellular matrix	5491	Q9R0X4	29	18	Q9R0X4;Q32MW3	ACOT9_MOUSE	Acyl-coenzyme A thioesterase 9, mitochondrial	3016640	2572700	2800070	3481270	3329660	3280220	3497740	2878740	3982450	2948390	2835090	3274480	3510570	3026000	3100000
Acox1	Non-matrisome	Non-matrisome	GO:CC not extracellular matrix	5471	Q9R0H0;Q9R0H0-2	7	6	Q9R0H0;A2A848;Q9R0H0-2	ACOX1_MOUSE	Peroxisomal acyl-coenzyme A oxidase 1	673796	1435710	527987	537461	695910	466457	506596	793654		720891		690763	472036	435935	565068
Acox3	Non-matrisome	Non-matrisome	GO:CC extracellular matrix (GO:0005576, GO:0005578 & GO:0031012) & GO:CC not extracellular matrix	5136	Q9EPL9	4	4	Q9EPL9;E9Q296;Q3TAW3;Q8C178;A0A0J9YVH1	ACOX3_MOUSE	Peroxisomal acyl-coenzyme A oxidase 3	457155		387733	357599	376711	400028		260406		412618		406592	270368	287387
Acp1	Non-matrisome	Non-matrisome	GO:CC extracellular matrix (GO:0005576, GO:0005578 & GO:0031012) & GO:CC not extracellular matrix	4910	Q9D358	5	4	Q9D358;A0A1W2P7X3;Q561M1;Q9D358-2	PPAC_MOUSE	Low molecular weight phosphotyrosine protein phosphatase	3601010	1438530	3189310	2577940	3173660	3298830	3594440	2120930	834051	2973170	1620180	2845740	2983330	2787550	3436420
Acp2	Non-matrisome	Non-matrisome	GO:CC not extracellular matrix	1151	P24638	8	8	P24638;A0A5F8MPS7;B7ZCF4;B7ZCF5	PPAL_MOUSE	Lysosomal acid phosphatase	4286360	2705680	3775290	4609160	4376860	5083490	3623610	3444310	1351610	3736370	3768860	4775500	3712160	4322130	4533210
Acp6	Non-matrisome	Non-matrisome	GO:CC not extracellular matrix	3361	Q8BP40	5	4	Q8BP40	PPA6_MOUSE	Lysophosphatidic acid phosphatase type 6	692328	1246160	631315	615812	643911	575093	629689	771654		813133		640247	570839	726086	623209
Acsf2	Non-matrisome	Non-matrisome	GO:CC extracellular matrix (GO:0005576, GO:0005578 & GO:0031012) & GO:CC not extracellular matrix	4079	Q8VCW8	11	9	Q8VCW8	ACSF2_MOUSE	Medium-chain acyl-CoA ligase ACSF2, mitochondrial	2746010	2853810	2394310	1809150	2312090	1773510	2284580	2752200	786258	2345540	3045420	2367150	1844060	2224310	1828730
Acsf3	Non-matrisome	Non-matrisome	GO:CC extracellular matrix (GO:0005576, GO:0005578 & GO:0031012) & GO:CC not extracellular matrix	2198	Q3URE1	2	2	Q3URE1;A0A1D5RMC8	ACSF3_MOUSE	Malonate--CoA ligase ACSF3, mitochondrial	317755			340715		342213		290612		239091		223233	200778	165329	191372
Acsl1	Non-matrisome	Non-matrisome	GO:CC not extracellular matrix	1305	P41216	12	11	P41216;D3Z041	ACSL1_MOUSE	Long-chain-fatty-acid--CoA ligase 1	1010450	1049960	1258940	1187660	1099460	1045210	1088100	1112710	2462120	823827	1319600	1381310	1286460	991995	978819
Acsl3	Non-matrisome	Non-matrisome	GO:CC not extracellular matrix	4822	Q9CZW4	11	10	Q9CZW4;E9PUC2	ACSL3_MOUSE	Fatty acid CoA ligase Acsl3	797301	393420	854723	1041630	1041070	1320740	842482	965116		397852		961339	843114	805759	775776
Acsl4	Non-matrisome	Non-matrisome	GO:CC not extracellular matrix	5367	Q9QUJ7;Q9QUJ7-2	17	15	Q9QUJ7;Q9QUJ7-2	ACSL4_MOUSE	Long-chain-fatty-acid--CoA ligase 4	1986890	1095770	1633930	1503280	1551130	2115460	1557480	1550010		1673300	1108000	1602090	1595600	1629430	1444920
Acsl5	Non-matrisome	Non-matrisome	GO:CC not extracellular matrix	3787	Q8JZR0	7	6	Q8JZR0;A0A286YD68	ACSL5_MOUSE	Long-chain-fatty-acid--CoA ligase 5	244017	921988		957261	1032780	695172	803424					1029540	918408	1259940	997454
Acss2	Non-matrisome	Non-matrisome	GO:CC not extracellular matrix	5387	Q9QXG4	5	4	Q9QXG4;A2AQN4;A2AQN5	ACSA_MOUSE	Acetyl-coenzyme A synthetase, cytoplasmic	504944	195087	659356	578636	500419	679292	690243	466058		489712		589058	583753	503505	573965
Acta1	Non-matrisome	Non-matrisome	GO:CC not extracellular matrix	1711	P68134	42	19	P62737;P63268;P68033;P68134;A0A1D5RM20;A0A494B9T3;D3YZY0;D3Z2K3	ACTS_MOUSE	Actin, alpha skeletal muscle	1410610000	1147120000	1721960000	1374150000	1559020000	1454880000	1938390000	1695640000	896049000	1834490000	1652870000	2019550000	1988440000	1821510000	1695250000
Actbl2	Non-matrisome	Non-matrisome	GO:CC not extracellular matrix	3184	Q8BFZ3	7	5	Q8BFZ3	ACTBL_MOUSE	Beta-actin-like protein 2	43689200	448105000	29613700	280537000	206078000	69228700	61369600	755242000	268081000	427566000	1421420000	454971000	261249000	1618110000	589747000
Actg1	Non-matrisome	Non-matrisome	GO:CC not extracellular matrix	1700	P63260	13	7	P60710;P63260;E9Q5F4;E9Q606;G3UYG0;G3UZ07	ACTG_MOUSE	Actin, cytoplasmic 2	646698000	290820000	590619000	460893000	625669000	516879000	606693000	908373000	242610000	614027000	504365000	391590000	640605000	541854000	657818000
Actg2	Non-matrisome	Non-matrisome	GO:CC not extracellular matrix	1701	P63268	5	3	P63268	ACTH_MOUSE	Actin, gamma-enteric smooth muscle	6672030	57771100	46490100	35981700	81467200	23302900	52534300	39689300		47606000	15085700	54024700	57872600	57968400	52342500
Actl6a	Non-matrisome	Non-matrisome	GO:CC not extracellular matrix	5711	Q9Z2N8	10	7	Q9Z2N8;A0A0A6YWG8	ACL6A_MOUSE	Actin-like protein 6A	2546650	2506160	3006390	3446890	3149350	3049310	3812590	3406460	1332360	2922440	2966910	3419100	3332900	2828220	3016620
Actn1	Non-matrisome	Non-matrisome	GO:CC not extracellular matrix	2994	Q7TPR4	56	32	Q7TPR4;A1BN54	ACTN1_MOUSE	Alpha-actinin-1	11440300	6982180	11562900	11305100	10393300	11500400	11141300	11073000	6314100	10033100	7727870	12262500	10869700	10499000	10471700
Actn2	Non-matrisome	Non-matrisome	GO:CC not extracellular matrix	5255	Q9JI91	20	17	Q9JI91	ACTN2_MOUSE	Alpha-actinin-2	542590	5123870	1010070	676746	463406	432482	689030	1620670	10873500	2733350	12793400	1041040	1124080	559412	255808
Actn3	Non-matrisome	Non-matrisome	GO:CC not extracellular matrix	844	O88990	11	11	O88990	ACTN3_MOUSE	Alpha-actinin-3	687281	2817910	180239	133772		396388		737330	2069540	1518740	6039700		177665	533900	498326
Actn4	Non-matrisome	Non-matrisome	GO:CC not extracellular matrix	1528	P57780	113	62	P57780;A0A1L1SV25;A0A1L1SVJ6	ACTN4_MOUSE	Alpha-actinin-4	62646300	52289700	65751900	41965000	46152300	50455000	51897000	53064300	22138400	54587800	44045600	44456700	49219100	49462100	47724100
Actr10	Non-matrisome	Non-matrisome	GO:CC not extracellular matrix	5436	Q9QZB7	14	13	Q9QZB7	ARP10_MOUSE	Actin-related protein 10	2199380	1423140	2349380	2007250	2042550	2367640	1684980	2120030		1750310	3885430	2075920	1647000	2114570	1728910
Actr1a	Non-matrisome	Non-matrisome	GO:CC not extracellular matrix	1593	P61164	24	15	P61164;A0A494BB86	ACTZ_MOUSE	Alpha-centractin	19855900	8225970	26289100	23966000	23753100	23586200	25048800	20280400	5153130	23462300	9823170	20225600	28002300	25255600	25857700
Actr1b	Non-matrisome	Non-matrisome	GO:CC not extracellular matrix	4029	Q8R5C5	12	7	Q8R5C5;E0CYB4;E0CZD4	ACTY_MOUSE	Beta-centractin	13075400	4470320	13399200	9832590	11346100	11410000	13555500	11348200	2658340	12538200	5124380	9234800	12972200	12345900	14143300
Actr2	Non-matrisome	Non-matrisome	GO:CC not extracellular matrix	1592	P61161	26	12	P61161	ARP2_MOUSE	Actin-related protein 2	36140900	25449500	39587300	33351100	38261800	37273700	34183800	43469400	15485900	43387900	29372200	40416400	33965100	38832500	41019800
Actr3	Non-matrisome	Non-matrisome	GO:CC not extracellular matrix	4481	Q99JY9	36	23	Q99JY9	ARP3_MOUSE	Actin-related protein 3	27935000	21926400	36336200	32966900	32169000	28399800	34428000	36082700	16154500	36467200	23664400	34286500	35698800	34538700	35438300
Actr8	Non-matrisome	Non-matrisome	GO:CC not extracellular matrix	3977	Q8R2S9	3	3	Q8R2S9	ARP8_MOUSE	Actin-related protein 8	267035		272288	251146	295160	199430	262655	245208		382277		292814	317705	339999
Acvr2a	Non-matrisome	Non-matrisome	GO:CC not extracellular matrix	1173	P27038	11	8	P27038;P27040;P27040-2;P27040-3;P27040-4	AVR2A_MOUSE	Activin receptor type-2A	905277	2825410	979443	1036470	982174	857832	1072940	902446	2199500	1097200	2421730	849276	710858	1275450	910036
Acy1	Non-matrisome	Non-matrisome	GO:CC not extracellular matrix	4474	Q99JW2	7	6	Q99JW2;A0A0R4J050;A0A1L1SRW7;A0A1L1SS90;A0A1L1SRL5	ACY1_MOUSE	Aminoacylase-1	1010540		966022	768890		837794	1163200						705916	767771	770395
Acy3	Non-matrisome	Non-matrisome	GO:CC not extracellular matrix	4271	Q91XE4	5	5	Q91XE4;A0A494B9B0;A0A494BAV4	ACY3_MOUSE	N-acyl-aromatic-L-amino acid amidohydrolase (carboxylate-forming)	5267460	2058380	5146990	6448890	6201770	7361180	4610070	4322770		3518380	954949	6417180	6608910	5292910	5615310
Acyp1	Non-matrisome	Non-matrisome	GO:CC not extracellular matrix	1507	P56376	3	3	P56376;E9QJT5;Q8BMV3	ACYP1_MOUSE	Acylphosphatase-1	457214		326957	790086	790394	419095	905818	716316		469148		706521	642277	515472	908071
Acyp2	Non-matrisome	Non-matrisome	GO:CC extracellular matrix (GO:0005576, GO:0005578 & GO:0031012) & GO:CC not extracellular matrix	1506	P56375	2	2	P56375	ACYP2_MOUSE	Acylphosphatase-2	1109730	787585	1170340	1625810	1824180	1808060	1760510	1778090		1384670	1097290	1278400	1827730	1638310	2086870
Adck1	Non-matrisome	Non-matrisome	GO:CC extracellular matrix (GO:0005576, GO:0005578 & GO:0031012) & GO:CC not extracellular matrix	4850	Q9D0L4	4	4	Q9D0L4	ADCK1_MOUSE	AarF domain-containing protein kinase 1	256668			236401	512890	379209	305531					579385		326466	513515
Adcy5	Non-matrisome	Non-matrisome	GO:CC not extracellular matrix	1807	P84309;P84309-2	7	7	P84309;P84309-2	ADCY5_MOUSE	Adenylate cyclase type 5	1094150		1408210	1923520	1676530	1797360	1501280	1041980		333443		1771010	1021090	1779510	1481860
Add1	Non-matrisome	Non-matrisome	GO:CC not extracellular matrix	5411	Q9QYC0	24	20	Q9QYC0;E9Q1K3;F8WGR0;D3Z0T1;F8WHZ9;Q9QYC0-2	ADDA_MOUSE	Alpha-adducin	3479030	3243240	3751840	3542050	3577560	3564330	3533720	3580360	1966750	4009380	2097330	3863680	3769240	3300560	3236050
Add3	Non-matrisome	Non-matrisome	GO:CC not extracellular matrix	5410	Q9QYB5-2	17	15	Q9QYB5;A0A494B9K4;Q9QYB5-2	ADDG_MOUSE	Isoform 1 of Gamma-adducin	3040680	3140320	2832040	2866690	2531330	2820770	2573030	2654790	2297570	2952200	2516280	2834620	2789030	2513700	2399850
Adgrd1	Non-matrisome	Non-matrisome	GO:CC not extracellular matrix	3032	Q80T32	9	7	Q80T32;B2RXV6	AGRD1_MOUSE	Adhesion G-protein coupled receptor D1	903439	1004310	1637150	1419310	1654170	1452650	1721800	2064430		1684400		2767020	1477460	1592550	1782430
Adgre5	Non-matrisome	Non-matrisome	GO:CC extracellular matrix (GO:0005576, GO:0005578 & GO:0031012) & GO:CC not extracellular matrix	5622	Q9Z0M6;Q9Z0M6-2;Q9Z0M6-3	3	3	Q9Z0M6;A0A0D9SEG8;E9QJS7;E9QMJ5;Q9DC42;Q9Z0M6-2;Q9Z0M6-3	AGRE5_MOUSE	Adhesion G protein-coupled receptor E5	158537			234926		199842	206243
Adh1	Non-matrisome	Non-matrisome	GO:CC not extracellular matrix	873	P00329	6	5	P00329	ADH1_MOUSE	Alcohol dehydrogenase 1		1129690		67646.4	758566			223405	557708	463779	889118	1173110		649491
Adh5	Non-matrisome	Non-matrisome	GO:CC not extracellular matrix	1191	P28474	23	13	P28474	ADHX_MOUSE	Alcohol dehydrogenase class-3	36124800	29591200	39548700	41522000	39199700	43954500	38503900	39028800	13759600	38259900	25290500	39774700	41269900	36193600	38769000
Adissp	Non-matrisome	Non-matrisome	GO:CC extracellular matrix (GO:0005576, GO:0005578 & GO:0031012) & GO:CC not extracellular matrix	4881	Q9D1K7	2	2	Q9D1K7;F8WIU1;H7BXB9	ADSSP_MOUSE	Adipose-secreted signaling protein	1402010	1312490	1675210	1247370		1018560	1778990						2376810
Adk	Non-matrisome	Non-matrisome	GO:CC not extracellular matrix	1497	P55264;P55264-2	30	17	P55264;A0A286YCD7;A0A286YCN3;P55264-2	ADK_MOUSE	Adenosine kinase	16589000	24013300	19329200	14352900	14348600	15324100	17550300	16014300	12371700	16577800	18026300	13557800	16948600	17340800	16323300
Adnp	Non-matrisome	Non-matrisome	GO:CC not extracellular matrix	5640	Q9Z103	14	14	Q9Z103	ADNP_MOUSE	Activity-dependent neuroprotector homeobox protein	811193	1181530	879644	801699	1016280	910048	885953	959879		1027470		864698	790404	993913	895977
Ado	Non-matrisome	Non-matrisome	GO:CC not extracellular matrix	2842	Q6PDY2	2	2	Q6PDY2	AEDO_MOUSE	2-aminoethanethiol dioxygenase	410290		306206	300786	394697	260647		335608		414872		346660	283167	458308	433018
Adpgk	Non-matrisome	Non-matrisome	GO:CC extracellular matrix (GO:0005576, GO:0005578 & GO:0031012) & GO:CC not extracellular matrix	4099	Q8VDL4;Q8VDL4-3	5	5	Q8VDL4;A0A1L1SSF2;Q3UDS7;Q8VDL4-3	ADPGK_MOUSE	ADP-dependent glucokinase	2974040	2376090	2841670	3100680	2887100	3354640	2672270	2425570		1925810	3822920	2286120	2034730	2469980	2688850
Adprh	Non-matrisome	Non-matrisome	GO:CC not extracellular matrix	1490	P54923	14	11	P54923	ADPRH_MOUSE	ADP-ribosylhydrolase ARH1	2587060	1032820	2686650	3488330	3726370	3373920	3872690	3099400		2369830	1332690	3778600	4423350	4053570	4274160
Adprs	Non-matrisome	Non-matrisome	GO:CC not extracellular matrix	3708	Q8CG72	11	8	Q8CG72;Q8CG72-2	ADPRS_MOUSE	ADP-ribosylhydrolase ARH3	3859730	5800260	3960510	2538260	3514510	3729600	3520020	3421280	1647640	3569290	3410070	3963340	3603530	3949940	3847560
Adrm1	Non-matrisome	Non-matrisome	GO:CC not extracellular matrix	5313	Q9JKV1	10	8	Q9JKV1;A0A0A6YVU8	ADRM1_MOUSE	Proteasomal ubiquitin receptor ADRM1	3794150	2955630	4164190	5311850	5265300	6355520	6530630	3948910	1468160	4386960	3277450	4928900	6643920	5171360	6495250
Adsl	Non-matrisome	Non-matrisome	GO:CC extracellular matrix (GO:0005576, GO:0005578 & GO:0031012) & GO:CC not extracellular matrix	1488	P54822	18	13	P54822;E9Q242	PUR8_MOUSE	Adenylosuccinate lyase	8351750	3836220	7324920	7153250	9156420	8367300	6975660	7251820		7684120	3375850	7794000	8715100	7726570	7544910
Adss1	Non-matrisome	Non-matrisome	GO:CC not extracellular matrix	1193	P28650;P28650-2	14	11	P28650;J3QN31;P28650-2	PURA1_MOUSE	Adenylosuccinate synthetase isozyme 1	6116170	6851310	5964590	4961710	4825400	4901940	5058840	5931520	6560580	5589920	4395420	5248160	7155160	4684600	4717860
Adss2	Non-matrisome	Non-matrisome	GO:CC not extracellular matrix	1349	P46664	28	20	P46664	PURA2_MOUSE	Adenylosuccinate synthetase isozyme 2	15247900	7772150	17207900	18618100	19206200	19599300	19923000	16667400	8572980	16291000	8485720	18446500	21301300	18381000	20415000
Afap1l2	Non-matrisome	Non-matrisome	GO:CC not extracellular matrix	2295	Q5DTU0;Q5DTU0-2	5	5	Q5DTU0;A0A0R4J1L6;Q5DTU0-2	AF1L2_MOUSE	Actin filament-associated protein 1-like 2	358527		345942	229525	467953	304952	289973	408334		199336		216226	423417		364290
Afdn	Non-matrisome	Non-matrisome	GO:CC not extracellular matrix	5447	Q9QZQ1-2	77	54	Q9QZQ1;Q9QZQ1-2;E9PYX7;E9Q852;E9Q9C3	AFAD_MOUSE	Isoform 1 of Afadin	4748370	4307750	4823370	4677620	4265320	4684800	4604360	5610600	2286320	4448910	2408410	4837410	4876080	4580920	4208840
Afg2a	Non-matrisome	Non-matrisome	GO:CC not extracellular matrix	2172	Q3UMC0	6	6	Q3UMC0;A0A0A0MQ80;A0A0G2JFY0	AFG2A_MOUSE	ATPase family gene 2 protein homolog A	15999500	18807100	12757200	14390600	17828200	15211900	15513000	18241900	9982920	19760300	20923700	18719100	14067100	25258900	12114300
Afg3l2	Non-matrisome	Non-matrisome	GO:CC extracellular matrix (GO:0005576, GO:0005578 & GO:0031012) & GO:CC not extracellular matrix	3785	Q8JZQ2	19	16	Q8JZQ2	AFG32_MOUSE	AFG3-like protein 2	1086710	913062	1242850	1131490	1191120	1152550	962138	1423780		1111910	1768230	1196780	1181970	1197190	1074540
Aga	Non-matrisome	Non-matrisome	GO:CC not extracellular matrix	2631	Q64191	4	3	Q64191	ASPG_MOUSE	N(4)-(beta-N-acetylglucosaminyl)-L-asparaginase	389499	698001	785666	804026	1056690	954787	861341	699064		905255		1075500	1032850	966553	1384630
Agap1	Non-matrisome	Non-matrisome	GO:CC not extracellular matrix	3492	Q8BXK8	4	3	Q8BXK8;A0A087WRF2;E9Q3K3	AGAP1_MOUSE	Arf-GAP with GTPase, ANK repeat and PH domain-containing protein 1	13603500	4516340	15939900	11322200	8734650	8525100	8985870	15713000	3371210	11806900	6536690	12545100	8609530	10339700	8885650
Agap3	Non-matrisome	Non-matrisome	GO:CC not extracellular matrix	4152	Q8VHH5	11	10	Q8BXK8;Q8VHH5;A0A087WRF2;F8VQE9;Q8VHH5-2;A0A0G2JDW1;A0A1D5RMG4	AGAP3_MOUSE	Arf-GAP with GTPase, ANK repeat and PH domain-containing protein 3	1032060	483983	1048840	782921	919762	1012970	886870	1141400		928137	937969	893770	853447	796203	794178
Agfg1	Non-matrisome	Non-matrisome	GO:CC not extracellular matrix	3853	Q8K2K6;Q8K2K6-1;Q8K2K6-3	16	12	Q8K2K6;Q8K2K6-1;Q8K2K6-3;A0A087WNV1;A0A087WR52;A0A087WSR7	AGFG1_MOUSE	Arf-GAP domain and FG repeat-containing protein 1	2549530	2809970	2911360	2127750	2747080	2662870	3008150	3310240		3139400	3021440	2754730	2742330	2781600	2953190
Agfg2	Non-matrisome	Non-matrisome	GO:CC not extracellular matrix	3103	Q80WC7;Q80WC7-2	11	9	Q80WC7;Q80WC7-2;Q3TBU7;Q3U2K8	AGFG2_MOUSE	Arf-GAP domain and FG repeat-containing protein 2	3277630	1712970	4294290	3087120	2837880	3795780	4099950	2630790	3264050	3290140	1514510	3431690	4276270	3147030	3847430
Agk	Non-matrisome	Non-matrisome	GO:CC not extracellular matrix	5219	Q9ESW4	2	2	Q9ESW4	AGK_MOUSE	Acylglycerol kinase, mitochondrial	671332		660757		585082
Agl	Non-matrisome	Non-matrisome	GO:CC not extracellular matrix	475	F8VPN4	63	46	A0A0G2JGI9;F8VPN4;E0CYU6	F8VPN4_MOUSE	Glycogen debranching enzyme	6666310	2594140	7449970	8245130	8945700	9598860	8140720	5984350	2279300	4133430	3296480	7798130	3622130	6352830	6449270
Ago1	Non-matrisome	Non-matrisome	GO:CC not extracellular matrix	3776	Q8CJG1	8	7	Q8CJG1;A0A6I8MX18;H3BJ70	AGO1_MOUSE	Protein argonaute-1	874071	1044830	673010	1128980	656812	819131	554029	956100		900490	1295930	809395	679094	751299	814309
Ago2	Non-matrisome	Non-matrisome	GO:CC not extracellular matrix	3775	Q8CJG0	40	26	Q8CJF9;Q8CJG0;Q8CJG1;A0A6I8MX18;H3BJ70	AGO2_MOUSE	Protein argonaute-2	5800980	5536590	5935770	5076200	5723900	5432330	5328140	5754890	5294960	5713240	4450500	5083680	5281120	5252490	5229930
Agpat1	Non-matrisome	Non-matrisome	GO:CC extracellular matrix (GO:0005576, GO:0005578 & GO:0031012) & GO:CC not extracellular matrix	601	O35083	3	3	O35083;A0A0R4J263	PLCA_MOUSE	1-acyl-sn-glycerol-3-phosphate acyltransferase alpha	1103970	803237	1338420	1452140	1976470	1533730	1079840	1249410		672089		1619360	1762070	1809720	1189730
Agpat2	Non-matrisome	Non-matrisome	GO:CC extracellular matrix (GO:0005576, GO:0005578 & GO:0031012) & GO:CC not extracellular matrix	3883	Q8K3K7	6	5	Q8K3K7	PLCB_MOUSE	1-acyl-sn-glycerol-3-phosphate acyltransferase beta	912201	826894	811562	835402	895137	833241	805559	855308				904313	1081370	742624	615695
Agpat3	Non-matrisome	Non-matrisome	GO:CC extracellular matrix (GO:0005576, GO:0005578 & GO:0031012) & GO:CC not extracellular matrix	4930	Q9D517	17	11	Q9D517	PLCC_MOUSE	1-acyl-sn-glycerol-3-phosphate acyltransferase gamma	2509180	1515760	2278890	3389730	3825970	3764900	2705470	1486050	880598	856220	1389390	3517480	1133140	3296410	2082220
Agpat4	Non-matrisome	Non-matrisome	GO:CC extracellular matrix (GO:0005576, GO:0005578 & GO:0031012) & GO:CC not extracellular matrix	3904	Q8K4X7	13	10	Q8K4X7	PLCD_MOUSE	1-acyl-sn-glycerol-3-phosphate acyltransferase delta	1723190	11733900	1242350	2546710	2933280	2955220	2060330	1137110		1003550		2281160	1079230	2832580	1903470
Agpat5	Non-matrisome	Non-matrisome	GO:CC not extracellular matrix	4875	Q9D1E8	2	2	Q9D1E8;F8WGD9	PLCE_MOUSE	1-acyl-sn-glycerol-3-phosphate acyltransferase epsilon				230413		8538.69	194867
Agps	Non-matrisome	Non-matrisome	GO:CC extracellular matrix (GO:0005576, GO:0005578 & GO:0031012) & GO:CC not extracellular matrix	3545	Q8C0I1	9	8	Q8C0I1;A2AL49;A2AL50;H3BKN2	ADAS_MOUSE	Alkyldihydroxyacetonephosphate synthase, peroxisomal	1080790	1084570	1093380	894363	790539	758377	733914	1181560		999457	2545690	730860	811927	621711	713076
Ahctf1	Non-matrisome	Non-matrisome	GO:CC not extracellular matrix	3774	Q8CJF7	39	37	Q8CJF7	ELYS_MOUSE	Protein ELYS	1942930	1351920	1450040	1691690	1490030	1785120	1683200	1612730		1357520		1787260	1845130	1441230	1614700
Ahcy	Non-matrisome	Non-matrisome	GO:CC extracellular matrix (GO:0005576, GO:0005578 & GO:0031012) & GO:CC not extracellular matrix	1407	P50247	41	22	P50247	SAHH_MOUSE	Adenosylhomocysteinase	72883600	54024100	72700000	76397200	73842700	71899000	72443200	68960000	27701600	67052600	44561400	82012200	76418200	68707200	69412700
Ahcyl1	Non-matrisome	Non-matrisome	GO:CC not extracellular matrix	3028	Q80SW1	20	11	Q80SW1	SAHH2_MOUSE	S-adenosylhomocysteine hydrolase-like protein 1	20784600	15454300	21729500	19876600	21029300	20756900	18777800	25972400	13190900	24348400	16578400	21579000	20362100	20935300	21269100
Ahcyl2	Non-matrisome	Non-matrisome	GO:CC not extracellular matrix	483	F8WGT1	4	2	F8WGT1	F8WGT1_MOUSE	S-adenosylhomocysteine hydrolase-like 2	2700710	2272850	1877410	1078200	1599460	1698830	1246390	2596060	10585700	2097840	3153150	1902150	1108410	1453970	2041800
Ahcyl2	Non-matrisome	Non-matrisome	GO:CC not extracellular matrix	2689	Q68FL4	40	22	Q68FL4;Q80SW1;Q68FL4-2;F8WGT1;F8WI65;H3BKT5	SAHH3_MOUSE	Putative adenosylhomocysteinase 3	20132800	19640700	20268600	19667800	18024500	17316000	15454400	21066800		20454200	13206400	20818400	20412100	17235900	17252200
Ahdc1	Non-matrisome	Non-matrisome	GO:CC not extracellular matrix	2808	Q6PAL7	2	2	Q6PAL7	AHDC1_MOUSE	Transcription factor Gibbin	140484		118880	100649		118169
Ahi1	Non-matrisome	Non-matrisome	GO:CC not extracellular matrix	3877	Q8K3E5-2	4	4	Q8K3E5;E9QP54;A0A1L1SQE2;Q8K3E5-2	AHI1_MOUSE	Isoform 2 of Jouberin			399223	414989		430940	385995	422735				331669	276303
Ahnak	Non-matrisome	Non-matrisome	GO:CC not extracellular matrix	426	E9Q616	570	300	E9Q616	E9Q616_MOUSE	AHNAK nucleoprotein (desmoyokin)	440887000	711898000	411903000	491035000	472297000	479277000	432834000	506342000	343612000	514624000	467767000	450234000	477405000	529869000	464158000
Ahnak2	Non-matrisome	Non-matrisome	GO:CC not extracellular matrix	131	A0A7N9VR94	140	85	A0A7N9VR94	A0A7N9VR94_MOUSE	AHNAK nucleoprotein 2	304598000	365325000	323340000	259970000	259897000	267008000	294783000	334729000	193902000	384067000	261784000	256939000	312341000	322124000	303276000
Ahsa1	Non-matrisome	Non-matrisome	GO:CC not extracellular matrix	3298	Q8BK64	15	11	Q8BK64	AHSA1_MOUSE	Activator of 90 kDa heat shock protein ATPase homolog 1	5180740	4446560	5814970	4911130	5001370	5852440	5272020	5079620	3311780	4724490	5249110	4912020	5109090	4657070	5147720
AHSG	Non-matrisome	Non-matrisome	GO:CC extracellular matrix (GO:0005576, GO:0005578 & GO:0031012) & GO:CC not extracellular matrix	869	P_P12763	3	3	P_P12763	FETUA_BOVIN	__CONT Alpha-2-HS-glycoprotein								279968	1019000	1181590		366417	248794	263279
Aifm1	Non-matrisome	Non-matrisome	GO:CC not extracellular matrix	5637	Q9Z0X1	25	20	Q9Z0X1;B1AU25;Q9Z0X1-2	AIFM1_MOUSE	Apoptosis-inducing factor 1, mitochondrial	3091050	3235230	2806700	2593400	2894330	2726620	2818610	2858280	1979380	3171620	3217230	2775220	3038380	3013060	3057240
Aifm2	Non-matrisome	Non-matrisome	GO:CC not extracellular matrix	3428	Q8BUE4	6	6	Q8BUE4;Q8BUE4-2	FSP1_MOUSE	Ferroptosis suppressor protein 1	874819		735639	957976	1220280	823393	1235190	836922				802677	1036300	1187340	595387
Aimp2	Non-matrisome	Non-matrisome	GO:CC not extracellular matrix	3916	Q8R010	9	8	Q8R010;Q8R3V2	AIMP2_MOUSE	Aminoacyl tRNA synthase complex-interacting multifunctional protein 2	1510110		1523210	2247920	1785630	1873410	2070960	1389110		1307040	875147	1290610	2197620	1826170	1780100
Ak1	Non-matrisome	Non-matrisome	GO:CC extracellular matrix (GO:0005576, GO:0005578 & GO:0031012) & GO:CC not extracellular matrix	5493	Q9R0Y5;Q9R0Y5-2	19	11	Q9R0Y5;Q9R0Y5-2;A0A0A6YXW8;Z4YN97	KAD1_MOUSE	Adenylate kinase isoenzyme 1	30007000	23732200	35312300	32286100	37661800	34803300	34480200	24435600	11001000	35172800	19770200	28280900	40126800	31153700	40404200
Ak4	Non-matrisome	Non-matrisome	GO:CC not extracellular matrix	5573	Q9WUR9	4	4	Q9WUR9;A2ARF6	KAD4_MOUSE	Adenylate kinase 4, mitochondrial	509900	438217	20976.1	23817.2		278675	356215	475127			1605060
Akap10	Non-matrisome	Non-matrisome	GO:CC not extracellular matrix	829	O88845	5	4	O88845	AKA10_MOUSE	A-kinase anchor protein 10, mitochondrial	344694		369108	241007	242597	319740	253159	147324					291766	283270	242576
Akap11	Non-matrisome	Non-matrisome	GO:CC not extracellular matrix	433	E9Q777	12	11	E9Q777	E9Q777_MOUSE	A kinase (PRKA) anchor protein 11	409593		640086	573539	483181	457297	557778	449000		559816		263629	561887	473042	590728
Akap13	Non-matrisome	Non-matrisome	GO:CC not extracellular matrix	410	E9Q394-2	32	28	E9Q394;A0A140LJJ5;A0A140LHG3;E9Q394-2	AKP13_MOUSE	Isoform 2 of A-kinase anchor protein 13	1191780	1793830	1369460	1023930	1083870	1143100	1211580	1354400		1345400	983785	1169090	1224160	1172230	1081870
Akap2	Non-matrisome	Non-matrisome	gene not present in GO IDs	687	O54931-3	10	10	O54931;F7AA26;A2API8;O54931-2;O54931-3;O54931-4;O54931-5	AKAP2_MOUSE	Isoform 3 of A-kinase anchor protein 2	1339800	1042330	1225830	1125020	1361980	1155690	1393950	1519150		1811730	1945850	989880	1189140	1677400	1696980
Akap8l	Non-matrisome	Non-matrisome	GO:CC not extracellular matrix	5474	Q9R0L7	2	2	Q9R0L7;Q5RL57;A0A494B9L0;A0A494BBL1	AKP8L_MOUSE	A-kinase anchor protein 8-like	106219			480128	515463		625839			575747	614465	457355	532600	634873	499047
Akap9	Non-matrisome	Non-matrisome	GO:CC not extracellular matrix	2941	Q70FJ1;Q70FJ1-2;Q70FJ1-3	8	8	Q70FJ1;E9QQ10;Q70FJ1-2;Q70FJ1-3;H3BLL7	AKAP9_MOUSE	A-kinase anchor protein 9	222074		144394	125847	109021	191161	169654	99835		112004		60764	119477	157268	115077
Akr1a1	Non-matrisome	Non-matrisome	GO:CC not extracellular matrix	5268	Q9JII6	24	16	Q9JII6	AK1A1_MOUSE	Aldo-keto reductase family 1 member A1	14456800	8317570	14084300	12797000	14355200	15401700	14242600	8899160	4351380	11446200	7100530	11268300	14611700	14813600	14214300
Akr1b1	Non-matrisome	Non-matrisome	GO:CC not extracellular matrix	1334	P45376	22	15	P45376;D3YVJ7	ALDR_MOUSE	Aldo-keto reductase family 1 member B1	17996900	18060500	15987200	11140000	13583100	14430700	12144500	12239700	13982900	16700200	15572100	11113400	15693700	13066500	13690700
Akr1b10	Non-matrisome	Non-matrisome	GO:CC extracellular matrix (GO:0005576, GO:0005578 & GO:0031012) & GO:CC not extracellular matrix	508	G5E895	5	5	G5E895;S4R2G9	G5E895_MOUSE	Aldo-keto reductase family 1, member B10 (aldose reductase)	2961730	2089570	3022610	2489650	2757340	2431470	2625040	2536110		3188880		2128830	2669390	2623120	3465170
Akr1b8	Non-matrisome	Non-matrisome	GO:CC extracellular matrix (GO:0005576, GO:0005578 & GO:0031012) & GO:CC not extracellular matrix	1335	P45377	12	7	P45377	ALD2_MOUSE	Aldose reductase-related protein 2	4089070	2057930	3350480	2499280	2740370	3602040	3960780	2183760		3049820	2145640	2561950	4405960	2939840	2804700
Akr1c6	Non-matrisome	Non-matrisome	GO:CC not extracellular matrix	1777	P70694	2	2	P70694	DHB5_MOUSE	Estradiol 17 beta-dehydrogenase 5			1435360	2164870	2554370	1684490	1172590	1631170				2974170	1422250
Akr1e2	Non-matrisome	Non-matrisome	gene not present in GO IDs	5109	Q9DCT1	15	11	Q9DCT1;Q8CEB6	AKCL2_MOUSE	1,5-anhydro-D-fructose reductase	9580470	6493400	13219100	8859530	7971530	9232770	9407370	7986130		10120200	5284970	8170580	11723500	10074600	9757170
Akr7a2	Non-matrisome	Non-matrisome	gene not present in GO IDs	3710	Q8CG76	13	11	Q8CG76	ARK72_MOUSE	Aflatoxin B1 aldehyde reductase member 2	6344760	4174200	7406960	5006030	5292100	5793040	7046950	5611970	2129160	7126500	5232760	5572920	6751570	5910000	6452000
Akt1	Non-matrisome	Non-matrisome	GO:CC not extracellular matrix	1231	P31750	28	20	P31750;D3Z783	AKT1_MOUSE	RAC-alpha serine/threonine-protein kinase	2596350	1329270	1987160	2102950	1765430	2146330	1793970	2049050	3863730	1840780	1119540	1636210	1994230	1698260	2066390
Akt2	Non-matrisome	Non-matrisome	GO:CC not extracellular matrix	2410	Q60823	14	11	Q60823;F8WHG5;D3YXM7;D3Z3N2	AKT2_MOUSE	RAC-beta serine/threonine-protein kinase	1268530	702950	1492620	1015180	1369400	1152550	947025	1719570		1770680		1130480	1414900	1361020	1426980
Akt3	Non-matrisome	Non-matrisome	GO:CC not extracellular matrix	5555	Q9WUA6;Q9WUA6-2	4	3	Q9WUA6;Q9WUA6-2	AKT3_MOUSE	RAC-gamma serine/threonine-protein kinase	762196		648696	480075	1103450	875150	1020340			984612				1324480	1175190
Aktip	Non-matrisome	Non-matrisome	GO:CC not extracellular matrix	2646	Q64362	4	4	Q64362;A0A1B0GS90;A0A1B0GSS3;D3Z632	AKTIP_MOUSE	AKT-interacting protein	976713		1298300	1163380	1493890	1101830	1115830	1200350		1010910		850746	1274120	883852	911149
Alad	Non-matrisome	Non-matrisome	GO:CC not extracellular matrix	966	P10518	8	6	P10518	HEM2_MOUSE	Delta-aminolevulinic acid dehydratase	1943320		1937480	1763380	1793440	1983450	1958070	1743190		1844700		1305460	2052930	1719820	1770710
Alb	Non-matrisome	Non-matrisome	GO:CC extracellular matrix (GO:0005576, GO:0005578 & GO:0031012) & GO:CC not extracellular matrix	920	P07724	51	34	P07724	ALBU_MOUSE	Albumin	6634940	56993800	4303120	2259990	4611740	5017510	5140010	10000600	48712000	15158900	46597100	9039960	8216380	3193520	2101460
Alcam	Non-matrisome	Non-matrisome	GO:CC not extracellular matrix	2507	Q61490	27	17	Q61490;E9Q3Q6;E9Q4G8;Q5MPX5	CD166_MOUSE	CD166 antigen	5206180	5312760	5489320	4593090	5506000	5243880	5025540	6187960	4398410	4568330	5196770	5123220	5583940	4606510	4524870
Aldh16a1	Non-matrisome	Non-matrisome	GO:CC not extracellular matrix	2286	Q571I9	7	4	Q571I9;A0A1B0GSU0;D3Z0B9	A16A1_MOUSE	Aldehyde dehydrogenase family 16 member A1	801328	249769	666510	520661	674000	690625	786592	556929		704912		605788	734498	614860	682545
Aldh18a1	Non-matrisome	Non-matrisome	GO:CC not extracellular matrix	5641	Q9Z110;Q9Z110-2	16	14	Q9Z110;Q9Z110-2;H3BKK0	P5CS_MOUSE	Delta-1-pyrroline-5-carboxylate synthase	1593460	3296100	1678550	1536970	1582730	1753730	1544320	2045080	2886420	1742470	5003220	1520310	1427710	1488950	1561330
Aldh1b1	Non-matrisome	Non-matrisome	GO:CC not extracellular matrix	4817	Q9CZS1	4	4	Q9CZS1	AL1B1_MOUSE	Aldehyde dehydrogenase X, mitochondrial	378777		497067	620400	231200	1036280	724996			255428		663917	656329	785697	431408
Aldh1l1	Non-matrisome	Non-matrisome	GO:CC not extracellular matrix	3940	Q8R0Y6	15	15	Q8R0Y6;A0A0N4SW56	AL1L1_MOUSE	Cytosolic 10-formyltetrahydrofolate dehydrogenase	1579440		1884230	1760080	1236400	950963	1338440	1651850		1606540		2539490	1034040	1918030	1335400
Aldh2	Non-matrisome	Non-matrisome	GO:CC not extracellular matrix	1355	P47738	24	18	P47738;Q62148;A0A0G2JEU1;A0A0G2JFQ0;D3YYF3	ALDH2_MOUSE	Aldehyde dehydrogenase, mitochondrial	15368900	14561000	13130100	10212100	10178900	10427100	10340500	13870800	12860400	15364100	17197700	11103900	10882200	10210600	8711940
Aldh3a2	Non-matrisome	Non-matrisome	GO:CC not extracellular matrix	1356	P47740	24	15	P47740;B1ATI0;B1AV77;A0A140LJF9	AL3A2_MOUSE	Aldehyde dehydrogenase family 3 member A2	4727740	2778370	4392000	4001600	4082900	4126780	3907200	3597760		3820270	2445120	4016910	4209130	3950010	3726510
Aldh3b1	Non-matrisome	Non-matrisome	GO:CC not extracellular matrix	3095	Q80VQ0	24	15	Q80VQ0	AL3B1_MOUSE	Aldehyde dehydrogenase family 3 member B1	7406290	5096560	7695070	7791260	6711690	8380840	7524570	6177940	1725110	5814120	4871090	7212410	5782190	7513010	6461170
Aldh4a1	Non-matrisome	Non-matrisome	GO:CC not extracellular matrix	3738	Q8CHT0	4	4	Q8CHT0	AL4A1_MOUSE	Delta-1-pyrroline-5-carboxylate dehydrogenase, mitochondrial	579825	812594	559722	475172	395138	655894	448109	501364	343967	485652	673627	488121	380119	415009	284447
Aldh6a1	Non-matrisome	Non-matrisome	GO:CC not extracellular matrix	5145	Q9EQ20	32	20	Q9EQ20	MMSA_MOUSE	Methylmalonate-semialdehyde dehydrogenase [acylating], mitochondrial	21699800	18516800	19968300	13641400	14435900	14717600	13592700	20780800	11837600	19514300	17952700	14657500	13914200	13834700	13460300
Aldh7a1	Non-matrisome	Non-matrisome	GO:CC not extracellular matrix	5042	Q9DBF1;Q9DBF1-2	30	18	Q9DBF1;G3UYR8;Q9DBF1-2;G3UY72	AL7A1_MOUSE	Alpha-aminoadipic semialdehyde dehydrogenase	10949200	8942590	12633600	10235600	10707100	11071500	10106000	12387600	4251200	12364500	8023870	11133700	11326400	9262340	10043600
Aldh9a1	Non-matrisome	Non-matrisome	GO:CC not extracellular matrix	5331	Q9JLJ2	40	21	Q9JLJ2;Q9JLJ2-2	AL9A1_MOUSE	4-trimethylaminobutyraldehyde dehydrogenase	37449000	31594100	43077800	39865900	45353000	43063200	44633000	45273400	17544400	44310100	24177200	44279200	48541400	42704700	47385300
Aldoa	Non-matrisome	Non-matrisome	GO:CC not extracellular matrix	70	A0A0U1RPT5;A6ZI44;D3YV98	3	2	A0A0U1RPT5;A6ZI44;D3YV98	A0A0U1RPT5_MOUSE;A6ZI44_MOUSE;D3YV98_MOUSE	fructose-bisphosphate aldolase (Fragment)	691344		561004	743405	617274	980674	972208		114890000	886888			955809	587215	1271040
Aldoa	Non-matrisome	Non-matrisome	GO:CC not extracellular matrix	902	P05064	46	28	P05064;A6ZI44	ALDOA_MOUSE	Fructose-bisphosphate aldolase A	221882000	205521000	232501000	214570000	211274000	223769000	281114000	181542000		227559000	198502000	182514000	261910000	210791000	250189000
Aldoart2	Non-matrisome	Non-matrisome	GO:CC not extracellular matrix	237	A6ZI47	4	4	A6ZI47	A6ZI47_MOUSE	Fructose-bisphosphate aldolase	2945520	3362750	2110970	2895300	1693470	2369800	1842840	1299890		1536570		1635540	2265040	3449850	2147840
Aldoc	Non-matrisome	Non-matrisome	GO:CC not extracellular matrix	901	P05063	28	18	P05063	ALDOC_MOUSE	Fructose-bisphosphate aldolase C	14388900	14370200	15394900	14170400	15672400	16174200	16152400	12435500	5031030	17884700	10610300	12815200	16707800	16668100	16091800
Alg11	Non-matrisome	Non-matrisome	GO:CC extracellular matrix (GO:0005576, GO:0005578 & GO:0031012) & GO:CC not extracellular matrix	2075	Q3TZM9	3	3	Q3TZM9;Q3TZM9-2;Q3TZM9-3;F6R220	ALG11_MOUSE	GDP-Man:Man(3)GlcNAc(2)-PP-Dol alpha-1,2-mannosyltransferase	260251		332431	408600	582560	485461		321951				255212		451903
Alg14	Non-matrisome	Non-matrisome	GO:CC extracellular matrix (GO:0005576, GO:0005578 & GO:0031012) & GO:CC not extracellular matrix	4833	Q9D081	3	3	Q9D081	ALG14_MOUSE	UDP-N-acetylglucosamine transferase subunit ALG14 homolog	773140		508121	728136	1139710	601938	569287						697710
Alg2	Non-matrisome	Non-matrisome	GO:CC extracellular matrix (GO:0005576, GO:0005578 & GO:0031012) & GO:CC not extracellular matrix	5040	Q9DBE8	25	15	Q9DBE8	ALG2_MOUSE	Alpha-1,3/1,6-mannosyltransferase ALG2	9853310	5752490	9252910	8650720	9252930	9532340	7481470	9101520	4524320	7744570	5206640	8729940	8326250	8233880	7521300
Alg5	Non-matrisome	Non-matrisome	GO:CC not extracellular matrix	5021	Q9DB25	8	6	Q9DB25	ALG5_MOUSE	Dolichyl-phosphate beta-glucosyltransferase	1702400		1887230	2690120	3064990	2721660	2148400	1704270		1054030		2091770	1957750	2689790	2101760
Alg9	Non-matrisome	Non-matrisome	GO:CC extracellular matrix (GO:0005576, GO:0005578 & GO:0031012) & GO:CC not extracellular matrix	4096	Q8VDI9	7	5	Q8VDI9;H3BJK6	ALG9_MOUSE	Alpha-1,2-mannosyltransferase ALG9	153013		94898.2	159365	205494	191053		90169.2				74688.1		154012	113139
Alkbh5	Non-matrisome	Non-matrisome	GO:CC not extracellular matrix	2056	Q3TSG4	11	9	Q3TSG4	ALKB5_MOUSE	RNA demethylase ALKBH5	1477950	2229830	1746750	1464920	1932110	1940690	1840940	2390070	1079650	2281430	2651010	1733630	1987500	2137720	2064610
Alox12b	Non-matrisome	Non-matrisome	GO:CC not extracellular matrix	771	O70582	10	9	O70582	LX12B_MOUSE	Arachidonate 12-lipoxygenase, 12R-type	437946		461081			215566	393588	599330		949945		510020	404254	711974	810858
Alpl	Non-matrisome	Non-matrisome	GO:CC extracellular matrix (GO:0005576, GO:0005578 & GO:0031012) & GO:CC not extracellular matrix	942	P09242	14	12	P09242;E9Q7P8	PPBT_MOUSE	Alkaline phosphatase, tissue-nonspecific isozyme	1624620	3127490	2567660	1397940	2641250	2408210	2225430	1661680	3454200	2086610	5014030	1436400	1840640	2450310	3928140
Als2	Non-matrisome	Non-matrisome	GO:CC extracellular matrix (GO:0005576, GO:0005578 & GO:0031012) & GO:CC not extracellular matrix	4357	Q920R0	7	7	Q920R0;Q920R0-2	ALS2_MOUSE	Alsin	2526160	2092200	1325480		2676810		2461670	2866770				2501240	1526520	1803020	1513740
Amacr	Non-matrisome	Non-matrisome	GO:CC extracellular matrix (GO:0005576, GO:0005578 & GO:0031012) & GO:CC not extracellular matrix	597	O09174	3	3	O09174	AMACR_MOUSE	Alpha-methylacyl-CoA racemase	512245		348285	352294	494967	418437	355985						237454	556874	603428
Amdhd2	Non-matrisome	Non-matrisome	GO:CC not extracellular matrix	3790	Q8JZV7	6	4	F7CUP3;Q8JZV7;F6UP77	NAGA_MOUSE	N-acetylglucosamine-6-phosphate deacetylase	4269360	1652870	4187970	2812010	2533010	2482990	3835180	2751360		3607730		2744840	3883850	2907640	3513900
Ampd1	Non-matrisome	Non-matrisome	GO:CC not extracellular matrix	2234	Q3V1D3	4	4	Q3V1D3;A0A0G2JFD4;H3BIY4	AMPD1_MOUSE	AMP deaminase 1	396952		435591			422216			974398	1321850	1192130		620641	400977	721586
Ampd2	Non-matrisome	Non-matrisome	GO:CC not extracellular matrix	5067	Q9DBT5	15	13	Q9DBT5;A2AE27	AMPD2_MOUSE	AMP deaminase 2	2701420	2502880	2768470	2718310	2301500	2263740	2532580	2569850		2512410		2268930	2046820	2165670	2136700
Ampd3	Non-matrisome	Non-matrisome	GO:CC not extracellular matrix	552	O08739	31	26	O08739;A0A1L1SRX2	AMPD3_MOUSE	AMP deaminase 3	3101910	1840220	3336510	4137350	3980080	4105620	3696170	4608520	1730290	4034310	1866940	5001110	4328390	4082910	4230000
Amph	Non-matrisome	Non-matrisome	GO:CC extracellular matrix (GO:0005576, GO:0005578 & GO:0031012) & GO:CC not extracellular matrix	3003	Q7TQF7	2	2	Q7TQF7;A0A0G2JEG8;A0A668KM31	AMPH_MOUSE	Amphiphysin	568095		949775	688258	536120	627797	576746				4591790		598236	529451	471020
Anapc1	Non-matrisome	Non-matrisome	GO:CC not extracellular matrix	1470	P53995	14	14	P53995;A2ATQ5	APC1_MOUSE	Anaphase-promoting complex subunit 1	638770		687150	670516	567299	657074	592533	523809				560058	467298	484119	503933
Anapc2	Non-matrisome	Non-matrisome	GO:CC not extracellular matrix	3525	Q8BZQ7	8	8	Q8BZQ7;A2AI11	ANC2_MOUSE	Anaphase-promoting complex subunit 2	242793		293433	447075	246280	407555	496998					647215
Anapc4	Non-matrisome	Non-matrisome	GO:CC not extracellular matrix	4232	Q91W96	6	6	Q91W96	APC4_MOUSE	Anaphase-promoting complex subunit 4	520798		886875	735808	762056	631706	840103	833101		401415		823128	354190	498746	661650
Anapc5	Non-matrisome	Non-matrisome	GO:CC not extracellular matrix	3418	Q8BTZ4;Q8BTZ4-2	7	7	Q8BTZ4;A0A0G2JDE8;A0A0G2JDM7;A0A0G2JE03;Q3TWF7;A0A0G2JFH0;Q8BTZ4-2	APC5_MOUSE	Anaphase-promoting complex subunit 5	410391		405248	527311	700696	352345	657609	803207		369434		685843	277750	523461
Ang	Non-matrisome	Non-matrisome	GO:CC extracellular matrix (GO:0005576, GO:0005578 & GO:0031012) & GO:CC not extracellular matrix	1117	P21570	5	4	P21570	ANGI_MOUSE	Angiogenin	701420	3107250	778915	930437	223005	501230	686798	977079	1084110	735952	2501410	163260	540540	195929	832072
Ank1	Non-matrisome	Non-matrisome	GO:CC not extracellular matrix	1907	Q02357;Q02357-2;Q02357-4;Q02357-5;Q02357-6	2	2	Q02357;A0A0R4J1N7;B7ZW98;D3YTV8;D3Z5M4;E9QNT8;F7D1P5;G5E8J2;G8JL84;Q02357-2;Q02357-3;Q02357-4;Q02357-5;Q02357-6;Q0VGY9;G3UY11	ANK1_MOUSE	Ankyrin-1	513047		813784	762412	387691	572873	715320			581465		482324	581240	550506
Ank2	Non-matrisome	Non-matrisome	GO:CC extracellular matrix (GO:0005576, GO:0005578 & GO:0031012) & GO:CC not extracellular matrix	3631	Q8C8R3-4	31	26	Q8C8R3;S4R2F3;Q8C8R3-2;Q8C8R3-4;Q8C8R3-5;S4R2R5;S4R1J9;S4R2T7	ANK2_MOUSE	Isoform 4 of Ankyrin-2	1031070		1068210	1042260	905111	952507	983533	1202800		1167480	757896	1043150	883205	895420	989263
Ank3	Non-matrisome	Non-matrisome	GO:CC not extracellular matrix	510	G5E8K5;G5E8K5-2;G5E8K5-3	6	6	G5E8K5;A0A1W2P812;G5E8K2;G5E8K3;G5E8K5-2;G5E8K5-3;G5E8K5-4;G5E8K5-5;G5E8K5-6;S4R1S2;S4R236;S4R2K9;S4R2S8;G3X971;S4R165;S4R187;S4R1X7;S4R2C1;S4R2F5;S4R2J6	ANK3_MOUSE	Ankyrin-3	313765	564601	544553	230589	355429	308938	410745	475571		577045		294545	395340	324723	329127
Ankfy1	Non-matrisome	Non-matrisome	GO:CC not extracellular matrix	3156	Q810B6	14	13	Q810B6	ANFY1_MOUSE	Rabankyrin-5	1138580	611772	991307	892052	889723	793299	778009	1002210		917871	149977	992269	773978	973068	853179
Ankhd1	Non-matrisome	Non-matrisome	GO:CC not extracellular matrix	371	E9PUR0;E9Q1M6	5	5	E9PUR0;E9Q1M6;F6RRY0;F6SI14	E9PUR0_MOUSE;E9Q1M6_MOUSE	Ankyrin repeat and KH domain containing 1	381104		324794	262768	350139	339233	348086	310585		265945		306869	357092	232914	325166
Ankib1	Non-matrisome	Non-matrisome	GO:CC not extracellular matrix	2910	Q6ZPS6	2	2	Q6ZPS6	AKIB1_MOUSE	Ankyrin repeat and IBR domain-containing protein 1	186138		197945	179545	172479	212813	279544			119412		152228	238476	240007
Ankle2	Non-matrisome	Non-matrisome	GO:CC extracellular matrix (GO:0005576, GO:0005578 & GO:0031012) & GO:CC not extracellular matrix	2774	Q6P1H6;Q6P1H6-2	8	8	Q6P1H6;Q6P1H6-2	ANKL2_MOUSE	Ankyrin repeat and LEM domain-containing protein 2	7085220	7347220	7618220	7537180	7096560	6968840	6595950	7352500		8705540	3143510	6799280	7363790	7105180	8207460
Ankrd13a	Non-matrisome	Non-matrisome	GO:CC not extracellular matrix	3078	Q80UP5	10	9	Q80UP5;F7B209	AN13A_MOUSE	Ankyrin repeat domain-containing protein 13A	1064800	839649	913209	810912	624026	604725	957009	901919		860288	3413330	968877	969331	689546	803022
Ankrd17	Non-matrisome	Non-matrisome	GO:CC not extracellular matrix	4598	Q99NH0	16	14	Q99NH0;E9PUR0;E9Q1M6;Q99NH0-2;Q99NH0-3;A0A0G2JDZ9;A0A1W2P6X1;E9Q804;E9QKG6;F6YYD3;F7DD37	ANR17_MOUSE	Ankyrin repeat domain-containing protein 17	767789	1206020	678352	855745	1060380	781503	935543	1070150		998172	932599	1031050	1018130	1041840	1156160
Ankrd27	Non-matrisome	Non-matrisome	GO:CC not extracellular matrix	2175	Q3UMR0	48	31	Q3UMR0;Q3UMR0-2;Q3UMR0-3;A0A0R4J2C4;A0A0U1RPT7	ANR27_MOUSE	Ankyrin repeat domain-containing protein 27	11885500	7666570	13237400	9204900	9354420	9506210	10054000	13973500	5964970	13260200	8332980	10712500	9785940	10575600	9917020
Ankrd28	Non-matrisome	Non-matrisome	GO:CC not extracellular matrix	2274	Q505D1	4	4	Q505D1;A0A2I3BQ07;A0A2I3BQJ1	ANR28_MOUSE	Serine/threonine-protein phosphatase 6 regulatory ankyrin repeat subunit A	526935		669015	962563	881352	511505	896861	911882		598009		444591	552380	506710	509046
Ankrd35	Non-matrisome	Non-matrisome	GO:CC not extracellular matrix	446	E9Q9D8	2	2	E9Q9D8	E9Q9D8_MOUSE	Ankyrin repeat domain 35	93857.8			3942660	1370380	3398210							1621220		1055970
Ankrd42	Non-matrisome	Non-matrisome	GO:CC not extracellular matrix	2229	Q3V096;Q3V096-2;Q3V096-3	2	2	Q3V096;A0A0R4J1P5;A0A140LHD3;B7ZNV8;D6RCX7;Q3V096-2;Q3V096-3	ANR42_MOUSE	Ankyrin repeat domain-containing protein 42	5375480	3509430	3968650	4418790	3563700	3522540	4396080	3928980	3228150	4414950	4449320	3532630	3812130	3788310	4302290
Ankrd44	Non-matrisome	Non-matrisome	GO:CC not extracellular matrix	279	B2RXR6	13	12	B2RXR6;E9QNQ2;J3QK13;J3QNJ4	ANR44_MOUSE	Serine/threonine-protein phosphatase 6 regulatory ankyrin repeat subunit B	548763	597791	466449	483693	616861	452127	591171	673281		516771		616388	620492	552299	583749
Ankrd50	Non-matrisome	Non-matrisome	GO:CC not extracellular matrix	468	F7BE84	4	4	A6H6J9;F7BE84	F7BE84_MOUSE	Ankyrin repeat domain 50 (Fragment)	455345		392224	521346	781479	567739	581622	576031		328252		775683	376083	609913	748977
Anks1a	Non-matrisome	Non-matrisome	gene not present in GO IDs	1563	P59672-2	16	14	P59672;P59672-2;A0A3B2WAQ7;Q3UHP6	ANS1A_MOUSE	Isoform 2 of Ankyrin repeat and SAM domain-containing protein 1A	2485950	2195670	2551540	2429660	2510640	2093690	2434960	3632910		3403230	2390160	3043180	2469990	3013550	3427870
Ankzf1	Non-matrisome	Non-matrisome	GO:CC not extracellular matrix	3079	Q80UU1	9	8	Q80UU1;J3QM81	ANKZ1_MOUSE	tRNA endonuclease ANKZF1	633110		558485	548549	554392	510669	531506	424726		675171		426413	544842	531665	758177
Ano10	Non-matrisome	Non-matrisome	GO:CC not extracellular matrix	3246	Q8BH79;Q8BH79-4	7	7	Q8BH79;A0A1L1SS60;A0A1L1SV36;Q8BH79-2;Q8BH79-3;Q8BH79-4	ANO10_MOUSE	Anoctamin-10	1115150		876876	1699180	1526890	1514270	1248370	1272460		499040	1371790	1613270	626638	1663770	1285590
Ano6	Non-matrisome	Non-matrisome	GO:CC not extracellular matrix	2797	Q6P9J9	11	9	Q6P9J9;A0A2I3BPX3;A0A2I3BPY8;A0A2I3BRD2	ANO6_MOUSE	Anoctamin-6	680527		832237	1205470	997978	1022430	932716	765246				1477270	765243	1245400	1033030
Anp32a	Non-matrisome	Non-matrisome	GO:CC not extracellular matrix	631	O35381	2	2	O35381;D3Z7M9	AN32A_MOUSE	Acidic leucine-rich nuclear phosphoprotein 32 family member A			1797380	3349180	3631150	2437130	4515500					4091780	2796190	5425580	7036010
Anp32b	Non-matrisome	Non-matrisome	GO:CC not extracellular matrix	5215	Q9EST5;Q9EST5-2	7	6	Q9EST5;Q9EST5-2	AN32B_MOUSE	Acidic leucine-rich nuclear phosphoprotein 32 family member B	3081850		4417100	9877030	6111380	6424080	10084100	2261500		2129330	5282370	5872610	5791860	7103450	8560680
Antxr2	Non-matrisome	Non-matrisome	GO:CC not extracellular matrix	2724	Q6DFX2	3	3	Q9CZ52;Q6DFX2;A0A0G2JE26;A0A0N4SV16;Q9CZ52-2	ANTR2_MOUSE	Anthrax toxin receptor 2	291982		334115		243101	322152	325085			235695				314234	337194
Ap1b1	Non-matrisome	Non-matrisome	GO:CC not extracellular matrix	651	O35643	20	16	O35643;Q5SVG4;Q5SVG5	AP1B1_MOUSE	AP-1 complex subunit beta-1	4455670	2394210	3852100	4024410	3997670	4463370	3812910	4366820	2037100	3678320	2194580	4226800	2264990	3681530	3636950
Ap1g1	Non-matrisome	Non-matrisome	GO:CC not extracellular matrix	1131	P22892	28	20	P22892;Q8CBB7	AP1G1_MOUSE	AP-1 complex subunit gamma-1	6670400	4370280	6289380	5431930	5953630	5988470	5824750	6978320	1639520	5332590	5029060	5674630	4759490	5040370	5104830
Ap1g2	Non-matrisome	Non-matrisome	GO:CC not extracellular matrix	797	O88512	5	3	O88512	AP1G2_MOUSE	AP-1 complex subunit gamma-like 2	684604	1609740	1038230	1066390	920051	1119170	746304	1147660	3295250	1291810		1203470	1277860	1095370	1627920
Ap1m1	Non-matrisome	Non-matrisome	GO:CC not extracellular matrix	1265	P35585	20	13	P35585	AP1M1_MOUSE	AP-1 complex subunit mu-1	5458630	4166210	5366850	4854670	5151130	4857660	5215210	5367760	2725810	4902620	4865020	5311370	4914150	4857900	5603940
Ap1s1	Non-matrisome	Non-matrisome	GO:CC not extracellular matrix	1615	P61967	6	4	P61967;Q9DB50;Q7TN05;B1B0F6;D3YXN0;D3Z0D6;Q3TIV9;Q8BW87	AP1S1_MOUSE	AP-1 complex subunit sigma-1A	1644710	2963710	1618330	1818760	1411060	1712210	1701630	1179220		1278760		1359860	1676960	1330660	1361240
Ap1s2	Non-matrisome	Non-matrisome	GO:CC not extracellular matrix	5027	Q9DB50	4	4	Q9DB50;Q3TIV9;Q8BW87	AP1S2_MOUSE	AP-1 complex subunit sigma-2	5609420	2473540	5620220	5771840	6023210	5719880	6801450	5273810		5925710	2519650	6372780	7508570	6091810	6550270
Ap2a1	Non-matrisome	Non-matrisome	GO:CC not extracellular matrix	1067	P17426;P17426-2	61	42	P17426;P17426-2	AP2A1_MOUSE	AP-2 complex subunit alpha-1	11607700	4975980	11502300	11432000	12619600	12217300	10894000	13722000	2377770	8907280	5378690	10993000	7164540	9742090	10805400
Ap2a2	Non-matrisome	Non-matrisome	GO:CC not extracellular matrix	1068	P17427	35	24	P17427	AP2A2_MOUSE	AP-2 complex subunit alpha-2	6073200	3043000	6892130	4721120	4892890	5329950	5036180	6607240	2042120	4783870	3336670	5223130	3496790	3603640	4437020
Ap2b1	Non-matrisome	Non-matrisome	GO:CC not extracellular matrix	5044	Q9DBG3;Q9DBG3-2	60	35	O35643;Q9DBG3;H3BIY9;H3BKM0;Q5SVG4;Q5SVG5;Q9DBG3-2	AP2B1_MOUSE	AP-2 complex subunit beta	17675500	11579800	17194900	16335200	16761000	17845500	17193300	20014800	6700370	16149300	9773070	16724100	11138300	14910500	16099900
Ap2m1	Non-matrisome	Non-matrisome	GO:CC not extracellular matrix	1803	P84091	37	22	P84091;Q3TWV4	AP2M1_MOUSE	AP-2 complex subunit mu	19798100	19816800	22646800	18703300	17039000	18046600	18697400	22182600	11429300	21639700	18206500	18606900	18146500	18604700	17169600
Ap2s1	Non-matrisome	Non-matrisome	GO:CC not extracellular matrix	1650	P62743	5	4	P62743;A0A0U1RQ06	AP2S1_MOUSE	AP-2 complex subunit sigma	22040600	13032100	21287900	13144900	19448200	18195300	18017200	23821600	7628750	18820000	16742800	19278900	17962100	20002600	19409300
Ap3b1	Non-matrisome	Non-matrisome	GO:CC not extracellular matrix	5673	Q9Z1T1	49	36	Q9JME5;Q9Z1T1;A0A571BES1;A0A571BEW4	AP3B1_MOUSE	AP-3 complex subunit beta-1	6381010	5463570	6473010	6591980	5949040	5568600	6121200	6189250	2676940	6347810	4879730	5817270	5722790	5853370	6069850
Ap3b2	Non-matrisome	Non-matrisome	GO:CC not extracellular matrix	5356	Q9JME5	8	7	Q9JME5;A0A571BES1;A0A571BEW4	AP3B2_MOUSE	AP-3 complex subunit beta-2	958797	623501	748168	754002	1112230	912997	880393	1313340		1134740		1316490	1321590	1244290	1028200
Ap3d1	Non-matrisome	Non-matrisome	GO:CC not extracellular matrix	679	O54774	45	32	O54774	AP3D1_MOUSE	AP-3 complex subunit delta-1	6355260	1969340	6376100	6880190	5979370	5849020	5629560	6390620		4372130		7107150	5513380	5351030	6433790
Ap3m1	Non-matrisome	Non-matrisome	GO:CC not extracellular matrix	5305	Q9JKC8	17	12	Q9JKC8;H7BWY2;A0A286YDZ6	AP3M1_MOUSE	AP-3 complex subunit mu-1	4281990	2624360	3578170	3426930	3211670	3283590	3269840	3582480	1259560	3777380	2812040	3507530	3324980	3520090	3422170
Ap3m2	Non-matrisome	Non-matrisome	GO:CC not extracellular matrix	3976	Q8R2R9	3	3	Q8R2R9	AP3M2_MOUSE	AP-3 complex subunit mu-2	1847680		1838040	2473580	2870940	1970080	2385170	2741290		3104320	1479750	3979890	2147480	2407090	2663340
Ap3s1	Non-matrisome	Non-matrisome	GO:CC not extracellular matrix	5108	Q9DCR2	8	7	Q9DCR2	AP3S1_MOUSE	AP-3 complex subunit sigma-1	2467590	2094800	3070450	2758060	3050870	2390490	2897540	2662570		3080720	1677510	3281400	2674590	3090030	3223290
Ap4b1	Non-matrisome	Non-matrisome	GO:CC not extracellular matrix	5587	Q9WV76	2	2	Q9WV76;A0A0G2JFY6;B0V3P3;B0V3P4	AP4B1_MOUSE	AP-4 complex subunit beta-1	146720		105883	158396		183332	127306	152471		89645.1					128477
Ap4e1	Non-matrisome	Non-matrisome	GO:CC not extracellular matrix	3090	Q80V94	4	4	Q80V94	AP4E1_MOUSE	AP-4 complex subunit epsilon-1	247169		320092	303260	334371	244515	293254	353876		158198		312159	142994	258829	257261
Ap4m1	Non-matrisome	Non-matrisome	GO:CC not extracellular matrix	5304	Q9JKC7	3	3	Q9JKC7	AP4M1_MOUSE	AP-4 complex subunit mu-1	304376		390101	405943	439344	438595	424925	322063		548475			454392	478509	631260
Ap4s1	Non-matrisome	Non-matrisome	GO:CC not extracellular matrix	5607	Q9WVL1	2	2	Q9WVL1	AP4S1_MOUSE	AP-4 complex subunit sigma-1	292204			339545	407940	258127		356390						262343	314854
Ap5b1	Non-matrisome	Non-matrisome	GO:CC not extracellular matrix	2009	Q3TAP4	6	6	Q3TAP4	AP5B1_MOUSE	AP-5 complex subunit beta-1	488179		474149	706440	608544	653279	733568	518414		325110		1523660	438620	686681	778593
Ap5z1	Non-matrisome	Non-matrisome	GO:CC not extracellular matrix	2112	Q3U829	9	9	Q3U829;A0A0G2JFH9	AP5Z1_MOUSE	AP-5 complex subunit zeta-1	339765		332428	426508	291893	386546	294595					368557	575420		312946
Apbb1ip	Non-matrisome	Non-matrisome	GO:CC not extracellular matrix	4027	Q8R5A3	4	4	Q8R5A3	AB1IP_MOUSE	Amyloid beta A4 precursor protein-binding family B member 1-interacting protein	605792		888378	468449	989925	492268	820572			1035020	1009590		662634	935713	955853
Apc	Non-matrisome	Non-matrisome	GO:CC extracellular matrix (GO:0005576, GO:0005578 & GO:0031012) & GO:CC not extracellular matrix	2491	Q61315;Q61315-2;Q61315-3;Q61315-4	4	4	B2RUG9;Q61315;E9QLQ9;Q61315-2;Q61315-3;Q61315-4	APC_MOUSE	Adenomatous polyposis coli protein	136677		85475	122433		115403	78184.9						60526		23829.4
Apeh	Non-matrisome	Non-matrisome	GO:CC not extracellular matrix	3946	Q8R146;Q8R146-2	34	21	Q8R146;A0A0R4J107;Q8R146-2	ACPH_MOUSE	Acylamino-acid-releasing enzyme	7197270	5213670	6705990	6239330	6200050	6762330	5691530	6481920	3282350	5943400	4898630	5857310	6505990	5780430	6094280
Apex1	Non-matrisome	Non-matrisome	GO:CC not extracellular matrix	1190	P28352	10	9	P28352;D3Z124;D3Z6R9	APEX1_MOUSE	DNA-(apurinic or apyrimidinic site) endonuclease	4778460	1607400	4383110	5541420	5701870	5757510	5132200	5289740		4102670	1924540	5140650	5515180	4987960	5525600
Api5	Non-matrisome	Non-matrisome	GO:CC not extracellular matrix	662	O35841	24	18	O35841	API5_MOUSE	Apoptosis inhibitor 5	3039090	2970570	2772130	3076060	2764740	2560390	2817090	2497970	1894160	2042060	3075340	2756410	3608830	3387840	2233510
Apip	Non-matrisome	Non-matrisome	GO:CC not extracellular matrix	5610	Q9WVQ5	4	3	Q9WVQ5	MTNB_MOUSE	Methylthioribulose-1-phosphate dehydratase	720172		722267	807738		673085	856431						658128		656280
Apmap	Non-matrisome	Non-matrisome	GO:CC not extracellular matrix	4968	Q9D7N9	27	18	Q9D7N9	APMAP_MOUSE	Adipocyte plasma membrane-associated protein	5690080	4656590	6657180	7241500	8183340	7668790	7709310	6427180	2612500	6236850	3506910	6911390	8268820	8317370	7743870
Apobec2	Non-matrisome	Non-matrisome	GO:CC not extracellular matrix	5581	Q9WV35	2	2	Q9WV35	ABEC2_MOUSE	C->U-editing enzyme APOBEC-2	268783	899675	344336	201961		214525		1407490					623443		214710
Apod	Non-matrisome	Non-matrisome	GO:CC extracellular matrix (GO:0005576, GO:0005578 & GO:0031012) & GO:CC not extracellular matrix	1439	P51910	4	4	P51910	APOD_MOUSE	Apolipoprotein D	667080	9644860		653870	932403	706986	491039	805265	6740070	1561050	8857270	790135	999802	233151	719019
Apoe	Non-matrisome	Non-matrisome	GO:CC extracellular matrix (GO:0005576, GO:0005578 & GO:0031012) & GO:CC not extracellular matrix	932	P08226	21	15	P08226;A0A1B0GX15;G3UWN5	APOE_MOUSE	Apolipoprotein E	2622080	39585700	2245020	1175690	1458400	1426810	1001660	2669250	22978500	3887450	28671200	1480070	1720610	1992160	1080530
Apoh	Non-matrisome	Non-matrisome	GO:CC extracellular matrix (GO:0005576, GO:0005578 & GO:0031012) & GO:CC not extracellular matrix	1896	Q01339	5	5	Q01339;I7HJR3	APOH_MOUSE	Beta-2-glycoprotein 1	233840	5380310		241474	622887	477461	837065	271991	2469930	664115	4274200		867999	426802	263512
Apoo	Non-matrisome	Non-matrisome	GO:CC extracellular matrix (GO:0005576, GO:0005578 & GO:0031012) & GO:CC not extracellular matrix	5116	Q9DCZ4;Q9DCZ4-2;Q9DCZ4-3	2	2	Q9DCZ4;Q9DCZ4-2;Q9DCZ4-3	MIC26_MOUSE	MICOS complex subunit Mic26	468647		620721	756742	562245	510229	679587	340574			469450	494012	1025140	561203
Apool	Non-matrisome	Non-matrisome	GO:CC not extracellular matrix	2952	Q78IK4	15	10	Q78IK4;B1AV14	MIC27_MOUSE	MICOS complex subunit Mic27	2508590	980547	2414740	2413510	2384350	2610450	2372200	2246900	466033	2369870	1642030	1943190	2380390	2336440	2642300
App	Non-matrisome	Non-matrisome	GO:CC extracellular matrix (GO:0005576, GO:0005578 & GO:0031012) & GO:CC not extracellular matrix	997	P12023	46	26	P12023;A0A2I3BPT1;A0A2I3BQZ9;Q3TWF3;A0A2I3BR03;P12023-2	A4_MOUSE	Amyloid-beta precursor protein	7963310	8264980	9361130	8763250	7888640	9533120	9341700	10026800	7225140	9182300	6472350	7246450	8589330	7798420	8844930
Appl1	Non-matrisome	Non-matrisome	GO:CC not extracellular matrix	3880	Q8K3H0	26	19	Q8K3H0	DP13A_MOUSE	DCC-interacting protein 13-alpha	3615470	2805380	3477560	3152230	3310330	3254420	3101060	3682330	2083910	3799020	2322050	3106240	3424010	3121870	3205780
Appl2	Non-matrisome	Non-matrisome	GO:CC not extracellular matrix	3879	Q8K3G9	28	21	Q8K3G9	DP13B_MOUSE	DCC-interacting protein 13-beta	2484580	2088530	2397660	2153330	1966420	2230270	2499770	2415360	3463790	2588350	2239070	2770720	2443010	2696150	2841170
Aprt	Non-matrisome	Non-matrisome	GO:CC extracellular matrix (GO:0005576, GO:0005578 & GO:0031012) & GO:CC not extracellular matrix	926	P08030	12	8	P08030;A0A1D5RLR6	APT_MOUSE	Adenine phosphoribosyltransferase	7266920	3741610	7195660	7453020	8722950	8012690	8756500	5496950	2403110	6830640	4221330	8153700	9354990	8785060	8705530
Aptx	Non-matrisome	Non-matrisome	GO:CC not extracellular matrix	3001	Q7TQC5;Q7TQC5-3	4	3	Q7TQC5;Q7TQC5-2;Q7TQC5-3;Q7TQC5-4	APTX_MOUSE	Aprataxin	636794		757259	856309	841747	751809	1443680					762010	1135530	762998
Aqr	Non-matrisome	Non-matrisome	GO:CC not extracellular matrix	3694	Q8CFQ3	8	8	Q8CFQ3;A2AQA7	AQR_MOUSE	RNA helicase aquarius	553025		451987	610295	964835	528241	526015						488716	781139	513502
Araf	Non-matrisome	Non-matrisome	GO:CC not extracellular matrix	899	P04627	18	13	P04627;E9Q0P8	ARAF_MOUSE	Serine/threonine-protein kinase A-Raf	3224620	2670470	3275280	3744540	4151370	4152180	3853600	3643300	1279750	3604210	1731800	4016000	4533590	4195190	4170200
Arap1	Non-matrisome	Non-matrisome	GO:CC not extracellular matrix	2256	Q4LDD4;Q4LDD4-2	19	18	Q4LDD4;Q4LDD4-2;Q4LDD4-3	ARAP1_MOUSE	Arf-GAP with Rho-GAP domain, ANK repeat and PH domain-containing protein 1	1851080	1091550	1421860	2086550	1982890	1781540	2060130	1650070		1908890		1786460	1687360	2101960	1828550
Arcn1	Non-matrisome	Non-matrisome	GO:CC not extracellular matrix	2374	Q5XJY5	42	27	Q5XJY5	COPD_MOUSE	Coatomer subunit delta	10639500	10591300	10962300	12184500	10783900	11036200	11982100	11643100	4959320	11096200	11018700	11506700	11716900	10715600	11132200
Arf2	Non-matrisome	Non-matrisome	GO:CC not extracellular matrix	3399	Q8BSL7	12	8	P84078;P61205;Q8BSL7	ARF2_MOUSE	ADP-ribosylation factor 2	25644600	11088900	23347100	29460500	27438500	25117800	34554100	17707800	6481870	10265400	20078200	25769900	38634200	34536400	33824900
Arf4	Non-matrisome	Non-matrisome	GO:CC extracellular matrix (GO:0005576, GO:0005578 & GO:0031012) & GO:CC not extracellular matrix	1607	P61750	7	4	P61750;E9Q798;F6UFB9	ARF4_MOUSE	ADP-ribosylation factor 4	7620630	4321330	7858400	10257500	10498800	10880200	10397200	4236280	2010290	3129170	11623100	6643970	9958860	13482800	11755600
Arf5	Non-matrisome	Non-matrisome	GO:CC not extracellular matrix	1802	P84084	7	4	P84084	ARF5_MOUSE	ADP-ribosylation factor 5	12999400	4328360	14597900	15389800	19216700	17138900	22516600	8402840		5555020	10926200	16424700	28367800	24712400	23268600
Arf6	Non-matrisome	Non-matrisome	GO:CC extracellular matrix (GO:0005576, GO:0005578 & GO:0031012) & GO:CC not extracellular matrix	1639	P62331	4	3	P62331	ARF6_MOUSE	ADP-ribosylation factor 6	1505780		1218520	1451520	1447760	945018	931555	672080				1336460	1611960	2049700	1616140
Arfgap1	Non-matrisome	Non-matrisome	GO:CC not extracellular matrix	5128	Q9EPJ9	10	8	Q9EPJ9;Q3TGS9;V9GXM1	ARFG1_MOUSE	ADP-ribosylation factor GTPase-activating protein 1	1734920	1502190	1804720	1709540	1850310	1622140	1826640	1764140		1920660	2022080	1461470	2130840	1730990	2072710
Arfgap2	Non-matrisome	Non-matrisome	GO:CC not extracellular matrix	4485	Q99K28;Q99K28-2	15	12	Q99K28;Q99K28-2	ARFG2_MOUSE	ADP-ribosylation factor GTPase-activating protein 2	1145530	1371160	1490890	1430240	1422400	1298430	1461580	1394870		1274900	1220400	1404330	1541580	1418280	1354690
Arfgap3	Non-matrisome	Non-matrisome	GO:CC not extracellular matrix	4989	Q9D8S3	25	19	Q9D8S3;A0A0R4J0T8	ARFG3_MOUSE	ADP-ribosylation factor GTPase-activating protein 3	4694830	4359210	4231740	3907730	3449510	4140080	3757670	3422930	2493800	3214670	3980500	3307030	4003870	2864870	3327450
Arfgef1	Non-matrisome	Non-matrisome	GO:CC not extracellular matrix	500	G3X9K3	4	3	G3X9K3;D3YYK9	BIG1_MOUSE	Brefeldin A-inhibited guanine nucleotide-exchange protein 1		1879670	1859170	2761650	1694840	1948010	3288460			1482430				2016100
Arfgef2	Non-matrisome	Non-matrisome	GO:CC not extracellular matrix	143	A2A5R2	28	24	A2A5R2	BIG2_MOUSE	Brefeldin A-inhibited guanine nucleotide-exchange protein 2	913577		609850	1248750	1821140	1759720	1244460	663288		386311		1159710	351340	1120700	864604
Arfip1	Non-matrisome	Non-matrisome	GO:CC not extracellular matrix	515	G5E8V9-2	5	5	G5E8V9;E9QAY5;G5E8V9-2;G5E8V9-3	ARFP1_MOUSE	Isoform 2 of Arfaptin-1	633101		731267	643989	1083940	770148	1269140	514778		802455		865370	984017	1252940	1225610
Arg1	Non-matrisome	Non-matrisome	GO:CC not extracellular matrix	2470	Q61176	15	11	Q61176	ARGI1_MOUSE	Arginase-1	3280710	2994350	3072900	2764330	3643850	3171260	3638740	2931090	7741470	3769990		3356130	3066840	3709270	3354640
Arglu1	Non-matrisome	Non-matrisome	GO:CC extracellular matrix (GO:0005576, GO:0005578 & GO:0031012) & GO:CC not extracellular matrix	2162	Q3UL36	5	5	Q3UL36;A0A140LIS5;Q3UL36-2	ARGL1_MOUSE	Arginine and glutamate-rich protein 1	1174150		1021400	1671080	2393270	1186200		2208570	1944670	2575440	2527720	1835790	2094660	1602020	2241770
Arhgap1	Non-matrisome	Non-matrisome	GO:CC not extracellular matrix	2307	Q5FWK3	31	20	Q5FWK3;A2AH25	RHG01_MOUSE	Rho GTPase-activating protein 1	20825800	8023160	16469200	17445200	15235300	19323400	15946600	15423700	3098130	16427700	5836650	16709300	15546300	16077400	13583400
Arhgap10	Non-matrisome	Non-matrisome	GO:CC not extracellular matrix	2900	Q6Y5D8;Q6Y5D8-2;Q6Y5D8-3	3	3	Q6Y5D8;Q6Y5D8-2;Q6Y5D8-3	RHG10_MOUSE	Rho GTPase-activating protein 10	995757		408660	395952	275692	382132	346328	481402		482111		337458		306150	265574
Arhgap17	Non-matrisome	Non-matrisome	GO:CC not extracellular matrix	2151	Q3UIA2;Q3UIA2-2;Q3UIA2-3;Q3UIA2-4	4	4	Q3UIA2;Q3UIA2-2;Q3UIA2-3;Q3UIA2-4;A0A0U1RNM6;E9QAJ9	RHG17_MOUSE	Rho GTPase-activating protein 17	1347290	524167	933416	945620	858550	788732	770823			743362		848360	997024	967414	760471
Arhgap21	Non-matrisome	Non-matrisome	GO:CC not extracellular matrix	2719	Q6DFV3	17	17	Q6DFV3;B7ZCJ1;A0A0A0MQE8;B7ZCJ0;G3UWM5	RHG21_MOUSE	Rho GTPase-activating protein 21	902574	1288560	1067200	849842	647953	879312	828899	863636	1184410	910559	1407710	835646	785286	689775	665046
Arhgap22	Non-matrisome	Non-matrisome	GO:CC not extracellular matrix	3317	Q8BL80	16	16	Q8BL80;Q8BL80-2;Q8BL80-3;D3Z1Y5	RHG22_MOUSE	Rho GTPase-activating protein 22	1414160	1473990	1358330	972045	799608	1038230	1033140	1004120		1410650		649150	988949	849256	1192340
Arhgap23	Non-matrisome	Non-matrisome	GO:CC not extracellular matrix	2696	Q69ZH9	27	25	Q69ZH9;B1AQY2;D6RDB5;F8VQ11	RHG23_MOUSE	Rho GTPase-activating protein 23	786183	767724	782765	650501	769773	814515	732521	1001170	536432	974364	775983	866507	832939	857543	866102
Arhgap27	Non-matrisome	Non-matrisome	GO:CC not extracellular matrix	158	A2AB59	4	4	A2AB59;A2AB59-2	RHG27_MOUSE	Rho GTPase-activating protein 27	154229		128450	285770	286091	321835	396053			128827		212759	302996	220369	252542
Arhgap29	Non-matrisome	Non-matrisome	GO:CC not extracellular matrix	3718	Q8CGF1	7	7	Q8CGF1;A0A0G2JEY0;Q8CGF1-2	RHG29_MOUSE	Rho GTPase-activating protein 29	499936		498384	460811	556888	398938	349136			633112
Arhgap32	Non-matrisome	Non-matrisome	GO:CC not extracellular matrix	3167	Q811P8	8	8	Q811P8;Q811P8-2	RHG32_MOUSE	Rho GTPase-activating protein 32	504286	472278	654397	460044	362270	429222	413542			298334		558024	618572	484254	330555
Arhgap35	Non-matrisome	Non-matrisome	GO:CC not extracellular matrix	4297	Q91YM2	19	17	Q91YM2	RHG35_MOUSE	Rho GTPase-activating protein 35	788641		693084	604641	667461	616483	701126	909692		744887	1017970	803488	708937	709154	699519
Arhgap5	Non-matrisome	Non-matrisome	GO:CC not extracellular matrix	1831	P97393	24	22	P97393	RHG05_MOUSE	Rho GTPase-activating protein 5	938167	868879	976418	950160	914512	1051610	803316	924500		938220		866458	925920	977168	888963
Arhgdia	Non-matrisome	Non-matrisome	GO:CC not extracellular matrix	4610	Q99PT1	27	13	Q99PT1	GDIR1_MOUSE	Rho GDP-dissociation inhibitor 1	509855000	391181000	518293000	498810000	567179000	624278000	582243000	550436000	179089000	508433000	361059000	542020000	629402000	519682000	580468000
Arhgdib	Non-matrisome	Non-matrisome	GO:CC not extracellular matrix	2524	Q61599	22	14	Q61599;A0A0N4SVH4	GDIR2_MOUSE	Rho GDP-dissociation inhibitor 2	87270600	27761900	79353400	70749300	74450200	85860900	97793900	46524100	9989590	53037500	22997600	66291800	91929500	72180500	64962900
Arhgef1	Non-matrisome	Non-matrisome	GO:CC not extracellular matrix	2478	Q61210	27	21	Q61210;E9PUF7;Q61210-2;Q61210-3;Q61210-4;Q61210-5;A0A0U1RPN7;F6ZN61	ARHG1_MOUSE	Rho guanine nucleotide exchange factor 1	3730050	3983020	3153170	3137120	3742100	3159690	3510450	4145200	2436080	4152920	3748680	3416010	3354260	3489230	3805030
Arhgef1	Non-matrisome	Non-matrisome	GO:CC not extracellular matrix	2479	Q61210-5	3	3	Q61210-2;Q61210-5	ARHG1_MOUSE	Isoform 5 of Rho guanine nucleotide exchange factor 1	165604	231086	306469	288040	369049	325541	364487	418816		403838		346942	288479	408045	427387
Arhgef10	Non-matrisome	Non-matrisome	GO:CC not extracellular matrix	3533	Q8C033	6	6	Q8C033;F7BCP8;F7BQE4;Q8C033-2	ARHGA_MOUSE	Rho guanine nucleotide exchange factor 10	1647240	1041810	1303700	1250900	893028	1110900	1145090	1476780		1146910		1038830	877574	955414	888957
Arhgef10l	Non-matrisome	Non-matrisome	GO:CC not extracellular matrix	209	A2AWP8;A2AWP8-2;A2AWP8-3;A2AWP8-4	3	3	A2AWP8;A2AWP8-2;A2AWP8-3;A2AWP8-4;A2AWP8-5;A2AWP6	ARGAL_MOUSE	Rho guanine nucleotide exchange factor 10-like protein	394241		433070			358436		479933					297137		257710
Arhgef11	Non-matrisome	Non-matrisome	GO:CC not extracellular matrix	402	E9Q0A3;Q68FM7	8	8	E9Q0A3;Q68FM7	E9Q0A3_MOUSE;Q68FM7_MOUSE	Rho guanine nucleotide exchange factor (GEF) 11 (Fragment)	536529	394028	524012	445450	515509	336569	322208	582106		595194	409347	474598	503436	364631	464622
Arhgef12	Non-matrisome	Non-matrisome	GO:CC not extracellular matrix	4015	Q8R4H2	22	20	Q8R4H2;F8VQN6	ARHGC_MOUSE	Rho guanine nucleotide exchange factor 12	1850180	2347170	1718290	1648030	1658290	1698450	1617740	1804130		2060690	2011070	1785340	1768230	1753250	1787740
Arhgef16	Non-matrisome	Non-matrisome	GO:CC not extracellular matrix	2105	Q3U5C8	23	21	Q3U5C8	ARHGG_MOUSE	Rho guanine nucleotide exchange factor 16	7377770	3512080	6746280	5993180	6042900	6488130	6140180	6973980	2136140	6162780	3299270	6588440	6578650	6276850	6079540
Arhgef17	Non-matrisome	Non-matrisome	GO:CC not extracellular matrix	3057	Q80U35	8	8	Q80U35;A0A140LIQ0;Q80U35-2	ARHGH_MOUSE	Rho guanine nucleotide exchange factor 17	215151		237123	554602		349848	342949	585461		300221		257703		266270	267776
Arhgef18	Non-matrisome	Non-matrisome	GO:CC not extracellular matrix	2804	Q6P9R4;Q6P9R4-1	13	12	Q6P9R4;A0A5F8MPH6;Q6P9R4-1;Q6P9R4-2;A0A5F8MPF6	ARHGI_MOUSE	Rho guanine nucleotide exchange factor 18	1067610		891609	905273	1066660	833972	949512	1942640		1275720		1871650	950729	1142480	975649
Arhgef2	Non-matrisome	Non-matrisome	GO:CC not extracellular matrix	2419	Q60875;Q60875-4;Q60875-5	13	13	Q60875;H3BJX8;H3BJ40;H3BJ45;H3BJU7;H3BKH9;Q60875-4;Q60875-5	ARHG2_MOUSE	Rho guanine nucleotide exchange factor 2	594081	632163	513385	528787	550793	548504	404235	598195		572726	314843	362342	574439	607775	546313
Arhgef28	Non-matrisome	Non-matrisome	GO:CC not extracellular matrix	1836	P97433	23	22	P97433;Q6P9R4;A0A5F8MPH6;P97433-2;Q6P9R4-1;Q6P9R4-2;Q6P9R4-3;A0A286YDI4;A0A571BEH9;A0A5F8MPF6	ARG28_MOUSE	Rho guanine nucleotide exchange factor 28	2919620	2755110	3016550	2578420	2418840	2831330	2645260	3476030	1078520	2461590	1760340	3005860	2956740	2526730	2686390
Arhgef40	Non-matrisome	Non-matrisome	GO:CC not extracellular matrix	2189	Q3UPH7;Q3UPH7-2;Q3UPH7-3;Q3UPH7-6	4	4	Q3UPH7;Q3UPH7-2;Q3UPH7-3;Q3UPH7-6;S4R189;S4R2U9	ARH40_MOUSE	Rho guanine nucleotide exchange factor 40	409991	519816	445446	317571		419846
Arhgef5	Non-matrisome	Non-matrisome	GO:CC not extracellular matrix	435	E9Q7D5	10	10	E9Q7D5;S4R1F1	ARHG5_MOUSE	Rho guanine nucleotide exchange factor 5	175805	219003	213964	179514	252114	206881	282610	264603	1061210	327532		174594	271771	255452	330160
Arhgef6	Non-matrisome	Non-matrisome	GO:CC not extracellular matrix	3897	Q8K4I3	3	3	Q8K4I3;F6WMJ3;A2AFJ8;H3BJ53	ARHG6_MOUSE	Rho guanine nucleotide exchange factor 6	435257			298542	274220	656975	252718			427535			373167	307280	262090
Arhgef7	Non-matrisome	Non-matrisome	GO:CC not extracellular matrix	5196	Q9ES28;Q9ES28-2;Q9ES28-3;Q9ES28-4;Q9ES28-7;Q9ES28-8	20	17	Q9ES28;Q8K4I3;Q9ES28-2;Q9ES28-3;Q9ES28-4;Q9ES28-5;Q9ES28-6;Q9ES28-7;Q9ES28-8;A0A0R4J0X8;F6WMJ3;A0A1B0GRS3;D3Z0V2;H3BJ53	ARHG7_MOUSE	Rho guanine nucleotide exchange factor 7	2698950	3311870	2548370	2024700	2003230	1919820	2036290	2058470		2272800		2161600	2066680	2205590	2256750
Arid1a	Non-matrisome	Non-matrisome	GO:CC not extracellular matrix	212	A2BH40	3	3	A2BH40;A2BH40-2;A2BH40-4;E9QAQ7	ARI1A_MOUSE	AT-rich interactive domain-containing protein 1A	47209.4		40555.7			102470	74220.1
Arid1b	Non-matrisome	Non-matrisome	GO:CC not extracellular matrix	417	E9Q4N7	9	8	E9Q4N7;E9Q6R4;A0A338P6U8;A0A8Q0PK87;E9Q4N6	ARI1B_MOUSE	AT-rich interactive domain-containing protein 1B	593830		623804	632500	544485	799008	602640	594229	9023880	343115		417891	554985	494535	537000
Arid4b	Non-matrisome	Non-matrisome	GO:CC not extracellular matrix	214	A2CG63;A2CG63-2	2	2	A2CG63;A2CG63-2;Z4YL44;Z4YMH1	ARI4B_MOUSE	AT-rich interactive domain-containing protein 4B			45179.2	49138.9	61355.2	77776.9	77922.9			74134.2			85407.7	66043	67241.7
Arih1	Non-matrisome	Non-matrisome	GO:CC not extracellular matrix	5663	Q9Z1K5	6	5	Q9Z1K5;H9KV21	ARI1_MOUSE	E3 ubiquitin-protein ligase ARIH1	3466510	2827850	2120700	2528030	2613210	2578540	2583090	2887240		2845820	1768690	2795670	2866120	2745200	3080690
Arih2	Non-matrisome	Non-matrisome	GO:CC not extracellular matrix	5664	Q9Z1K6	10	9	Q9Z1K6	ARI2_MOUSE	E3 ubiquitin-protein ligase ARIH2	2560580	1348480	2093530	3114840	2315850	2785950	2781670	2120450	1097650	2620060	1571070	2487590	3115010	2327250	2516030
Arl1	Non-matrisome	Non-matrisome	GO:CC extracellular matrix (GO:0005576, GO:0005578 & GO:0031012) & GO:CC not extracellular matrix	1595	P61211	12	8	P61211;F8WIB1	ARL1_MOUSE	ADP-ribosylation factor-like protein 1	16382500	8221890	14345600	13977100	16818500	14240200	17003700	14724900	3384290	12205900	8180410	14024200	13350700	16784900	15707000
Arl15	Non-matrisome	Non-matrisome	GO:CC not extracellular matrix	3217	Q8BGR6	3	3	Q8BGR6;B7ZN40	ARL15_MOUSE	ADP-ribosylation factor-like protein 15	484034		780047	411236	754017	739040						452044	318519	899505	503842
Arl2	Non-matrisome	Non-matrisome	GO:CC extracellular matrix (GO:0005576, GO:0005578 & GO:0031012) & GO:CC not extracellular matrix	4846	Q9D0J4	4	3	Q9D0J4	ARL2_MOUSE	ADP-ribosylation factor-like protein 2	1116750		1453530	1254240	1579790	1193980	1749950	1301020		1019920	703143	1062120	2167120	1748440	1432800
Arl3	Non-matrisome	Non-matrisome	GO:CC not extracellular matrix	5565	Q9WUL7	6	6	Q9WUL7;A0A494BAJ6	ARL3_MOUSE	ADP-ribosylation factor-like protein 3	4367260		5248420	3030200	3697510	2682170	2951800			5433290		4282950	3255970	4732520	6231780
Arl6	Non-matrisome	Non-matrisome	GO:CC extracellular matrix (GO:0005576, GO:0005578 & GO:0031012) & GO:CC not extracellular matrix	830	O88848;O88848-2	5	5	O88848;D3Z067;O88848-2	ARL6_MOUSE	ADP-ribosylation factor-like protein 6	761878		860996	727224	529084	819570	745052	466485		584606			602813		628400
Arl6ip5	Non-matrisome	Non-matrisome	GO:CC not extracellular matrix	4034	Q8R5J9	8	4	Q8R5J9	PRAF3_MOUSE	PRA1 family protein 3	5327030	3654770	5098520	7723760	9609190	9707410	7095380	4149040	694734	2674900	3320720	7087500	5517270	8197300	5816360
Arl6ip6	Non-matrisome	Non-matrisome	GO:CC not extracellular matrix	3229	Q8BH07	5	4	Q8BH07	AR6P6_MOUSE	ADP-ribosylation factor-like protein 6-interacting protein 6	460652		960323	804242	775834	1016120	1224360					718286	845867	397445	325154
Arl8a	Non-matrisome	Non-matrisome	GO:CC not extracellular matrix	4135	Q8VEH3	11	6	Q9CQW2;Q8VEH3;A0A0N4SVB8;F6QKK2	ARL8A_MOUSE	ADP-ribosylation factor-like protein 8A	13173200	5501920	15153600	11102100	11910000	13763900	11935100	12954300	2294400	13883400	4497240	12922500	12975400	12726100	12755800
Arl8b	Non-matrisome	Non-matrisome	GO:CC not extracellular matrix	4684	Q9CQW2	5	3	Q9CQW2;A0A0N4SVB8	ARL8B_MOUSE	ADP-ribosylation factor-like protein 8B	14439800	6876550	13005500	11600500	13782200	12651900	10189600	12115800	4352720	13083000	9645900	11302800	14885500	12272400	12438700
Armc10	Non-matrisome	Non-matrisome	GO:CC not extracellular matrix	4851	Q9D0L7;Q9D0L7-2	5	5	Q9D0L7;D3Z5T2;Q9D0L7-2	ARM10_MOUSE	Armadillo repeat-containing protein 10	1122460		905056	999455	1080510	1025670	1053150	1019810		898334		883608	1164510	1072600	1085600
Armc2	Non-matrisome	Non-matrisome	GO:CC not extracellular matrix	2201	Q3URY6	2	2	Q3URY6	ARMC2_MOUSE	Armadillo repeat-containing protein 2	3675670		3795100	2935840	2246640	3007110	3542680			7623450		2408320	3476820	8464530
Armc6	Non-matrisome	Non-matrisome	GO:CC not extracellular matrix	3357	Q8BNU0	2	2	Q8BNU0;D3Z3J0;Q8BNU0-2	ARMC6_MOUSE	Armadillo repeat-containing protein 6	175996		260399	291892		205764	314271						335344
Armc8	Non-matrisome	Non-matrisome	GO:CC not extracellular matrix	5062	Q9DBR3	15	12	Q9DBR3;G3X920;Q9DBR3-2;Q9DBR3-3	ARMC8_MOUSE	Armadillo repeat-containing protein 8	1064340	445099	981713	1397600	1177590	1509860	1302010	1219970		914576		1299450	590501	1063780	1080610
Armcx2	Non-matrisome	Non-matrisome	GO:CC not extracellular matrix	2712	Q6A058	6	6	Q6A058	ARMX2_MOUSE	Armadillo repeat-containing X-linked protein 2	317204	404207	321900	230686	472381	367136	352497	446682		425945		426258	370212	488133	487970
Armcx3	Non-matrisome	Non-matrisome	GO:CC not extracellular matrix	3266	Q8BHS6	3	3	Q8BHS6	ARMX3_MOUSE	Armadillo repeat-containing X-linked protein 3	419698		352883	170610	256453	342070	183579			230361		304829	168177	348317	309983
Armcx4	Non-matrisome	Non-matrisome	GO:CC not extracellular matrix	382	E9PWM3	6	6	E9PWM3	E9PWM3_MOUSE	Armadillo repeat containing, X-linked 4	106922		60722.8	33401.6		66024.8						134316	206461
Armt1	Non-matrisome	Non-matrisome	GO:CC not extracellular matrix	229	A6H630	6	6	A6H630	ARMT1_MOUSE	Damage-control phosphatase ARMT1	962772		1259680	1489610	1334630	1495820	1410420	893971		1040960		1193220	1310080	1174840	1248530
Arnt	Non-matrisome	Non-matrisome	GO:CC not extracellular matrix	1464	P53762;P53762-2	3	3	P53762;E9QLT6;Q3ULM2;P53762-2	ARNT_MOUSE	Aryl hydrocarbon receptor nuclear translocator	217862		154048	186177		202337	199672			84588.7					122796
Arpc1a	Non-matrisome	Non-matrisome	GO:CC not extracellular matrix	5486	Q9R0Q6	13	9	Q9R0Q6;A0A0G2JF52;D3YVI5	ARC1A_MOUSE	Actin-related protein 2/3 complex subunit 1A	10595000	8122950	8904550	10231200	9477730	8592010	8086260	9413900	4028330	9801010	7483960	9493510	8537980	8636990	8481890
Arpc1b	Non-matrisome	Non-matrisome	GO:CC not extracellular matrix	5580	Q9WV32	24	15	Q9WV32;Q91Z25;F6VVE6	ARC1B_MOUSE	Actin-related protein 2/3 complex subunit 1B	18179000	17367400	24653200	25310400	21926200	23836800	21055200	22566500	10087200	27052800	20544400	22849400	21241600	23366000	24948000
Arpc2	Non-matrisome	Non-matrisome	GO:CC extracellular matrix (GO:0005576, GO:0005578 & GO:0031012) & GO:CC not extracellular matrix	4727	Q9CVB6	40	21	Q9CVB6;D3YXG6	ARPC2_MOUSE	Actin-related protein 2/3 complex subunit 2	32775600	23809200	29576000	25294000	28344700	26894200	27989600	33323300	10758400	32447000	20570400	28795900	27496500	30650700	31742600
Arpc3	Non-matrisome	Non-matrisome	GO:CC not extracellular matrix	5347	Q9JM76	14	8	Q9JM76;D3Z2F7;D3Z2F8;H7BWZ3;A0A0G2JFK7	ARPC3_MOUSE	Actin-related protein 2/3 complex subunit 3	4070660	2175150	6327610	7313650	5083900	5281430	5630230	3623220		2873510	2089470	4677190	6611720	6716260	6330940
Arpc4	Non-matrisome	Non-matrisome	GO:CC extracellular matrix (GO:0005576, GO:0005578 & GO:0031012) & GO:CC not extracellular matrix	1568	P59999	9	7	P59999	ARPC4_MOUSE	Actin-related protein 2/3 complex subunit 4	46608500	13916100	41682400	36110200	40360500	39539300	42921200	32930000	6744170	36523400	16681900	31258700	42587100	36592700	34707800
Arpc5	Non-matrisome	Non-matrisome	GO:CC extracellular matrix (GO:0005576, GO:0005578 & GO:0031012) & GO:CC not extracellular matrix	4624	Q9CPW4	2	2	Q9CPW4;Q3UA72	ARPC5_MOUSE	Actin-related protein 2/3 complex subunit 5	1105420	1736960	1483590	802631		1374450	1892290	1396040	966317	1527210		1205540	1833640	1812250	1950620
Arpc5l	Non-matrisome	Non-matrisome	GO:CC not extracellular matrix	4983	Q9D898	2	2	Q9D898	ARP5L_MOUSE	Actin-related protein 2/3 complex subunit 5-like protein	478238		514565		311555	362722	392774			268986					330471
Arpin	Non-matrisome	Non-matrisome	GO:CC not extracellular matrix	4834	Q9D0A3	10	8	Q9D0A3	ARPIN_MOUSE	Arpin	4087590	3958990	4053760	3390140	4783630	4544200	4556260	3641640	3879840	4337870	3941840	3936520	4454330	4459580	4698310
Arrb1	Non-matrisome	Non-matrisome	GO:CC not extracellular matrix	3464	Q8BWG8	12	11	Q8BWG8;J3QNU6;E0CY53;E0CYB1;Q8BWG8-2	ARRB1_MOUSE	Beta-arrestin-1	1764460	2625480	1747370	1498400	1755440	1765890	1773680	1442770	2426460	1560430		1337590	2073880	1451970	1478350
Arsb	Non-matrisome	Non-matrisome	GO:CC not extracellular matrix	1411	P50429	4	3	P50429;A0A0R4J138	ARSB_MOUSE	Arylsulfatase B	822712		703789	659146		821011	951534			661409		532192	812310
Arvcf	Non-matrisome	Non-matrisome	GO:CC not extracellular matrix	1873	P98203;P98203-2;P98203-4;P98203-5	27	21	P98203;P98203-2;P98203-4;P98203-5	ARVC_MOUSE	Splicing regulator ARVCF	2114170	1301450	2384990	1991600	2144680	1910260	2281600	2078690	927902	2418480	3758990	1803230	2185810	2135630	1996600
As3mt	Non-matrisome	Non-matrisome	GO:CC not extracellular matrix	4258	Q91WU5	16	13	Q91WU5;A0A494B985	AS3MT_MOUSE	Arsenite methyltransferase	2581490	2362560	2889350	1761560	1775710	1650670	1973150	2748300	1764960	2707810	2814140	2311980	2290290	2116110	2055020
Asah1	Non-matrisome	Non-matrisome	GO:CC extracellular matrix (GO:0005576, GO:0005578 & GO:0031012) & GO:CC not extracellular matrix	5582	Q9WV54	13	10	Q9WV54	ASAH1_MOUSE	Acid ceramidase	3289270	3449540	3539220	2542300	3245630	3265920	3778160	3588350		3673360	4988950	2962330	2891340	3424760	2343630
Asap1	Non-matrisome	Non-matrisome	GO:CC not extracellular matrix	5378	Q9QWY8	16	14	Q9QWY8;E9QMI7;E9QMJ1;E9QN63;H3BJY2;H3BKD4;H3BKE6;H3BL41;Q9QWY8-2;Q9QWY8-3;Q9QWY8-4;H3BK40	ASAP1_MOUSE	Arf-GAP with SH3 domain, ANK repeat and PH domain-containing protein 1	759634	569672	666804	503944	958144	755136	680453	629935		855449		679676	681187	1011750	1002840
Asap2	Non-matrisome	Non-matrisome	GO:CC not extracellular matrix	2964	Q7SIG6	23	20	Q7SIG6;D3YX85;E9PX52;Q7SIG6-2	ASAP2_MOUSE	Arf-GAP with SH3 domain, ANK repeat and PH domain-containing protein 2	2202200	1824930	2013660	1558470	1763620	1783910	1981180	2063850	1007920	1905650	1757390	1792650	1854760	1897380	1869790
Ascc1	Non-matrisome	Non-matrisome	GO:CC not extracellular matrix	5000	Q9D8Z1	6	6	Q9D8Z1	ASCC1_MOUSE	Activating signal cointegrator 1 complex subunit 1	519508		643646	385970	375374	397125	534732						446150
Ascc2	Non-matrisome	Non-matrisome	GO:CC not extracellular matrix	4255	Q91WR3;Q91WR3-2;Q91WR3-3	3	3	Q91WR3;Q91WR3-2;Q91WR3-3	ASCC2_MOUSE	Activating signal cointegrator 1 complex subunit 2	273418			394718		269178	636092						338648
Ascc3	Non-matrisome	Non-matrisome	GO:CC not extracellular matrix	398	E9PZJ8	3	3	E9PZJ8;E9PZJ8-2	ASCC3_MOUSE	Activating signal cointegrator 1 complex subunit 3	312934		222524	299322	453418	309268	311667						312017
Ash2l	Non-matrisome	Non-matrisome	GO:CC not extracellular matrix	4259	Q91X20	4	4	Q91X20;D3YYA0;E9PU93	ASH2L_MOUSE	Set1/Ash2 histone methyltransferase complex subunit ASH2	606943		338568			536777	338238			293843			206435	321950	249310
Asl	Non-matrisome	Non-matrisome	GO:CC not extracellular matrix	4291	Q91YI0	37	20	Q91YI0;E0CY49	ARLY_MOUSE	Argininosuccinate lyase	6579000	6080360	6224030	7453950	6543070	6747200	6971730	7060090	3157150	6072920	4014680	7671600	7235470	6201460	6443340
Asns	Non-matrisome	Non-matrisome	GO:CC not extracellular matrix	2440	Q61024	10	9	Q61024;D3Z0C2	ASNS_MOUSE	Asparagine synthetase [glutamine-hydrolyzing]	889034			1175190	1005800	1220410	1048190	964067		751069		947813	1414390	1196010	1272670
Asph	Non-matrisome	Non-matrisome	GO:CC extracellular matrix (GO:0005576, GO:0005578 & GO:0031012) & GO:CC not extracellular matrix	3401	Q8BSY0	17	15	Q8BSY0;A2AL85;Q8CBM2	ASPH_MOUSE	Aspartyl/asparaginyl beta-hydroxylase	3532170	2647190	3433420	3243560	3264370	2821620	2926050	3770460	1349540	2769950	2589190	3093750	2932060	2786630	2407550
Aspscr1	Non-matrisome	Non-matrisome	GO:CC not extracellular matrix	4040	Q8VBT9;Q8VBT9-2;Q8VBT9-3	2	2	Q8VBT9;Q8VBT9-2;Q8VBT9-3;A2AC05	ASPC1_MOUSE	Tether containing UBX domain for GLUT4			219258		174852	211240		201713		180146		330967	156784	152496	185462
Asrgl1	Non-matrisome	Non-matrisome	GO:CC not extracellular matrix	3552	Q8C0M9	7	6	Q8C0M9	ASGL1_MOUSE	Isoaspartyl peptidase/L-asparaginase	1465830	1376320	1734090	1877180	1934200	1601410	2003410	1374000		1690030	1176470	1784260	1837100	1974600	2459210
Ass1	Non-matrisome	Non-matrisome	GO:CC not extracellular matrix	1055	P16460	11	10	P16460	ASSY_MOUSE	Argininosuccinate synthase	522492	15631100	816686	343896		604618			5601470		5840020	4096380	233470
Atad1	Non-matrisome	Non-matrisome	GO:CC not extracellular matrix	4932	Q9D5T0	3	3	Q9D5T0;A0A494B9L7;A0A494B9Y0	ATAD1_MOUSE	Outer mitochondrial transmembrane helix translocase	585647		1009410	896176		823693	989103
Atad3	Non-matrisome	Non-matrisome	gene not present in GO IDs	4440	Q925I1;Q925I1-2	5	5	Q925I1;Q925I1-2	ATAD3_MOUSE	ATPase family AAA domain-containing protein 3	500516		383087	643200	560420	478129		250441		504374			417290	513037
Atat1	Non-matrisome	Non-matrisome	GO:CC not extracellular matrix	3868	Q8K341;Q8K341-2	3	3	Q8K341;Q8K341-2	ATAT_MOUSE	Alpha-tubulin N-acetyltransferase 1	842349		776806	428668	236508	430556	307368						419754	189924
Atg13	Non-matrisome	Non-matrisome	GO:CC extracellular matrix (GO:0005576, GO:0005578 & GO:0031012) & GO:CC not extracellular matrix	4292	Q91YI1;Q91YI1-2	2	2	Q91YI1;Q91YI1-2	ATG13_MOUSE	Autophagy-related protein 13	289397		229809	138388	511870	358637				573428			371740	662494	647440
Atg16l1	Non-matrisome	Non-matrisome	GO:CC not extracellular matrix	3546	Q8C0J2	11	11	Q8C0J2;Q8C0J2-2;Q8C0J2-3;Q8C0J2-4;Q8C0J2-5	A16L1_MOUSE	Autophagy-related protein 16-1	1632530		1986950	2076270	1969930	1503720	1882830	1996020	597491	2287800	1444320	1974800	2071020	1946310	1813910
Atg2b	Non-matrisome	Non-matrisome	GO:CC not extracellular matrix	3126	Q80XK6	14	13	Q80XK6;Q80XK6-5	ATG2B_MOUSE	Autophagy-related protein 2 homolog B	730545		588395	751188	977226	906418	775687	751708		484752	7646840	742317	434353	524672	906644
Atg3	Non-matrisome	Non-matrisome	GO:CC extracellular matrix (GO:0005576, GO:0005578 & GO:0031012) & GO:CC not extracellular matrix	4625	Q9CPX6	6	6	Q9CPX6	ATG3_MOUSE	Ubiquitin-like-conjugating enzyme ATG3	1254020	2027800	2725990	1372680	1076540	2214330	1240350	759798		663187		1042880	1052110	916483	1031680
Atg4c	Non-matrisome	Non-matrisome	GO:CC not extracellular matrix	3162	Q811C2	2	2	Q811C2	ATG4C_MOUSE	Cysteine protease ATG4C	163894		208157			120613	259378						282509
Atg7	Non-matrisome	Non-matrisome	GO:CC extracellular matrix (GO:0005576, GO:0005578 & GO:0031012) & GO:CC not extracellular matrix	5002	Q9D906	17	16	Q9D906;A0A0A0MQN4;S4R2T5;S4R1T0;S4R2D5;S4R2P7	ATG7_MOUSE	Ubiquitin-like modifier-activating enzyme ATG7	1540610	1184850	1278260	1432650	1229980	1232500	1391920	1418520		1119380	936081	1422720	1395060	1362790	1336730
Atg9a	Non-matrisome	Non-matrisome	GO:CC not extracellular matrix	2684	Q68FE2	4	4	Q68FE2;A0A087WP33	ATG9A_MOUSE	Autophagy-related protein 9A	240387		258005	319639	411735	513295	198054					545051		381308	220896
Atic	Non-matrisome	Non-matrisome	GO:CC not extracellular matrix	4737	Q9CWJ9	42	31	Q9CWJ9	PUR9_MOUSE	Bifunctional purine biosynthesis protein ATIC	26769500	21745700	32678000	26669400	31193200	30409800	32246200	32802800	9552320	28925800	17000800	31327900	32949200	30479400	33246800
Atl1	Non-matrisome	Non-matrisome	GO:CC not extracellular matrix	3244	Q8BH66	20	16	Q8BH66	ATLA1_MOUSE	Atlastin-1	1422210		1570980	1872070	1882310	1785620	1417350	1420030		658279		2165770	1426130	1685590	1675760
Atl2	Non-matrisome	Non-matrisome	GO:CC not extracellular matrix	2806	Q6PA06	11	7	Q6PA06;E9QND8;Q6PA06-2	ATLA2_MOUSE	Atlastin-2	2669910	2400720	2691290	3654500	3480070	2862800	3242190	3012920		1239860		4146780	3385160	3356940	2817160
Atl3	Non-matrisome	Non-matrisome	GO:CC not extracellular matrix	4290	Q91YH5	34	19	Q91YH5;E9PYT3;Q91YH5-2	ATLA3_MOUSE	Atlastin-3	11436500	7379210	12438300	12496700	13228700	14304500	10442400	10041100	9921660	6468360	6844570	10422100	10965300	12561100	11439800
Atp11a	Non-matrisome	Non-matrisome	GO:CC not extracellular matrix	1872	P98197	4	4	P98197;E9Q3G7	AT11A_MOUSE	Phospholipid-transporting ATPase IH	265425		273804	456879	318878	436439	312672	327682				548031	220203	483516	338017
Atp13a1	Non-matrisome	Non-matrisome	GO:CC not extracellular matrix	5127	Q9EPE9	10	9	Q9EPE9	AT131_MOUSE	Endoplasmic reticulum transmembrane helix translocase	817722		533045	994276	884006	1302170	870285					902036		940981	598318
Atp1a1	Non-matrisome	Non-matrisome	GO:CC not extracellular matrix	4103	Q8VDN2	86	47	Q8VDN2	AT1A1_MOUSE	Sodium/potassium-transporting ATPase subunit alpha-1	16301600	10087000	21895300	33386900	27331100	29866100	24817200	18430000	5906140	7552090	13736400	33852300	17687900	31479600	24441000
Atp1a2	Non-matrisome	Non-matrisome	GO:CC not extracellular matrix	2869	Q6PIE5	2	2	Q6PIE5;D3YYN7	AT1A2_MOUSE	Sodium/potassium-transporting ATPase subunit alpha-2	259889	81963.2	284843	605295	564046	364798	521912	172848		82899.9	162232	592982	371376	322911	278086
Atp1a3	Non-matrisome	Non-matrisome	GO:CC not extracellular matrix	2868	Q6PIC6	2	2	Q6PIC6;Q8VCE0;A0A0G2JGX4	AT1A3_MOUSE	Sodium/potassium-transporting ATPase subunit alpha-3	374423	107121	485303	804880	521145	638813	614089	355010		126604	317736	874383	516792	565330	425680
Atp1b3	Non-matrisome	Non-matrisome	GO:CC not extracellular matrix	1822	P97370	19	11	P97370	AT1B3_MOUSE	Sodium/potassium-transporting ATPase subunit beta-3	18395900	19579000	26807000	30652200	29868000	27798500	26049400	22872700	8291830	20866800	32951700	31163200	22389300	37443000	26673900
Atp2a1	Non-matrisome	Non-matrisome	GO:CC not extracellular matrix	4011	Q8R429	6	6	Q8R429	AT2A1_MOUSE	Sarcoplasmic/endoplasmic reticulum calcium ATPase 1	531048	3330640	381155	772999	626769	511480	169466	849372	4404150	974587	12087600		370901	780026	340186
Atp2a2	Non-matrisome	Non-matrisome	GO:CC not extracellular matrix	716	O55143	55	31	O55143;O55143-2	AT2A2_MOUSE	Sarcoplasmic/endoplasmic reticulum calcium ATPase 2	5316890	5487490	4443000	9125500	9759030	9765270	7456890	3932380	6458720	2376500	11493600	8243250	4005840	8933130	6442080
Atp2b1	Non-matrisome	Non-matrisome	GO:CC not extracellular matrix	505	G5E829	22	17	G5E829;A0A1W2P867	AT2B1_MOUSE	Plasma membrane calcium-transporting ATPase 1	1545610	3027520	2124130	2605240	2433160	2217940	2093430	2554620	1139290	1393750	3163850	3112850	1513460	2867630	2331750
Atp2b4	Non-matrisome	Non-matrisome	GO:CC not extracellular matrix	439	E9Q828;F7AAP4	4	4	F7AAP4;E9Q828	E9Q828_MOUSE;F7AAP4_MOUSE	Calcium-transporting ATPase	1171910		919880	1707190	1627520	2457150	1602990	1006010	3611200	580027		2156160	989415	2454290	1763490
Atp2b4	Non-matrisome	Non-matrisome	GO:CC not extracellular matrix	2874	Q6Q477;Q6Q477-2	65	38	G5E829;Q6Q477;F7AAP4;E9Q828;A0A1W2P7C7;Q6Q477-2	AT2B4_MOUSE	Plasma membrane calcium-transporting ATPase 4	10143000	6951350	15306600	18642700	14886900	16087400	13387000	10948100		5939640	6361300	16411800	9418700	16761500	13522500
Atp2c1	Non-matrisome	Non-matrisome	GO:CC not extracellular matrix	3130	Q80XR2	2	2	Q80XR2;H3BIX7;H3BL44;Q3UZR5;H3BLI6;Q8BMS7	AT2C1_MOUSE	Calcium-transporting ATPase type 2C member 1				250796	148505	215793						163712	124179	150098	260002
Atp4a	Non-matrisome	Non-matrisome	GO:CC not extracellular matrix	2653	Q64436	3	3	Q64436;Q9WV27;Q91WH7	ATP4A_MOUSE	Potassium-transporting ATPase alpha chain 1	2119060	1046750	2399400	3503200	2317840	4033250	2802330	1939500		879424		3010810	1572750	2743150	2347460
Atp5f1a	Non-matrisome	Non-matrisome	GO:CC not extracellular matrix	1918	Q03265	56	34	Q03265;D3Z6F5	ATPA_MOUSE	ATP synthase subunit alpha, mitochondrial	81132100	82001300	87481700	49019300	61245300	60519400	66415400	67716600	41690800	82791000	66680500	53008200	65744900	64558600	55166900
Atp5f1b	Non-matrisome	Non-matrisome	GO:CC not extracellular matrix	1514	P56480	48	26	P56480	ATPB_MOUSE	ATP synthase subunit beta, mitochondrial	76508500	70484000	81561300	61640100	68619800	68395900	72083400	79306000	46816400	83589800	82430200	66660900	72291500	67466500	64166400
Atp5f1c	Non-matrisome	Non-matrisome	GO:CC not extracellular matrix	4206	Q91VR2	18	9	Q91VR2;A2AKU9;Q8C2Q8;A2AKV0;A2AKV1;A2AKV2;A2AKV3	ATPG_MOUSE	ATP synthase subunit gamma, mitochondrial	15187300	17621600	19822600	14176500	15579000	15482300	14157500	17753600	9098420	20091200	16029900	14208100	16210600	16411000	16277800
Atp5f1d	Non-matrisome	Non-matrisome	GO:CC not extracellular matrix	4914	Q9D3D9	2	2	Q9D3D9	ATPD_MOUSE	ATP synthase subunit delta, mitochondrial	1260740	1055620	1231850	1135150	1267850	1249510	1288920	1169100		1353330		549410	1332630	1139350	1348140
Atp5mc2	Non-matrisome	Non-matrisome	GO:CC not extracellular matrix	1510	P56383	2	2	P56383;A0A087WQS5	AT5G2_MOUSE	ATP synthase F(0) complex subunit C2, mitochondrial	3048800	937807	3654020	2307670	2269610	3939250	2451220	2116110		1364720	230539	1127690	2404190	2319720	2543220
Atp5me	Non-matrisome	Non-matrisome	GO:CC not extracellular matrix	1945	Q06185	4	4	Q06185	ATP5I_MOUSE	ATP synthase subunit e, mitochondrial	1075560			763419	682869		799330	1289140				1150810	662225		746470
Atp5mf	Non-matrisome	Non-matrisome	GO:CC not extracellular matrix	1503	P56135	3	2	P56135;F8WHP8	ATPK_MOUSE	ATP synthase subunit f, mitochondrial	3100020	1703250	3340020	4764470	4123650	4534910	3853440	3391630		2306050	2422600	3072320	3213180	3087500	4207570
Atp5mg	Non-matrisome	Non-matrisome	GO:CC not extracellular matrix	4617	Q9CPQ8	3	3	Q9CPQ8	ATP5L_MOUSE	ATP synthase subunit g, mitochondrial	1357190		1284030	1696610	1598010	1118170	1527170			858382	2114180	1817250	1443990	1546710	1523510
Atp5mk	Non-matrisome	Non-matrisome	GO:CC not extracellular matrix	2951	Q78IK2	2	2	Q78IK2	ATPMK_MOUSE	ATP synthase membrane subunit K, mitochondrial	1124630		1565560	1331680	1103410	1010170	1010420	1525250		1016240	2392700	744969	1019050	1277970	884741
Atp5mpl	Non-matrisome	Non-matrisome	gene not present in GO IDs	1508	P56379	4	2	P56379;A0A1Y7VLP0	ATP68_MOUSE	ATP synthase subunit ATP5MPL, mitochondrial	962354		724002	895853	542922	624003	526259						568783		317691
Atp5pb	Non-matrisome	Non-matrisome	GO:CC not extracellular matrix	4673	Q9CQQ7	19	10	Q9CQQ7;A0A0G2JGX3	AT5F1_MOUSE	ATP synthase F(0) complex subunit B1, mitochondrial	13260400	5361740	11517600	12612500	10330000	10371600	10227700	10894900	5058520	9338240	9346650	9764020	9862680	9022920	8588120
Atp6ap1	Non-matrisome	Non-matrisome	GO:CC not extracellular matrix	5511	Q9R1Q9	8	8	Q9R1Q9;B7FAU7;Q3TKX1	VAS1_MOUSE	V-type proton ATPase subunit S1	3701790	3236540	6158890	5227370	3160440	4532370	4292180	4887080	6436130	2740290	6349150	5363330	5959910	3754130	3023920
Atp6ap2	Non-matrisome	Non-matrisome	GO:CC not extracellular matrix	4795	Q9CYN9	2	2	Q9CYN9	RENR_MOUSE	Renin receptor	140259		261861	285571		374766	370281				833178
Atp6v0a1	Non-matrisome	Non-matrisome	GO:CC not extracellular matrix	5661	Q9Z1G4;Q9Z1G4-2;Q9Z1G4-3	34	22	Q9Z1G4;K3W4T3;Q9Z1G4-2;Q9Z1G4-3	VPP1_MOUSE	V-type proton ATPase 116 kDa subunit a 1	5098400	3124650	7107880	7616310	6877000	6789670	6479370	5526160	2472700	3658190	4199140	8764780	4279450	7325940	5605400
Atp6v0a2	Non-matrisome	Non-matrisome	GO:CC not extracellular matrix	1047	P15920	10	10	P15920	VPP2_MOUSE	V-type proton ATPase 116 kDa subunit a 2	731349		878055	1607570	1793830	1621730	1416310	931198				1832470	788793	1944200	1443720
Atp6v0d1	Non-matrisome	Non-matrisome	GO:CC not extracellular matrix	1435	P51863	12	9	P51863	VA0D1_MOUSE	V-type proton ATPase subunit d 1	12723600	5597910	11279800	9670570	11714300	12449500	10349600	10444800	3274100	12479600	8125880	11956400	10954000	12117400	10975600
Atp6v1a	Non-matrisome	Non-matrisome	GO:CC not extracellular matrix	1414	P50516	68	34	P50516;P50516-2	VATA_MOUSE	V-type proton ATPase catalytic subunit A	25960400	17474600	30912600	25904100	28020700	24542000	27736200	29999100	12431100	31862000	18717300	26581700	28294000	28893100	28400100
Atp6v1b2	Non-matrisome	Non-matrisome	GO:CC not extracellular matrix	1656	P62814	44	26	P62814	VATB2_MOUSE	V-type proton ATPase subunit B, brain isoform	26766800	18264600	33669300	27433700	28279000	29130800	30118600	31199200	13385300	34025500	23282100	30213600	30273400	29527600	30243500
Atp6v1c1	Non-matrisome	Non-matrisome	GO:CC not extracellular matrix	5660	Q9Z1G3	37	25	Q9Z1G3	VATC1_MOUSE	V-type proton ATPase subunit C 1	9010990	4904330	8500920	9674250	8688750	8960830	7611820	8198850	3723380	7729780	5532530	8759850	8287990	9124480	8157250
Atp6v1d	Non-matrisome	Non-matrisome	GO:CC not extracellular matrix	1525	P57746	3	3	P57746	VATD_MOUSE	V-type proton ATPase subunit D	449504		309281	430779		349959	476462						282426	376626
Atp6v1h	Non-matrisome	Non-matrisome	GO:CC not extracellular matrix	3444	Q8BVE3	22	15	Q8BVE3;A0A0A6YWP6;A0A0A6YX18	VATH_MOUSE	V-type proton ATPase subunit H	10223800	7300690	11619900	10402000	9885780	9822870	10258600	10955100	3091640	9975220	5046710	9416710	10094800	10161300	10053200
Atp7a	Non-matrisome	Non-matrisome	GO:CC not extracellular matrix	2651	Q64430	2	2	A2AG68;Q64430	ATP7A_MOUSE	Copper-transporting ATPase 1	27287.1		7700.09	832588		13069.7	541835
Atp9a	Non-matrisome	Non-matrisome	GO:CC not extracellular matrix	732	O70228	8	8	O70228;A2AQC3;Q8C288;Q8C4G3	ATP9A_MOUSE	Probable phospholipid-transporting ATPase IIA	652354		1575790	1656580	1774890	999150	966730	884741			552558	1625220	539810	1341670	1288740
Atp9b	Non-matrisome	Non-matrisome	GO:CC not extracellular matrix	1871	P98195;P98195-2	16	14	O70228;P98195;A0A286YCV0;A2AQC3;D3YV00;Q8C288;Q8C4G3;A0A286YDR0;P98195-2	ATP9B_MOUSE	Probable phospholipid-transporting ATPase IIB	1115240		1279280	1507400	1395190	1780930	1246220	986250		619569	895065	1711240	849495	1557460	1281440
Atrn	Non-matrisome	Non-matrisome	GO:CC not extracellular matrix	5546	Q9WU60	5	5	Q9WU60	ATRN_MOUSE	Attractin	505091		441348	576926	338461	511913	365643	702934		380898	115381	385569	343359	453395	431000
Atrx	Non-matrisome	Non-matrisome	GO:CC not extracellular matrix	2531	Q61687	20	16	Q61687	ATRX_MOUSE	Transcriptional regulator ATRX	639407	494592	564537	789612	761656	821487	599110	576482	850635	676276	638333	723310	705393	776248	712476
Atxn1	Non-matrisome	Non-matrisome	GO:CC not extracellular matrix	1476	P54254	2	2	P54254;J3QPR1	ATX1_MOUSE	Ataxin-1	673348		803793	1066820		790529	1134970	1019640					135945		928524
Atxn10	Non-matrisome	Non-matrisome	GO:CC not extracellular matrix	1197	P28658	19	13	P28658	ATX10_MOUSE	Ataxin-10	4159100	5928400	3609210	3732420	4626340	4360480	3798940	3789730	7404470	3874200	2562310	3735480	3270840	3815490	3967140
Atxn2	Non-matrisome	Non-matrisome	GO:CC not extracellular matrix	737	O70305;O70305-2	19	17	O70305;O70305-2;O70305-3;A0A286YDU2;E9QM77;F6U2C2	ATX2_MOUSE	Ataxin-2	983777	1612210	1198760	1015750	1270900	1259220	1359960	1272490	1264450	1627260	1595790	1242820	1299840	1248830	1271490
Atxn2l	Non-matrisome	Non-matrisome	GO:CC not extracellular matrix	3004	Q7TQH0-2;Q7TQH0-3	12	12	Q7TQH0;A0A0U1RPL0;E9Q5Q0;Q3TGG2;Q7TQH0-2;Q7TQH0-3	ATX2L_MOUSE	Isoform 2 of Ataxin-2-like protein	447422	733410	517857	414378	407696	581659	652758	526952		559608	702250	435783	546465	505463	558242
Atxn3	Non-matrisome	Non-matrisome	GO:CC not extracellular matrix	4728	Q9CVD2	3	3	Q9CVD2	ATX3_MOUSE	Ataxin-3	189193			263286	195763		181296	108626					253669	141299	105173
Auh	Non-matrisome	Non-matrisome	GO:CC not extracellular matrix	5342	Q9JLZ3	2	2	Q9JLZ3;Q9JLZ3-2;Q9JLZ3-3;A0A0R4J023;A0A0R4J1L8;E9Q6L3;E9QMT1	AUHM_MOUSE	Methylglutaconyl-CoA hydratase, mitochondrial	513966		693971
Aup1	Non-matrisome	Non-matrisome	GO:CC not extracellular matrix	1748	P70295	9	7	P70295;Q3U3K9;A0A0N4SVA6	AUP1_MOUSE	Lipid droplet-regulating VLDL assembly factor AUP1	637935	522202	530997	496555	591747	453439	450700	417918		292029			536547	616002	464900
Avl9	Non-matrisome	Non-matrisome	GO:CC not extracellular matrix	3061	Q80U56	4	4	Q80U56	AVL9_MOUSE	Late secretory pathway protein AVL9 homolog	281321		174288	300875	385555	141852	392273	259384		301312		265359	392254	349343	319955
B3galt6	Non-matrisome	Non-matrisome	GO:CC not extracellular matrix	4322	Q91Z92	5	5	Q91Z92	B3GT6_MOUSE	Beta-1,3-galactosyltransferase 6	390411		211950	373519	84870	414306	324718			80636.7		346918	129051		175302
B3glct	Non-matrisome	Non-matrisome	GO:CC not extracellular matrix	3267	Q8BHT6	6	4	Q8BHT6	B3GLT_MOUSE	Beta-1,3-glucosyltransferase	571615		422249	350907		309070		849860
B4galt1	Non-matrisome	Non-matrisome	GO:CC extracellular matrix (GO:0005576, GO:0005578 & GO:0031012) & GO:CC not extracellular matrix	1043	P15535	2	2	P15535;B1AXY5;P15535-2	B4GT1_MOUSE	Beta-1,4-galactosyltransferase 1	356943	265591	215142			404117	650699	209837
B4galt7	Non-matrisome	Non-matrisome	GO:CC not extracellular matrix	3924	Q8R087	2	2	Q8R087;D3Z065	B4GT7_MOUSE	Beta-1,4-galactosyltransferase 7	229176		340217	215547		259082	275271	337368				373008			254439
B9d1	Non-matrisome	Non-matrisome	GO:CC extracellular matrix (GO:0005576, GO:0005578 & GO:0031012) & GO:CC not extracellular matrix	5513	Q9R1S0	2	2	Q9R1S0;Q5NCM9	B9D1_MOUSE	B9 domain-containing protein 1	188387			95402.7		479160	174607						142213		81485.6
Babam1	Non-matrisome	Non-matrisome	GO:CC not extracellular matrix	2150	Q3UI43	5	4	Q3UI43;A0A1D5RM60	BABA1_MOUSE	BRISC and BRCA1-A complex member 1	391866		331634	232075	312765	326901	311380	86687		152623		237208	257706	310253	296492
Babam2	Non-matrisome	Non-matrisome	GO:CC not extracellular matrix	3885	Q8K3W0;Q8K3W0-1	5	5	Q8K3W0;D3Z7P0;Q8K3W0-1;Q8K3W0-4;Q8K3W0-5;Q8K3W0-6	BABA2_MOUSE	BRISC and BRCA1-A complex member 2	1706670	1346720	1919900	1910760	1710560	1875910	1673050	1371240		1357900		1518680	984571	1594240	1735730
Bag1	Non-matrisome	Non-matrisome	GO:CC not extracellular matrix	2399	Q60739	7	5	Q60739;F6TCF9;Q60739-2	BAG1_MOUSE	BAG family molecular chaperone regulator 1	287731		250317	268844	250020	235635	368729	321255		254799		122412	341361	292887	344780
Bag5	Non-matrisome	Non-matrisome	GO:CC not extracellular matrix	3748	Q8CI32	9	8	Q8CI32	BAG5_MOUSE	BAG family molecular chaperone regulator 5	1591300		1319010	1127080	1620540	1429890	1418240					1162430	1958380	1925610	1214340
Bag6	Non-matrisome	Non-matrisome	GO:CC extracellular matrix (GO:0005576, GO:0005578 & GO:0031012) & GO:CC not extracellular matrix	5671	Q9Z1R2	43	26	Q9Z1R2;A0A1B0GX81;G3UYQ2;G3UZT6;Q3UF95	BAG6_MOUSE	Large proline-rich protein BAG6	6747670	5058390	6458010	7569900	7709420	8844810	8130130	7349860	2341100	6211300	3654870	7846000	8660290	8392880	8113200
Baiap2l1	Non-matrisome	Non-matrisome	GO:CC not extracellular matrix	5052	Q9DBJ3	4	4	Q9DBJ3	BI2L1_MOUSE	Brain-specific angiogenesis inhibitor 1-associated protein 2-like protein 1	332396		408697	178561	243189	372935				235201			240854	292376	315873
Bak1	Non-matrisome	Non-matrisome	GO:CC not extracellular matrix	549	O08734	3	3	O08734	BAK_MOUSE	Bcl-2 homologous antagonist/killer	656567	295521	215808			572920	631559	276969				962896	347422
Bax	Non-matrisome	Non-matrisome	GO:CC not extracellular matrix	1956	Q07813	8	5	Q07813;A0A1B0GTA4;A0A1B0GT35;A0A1B0GT81	BAX_MOUSE	Apoptosis regulator BAX	1357620	1436200	1793940	1443940	1771590	1424990	1703850	1770830		1464780	1896150	1765100	1875050	1673140	1688560
Baz1b	Non-matrisome	Non-matrisome	GO:CC not extracellular matrix	5686	Q9Z277	17	16	Q9Z277;Q9Z277-2	BAZ1B_MOUSE	Tyrosine-protein kinase BAZ1B	1958760	2254140	1540920	1724540	1863760	1720110	1935160	1686760		1606300	1195450	2166610	2079080	1570550	1384520
Baz2a	Non-matrisome	Non-matrisome	GO:CC not extracellular matrix	4287	Q91YE5;Q91YE5-2;Q91YE5-3	5	4	Q91YE5;A0A1W2P6X9;Q91YE5-2;Q91YE5-3;A0A5F8MPQ7;E9Q374;F8VPM0	BAZ2A_MOUSE	Bromodomain adjacent to zinc finger domain protein 2A	1988450	7037460	3581160	3245030	3874190	3915900	3961120	4977230		5935790		3992840	4549580	5258550	4464370
Bbs1	Non-matrisome	Non-matrisome	GO:CC not extracellular matrix	2242	Q3V3N7	7	7	Q3V3N7;A0A494B8X5;A0A494B9Z5	BBS1_MOUSE	Bardet-Biedl syndrome 1 protein homolog	1208740		1449360	1361480	1218320	1438810	1243020	1349720		1106020		1152020	1381120	1221530	1048020
Bbs2	Non-matrisome	Non-matrisome	GO:CC not extracellular matrix	4733	Q9CWF6	10	10	Q9CWF6	BBS2_MOUSE	Bardet-Biedl syndrome 2 protein homolog	867231		850202	993687	782390	670089	952641	877866		906801		889576	827588	792743	944207
Bbs4	Non-matrisome	Non-matrisome	GO:CC not extracellular matrix	3574	Q8C1Z7	3	3	Q8C1Z7	BBS4_MOUSE	Bardet-Biedl syndrome 4 protein homolog	2937460		1202720	1945620	428600	1785720	1448810	2676710				468844	1501840	463696	791107
Bbs5	Non-matrisome	Non-matrisome	GO:CC not extracellular matrix	4815	Q9CZQ9	5	4	Q9CZQ9;A2AUC6;D6RJ69	BBS5_MOUSE	Bardet-Biedl syndrome 5 protein homolog	781099		577924	997762	911367	1188100				670110		841700	1086900	840885	801679
Bbs7	Non-matrisome	Non-matrisome	GO:CC not extracellular matrix	3848	Q8K2G4-2	9	9	Q8K2G4;Q8K2G4-2;E9Q0R0	BBS7_MOUSE	Isoform 2 of Bardet-Biedl syndrome 7 protein homolog	553731		503284	610139	480707	633491	516728	517098		628560			712566	482058	664061
Bbs9	Non-matrisome	Non-matrisome	GO:CC not extracellular matrix	3164	Q811G0;Q811G0-2	6	5	Q811G0;Q811G0-2;Q811G0-4	PTHB1_MOUSE	Protein PTHB1	501529		535628	468598		810130	666800	399829	339993			648977	622104	486491
Bbx	Non-matrisome	Non-matrisome	GO:CC not extracellular matrix	4042	Q8VBW5;Q8VBW5-3;Q8VBW5-4	5	5	Q8VBW5;Q8VBW5-2;Q8VBW5-3;Q8VBW5-4	BBX_MOUSE	HMG box transcription factor BBX	485648		465605	461330	432864	337077	337920	475916	646418	463893		363918	413612	366145	493691
Bcam	Non-matrisome	Non-matrisome	GO:CC not extracellular matrix	5460	Q9R069	23	17	Q9R069;D3YTK7	BCAM_MOUSE	Basal cell adhesion molecule	13453800	24717300	17933100	10519300	9110570	9105020	9513320	20818200	13328300	17239500	15871500	11819600	9639540	11224800	8583780
Bcap29	Non-matrisome	Non-matrisome	GO:CC not extracellular matrix	2493	Q61334	4	4	Q61334	BAP29_MOUSE	B-cell receptor-associated protein 29	342461		193124	280896	64067.6	338818	105856	136458					181065		154572
Bcap31	Non-matrisome	Non-matrisome	GO:CC not extracellular matrix	2494	Q61335	39	20	Q61335	BAP31_MOUSE	B-cell receptor-associated protein 31	9165280	5264590	10427000	9946230	9407840	10131500	7671760	10756400	2977090	6209740	3814530	8456750	9529550	10724300	7924310
Bcas3	Non-matrisome	Non-matrisome	GO:CC not extracellular matrix	3661	Q8CCN5	16	12	Q8CCN5;B1AR74;Q8CCN5-2;F7C0F2;Q0VF62	BCAS3_MOUSE	BCAS3 microtubule associated cell migration factor	1724990	1609590	1567720	1481730	1475370	1568860	1368100	1620350		1684310	888311	1356500	1467980	1348140	1508500
Bcat2	Non-matrisome	Non-matrisome	GO:CC not extracellular matrix	663	O35855	3	3	O35855;A0A1B0GX27;O88374	BCAT2_MOUSE	Branched-chain-amino-acid aminotransferase, mitochondrial	1451740		1633120	1198720	1828830	1145480				2202050	1949320	1115390	1332580	1528620	1372920
Bckdha	Non-matrisome	Non-matrisome	GO:CC not extracellular matrix	1405	P50136	7	7	P50136;Q3U3J1	ODBA_MOUSE	2-oxoisovalerate dehydrogenase subunit alpha, mitochondrial	517621	809068	520452	667064	691537	679478	397381	1173810		957321		944755	415293	906050	832232
Bcl2l1	Non-matrisome	Non-matrisome	GO:CC not extracellular matrix	2647	Q64373;Q64373-2;Q64373-3;Q64373-4	3	3	Q64373;A2AHX9;Q9QWX2;Q64373-2;Q64373-3;Q64373-4;A2AHX7;A2AHX8	B2CL1_MOUSE	Bcl-2-like protein 1	268838	339050	577144	487454	354469	542303	230092				290827	266676	471919	448775	362736
Bcl2l13	Non-matrisome	Non-matrisome	GO:CC not extracellular matrix	1552	P59017	8	7	P59017;A0A0N4SW24;A0A0N4SW63	B2L13_MOUSE	Bcl-2-like protein 13	1799830	2165480	1470390	1177180	1243750	1258110	1280580	1727450	1167580	1785620	1773030	1387430	1231010	1365870	1249890
Bclaf1	Non-matrisome	Non-matrisome	GO:CC not extracellular matrix	3796	Q8K019;Q8K019-2	34	23	Q8K019;Q8K019-2;Q8K019-3;A0A087WQA0;A0A087WRN1;F8WI22	BCLF1_MOUSE	Bcl-2-associated transcription factor 1	5272270	4652700	4393460	5470650	5033680	5649920	4558100	5094430	4607290	5290530	4667860	5719430	5254940	5159440	5490610
Bcr	Non-matrisome	Non-matrisome	GO:CC not extracellular matrix	2807	Q6PAJ1	12	12	Q6PAJ1	BCR_MOUSE	Breakpoint cluster region protein	654108		663878	629537	415213	532158	548606	510661		539523		443822	490468	1244500	464727
Bdh2	Non-matrisome	Non-matrisome	GO:CC not extracellular matrix	3791	Q8JZV9	11	9	Q8JZV9;G3UWD3	DHRS6_MOUSE	Dehydrogenase/reductase SDR family member 6	4237320	3083220	3858240	2565700	2295130	2146550	2681770	3989280		4080740		2773490	2419080	2733900	2226180
Becn1	Non-matrisome	Non-matrisome	GO:CC not extracellular matrix	809	O88597	4	4	O88597;F7C090;E9PYD6	BECN1_MOUSE	Beclin-1	147667				183311	207021	284622					342822	238709	193803	177892
Bet1l	Non-matrisome	Non-matrisome	GO:CC not extracellular matrix	608	O35153	2	2	O35153;A0A1B0GQV3;A0A1B0GT05	BET1L_MOUSE	BET1-like protein	279298			362189	436520	739030	346619	433521					444669	593228	487160
Birc2	Non-matrisome	Non-matrisome	GO:CC not extracellular matrix	2584	Q62210	9	8	Q62210	BIRC2_MOUSE	Baculoviral IAP repeat-containing protein 2	577796		556164	421715	340073	539694	525514						552198	423599	726338
Birc6	Non-matrisome	Non-matrisome	GO:CC not extracellular matrix	818	O88738;O88738-2;O88738-3	21	21	O88738;O88738-2;O88738-3;A0A3Q4EH00;S4R1L5;S4R2P8	BIRC6_MOUSE	Baculoviral IAP repeat-containing protein 6	547930		382003	632452	503332	723402	605864	284777				566192	821687	320996	352247
Bles03	Non-matrisome	Non-matrisome	gene not present in GO IDs	4084	Q8VD62	2	2	Q8VD62	CK068_MOUSE	UPF0696 protein C11orf68 homolog	1477780	1479850	887916	1280850	1537540	779037	2093510	1571830		1862240		1964870	1787060	1918440	1753370
Blmh	Non-matrisome	Non-matrisome	GO:CC not extracellular matrix	3917	Q8R016	21	14	Q8R016;E9PZH4;E9Q6V3	BLMH_MOUSE	Bleomycin hydrolase	14494000	11927700	14552300	12860100	13422900	13581200	13820100	15391900	11208100	15686000	12757900	13736000	15428700	13489000	15645300
Bltp2	Non-matrisome	Non-matrisome	GO:CC not extracellular matrix	2362	Q5SYL3	4	4	Q5SYL3	BLTP2_MOUSE	Bridge-like lipid transfer protein family member 2	107991		84784.1	129696		96425.3	111446
Bltp3a	Non-matrisome	Non-matrisome	GO:CC not extracellular matrix	260	B2KF50	8	7	B2KF50	B2KF50_MOUSE	UHRF1 (ICBP90) binding protein 1	456683		528078	637445	793652	578482	533081	555121		487057		579905	761862	788200	492723
Bltp3b	Non-matrisome	Non-matrisome	GO:CC not extracellular matrix	215	A2RSJ4	15	15	A2RSJ4;A0A1W2P7J6;Q8C318	BLT3B_MOUSE	Bridge-like lipid transfer protein family member 3B	468056	683575	988410	689152	622338	548866	808156	616629		485570		523911	601262	559633	706906
Blvra	Non-matrisome	Non-matrisome	GO:CC not extracellular matrix	4786	Q9CY64	16	13	Q9CY64	BIEA_MOUSE	Biliverdin reductase A	6904880	3853250	7611550	6785810	8131140	6883160	7336070	6793050	1858030	7413870	3632490	8241230	7970090	9106780	10218800
Blvrb	Non-matrisome	Non-matrisome	GO:CC not extracellular matrix	4421	Q923D2	16	8	Q923D2;E9PZC3;E9PZC4	BLVRB_MOUSE	Flavin reductase (NADPH)	7217240	8897970	9916260	8834020	10111400	9899510	10841500	7252010	7485050	9606390	10283200	8151590	10847700	8949110	10144700
Bmp2k	Non-matrisome	Non-matrisome	GO:CC not extracellular matrix	4323	Q91Z96	4	4	Q91Z96;Q91Z96-2	BMP2K_MOUSE	BMP-2-inducible protein kinase	1476970		1322160	1073300	958087	989424	1070480	1518380		951355		1003800	1279760	1084180	978912
Bnip2	Non-matrisome	Non-matrisome	GO:CC not extracellular matrix	688	O54940	3	3	O54940;G5E8U9;Q91VL0	BNIP2_MOUSE	BCL2/adenovirus E1B 19 kDa protein-interacting protein 2	806223		849440	991154	908615	771142	783171	622582		735958		727855	776018	758955	684997
Bod1l	Non-matrisome	Non-matrisome	GO:CC not extracellular matrix	429	E9Q6J5;E9Q6J5-3	14	14	E9Q6J5;E9Q6J5-2;E9Q6J5-3	BD1L1_MOUSE	Biorientation of chromosomes in cell division protein 1-like 1	747372	753304	707616	624718	615607	704321	608637	774216	1169520	649615		635851	742026	676246	451715
Bop1	Non-matrisome	Non-matrisome	GO:CC not extracellular matrix	1840	P97452	2	2	P97452	BOP1_MOUSE	Ribosome biogenesis protein BOP1	249382		170260			279315	201661
Bpgm	Non-matrisome	Non-matrisome	GO:CC not extracellular matrix	1038	P15327	2	2	P15327;D3YUE8;D3YYH3;D3Z223	PMGE_MOUSE	Bisphosphoglycerate mutase	468758		531711	325507		369515	404606			534949			357463	953213
Bphl	Non-matrisome	Non-matrisome	GO:CC not extracellular matrix	3949	Q8R164	3	3	Q8R164	BPHL_MOUSE	Valacyclovir hydrolase	563442		599241	387974	475063	635720	650646			606373			497084	527783	647284
Bpnt1	Non-matrisome	Non-matrisome	GO:CC not extracellular matrix	5631	Q9Z0S1	18	11	Q9Z0S1;A0A1B0GRV0;D3Z5X0	BPNT1_MOUSE	3'(2'),5'-bisphosphate nucleotidase 1	16266300	8640400	16642900	15906200	18835900	19330200	17150700	14423900	4404670	13940000	7710790	17505400	19064200	16505600	18603200
Bpnt2	Non-matrisome	Non-matrisome	GO:CC not extracellular matrix	3086	Q80V26	17	11	Q80V26	IMPA3_MOUSE	Golgi-resident adenosine 3',5'-bisphosphate 3'-phosphatase	3543790	2621120	3821550	3409400	4674850	3733010	3981270	4209570	1787040	2896340	4878940	4622970	4026030	4388610	4239610
Bptf	Non-matrisome	Non-matrisome	GO:CC not extracellular matrix	145	A2A654;A2A655;E9Q6A7	5	5	A2A653;A2A654;A2A655;E9Q6A7	A2A654_MOUSE;A2A655_MOUSE;E9Q6A7_MOUSE	Bromodomain PHD finger transcription factor	372283	240422	169946	189214		192547	219360			48410.5		110445	205346
Braf	Non-matrisome	Non-matrisome	GO:CC not extracellular matrix	1185	P28028-1	4	4	P28028-1	BRAF_MOUSE	Isoform 1 of Serine/threonine-protein kinase B-raf	693957		589701	653900	1100670	555228	714527	573085		692618			999617	658032	595129
Brap	Non-matrisome	Non-matrisome	GO:CC not extracellular matrix	4582	Q99MP8;Q99MP8-2	7	7	Q99MP8;Q99MP8-2;A0A0G2JF68	BRAP_MOUSE	BRCA1-associated protein	304577		280166	228706	227686	316318	256264	231572		274564		157475	257382	212900	235662
Brat1	Non-matrisome	Non-matrisome	GO:CC not extracellular matrix	3582	Q8C3R1	3	3	Q8C3R1;E9QLK3	BRAT1_MOUSE	BRCA1-associated ATM activator 1	454956		228027	843313	597207	801244	1080780					554248	323109	536491	1082470
Brcc3	Non-matrisome	Non-matrisome	GO:CC not extracellular matrix	1350	P46737	4	4	P46737;A3KGA8;P46737-2;E9Q0P6	BRCC3_MOUSE	Lys-63-specific deubiquitinase BRCC36	792441		1010300	1039670	1206910	1127720	897433			1529240			1150570	1036850	1263630
Brd1	Non-matrisome	Non-matrisome	GO:CC not extracellular matrix	512	G5E8P1;G5E8P1-2	4	4	G5E8P1;G5E8P1-2	BRD1_MOUSE	Bromodomain-containing protein 1	284372		224581	337061		226028	290836	205884					233769
Brd3	Non-matrisome	Non-matrisome	GO:CC not extracellular matrix	3846	Q8K2F0;Q8K2F0-2	6	5	Q9ESU6;Q8K2F0;Q3UH70;A2AKA9;Q8K2F0-2;Q9ESU6-2	BRD3_MOUSE	Bromodomain-containing protein 3	329411		336496	494775	318247	404394	631447			319303			399251	428756	677618
Brd7	Non-matrisome	Non-matrisome	GO:CC not extracellular matrix	813	O88665	2	2	O88665	BRD7_MOUSE	Bromodomain-containing protein 7	30596.9			71464	1010210		39673.5			67184.1			42508.1		114920
Brix1	Non-matrisome	Non-matrisome	GO:CC not extracellular matrix	5094	Q9DCA5	4	4	Q9DCA5	BRX1_MOUSE	Ribosome biogenesis protein BRX1 homolog	564799		486925	631156	831264	659427	560150						333104		818290
Brox	Non-matrisome	Non-matrisome	GO:CC not extracellular matrix	3856	Q8K2Q7	10	8	Q8K2Q7	BROX_MOUSE	BRO1 domain-containing protein BROX	3352190	1771320	3569410	3949430	3998880	3716530	3802920	3127390		3102540	1189020	3587400	3791400	4216110	3876800
Brpf1	Non-matrisome	Non-matrisome	GO:CC not extracellular matrix	266	B2RRD7	2	2	B2RRD7;A0A0N4SUT9;A0A0N4SUS4;A0A0N4SVG7;E9PXP1;Q3U109;Q80XK2	BRPF1_MOUSE	Peregrin	174222		211836		261297					197667			390297	235325	286533
Brpf3	Non-matrisome	Non-matrisome	GO:CC not extracellular matrix	259	B2KF05	2	2	B2KF05;A0A3B2W3T2;A0A3B2WCP8;A0A3B2WCX7;A0A3B2WD38;A0A3B2WD39;B2KF05-2	BRPF3_MOUSE	Bromodomain and PHD finger-containing protein 3				1231630	1384560	1501660	1767780						1420830		1814550
Brsk1	Non-matrisome	Non-matrisome	GO:CC not extracellular matrix	2326	Q5RJI5	2	2	Q5RJI5;D3Z5P0	BRSK1_MOUSE	Serine/threonine-protein kinase BRSK1	222221		306264	248820		219186	294386		253321
Bsg	Non-matrisome	Non-matrisome	GO:CC extracellular matrix (GO:0005576, GO:0005578 & GO:0031012) & GO:CC not extracellular matrix	1082	P18572;P18572-2	16	10	P18572;P18572-2;J3QP71;K3W4Q8	BASI_MOUSE	Basigin	9763570	19322400	9036960	9565520	13267500	12887700	14830100	10692700	29043600	11498500	34506800	13400000	14131100	12038700	13124700
Bub3	Non-matrisome	Non-matrisome	GO:CC extracellular matrix (GO:0005576, GO:0005578 & GO:0031012) & GO:CC not extracellular matrix	5594	Q9WVA3	12	11	Q9WVA3;A0A140LHA2	BUB3_MOUSE	Mitotic checkpoint protein BUB3	5427850	7670390	5981810	6330580	6585020	6704160	6091910	5496290	4021850	6787730	4899400	6474440	6675670	6494900	6587570
Bysl	Non-matrisome	Non-matrisome	GO:CC not extracellular matrix	684	O54825	2	2	O54825	BYST_MOUSE	Bystin	113652			175154		146648	39629.1						208762
Bzw1	Non-matrisome	Non-matrisome	GO:CC not extracellular matrix	4649	Q9CQC6	29	17	Q9CQC6;A0A087WPF9;A0A087WQS2	5MP2_MOUSE	eIF5-mimic protein 2	5412320	4901040	5041160	6112670	6368160	6500560	6639580	5391910	3097270	5453590	3682080	6888180	6442260	5996870	6791960
Bzw2	Non-matrisome	Non-matrisome	GO:CC not extracellular matrix	4199	Q91VK1	4	3	Q91VK1	5MP1_MOUSE	eIF5-mimic protein 1	2307600		1127460	2405500	3029330	2761860	2962780	2592380		2677600		3434730	2993860	2796230	2823690
C1galt1	Non-matrisome	Non-matrisome	GO:CC not extracellular matrix	5277	Q9JJ06	5	5	Q9JJ06	C1GLT_MOUSE	Glycoprotein-N-acetylgalactosamine 3-beta-galactosyltransferase 1	555569		800885	749851	349837	555116	625757	596796				527370	500665
C1galt1c1	Non-matrisome	Non-matrisome	GO:CC not extracellular matrix	5358	Q9JMG2	2	2	Q9JMG2	C1GLC_MOUSE	C1GALT1-specific chaperone 1	288395		297651
C1qbp	Non-matrisome	Non-matrisome	GO:CC extracellular matrix (GO:0005576, GO:0005578 & GO:0031012) & GO:CC not extracellular matrix	654	O35658	5	4	O35658;Q8R5L1	C1QBP_MOUSE	Complement component 1 Q subcomponent-binding protein, mitochondrial	2101080		2477810	2568640	4684510	2602490		6138630					5202960
C1rl	Non-matrisome	Non-matrisome	GO:CC extracellular matrix (GO:0005576, GO:0005578 & GO:0031012) & GO:CC not extracellular matrix	2226	Q3UZ09	2	2	Q3UZ09	C1RL_MOUSE	Complement C1r subcomponent-like protein			519002	412397	305414		396822	423998		333684		363080	395833	321569	420109
C1s1	Non-matrisome	Non-matrisome	GO:CC extracellular matrix (GO:0005576, GO:0005578 & GO:0031012) & GO:CC not extracellular matrix	3701	Q8CG14	3	3	Q8CFG8;Q8CG14;A0A1W2P7F1;E9Q6C2	CS1A_MOUSE	Complement C1s-1 subcomponent	452479			211249	321421	377223		518816		512987			297562	308736	288317
C2	Non-matrisome	Non-matrisome	GO:CC extracellular matrix (GO:0005576, GO:0005578 & GO:0031012) & GO:CC not extracellular matrix	1110	P21180	15	13	P21180;B8JJN0;B8JJN2;B8JJM9;F6VQX8;P21180-2	CO2_MOUSE	Complement C2	729375		677548	520579	416791	369740	387774	689591		660612			193576	522648	865907
C2cd2l	Non-matrisome	Non-matrisome	GO:CC not extracellular matrix	3115	Q80X80	4	4	Q80X80;Q8CAA2	C2C2L_MOUSE	Phospholipid transfer protein C2CD2L	920890	289482	487430	309522	327668	197869	352583	356516		284672			381842	319541	403571
C2cd5	Non-matrisome	Non-matrisome	GO:CC not extracellular matrix	2995	Q7TPS5	16	15	Q7TPS5;A0A0N4SW93;Q7TPS5-2;Q7TPS5-3;E9Q026	C2CD5_MOUSE	C2 domain-containing protein 5	1549730	937520	1945290	1984290	1876480	2030030	1865040	1639330		1953710		1609190	1721590	1682200	2112900
C3	Non-matrisome	Non-matrisome	GO:CC extracellular matrix (GO:0005576, GO:0005578 & GO:0031012) & GO:CC not extracellular matrix	879	P01027	72	60	P01027	CO3_MOUSE	Complement C3	1425320	44997800	1331170	1051030	1142740	1205880	1283510	1474100	29625900	7093640	31064700	1627180	1191870	1169070	1041530
C4b	Non-matrisome	Non-matrisome	GO:CC extracellular matrix (GO:0005576, GO:0005578 & GO:0031012) & GO:CC not extracellular matrix	880	P01029	84	56	P01029	CO4B_MOUSE	Complement C4-B	2059210	120258000	1637050	633388	782038	637795	548991	4536980	56867500	8582620	60314900	1046310	820192	795271	958900
C9orf72	Non-matrisome	Non-matrisome	GO:CC extracellular matrix (GO:0005576, GO:0005578 & GO:0031012) & GO:CC not extracellular matrix	2721	Q6DFW0	2	2	Q6DFW0;A2ANZ2	CI072_MOUSE	Guanine nucleotide exchange factor C9orf72 homolog	408347		337499	332468	510068	349280	348221							673807
Ca1	Non-matrisome	Non-matrisome	gene not present in GO IDs	1012	P13634	10	8	P13634;D3YYQ4	CAH1_MOUSE	Carbonic anhydrase 1	2239400	1851910	3480180	2773010	2734170	2675550	3899510	2276890	2193860	3663670	2096870	3247380	3401150	3698490	4462710
Ca13	Non-matrisome	Non-matrisome	gene not present in GO IDs	4942	Q9D6N1	7	6	Q9D6N1	CAH13_MOUSE	Carbonic anhydrase 13	2454010		2423640	1955010	1850810	1554750	2454670	1644740		1873310		1914750	2683340	1901440	2324610
Ca14	Non-matrisome	Non-matrisome	gene not present in GO IDs	5612	Q9WVT6	3	3	Q9WVT6	CAH14_MOUSE	Carbonic anhydrase 14			174209	477056	388722	492377	224682					325962	574435	459011	313779
Ca2	Non-matrisome	Non-matrisome	gene not present in GO IDs	878	P00920	14	9	P00920	CAH2_MOUSE	Carbonic anhydrase 2	16942300	9127270	21635200	17701400	18135400	17690800	21529300	17377400	11068600	20239400	11490000	21877800	33431700	19945300	24688100
Ca3	Non-matrisome	Non-matrisome	gene not present in GO IDs	1048	P16015	30	15	P16015	CAH3_MOUSE	Carbonic anhydrase 3	2962550000	3348030000	4914890000	4175700000	4848230000	2959890000	5309740000	3712540000	1561700000	4688950000	2983940000	4082930000	5537890000	5617310000	5850300000
Ca5b	Non-matrisome	Non-matrisome	gene not present in GO IDs	5435	Q9QZA0	9	8	Q9QZA0	CAH5B_MOUSE	Carbonic anhydrase 5B, mitochondrial	4345450	6642070	4715540	4365980	4840130	4343660	5881120	3937800	8509580	4602860	4432180	3750860	4773770	4351070	3983880
Ca9	Non-matrisome	Non-matrisome	gene not present in GO IDs	4150	Q8VHB5	5	4	Q8VHB5;F6XXU0;Q8VHB5-2	CAH9_MOUSE	Carbonic anhydrase 9	2381710	2657410	3668540	4155680	3335140	3551430	3701140	3116240	4457500	2439390	2362280	4086310	2665500	3977080	3380480
Cab39	Non-matrisome	Non-matrisome	GO:CC not extracellular matrix	1943	Q06138	17	12	Q06138	CAB39_MOUSE	Calcium-binding protein 39	2549860	2138140	2482290	3012360	2626190	2264490	2232090	3024740	1201680	2078510	2532960	2640260	2553580	2891540	2464900
Cab39l	Non-matrisome	Non-matrisome	GO:CC not extracellular matrix	5019	Q9DB16	28	20	Q06138;Q9DB16;Q9DB16-2	CB39L_MOUSE	Calcium-binding protein 39-like	12220700	7624370	12418600	13934000	14521100	12790300	14059600	11165900	3475360	13616300	6219430	14305900	14093900	16890700	15860500
Cables1	Non-matrisome	Non-matrisome	GO:CC not extracellular matrix	5207	Q9ESJ1	2	2	Q9ESJ1;Q3U148	CABL1_MOUSE	CDK5 and ABL1 enzyme substrate 1	314942		303889	242417	300823		349338			472052			340326	246036
Cacna2d1	Non-matrisome	Non-matrisome	GO:CC not extracellular matrix	534	O08532;O08532-2;O08532-3;O08532-4;O08532-5	18	18	O08532;O08532-2;O08532-3;O08532-4;O08532-5;E9Q1X8;Q8C6Y3	CA2D1_MOUSE	Voltage-dependent calcium channel subunit alpha-2/delta-1	1501870	2123740	1541920	1290980	1203530	1283680	988842	1205630	1315730	1367560	2440740	1123400	717860	1145930	1045610
Cacybp	Non-matrisome	Non-matrisome	GO:CC not extracellular matrix	4774	Q9CXW3	8	6	Q9CXW3	CYBP_MOUSE	Calcyclin-binding protein	1670800		1544190	1234430	1224820	981623	1177750	1083110		922831		1046820	1059710	586780	1025530
Cad	Non-matrisome	Non-matrisome	GO:CC not extracellular matrix	263	B2RQC6	64	50	B2RQC6;E9QAI5;B2RQC6-2;G3UWN2	PYR1_MOUSE	CAD protein	4572740	2844070	4845310	4807970	4843090	4920670	4833740	5122370	1099990	4422640	2900100	4719950	4788340	4560680	4474250
Calcoco1	Non-matrisome	Non-matrisome	GO:CC not extracellular matrix	3724	Q8CGU1	6	6	Q8CGU1;A0A2R8VHU8;A0A2R8VKP5;E9Q7U2	CACO1_MOUSE	Calcium-binding and coiled-coil domain-containing protein 1	637980		684079	400448	356566	580819	568046	662965		732078			450728	610052	590100
Cald1	Non-matrisome	Non-matrisome	GO:CC not extracellular matrix	448	E9QA16;Q8VCQ8	22	18	D3Z6I7;E9Q0M9;E9Q9F3;E9QA15;E9QA16;Q8VCQ8;S4R1T7	E9QA16_MOUSE;Q8VCQ8_MOUSE	Caldesmon 1	1797910	2406550	2074110	2219470	2430310	2464380	2066100	2438730	1425460	1932200	2011980	2812370	2193140	1775340	1794630
Calm1;Calm2;Calm3	Non-matrisome	Non-matrisome	gene not present in GO IDs	960	P0DP26;P0DP27;P0DP28	3	2	P0DP26;P0DP27;P0DP28;Q9D6P8;A0A1Y7VK66;A0A3Q4EHJ0	CALM1_MOUSE;CALM2_MOUSE;CALM3_MOUSE	Calmodulin-1	160687		227564	35755.5		67523.1
Calr	Non-matrisome	Non-matrisome	GO:CC extracellular matrix (GO:0005576, GO:0005578 & GO:0031012) & GO:CC not extracellular matrix	1022	P14211	39	26	P14211	CALR_MOUSE	Calreticulin	88113700	79792600	81818600	87624700	78996100	98768000	85905400	71252500	47684500	81919600	66140500	67051800	91650700	72524200	74225000
Calu	Non-matrisome	Non-matrisome	GO:CC extracellular matrix (GO:0005576, GO:0005578 & GO:0031012) & GO:CC not extracellular matrix	667	O35887	16	11	O35887;G3UWR0;G3UWV3;G3UY49;Q6XLQ8	CALU_MOUSE	Calumenin	3529630	2151900	1737220	1748890	2835400	2885640	2047550	2825550		3395150	3190270	2895800	2453300	2881660	2576800
Calu	Non-matrisome	Non-matrisome	GO:CC extracellular matrix (GO:0005576, GO:0005578 & GO:0031012) & GO:CC not extracellular matrix	2898	Q6XLQ8	4	2	Q6XLQ8	Q6XLQ8_MOUSE	Calumenin	542571			444361		402509	371470			530097			634913		520967
Camk1	Non-matrisome	Non-matrisome	GO:CC not extracellular matrix	4309	Q91YS8	4	4	Q8BW96;Q91YS8;Q8BW96-2;Q8BW96-3	KCC1A_MOUSE	Calcium/calmodulin-dependent protein kinase type 1	1139670		1333250	6516050	912369	1013130	1102040	1210650	677705	2313460		734832	2280160	1816110	2528340
Camk2d	Non-matrisome	Non-matrisome	GO:CC not extracellular matrix	2867	Q6PHZ2-2;Q6PHZ2-4;Q6PHZ2-5	26	14	A0A0G2JGS4;Q6PHZ2;E9Q1T1;E9Q1V9;E9Q1W0;Q6PHZ2-2;Q6PHZ2-4;Q6PHZ2-5;E9PXV3;F6RWZ9	KCC2D_MOUSE	Isoform 2 of Calcium/calmodulin-dependent protein kinase type II subunit delta	10500500	6767990	9838760	8746040	10662600	10158600	10509000	9801290	6516660	10135900	7565960	9928730	10413000	10824100	10627500
Camk2g	Non-matrisome	Non-matrisome	GO:CC not extracellular matrix	4426	Q923T9-2	16	12	Q923T9;A0A2I3BQP6;Q923T9-2;Q923T9-3	KCC2G_MOUSE	Isoform 2 of Calcium/calmodulin-dependent protein kinase type II subunit gamma	2183730	1615670	2443010	1804530	1731770	2134820	1921710	1960600		2094820	1979690	1926460	1909480	1841610	1974580
Camlg	Non-matrisome	Non-matrisome	gene not present in GO IDs	1389	P49070	4	4	P49070	CAMLG_MOUSE	Guided entry of tail-anchored proteins factor CAMLG	936523		663020		648907	716874		614450				591057	658832	640357	524593
Camsap1	Non-matrisome	Non-matrisome	GO:CC not extracellular matrix	172	A2AHC3	4	4	A2AHC3;A0A0A0MQE5	CAMP1_MOUSE	Calmodulin-regulated spectrin-associated protein 1	230190		234169	165737		251004	154830
Camsap2	Non-matrisome	Non-matrisome	GO:CC not extracellular matrix	3568	Q8C1B1	17	17	Q8C1B1;H7BX08;A0A0A6YXV8;A0A0A6YY67;Q8C1B1-2	CAMP2_MOUSE	Calmodulin-regulated spectrin-associated protein 2	533488	936119	578154	742286	740917	707881	666733	765534		681504		694977	642732	746450	752654
Cand1	Non-matrisome	Non-matrisome	GO:CC extracellular matrix (GO:0005576, GO:0005578 & GO:0031012) & GO:CC not extracellular matrix	2918	Q6ZQ38	71	41	Q6ZQ38	CAND1_MOUSE	Cullin-associated NEDD8-dissociated protein 1	10986100	4099560	8469760	19090600	22937200	23461200	18611700	9266190	4491880	9576770	7555770	16662100	4305290	14031300	12479700
Cand2	Non-matrisome	Non-matrisome	GO:CC not extracellular matrix	2920	Q6ZQ73	24	20	Q6ZQ73	CAND2_MOUSE	Cullin-associated NEDD8-dissociated protein 2	1550940		1369020	1972510	2347740	2291370	2194550	1426770		1195710		1701170	846710	1569550	1961560
Canx	Non-matrisome	Non-matrisome	GO:CC not extracellular matrix	1262	P35564	61	38	P35564	CALX_MOUSE	Calnexin	31236000	31707100	34505800	39238300	35425800	36418900	29845600	33928100	15183900	25422400	21876500	33331600	33302400	34487900	34770000
Cap1	Non-matrisome	Non-matrisome	GO:CC extracellular matrix (GO:0005576, GO:0005578 & GO:0031012) & GO:CC not extracellular matrix	1297	P40124	53	31	P40124;Q9CYT6;D3YTR7;A0A286YCS6	CAP1_MOUSE	Adenylyl cyclase-associated protein 1	36713400	31970300	38600900	34763400	36151200	39384500	36424400	38875100	21838900	39923100	33017000	37658400	38213100	34598000	39127600
Capg	Non-matrisome	Non-matrisome	GO:CC not extracellular matrix	329	D3YTL5;Q99LB4	2	2	Q99LB4;D3YTL5;D3YU77;D3YZN3	D3YTL5_MOUSE;Q99LB4_MOUSE	Capping protein (actin filament), gelsolin-like (Fragment)	41527000	56176300	56952300	41960300	69356000	63181500	79125500	50566100	28284300	63798100	51133300	55621000	69539100	66101400	78776900
Capg	Non-matrisome	Non-matrisome	GO:CC not extracellular matrix	1147	P24452	20	9	P24452;Q99LB4	CAPG_MOUSE	Macrophage-capping protein	34640500	42232500	45602900	37110900	43378100	41853500	53276900	37295500	21511000	45939100	45768000	40426700	50982900	46387100	56209700
Capn1	Non-matrisome	Non-matrisome	GO:CC not extracellular matrix	628	O35350	29	22	O35350;A0A494BAC4;A0A494BAS0	CAN1_MOUSE	Calpain-1 catalytic subunit	2139680	1814800	2247000	2417170	2245340	2044940	2584680	2501260	2467220	2086050	1916180	2323070	2148860	2179170	2175020
Capn2	Non-matrisome	Non-matrisome	GO:CC not extracellular matrix	533	O08529	42	25	O08529	CAN2_MOUSE	Calpain-2 catalytic subunit	17741700	17436800	20808600	17921000	19474900	20886000	19070200	19785700	10604800	18625900	15624500	18422000	19116900	18546900	18952200
Capn7	Non-matrisome	Non-matrisome	GO:CC not extracellular matrix	5514	Q9R1S8	5	5	Q9R1S8;F2Z3X0	CAN7_MOUSE	Calpain-7	511070		1173670		568595	495384	485852						704040		845644
Capns1	Non-matrisome	Non-matrisome	GO:CC not extracellular matrix	792	O88456	11	6	O88456;Q9D7J7;A0A0R4J1C2	CPNS1_MOUSE	Calpain small subunit 1	1914050		1873490	2029110	2621960	1987940	2826470	1507550		1882870	2090090	1734670	3528010	3139120	3032910
Capza1	Non-matrisome	Non-matrisome	GO:CC not extracellular matrix	1358	P47753	9	6	P47753;Q5RKN9	CAZA1_MOUSE	F-actin-capping protein subunit alpha-1	15395300	14849400	17097500	15317600	14095300	13561900	14371100	14340300	12105400	15974600	18771800	14115500	13371100	15120900	17955800
Capza2	Non-matrisome	Non-matrisome	GO:CC not extracellular matrix	1359	P47754	13	10	P47754;A0A0N4SVM0;D6RCW7	CAZA2_MOUSE	F-actin-capping protein subunit alpha-2	68255100	44752100	62035800	52454500	54177300	54824900	59665400	63087900	32923300	60900700	59172400	58407900	59910200	56400500	55557900
Capzb	Non-matrisome	Non-matrisome	GO:CC not extracellular matrix	1361	P47757-2;P47757-4	27	17	P47757;A0A0A0MQI9;A2AMW0;F6YHZ8;F7CAZ6;P47757-2;P47757-4	CAPZB_MOUSE	Isoform 2 of F-actin-capping protein subunit beta	22167800	19892600	28680300	22679400	24685200	22514700	26114300	27868200	13874400	25117100	25222600	25063900	25729100	24049300	24331700
Capzb	Non-matrisome	Non-matrisome	GO:CC not extracellular matrix	1360	P47757	4	3	P47757	CAPZB_MOUSE	F-actin-capping protein subunit beta	39615400	16377700	44581500	39574800	27628200	37221700	28830200	32392300	10321900	26141600	25010800	28245100	34810200	27634800	28014900
Carhsp1	Non-matrisome	Non-matrisome	GO:CC not extracellular matrix	4703	Q9CR86	9	6	Q9CR86	CHSP1_MOUSE	Calcium-regulated heat stable protein 1	5096540	4801080	5933330	5982650	7735850	6430440	8526090	5734190	1682950	6517320	5987850	7606750	8453610	8488560	9383260
Carm1	Non-matrisome	Non-matrisome	GO:CC not extracellular matrix	5599	Q9WVG6;Q9WVG6-2	4	4	Q9WVG6;D3YUP1;Q9WVG6-2	CARM1_MOUSE	Histone-arginine methyltransferase CARM1	1069490	969179	777344	766893	1892100	684400	580155	2291950				1806840	691717
Carmil1	Non-matrisome	Non-matrisome	GO:CC not extracellular matrix	2730	Q6EDY6	39	35	Q6EDY6;Q6EDY6-3;D3Z030;F7AI27	CARL1_MOUSE	F-actin-uncapping protein LRRC16A	2441010	2266250	2289280	2373700	2245680	2192030	2175900	2979140		2397830	1653610	2596210	1974100	2250140	2221770
Carnmt1	Non-matrisome	Non-matrisome	GO:CC not extracellular matrix	3084	Q80UY1	3	3	Q80UY1	CARME_MOUSE	Carnosine N-methyltransferase	538719	141326	460675	185487	125735	340650	138602	149810		111695		129943	143161	69075.6	94111.5
Carns1	Non-matrisome	Non-matrisome	GO:CC not extracellular matrix	2909	Q6ZPS2	4	4	Q6ZPS2;Q6ZPS2-2;E9PX09	CRNS1_MOUSE	Carnosine synthase 1	283748			391742	466575	540294		261517		297523		465237	580387	477610	358546
Cars1	Non-matrisome	Non-matrisome	GO:CC not extracellular matrix	5172	Q9ER72	28	23	Q9ER72;Q9ER72-2	SYCC_MOUSE	Cysteine--tRNA ligase, cytoplasmic	3014720	3167300	2923900	2993580	2698420	2746140	2891730	2484280	1176780	2673240	1171080	2403090	2923860	2355460	2586000
Cask	Non-matrisome	Non-matrisome	GO:CC not extracellular matrix	773	O70589;O70589-3;O70589-4;O70589-5	7	7	O70589;A0A067XG53;O70589-3;O70589-4;O70589-5;F6Y9I5	CSKP_MOUSE	Peripheral plasma membrane protein CASK	1385760	896966	981231	1089090	1250300	1001910	1100140	1205650		1052210		1376790	922524	1759980	1466860
Caskin1	Non-matrisome	Non-matrisome	GO:CC not extracellular matrix	2798	Q6P9K8;Q6P9K8-2	16	16	Q6P9K8;Q6P9K8-2;Q6P9K8-3;Q6P9K8-4	CSKI1_MOUSE	Caskin-1	694215		542485	326630	386582	367015	638659	832715		870861	1043780		400342	613556	892789
Casp12	Non-matrisome	Non-matrisome	GO:CC not extracellular matrix	550	O08736	4	4	O08736;E9Q575	CASPC_MOUSE	Caspase-12	271701		1444070	485532	594888	996556	476885	514693		438754		411657	532925	568476	435299
Casp3	Non-matrisome	Non-matrisome	GO:CC not extracellular matrix	1776	P70677	2	2	P70677;A0A1B0GRX1	CASP3_MOUSE	Caspase-3	502195		764805	502957		594836	537300	348305		352085			713286	342375	398032
Casp6	Non-matrisome	Non-matrisome	GO:CC not extracellular matrix	551	O08738	8	7	O08738	CASP6_MOUSE	Caspase-6	2689300	1574200	1564340	2329000	2976160	2799190	3034910	2187050	1665400	2772300	1604500	2805180	3058490	2820800	3422660
Casp8	Non-matrisome	Non-matrisome	GO:CC not extracellular matrix	859	O89110	3	3	O89110;A0A087WQT6	CASP8_MOUSE	Caspase-8	674767		670552	561707	354353	710783	359562	366459		313198		264610	573963	295769	510248
Casp9	Non-matrisome	Non-matrisome	GO:CC not extracellular matrix	3581	Q8C3Q9	2	2	Q8C3Q9	CASP9_MOUSE	Caspase-9	404259			444007	1705830	448959	368558			375306					513983
Cast	Non-matrisome	Non-matrisome	GO:CC not extracellular matrix	1420	P51125;P51125-6	45	30	P51125;A0A338P6J9;P51125-2;P51125-3;P51125-6;Q8CE80	ICAL_MOUSE	Calpastatin	1823890	7656250	2538710	6125910	4047080	4563250	4698390	6181520	2722510	4109030	5220240	3195420	4659360	5183600	5527570
Cat	Non-matrisome	Non-matrisome	GO:CC extracellular matrix (GO:0005576, GO:0005578 & GO:0031012) & GO:CC not extracellular matrix	1144	P24270	28	20	P24270;A2AL20	CATA_MOUSE	Catalase	3242540	4347500	3152940	2545930	2789830	2666150	2601830	3142590	2928290	2951250	3541950	3266080	2942900	2670940	2838150
Cav1	Non-matrisome	Non-matrisome	GO:CC not extracellular matrix	1401	P49817	19	12	P49817;H3BKG0	CAV1_MOUSE	Caveolin-1	109948000	75969900	137473000	133657000	119684000	126299000	110658000	100864000	40847600	123558000	67508700	107513000	127182000	140590000	109978000
Cav1	Non-matrisome	Non-matrisome	GO:CC not extracellular matrix	1402	P49817-2	3	2	D3Z0J2;P49817-2	CAV1_MOUSE	Isoform 2 of Caveolin-1	849636	868922	1242190	2258640	1667530	1330500	1324780	1255060	158283	1874400	334843	1977020	1480980	2458060	1687590
Cav2	Non-matrisome	Non-matrisome	GO:CC not extracellular matrix	5597	Q9WVC3	13	8	Q9WVC3;Q924U4;D3Z147	CAV2_MOUSE	Caveolin-2	12500500	15160900	16409700	17827600	17837400	12795700	14813900	18728800	6476640	21836200	13953400	14147400	15981300	19059400	14002200
Cavin1	Non-matrisome	Non-matrisome	GO:CC not extracellular matrix	676	O54724	44	24	O54724	CAVN1_MOUSE	Caveolae-associated protein 1	347132000	314944000	374559000	293773000	271495000	303525000	370725000	343245000	138016000	375008000	280012000	260996000	328341000	320925000	341073000
Cavin2	Non-matrisome	Non-matrisome	GO:CC not extracellular matrix	2616	Q63918	25	18	Q63918	CAVN2_MOUSE	Caveolae-associated protein 2	5842480	4098680	5093940	6444890	5094450	4371550	10781300	6154450	1854130	6534310	6663180	4472370	5277960	9499870	11612700
Cavin3	Non-matrisome	Non-matrisome	GO:CC not extracellular matrix	4197	Q91VJ2	7	7	Q91VJ2	CAVN3_MOUSE	Caveolae-associated protein 3	1221990	1699420	1252720	1056850	1150630	965549	1157570	1263040		1088170	585734	1521650	1062860	1179030	911638
Cavin4	Non-matrisome	Non-matrisome	GO:CC not extracellular matrix	190	A2AMM0	2	2	A2AMM0	CAVN4_MOUSE	Caveolae-associated protein 4	72568.8			123608	145603	151571		122271		166242	241786		169182	138936	187749
Cbl	Non-matrisome	Non-matrisome	GO:CC extracellular matrix (GO:0005576, GO:0005578 & GO:0031012) & GO:CC not extracellular matrix	1130	P22682	11	10	P22682;A0A0U1RP47;A0A0U1RQ85;A0A0X1KG61	CBL_MOUSE	E3 ubiquitin-protein ligase CBL	655133		606762	831945	724610	697773	808108	709376		838552		810315	793107	684265	972146
Cblb	Non-matrisome	Non-matrisome	GO:CC not extracellular matrix	2057	Q3TTA7	11	10	Q3TTA7;B9EKI5;Q3TTA7-2	CBLB_MOUSE	E3 ubiquitin-protein ligase CBL-B	1179750	1175980	1239400	1619820	1440260	1564860	1462150	1445040		1857260	504779	1586210	1663690	1739430	1732540
Cbr1	Non-matrisome	Non-matrisome	GO:CC not extracellular matrix	1386	P48758	18	13	P48758	CBR1_MOUSE	Carbonyl reductase [NADPH] 1	4657380	4786370	4478890	3410660	3272330	3707650	3972590	2824970	2777170	3840270	4268160	3302690	3987010	3596400	3321070
Cbr4	Non-matrisome	Non-matrisome	GO:CC not extracellular matrix	4211	Q91VT4	5	4	Q91VT4;D3Z6C4	CBR4_MOUSE	3-oxoacyl-[acyl-carrier-protein] reductase	701192		677626	402214		606793
Cbx3	Non-matrisome	Non-matrisome	GO:CC not extracellular matrix	1134	P23198	4	4	P23198;Q9DCC5;D3Z1A9;D3Z313	CBX3_MOUSE	Chromobox protein homolog 3	132646			115227	176634	133884	175843	218513		133856			179997	189237	225145
Cbx4	Non-matrisome	Non-matrisome	GO:CC not extracellular matrix	717	O55187;O55187-2	3	3	O55187;O55187-2	CBX4_MOUSE	E3 SUMO-protein ligase CBX4	217561		132160	283059	136400	223408						147973	212950		181880
Cc2d1a	Non-matrisome	Non-matrisome	GO:CC not extracellular matrix	3820	Q8K1A6	10	10	Q8K1A6;E9PX94	C2D1A_MOUSE	Coiled-coil and C2 domain-containing protein 1A	1495760		1809700	1666840	1577700	1648070	1631790	2004780	1044770	2138850	2716250	1344230	1885540	1514920	1754370
Cc2d1b	Non-matrisome	Non-matrisome	GO:CC not extracellular matrix	3392	Q8BRN9	13	13	Q8BRN9;F6XC25	C2D1B_MOUSE	Coiled-coil and C2 domain-containing protein 1B	1626260	3466070	1561230	1370100	1717890	1665460	1489750	1753330		1871680		1645710	1502140	1869880	1616300
Cc2d2a	Non-matrisome	Non-matrisome	GO:CC extracellular matrix (GO:0005576, GO:0005578 & GO:0031012) & GO:CC not extracellular matrix	3698	Q8CFW7	5	5	Q8CFW7;F6YZ61;Q8CFW7-2	C2D2A_MOUSE	Coiled-coil and C2 domain-containing protein 2A	416639		289207	349116	573074	361313
Ccar1	Non-matrisome	Non-matrisome	GO:CC not extracellular matrix	3727	Q8CH18	28	21	Q8CH18;Q8CH18-3	CCAR1_MOUSE	Cell division cycle and apoptosis regulator protein 1	1822350	3193400	1880450	2281460	2391860	2352740	2043960	2024560	1787420	2032550	1659740	2699410	2370160	2237970	2233770
Ccar2	Non-matrisome	Non-matrisome	GO:CC not extracellular matrix	4105	Q8VDP4	13	12	Q8VDP4	CCAR2_MOUSE	Cell cycle and apoptosis regulator protein 2	1379540		1241430	1253950	1562030	1220870	1311210	1387320	654050	2710670		1506710	1263390	1600930	1757780
Ccdc158	Non-matrisome	Non-matrisome	GO:CC not extracellular matrix	3672	Q8CDI6	2	2	Q8CDI6;Q8CDI6-2	CD158_MOUSE	Coiled-coil domain-containing protein 158	1029740	3896680	810247	750346	779766	697734	732047	630884		901954	602831	774852	796771	824145	806034
Ccdc22	Non-matrisome	Non-matrisome	GO:CC not extracellular matrix	5263	Q9JIG7	16	16	Q9JIG7	CCD22_MOUSE	Coiled-coil domain-containing protein 22	2091700	1308710	2024520	1836660	1929610	1473260	2073410	1821410		1547950		2157530	2534170	2483080	1796580
Ccdc25	Non-matrisome	Non-matrisome	GO:CC not extracellular matrix	2955	Q78PG9	9	6	Q78PG9	CCD25_MOUSE	Coiled-coil domain-containing protein 25	1086530		1443440	1910150	1836680	1629890	1661330	1401870		1200070		1813790	1410810	1751740	1384690
Ccdc47	Non-matrisome	Non-matrisome	GO:CC not extracellular matrix	4830	Q9D024	9	7	Q9D024;B1AR93;F7C265;Q9D024-2;Q9D024-3	CCD47_MOUSE	PAT complex subunit CCDC47	1365970		1382180	1427660	1278690	1208860	1647790	1236630		909148		990064	1280570	1575180	1370850
Ccdc8	Non-matrisome	Non-matrisome	GO:CC not extracellular matrix	345	D3YZV8	5	5	D3YZV8;A0A991EPJ6	CCDC8_MOUSE	Coiled-coil domain-containing protein 8 homolog	160701		114598	215615	86618.9	140265	175874	162684	1478880			163549	124500	151974	277669
Ccdc80	Non-matrisome	Non-matrisome	GO:CC extracellular matrix (GO:0005576, GO:0005578 & GO:0031012) & GO:CC not extracellular matrix	3969	Q8R2G6	57	36	Q8R2G6	CCD80_MOUSE	Coiled-coil domain-containing protein 80	17404600	125412000	18201300	12115900	15842500	15633300	19755500	20845500	118491000	27382300	135570000	12553400	16421900	17809800	20205800
Ccdc88a	Non-matrisome	Non-matrisome	GO:CC not extracellular matrix	2332	Q5SNZ0;Q5SNZ0-2;Q5SNZ0-3	14	14	Q5SNZ0;A0A6I8MX08;Q5SNZ0-2;Q5SNZ0-3	GRDN_MOUSE	Girdin	334410	618831	398295	421378	365600	453526	412580	457752		374455		405325	447798	283262	281168
Ccdc93	Non-matrisome	Non-matrisome	GO:CC not extracellular matrix	3009	Q7TQK5	39	31	Q7TQK5	CCD93_MOUSE	Coiled-coil domain-containing protein 93	4033670	3077480	3597360	2949110	3092240	2861840	3046570	3180940	1705580	4158530	2740600	3061040	3198680	3709150	3430110
Ccn1	Non-matrisome	Non-matrisome	GO:CC extracellular matrix (GO:0005576, GO:0005578 & GO:0031012) & GO:CC not extracellular matrix	1080	P18406	10	9	P18406	CCN1_MOUSE	CCN family member 1	544289	1191170	796083	314458	431257	380338	364245	1270520		1010550	1281540		348173	359607	656544
Ccn2	Non-matrisome	Non-matrisome	GO:CC extracellular matrix (GO:0005576, GO:0005578 & GO:0031012) & GO:CC not extracellular matrix	1207	P29268	10	10	P29268;H3BJW0	CCN2_MOUSE	CCN family member 2	458377	7798610	758209	339612	316985	531732	640054	417393	8844540	918045	11920800			577418	1659210
Ccn3	Non-matrisome	Non-matrisome	GO:CC extracellular matrix (GO:0005576, GO:0005578 & GO:0031012) & GO:CC not extracellular matrix	2635	Q64299	6	6	Q64299	CCN3_MOUSE	CCN family member 3	529120	158716	759538	551659	524593	513180	429961	619970		796204		270157	474819	513029	393272
Ccnd1	Non-matrisome	Non-matrisome	GO:CC not extracellular matrix	1156	P25322	4	3	P25322	CCND1_MOUSE	G1/S-specific cyclin-D1	262493		541646	689914	630264	655803	643791						714660	666863	492416
Ccnh	Non-matrisome	Non-matrisome	GO:CC not extracellular matrix	2501	Q61458	2	2	Q61458;Q3UUW5;E9PWD3	CCNH_MOUSE	Cyclin-H	243274		312712	380257	431207	199717	425706	529375		374643			465646	428117
Ccnk	Non-matrisome	Non-matrisome	GO:CC not extracellular matrix	832	O88874	2	2	O88874;Q3U3M5	CCNK_MOUSE	Cyclin-K	372128	579782	358011	460536		462952	475649	329786		421323		368135	625821		443043
Ccny	Non-matrisome	Non-matrisome	GO:CC not extracellular matrix	3223	Q8BGU5;Q8BGU5-2	3	3	Q8BGU5;Q8BGU5-2	CCNY_MOUSE	Cyclin-Y	239919		357087	521269	556943	540206	428711					652405		426342	291240
Ccpg1	Non-matrisome	Non-matrisome	GO:CC not extracellular matrix	2623	Q640L3;Q640L3-2	3	3	Q640L3;D3Z7R9;Q640L3-2;Q640L3-3	CCPG1_MOUSE	Cell cycle progression protein 1	264580	678827	564807	613261	588137	520623	945645	656282		387914		726016	489064	530553	588391
Ccs	Non-matrisome	Non-matrisome	GO:CC extracellular matrix (GO:0005576, GO:0005578 & GO:0031012) & GO:CC not extracellular matrix	5550	Q9WU84	9	7	Q9WU84;A0A494BAJ5;A0A494BB58;A0A494BBF1	CCS_MOUSE	Copper chaperone for superoxide dismutase	5129900	3267950	4698330	5086090	5540410	5191000	5512630	3798210	1326460	4948950	2469160	6458400	5927930	5520870	5904620
Ccser2	Non-matrisome	Non-matrisome	GO:CC not extracellular matrix	2145	Q3UHI0-2	3	3	Q3UHI0;Q3UHI0-2	CCSE2_MOUSE	Isoform 2 of Serine-rich coiled-coil domain-containing protein 2	159668	1309430	635522	1266940	355908	1113770	431157	916465		1221870	2318450	951888	538965	344802	1753650
Cct2	Non-matrisome	Non-matrisome	GO:CC not extracellular matrix	1785	P80314	46	27	P80314;A0A1W2P6Q3;A0A1W2P7B7;A0A1W2P828;A0A1W2P871	TCPB_MOUSE	T-complex protein 1 subunit beta	23518400	16092200	24954400	20816000	26029600	23321300	26759100	24823000	8713430	24090300	16565800	27104900	28091500	26035000	27007100
Cct3	Non-matrisome	Non-matrisome	GO:CC not extracellular matrix	1789	P80318	56	35	P80318;E9Q133;Q3U0I3;F6Q609	TCPG_MOUSE	T-complex protein 1 subunit gamma	34107700	27472600	39183600	34702500	37811800	38334800	39226100	34982700	16379500	34950900	30582700	39874200	40835100	36508600	41418900
Cct4	Non-matrisome	Non-matrisome	GO:CC not extracellular matrix	1786	P80315	53	28	P80315;G5E839	TCPD_MOUSE	T-complex protein 1 subunit delta	29205800	18990900	27796600	28378500	28882800	27998600	32730300	24577000	10830300	27308100	16689100	28950500	32513300	28879700	29908300
Cct5	Non-matrisome	Non-matrisome	GO:CC not extracellular matrix	1787	P80316	53	26	P80316	TCPE_MOUSE	T-complex protein 1 subunit epsilon	18821500	9739350	19364800	14287900	17218300	17628700	18175700	15177200	5325420	16904600	10098500	15763800	20382000	16513500	17086800
Cct6a	Non-matrisome	Non-matrisome	GO:CC not extracellular matrix	1788	P80317	34	22	P80317;Q52KG9	TCPZ_MOUSE	T-complex protein 1 subunit zeta	19664600	14133000	22216400	16366000	19081700	20087800	22827800	16229700	6588060	20499900	11905000	18722900	22142600	21353300	18780100
Cct7	Non-matrisome	Non-matrisome	GO:CC not extracellular matrix	1784	P80313	40	28	P80313;A0A0N4SV00	TCPH_MOUSE	T-complex protein 1 subunit eta	22351600	15472400	23471500	21292200	23228900	22726000	24688800	20629000	8565720	22394700	14364100	23500100	24925400	23683600	24821800
Cct8	Non-matrisome	Non-matrisome	GO:CC not extracellular matrix	1323	P42932	59	34	P42932;H3BL49;H3BJB6	TCPQ_MOUSE	T-complex protein 1 subunit theta	42487900	34919400	46478400	46838700	49262900	46622000	51601500	45962700	18314300	46557000	34679000	50350000	53196700	47221000	49722700
Ccz1	Non-matrisome	Non-matrisome	GO:CC extracellular matrix (GO:0005576, GO:0005578 & GO:0031012) & GO:CC not extracellular matrix	3573	Q8C1Y8	10	10	Q8C1Y8	CCZ1_MOUSE	Vacuolar fusion protein CCZ1 homolog	1287700	1031480	972183	974175	999641	1078920	911860	1029100		1055310		1165190	818261	1028620	1142040
Cd151	Non-matrisome	Non-matrisome	GO:CC not extracellular matrix	641	O35566	13	6	O35566;A0A1B0GSK8;A0A1B0GRG3	CD151_MOUSE	CD151 antigen	3354580	1250620	3888820	4409460	2470670	3428470	2562560	2262810		1679190	731327	2202280	1740840	2528440	2503230
Cd248	Non-matrisome	Non-matrisome	GO:CC not extracellular matrix	4185	Q91V98	4	4	Q91V98	CD248_MOUSE	Endosialin	408253		553623	1541630	298471	712346				416916		381953	701861	497367	257477
Cd2ap	Non-matrisome	Non-matrisome	GO:CC not extracellular matrix	5335	Q9JLQ0	15	13	Q9JLQ0;A0A3B2W812	CD2AP_MOUSE	CD2-associated protein	606052	802614	634651	611359	568830	583272	950761	560244		604720	1453590	278240	532554	743608	1263820
Cd36	Non-matrisome	Non-matrisome	GO:CC not extracellular matrix	1965	Q08857	4	3	Q08857	CD36_MOUSE	Platelet glycoprotein 4	379884	1133270	665975	915641	593885	854068	596786	348297	677709			697994	1195440	508845	621886
Cd44	Non-matrisome	Non-matrisome	GO:CC extracellular matrix (GO:0005576, GO:0005578 & GO:0031012) & GO:CC not extracellular matrix	1040	P15379;P15379-10;P15379-11;P15379-2;P15379-3;P15379-4;P15379-5;P15379-6;P15379-7;P15379-8;P15379-9	5	4	A2APM2;P15379;P15379-10;P15379-11;P15379-12;P15379-13;P15379-2;P15379-3;P15379-4;P15379-5;P15379-6;P15379-7;P15379-8;P15379-9;A2APM1;A2APM3;A2APM4;A2APM5;E9QKM8;Q3U8S1;Q80X37	CD44_MOUSE	CD44 antigen	3043630	1729760	3096490	3639290	3232970	3289280	2214660	3553210	2269110	3756400	6949350	3518910	2608520	4400980	3686530
Cd47	Non-matrisome	Non-matrisome	GO:CC not extracellular matrix	2537	Q61735-2	6	4	A0A2R8W6P0;A0A2R8VI94;D3Z187;Q61735-2	CD47_MOUSE	Isoform 2 of Leukocyte surface antigen CD47	1644020	1402840	1991990	1847690	1937680	2255310	1863330	1743400	2918970	1493460	2450180	2586840	1364090	1989820	1776060
Cd55	Non-matrisome	Non-matrisome	GO:CC not extracellular matrix	2505	Q61475	9	7	Q61475;Q61476;E9QAP4;E9Q731	DAF1_MOUSE	Complement decay-accelerating factor, GPI-anchored	3521700	2180450	6300480	3739340	2964500	3584650	2358450	3344140	2250480	4958260	3843680	4290990	2625430	3502190	1922260
Cd63	Non-matrisome	Non-matrisome	GO:CC extracellular matrix (GO:0005576, GO:0005578 & GO:0031012) & GO:CC not extracellular matrix	1310	P41731	4	2	P41731;A0A1W2P8C6	CD63_MOUSE	CD63 antigen	4261990	7508840	3371390	4286770	4894320	4616810	4020970	4257180	4071340	2979400	11829400	5014780	3375010	4648380	3707780
Cd68	Non-matrisome	Non-matrisome	GO:CC not extracellular matrix	1233	P31996;P31996-2	2	2	P31996;A0A0R4J1C8;P31996-2	CD68_MOUSE	Macrosialin	632637	473878	477669		879034		619116	581321		821466			650549	952939	781632
Cd81	Non-matrisome	Non-matrisome	GO:CC not extracellular matrix	1268	P35762	6	4	P35762;A0A140LJL0	CD81_MOUSE	CD81 antigen	5613650	11167500	7690110	6039270	5167640	5210950	5110500	8157320	3858620	6225940	9798110	8340710	3204400	6406550	4524140
Cd82	Non-matrisome	Non-matrisome	GO:CC not extracellular matrix	1299	P40237	10	5	P40237	CD82_MOUSE	CD82 antigen	1437700	8146690	1443520	1679670	1754090	1475610	1804330	2289020	3186410	1711660	5838570	2706550	1224870	1917100	1645400
Cd9	Non-matrisome	Non-matrisome	GO:CC extracellular matrix (GO:0005576, GO:0005578 & GO:0031012) & GO:CC not extracellular matrix	1300	P40240	7	5	P40240	CD9_MOUSE	CD9 antigen	8003060	14635900	11819400	17679300	11907500	16676100	5951370	13790100	8506510	7084070	25891300	16462500	4881900	12665400	10132500
Cda	Non-matrisome	Non-matrisome	GO:CC not extracellular matrix	1511	P56389	2	2	P56389	CDD_MOUSE	Cytidine deaminase	442659	52278400	3700630	5415810	456349	695750	6234040	593714		673844	58920500	493804	601178	415983	597440
Cdan1	Non-matrisome	Non-matrisome	GO:CC not extracellular matrix	3650	Q8CC12;Q8CC12-2	2	2	Q8CC12;Q8CC12-2;Z4YL55	CDAN1_MOUSE	Codanin-1			118579	164509	381244	112229	562264	355174		420213		422315	722441	364749	349664
Cdc16	Non-matrisome	Non-matrisome	GO:CC extracellular matrix (GO:0005576, GO:0005578 & GO:0031012) & GO:CC not extracellular matrix	3990	Q8R349	8	8	Q8R349	CDC16_MOUSE	Cell division cycle protein 16 homolog	799803	793725	856152	871448	1054800	808465	978490	1270040		732206		1637260	631531	964060	1113270
Cdc23	Non-matrisome	Non-matrisome	GO:CC extracellular matrix (GO:0005576, GO:0005578 & GO:0031012) & GO:CC not extracellular matrix	3227	Q8BGZ4	10	7	Q8BGZ4;A0A0R4J1W7;G3X8W7;Q8BGZ4-2	CDC23_MOUSE	Cell division cycle protein 23 homolog	1782240		1191040	1389520	1667010	1296520	1446220	1535520		1332270		1669310	1067340	1626010	1465220
Cdc37	Non-matrisome	Non-matrisome	GO:CC extracellular matrix (GO:0005576, GO:0005578 & GO:0031012) & GO:CC not extracellular matrix	2449	Q61081	11	9	Q61081;A0A1L1STC0	CDC37_MOUSE	Hsp90 co-chaperone Cdc37	1590740	1540860	1600110	1360700	1352820	1241390	1630420	1506790		1050400		1282200	1712790	1397410	1699310
Cdc42	Non-matrisome	Non-matrisome	GO:CC extracellular matrix (GO:0005576, GO:0005578 & GO:0031012) & GO:CC not extracellular matrix	1577	P60766	10	6	P60766	CDC42_MOUSE	Cell division control protein 42 homolog	9614240	5364250	16450200	22890000	21672900	16597100	25597300	8277510	3986590	6224110	8737320	17559900	25407800	24936900	24485000
Cdc42bpa	Non-matrisome	Non-matrisome	GO:CC not extracellular matrix	2211	Q3UU96	30	26	Q3UU96;A0A1D5RLQ9;D3YYN8;E9PVY0;H7BX44;F6Q5A5;F6S5Z6;F6YZJ7;Q3UU96-2	MRCKA_MOUSE	Serine/threonine-protein kinase MRCK alpha	2285160	2331660	2237410	1938380	1888030	1850350	1764800	2750010	966645	2602270	2023980	1905770	1714460	1905890	1954360
Cdc42bpb	Non-matrisome	Non-matrisome	GO:CC not extracellular matrix	3027	Q7TT50	52	43	Q7TT50;A0A1Y7VLI0	MRCKB_MOUSE	Serine/threonine-protein kinase MRCK beta	2734800	2532380	2546920	2337270	2602820	2412780	2433600	2447110	2094780	2578150	2215520	2280720	2292760	2337710	2150470
Cdc42bpg	Non-matrisome	Non-matrisome	GO:CC not extracellular matrix	3083	Q80UW5	8	8	Q80UW5	MRCKG_MOUSE	Serine/threonine-protein kinase MRCK gamma	396972		562493	443158		363149	396402	630822		462630		507724	336511	453786
Cdc42ep4	Non-matrisome	Non-matrisome	GO:CC not extracellular matrix	5349	Q9JM96	2	2	Q9JM96;A2A6Q2;A2A6Q3	BORG4_MOUSE	Cdc42 effector protein 4	94013.2		49672.6			99358.4	161291			131196			104868	224753	286082
Cdc5l	Non-matrisome	Non-matrisome	GO:CC not extracellular matrix	2714	Q6A068	16	15	Q6A068;A0A1W2P6Q8;A0A1W2P7H4;A0A1W2P7S8;A0A1W2P7Z8;A0A1W2P855	CDC5L_MOUSE	Cell division cycle 5-like protein	1230480	2630330	1257800	1414060	1239570	999338	1872460	1503460		1835270	3244990	1077400	1325630	1666290	2239790
Cdc73	Non-matrisome	Non-matrisome	GO:CC not extracellular matrix	3781	Q8JZM7	9	8	Q8JZM7	CDC73_MOUSE	Parafibromin	702840		694660	661561	389179	618644	708276			582113			599728	564188	397196
Cdh1	Non-matrisome	Non-matrisome	GO:CC not extracellular matrix	947	P09803	3	3	A0A0R4IZW5;P09803	CADH1_MOUSE	Cadherin-1	9368990	15391500	6042660	6276110	6398140	6138450	7983160	8008490	9980410	8399220	8877350	6657000	6212780	8756610	10009400
Cdh13	Non-matrisome	Non-matrisome	GO:CC not extracellular matrix	5531	Q9WTR5	20	12	Q9WTR5	CAD13_MOUSE	Cadherin-13	7573150	4499480	5801300	7204570	6713790	7177350	4706310	7780800	1169990	10948700	5020810	7223040	7695740	7747640	5034890
Cdh2	Non-matrisome	Non-matrisome	GO:CC not extracellular matrix	1034	P15116	20	17	P15116;D3YYT0	CADH2_MOUSE	Cadherin-2	3720560	3320880	3881830	4595720	4691910	4299710	4693540	6065190		5044030	4751650	6038190	4055480	5219590	3744950
Cdh6	Non-matrisome	Non-matrisome	GO:CC not extracellular matrix	1815	P97326	21	17	P97326	CADH6_MOUSE	Cadherin-6	2312070	2087020	3549440	4167780	2884110	3407590	3490700	2979390	869767	3297990	1696180	3811850	3217200	4075400	2565060
Cdipt	Non-matrisome	Non-matrisome	GO:CC not extracellular matrix	4106	Q8VDP6	13	6	Q8VDP6;A0A0U1RP13	CDIPT_MOUSE	CDP-diacylglycerol--inositol 3-phosphatidyltransferase	5567620	2993970	6358670	9133500	7672080	6712110	7135710	4923260	2865430	3171960	4207850	7477060	6397640	7639950	6743720
Cdk11b	Non-matrisome	Non-matrisome	GO:CC not extracellular matrix	1153	P24788	11	10	P24788;P24788-2;A2A9P6	CD11B_MOUSE	Cyclin-dependent kinase 11B	848943		678048	1064870	776217	979617	782789	853479		643949		696446	1018610	802560	735891
Cdk13	Non-matrisome	Non-matrisome	GO:CC not extracellular matrix	2695	Q69ZA1;Q69ZA1-2	4	4	Q69ZA1;Q69ZA1-2;A0A1Y7VLM0	CDK13_MOUSE	Cyclin-dependent kinase 13	257475		280950	319881		320359	247603						242535	444793
Cdk16	Non-matrisome	Non-matrisome	GO:CC not extracellular matrix	1927	Q04735;Q04735-2	2	2	Q04735;Q8K0D0;A0A1L1SUS7;Q04735-2;Q8K0D0-2	CDK16_MOUSE	Cyclin-dependent kinase 16	98058.7		185226
Cdk18	Non-matrisome	Non-matrisome	GO:CC not extracellular matrix	1930	Q04899	14	14	Q04899	CDK18_MOUSE	Cyclin-dependent kinase 18	1425200	1560900	1625900	1252030	1039840	1094820	1145720	1271240		1294800		1461560	1073590	1156160	940680
Cdk19	Non-matrisome	Non-matrisome	GO:CC not extracellular matrix	3463	Q8BWD8	2	2	Q8BWD8;G5E8L1	CDK19_MOUSE	Cyclin-dependent kinase 19	286951		207519	225851		305892	251754						265958
Cdk2	Non-matrisome	Non-matrisome	GO:CC extracellular matrix (GO:0005576, GO:0005578 & GO:0031012) & GO:CC not extracellular matrix	1826	P97377;P97377-2	2	2	P97377;P97377-2	CDK2_MOUSE	Cyclin-dependent kinase 2	413057		248150	258993		301174	298861	371128		399155		403775	640042		380568
Cdk4	Non-matrisome	Non-matrisome	GO:CC extracellular matrix (GO:0005576, GO:0005578 & GO:0031012) & GO:CC not extracellular matrix	1219	P30285	3	3	P30285;E9PZX7;E9Q9E4	CDK4_MOUSE	Cyclin-dependent kinase 4	415749		592048	631578	611985	715972	717789			591132		672207	652222	695397	749894
Cdk5	Non-matrisome	Non-matrisome	GO:CC extracellular matrix (GO:0005576, GO:0005578 & GO:0031012) & GO:CC not extracellular matrix	1397	P49615	15	11	P49615;A0A0G2JDL3	CDK5_MOUSE	Cyclin-dependent kinase 5	6900510	2066200	7778590	5446440	5293630	5381450	5153660	5341130	677039	6259550	1964010	5581770	5817350	6033630	6318860
Cdk5rap2	Non-matrisome	Non-matrisome	GO:CC not extracellular matrix	3873	Q8K389	6	5	Q8K389	CK5P2_MOUSE	CDK5 regulatory subunit-associated protein 2	164203		236482	152733	120783	234413	130906			180128			162332	163609	158366
Cdk5rap3	Non-matrisome	Non-matrisome	GO:CC not extracellular matrix	4559	Q99LM2	16	10	Q99LM2	CK5P3_MOUSE	CDK5 regulatory subunit-associated protein 3	2091130	1589430	1956810	2071970	2484490	2087810	2061040	1976960		2204650	1422520	2058240	2258910	2187820	2109940
Cdk7	Non-matrisome	Non-matrisome	GO:CC extracellular matrix (GO:0005576, GO:0005578 & GO:0031012) & GO:CC not extracellular matrix	1916	Q03147	3	3	Q03147;A0A286YDC0	CDK7_MOUSE	Cyclin-dependent kinase 7	939435	428888	1209670	1096650	1342120	1020990	987765	1151530		1107630		1416900	1002890	1298850	1181010
Cdk9	Non-matrisome	Non-matrisome	GO:CC extracellular matrix (GO:0005576, GO:0005578 & GO:0031012) & GO:CC not extracellular matrix	4460	Q99J95	4	4	Q99J95;Q99J95-2;Q99J95-3	CDK9_MOUSE	Cyclin-dependent kinase 9	177020	2945040	214675	124594	154630	180415	229400	121309		164369		131437	188721	161894	232427
Cdkl5	Non-matrisome	Non-matrisome	GO:CC not extracellular matrix	2208	Q3UTQ8	5	5	Q3UTQ8;A0A0G2JGW6;A0A0G2JF79;A0A0G2JFE2;Q3UTQ8-2	CDKL5_MOUSE	Cyclin-dependent kinase-like 5	269567		176708	182198	236680	262943	181439			198004		348598	203505	241840	310005
Cdkn2aip	Non-matrisome	Non-matrisome	GO:CC not extracellular matrix	3272	Q8BI72	11	11	Q8BI72;A0A1I7Q4A1	CARF_MOUSE	CDKN2A-interacting protein	363894	602177	423439	352391	333916	373321	385853	468862		470707	222547	340629	419770	336625	330320
Cdon	Non-matrisome	Non-matrisome	GO:CC not extracellular matrix	2002	Q32MD9	8	8	Q32MD9;F6SDC3;Q3TZM7	CDON_MOUSE	Cell adhesion molecule-related/down-regulated by oncogenes	782050	1640550	441929	585571	574229	378220	700178	1209250	990705	822636	2513430	681347	573288	715013	924196
Cds2	Non-matrisome	Non-matrisome	GO:CC not extracellular matrix	4529	Q99L43	6	5	Q99L43;A2AMQ5;Q6PBC0	CDS2_MOUSE	Phosphatidate cytidylyltransferase 2	1490660	1358270	1573910	2473920	2795410	2453560	2343490	1324710		841939	1284520	2038380	1637440	2370810	2276520
CEFIP	Non-matrisome	Non-matrisome	GO:CC not extracellular matrix	349	D3Z1D3	4	4	D3Z1D3	CEFIP_MOUSE	Cardiac-enriched FHL2-interacting protein	641646	561840	724480	575093		535331	204192						519613
Celsr1	Non-matrisome	Non-matrisome	GO:CC not extracellular matrix	609	O35161	25	23	O35161	CELR1_MOUSE	Cadherin EGF LAG seven-pass G-type receptor 1	1632270	1061730	1593640	1296030	1650330	1740630	1541300	1916520	1218560	1556260	1380340	1636170	1793060	1631880	1555260
Celsr2	Non-matrisome	Non-matrisome	GO:CC not extracellular matrix	5475	Q9R0M0;Q9R0M0-2	11	11	Q9R0M0;Q9R0M0-2	CELR2_MOUSE	Cadherin EGF LAG seven-pass G-type receptor 2	467040	4701940	695371	420574		365814	527588	531064	1714020	973892	4085800		494067	433126	444217
Celsr3	Non-matrisome	Non-matrisome	GO:CC not extracellular matrix	4328	Q91ZI0	2	2	Q91ZI0;A0A1L1SUG9	CELR3_MOUSE	Cadherin EGF LAG seven-pass G-type receptor 3			5491350	5032890			5714610	5157220			4305340	4141230		7611940	7462120
Cemip2	Non-matrisome	Non-matrisome	GO:CC not extracellular matrix	2306	Q5FWI3	5	5	Q5FWI3;A0A494BB04	CEIP2_MOUSE	Cell surface hyaluronidase	236481		234884	184788		156137	232358	230521		197164			215782	146070	153714
Cenpv	Non-matrisome	Non-matrisome	GO:CC not extracellular matrix	4770	Q9CXS4	11	9	Q9CXS4;Q9CXS4-2	CENPV_MOUSE	Centromere protein V	2477070	3916270	2444520	3153870	4001150	4356800	3531660	3129280	2824480	3059110	3963560	4169830	4692440	3313710	3660590
Cep170	Non-matrisome	Non-matrisome	GO:CC not extracellular matrix	2713	Q6A065	37	32	Q6A065;Q80U49;B9EIX2;H7BX26;Q6A065-2;Q80U49-2	CE170_MOUSE	Centrosomal protein of 170 kDa	1831910	2524410	1925230	1710340	1947480	1882730	1916850	1721020		2260430	1420600	1937770	1991460	2053910	1819450
Cep170b	Non-matrisome	Non-matrisome	GO:CC not extracellular matrix	3060	Q80U49	18	18	Q80U49;B9EIX2	C170B_MOUSE	Centrosomal protein of 170 kDa protein B	859347	1451200	877437	805253	666506	836436	728723	928956		936332	789397	729723	800618	664688	694010
Cers2	Non-matrisome	Non-matrisome	GO:CC not extracellular matrix	4436	Q924Z4	3	2	Q924Z4;D3YTM0;D3Z0Z2;D3Z4M2	CERS2_MOUSE	Ceramide synthase 2	433975		330954	977790	1044920	831676						1255310		714764	953399
Cert1	Non-matrisome	Non-matrisome	GO:CC not extracellular matrix	5151	Q9EQG9	14	11	Q9EQG9;Q9EQG9-2;Q9EQG9-3	CERT_MOUSE	Ceramide transfer protein	1598180	1292770	1669510	1308410	1335540	1649750	1622390	1450510		1508080	476791	1596300	1812750	1234410	1427370
Ces1c	Non-matrisome	Non-matrisome	GO:CC not extracellular matrix	1143	P23953	7	6	P23953	EST1C_MOUSE	Carboxylesterase 1C	472324	1902020				2858550		511261	1860840	598155	1208460	821290
Cfap20	Non-matrisome	Non-matrisome	GO:CC not extracellular matrix	3410	Q8BTU1	5	4	Q8BTU1	CFA20_MOUSE	Cilia- and flagella-associated protein 20	907437		937238	1566930	888641	933754	1303080	744978		549961		902073	1443610	977968	883937
Cfb	Non-matrisome	Non-matrisome	GO:CC extracellular matrix (GO:0005576, GO:0005578 & GO:0031012) & GO:CC not extracellular matrix	897	P04186	8	7	P04186;B8JJN0;B8JJM5;B8JJM6;F6VQX8;F6XQ00	CFAB_MOUSE	Complement factor B	268441	3395020	271336	237494	515067	661338	558334	275201	1547550	392161	2790730	273587	458610	263287	440494
Cfh	Non-matrisome	Non-matrisome	GO:CC extracellular matrix (GO:0005576, GO:0005578 & GO:0031012) & GO:CC not extracellular matrix	915	P06909	28	24	P06909;E9Q8I0;Q4LDF6;Q61405;A0A0A6YVP8;D6RGQ0;E9Q8H9	CFAH_MOUSE	Complement factor H	927661	52925300	863818	521989	871340	865457	1094560	293152	38968700	3684240	23743500	625478	1001570	1076900	816756
Cfl1	Non-matrisome	Non-matrisome	GO:CC extracellular matrix (GO:0005576, GO:0005578 & GO:0031012) & GO:CC not extracellular matrix	1086	P18760	12	10	P18760;P45591;F8WGL3;A0A494B9A7	COF1_MOUSE	Cofilin-1	15301200	12321900	20014100	12829000	17403500	15786300	16516700	15435300	6179400	19057700	10837600	16276600	16196800	15060600	17747000
Cfl2	Non-matrisome	Non-matrisome	GO:CC not extracellular matrix	1337	P45591	8	6	P45591;A0A1Y7VJ71	COF2_MOUSE	Cofilin-2	4941230	3434680	6940220	4918800	5276850	4436830	6243430	6056810	3611340	7238480	4808450	5433800	6693380	5760610	6088840
Cgnl1	Non-matrisome	Non-matrisome	GO:CC not extracellular matrix	2718	Q6AW69;Q6AW69-5	22	21	Q6AW69;Q6AW69-3;Q6AW69-5;D3Z3H4	CGNL1_MOUSE	Cingulin-like protein 1	1059880	746732	897603	854352	629616	842463	808951	907827		872218	519182	482994	858169	802119	820839
Champ1	Non-matrisome	Non-matrisome	GO:CC not extracellular matrix	3865	Q8K327	2	2	Q8K327	CHAP1_MOUSE	Chromosome alignment-maintaining phosphoprotein 1	130818			137844		251893	251068
Chd1l	Non-matrisome	Non-matrisome	GO:CC not extracellular matrix	4765	Q9CXF7;Q9CXF7-2	3	3	Q9CXF7;Q9CXF7-2	CHD1L_MOUSE	Chromodomain-helicase-DNA-binding protein 1-like	305803			301249	270969	298290	329651						232667		246527
Chd2	Non-matrisome	Non-matrisome	GO:CC not extracellular matrix	399	E9PZM4	3	3	E9PZM4	CHD2_MOUSE	Chromodomain-helicase-DNA-binding protein 2	608437	414608	486528	276633	286329	217802	257921	217623		143081		333748	255912	287904	215793
Chd4	Non-matrisome	Non-matrisome	GO:CC not extracellular matrix	2841	Q6PDQ2	59	45	Q6PDQ2;E9QAS5;E9QAS4;F6WR45	CHD4_MOUSE	Chromodomain-helicase-DNA-binding protein 4	3279820	3179750	3084680	3433290	3076740	3091610	2841660	2788370		2679860	2073060	2875210	3309530	2887210	3004380
Chd8	Non-matrisome	Non-matrisome	GO:CC not extracellular matrix	1969	Q09XV5	2	2	Q09XV5	CHD8_MOUSE	Chromodomain-helicase-DNA-binding protein 8	159574		91987.7	76551.2		65910.7	94538.5			100122		70229.6	133555		93530.9
Cherp	Non-matrisome	Non-matrisome	GO:CC not extracellular matrix	3726	Q8CGZ0	5	4	Q8CGZ0;G5E8I8;A0A1D5RL92	CHERP_MOUSE	Calcium homeostasis endoplasmic reticulum protein	1305310	807782	1260860	1171750	819992	1530240	1222680	844547		828443	1271570	1098340	1069200	794192	1104620
Chi3l1	Non-matrisome	Non-matrisome	GO:CC extracellular matrix (GO:0005576, GO:0005578 & GO:0031012) & GO:CC not extracellular matrix	2495	Q61362;Q61362-2;Q61362-3	13	11	Q61362;Q61362-2;Q61362-3	CH3L1_MOUSE	Chitinase-3-like protein 1	666535	11396300	858308	450942				1981770	16649100	2842890	11067900	1357190			711195
Chid1	Non-matrisome	Non-matrisome	GO:CC extracellular matrix (GO:0005576, GO:0005578 & GO:0031012) & GO:CC not extracellular matrix	4412	Q922Q9;Q922Q9-2	5	4	Q922Q9;A0A0R4J242;A0A0R4J058;A0A1B0GSH5;D3YWG2;G8JL55;Q922Q9-2	CHID1_MOUSE	Chitinase domain-containing protein 1	716211		662178	715720	519225	796150	803888			329535			487565	387281	288538
Chkb	Non-matrisome	Non-matrisome	GO:CC not extracellular matrix	721	O55229	10	9	O55229;F6RRT7	CHKB_MOUSE	Choline/ethanolamine kinase	2005610	879596	2129370	2054310	2738710	2081450	1870660	2143880		1772610		2891790	2225150	1881210	1953550
Chm	Non-matrisome	Non-matrisome	GO:CC not extracellular matrix	5386	Q9QXG2	11	10	Q9QXG2;Q9QZD5;A0A0R4J1A1;A2AD03;Q3UR39	RAE1_MOUSE	Rab proteins geranylgeranyltransferase component A 1	674906		706948	676223	662244	570950	799374	1071480	413541	602105	1510240	737138	1042290	510305	671619
Chmp2b	Non-matrisome	Non-matrisome	GO:CC not extracellular matrix	3288	Q8BJF9	2	2	Q8BJF9;A0A338P7L8	CHM2B_MOUSE	Charged multivesicular body protein 2b					315892	913127	385904	379040				295354	361087	408609	419525
Chordc1	Non-matrisome	Non-matrisome	GO:CC not extracellular matrix	4883	Q9D1P4	8	7	Q9D1P4;A0A1L1SU22	CHRD1_MOUSE	Cysteine and histidine-rich domain-containing protein 1	1476160		1664010	1321030		1890620	1384850			3065170			1866610		3471220
Chpf2	Non-matrisome	Non-matrisome	GO:CC not extracellular matrix	2210	Q3UU43	14	13	Q3UU43	Q3UU43_MOUSE	Hexosyltransferase	751822		724325	671948	738209	728376	761648	733898		702058	626472	502549	556936	697890	790626
Chpt1	Non-matrisome	Non-matrisome	GO:CC not extracellular matrix	3532	Q8C025;Q8C025-2;Q8C025-3	2	2	Q8C025;D3YU39;D3Z6W4;D6RCW3;Q8C025-2;Q8C025-3	CHPT1_MOUSE	Cholinephosphotransferase 1	634992		1163780	1003310	962061	817325	1416260		2219650	755043	4329700	905095		1150840	618435
Chrm2	Non-matrisome	Non-matrisome	GO:CC not extracellular matrix	5194	Q9ERZ4	9	7	Q9ERZ4	ACM2_MOUSE	Muscarinic acetylcholine receptor M2	1841140		1822140	1496160	1565310	1953560	1503300	1068950		774565		1506760	940281	1326260	1490430
Chst12	Non-matrisome	Non-matrisome	GO:CC not extracellular matrix	4557	Q99LL3	7	6	Q99LL3	CHSTC_MOUSE	Carbohydrate sulfotransferase 12	1655770	1135560	1753220	1853030	1281160	1450890	1250920	1646520		1687760		1792310	1790650	1544700	1683120
Chst3	Non-matrisome	Non-matrisome	GO:CC not extracellular matrix	776	O88199	2	2	O88199	CHST3_MOUSE	Carbohydrate sulfotransferase 3	522149		321817			246913		460989		536213
Chst5	Non-matrisome	Non-matrisome	GO:CC not extracellular matrix	5369	Q9QUP4	6	6	Q9QUP4	CHST5_MOUSE	Carbohydrate sulfotransferase 5	1264180	3904220	1233100	827815	839459	847687	874809	1196290	2109330	1412470	4584560	832744	854701	729603	1010660
Chsy3	Non-matrisome	Non-matrisome	GO:CC not extracellular matrix	2293	Q5DTK1	14	14	Q5DTK1	CHSS3_MOUSE	Chondroitin sulfate synthase 3	598852	740076	732302	637253	599403	655321	788160	791429		503495	1377850	443215	718229	654672	667547
Ciao1	Non-matrisome	Non-matrisome	GO:CC extracellular matrix (GO:0005576, GO:0005578 & GO:0031012) & GO:CC not extracellular matrix	4511	Q99KN2	3	3	Q99KN2;G3UYN9;G3UYR5;G3UYS4	CIAO1_MOUSE	Probable cytosolic iron-sulfur protein assembly protein CIAO1	833256		858089	791766	454732	905312	816178	692602		680070		639106	697107	418833	662690
Cic	Non-matrisome	Non-matrisome	GO:CC not extracellular matrix	4427	Q924A2	5	5	Q924A2;E9QP01;Q924A2-2	CIC_MOUSE	Protein capicua homolog	302705			564288	737434	392982	461482	710282		723944		569004	509944	801682	547247
Cirbp	Non-matrisome	Non-matrisome	GO:CC not extracellular matrix	1578	P60824	8	6	P60824;D3YU80;K4DI65	CIRBP_MOUSE	Cold-inducible RNA-binding protein	9006410	11700000	9958480	11879800	10635700	10546300	12806700	9195260	4227540	9828550	7143480	8112550	11938800	11371400	13158800
Ciz1	Non-matrisome	Non-matrisome	GO:CC extracellular matrix (GO:0005576, GO:0005578 & GO:0031012) & GO:CC not extracellular matrix	192	A2AN61;F6XWQ4;Q3UUV0;Q8VEH2	3	3	A2AN61;Q3UUV0;Q8VEH2;F6XWQ4	A2AN61_MOUSE;F6XWQ4_MOUSE;Q3UUV0_MOUSE;Q8VEH2_MOUSE	CDKN1A interacting zinc finger protein 1	130941		104303	205657		169735	156530	260433		186165			155613
Ckap4	Non-matrisome	Non-matrisome	GO:CC not extracellular matrix	3342	Q8BMK4	21	19	Q8BMK4	CKAP4_MOUSE	Cytoskeleton-associated protein 4	437257	1191140	447845	315596	454150	465073	420864	272746	457028	415754	2558640	263251	368517	442716	402089
Ckap5	Non-matrisome	Non-matrisome	GO:CC not extracellular matrix	169	A2AGT5;A2AGT5-3	79	65	A2AGT5;K3W4R5;A0A0R4J0K2;Z4YL78;A2AGT5-2;A2AGT5-3	CKAP5_MOUSE	Cytoskeleton-associated protein 5	4494170	1313730	4479300	4919650	4345550	4713180	4654420	4762210	563327	2419500	1126740	4272190	3189170	3819670	4171800
Ckb	Non-matrisome	Non-matrisome	GO:CC not extracellular matrix	1923	Q04447	30	17	Q04447	KCRB_MOUSE	Creatine kinase B-type	41333600	38144800	44147000	35334900	48430500	41877000	55344500	32749200	31055100	43682400	34836000	36875300	43589600	52510000	48568000
Ckm	Non-matrisome	Non-matrisome	GO:CC not extracellular matrix	918	P07310	23	15	P07310	KCRM_MOUSE	Creatine kinase M-type	9770230	22578200	12131300	3587100	8164430	7371160	6268490	10704300	50786100	23361500	49438900	8777350	17009000	6505400	12954000
Ckmt2	Non-matrisome	Non-matrisome	GO:CC not extracellular matrix	2795	Q6P8J7	3	3	Q6P8J7	KCRS_MOUSE	Creatine kinase S-type, mitochondrial	463747	377577	521856	572192	493316	616415	611573	406484		618723	1658930	459754	315127	594306	719264
Clasp1	Non-matrisome	Non-matrisome	GO:CC not extracellular matrix	3051	Q80TV8;Q80TV8-2	24	22	Q80TV8;A0A087WNW8;A0A087WP42;A0A087WQ31;A0A087WQ95;A0A087WQF1;A0A087WRE8;A0A087WRK0;A0A087WS18;A0A0A6YXZ1;E9Q6L0;E9QKH0;E9QNY9;J3QP81;Q80TV8-2	CLAP1_MOUSE	CLIP-associating protein 1	603673		661800	688247	748435	899329	900404	957024		516018		704486	395302	495287	795037
Clasp2	Non-matrisome	Non-matrisome	GO:CC not extracellular matrix	3393	Q8BRT1	40	37	Q8BRT1;E9Q8N5;F7DCH5;Q08EB5;Q08EB6	CLAP2_MOUSE	CLIP-associating protein 2	3744240	4073250	4000080	4647280	4962880	4635300	4562020	4847400		4375410	1990190	4409330	3237930	4388060	4770660
Clasrp	Non-matrisome	Non-matrisome	GO:CC not extracellular matrix	3686	Q8CFC7-3	2	2	Q8CFC7;Q8CFC7-2;Q8CFC7-3	CLASR_MOUSE	Isoform 3 of CLK4-associating serine/arginine rich protein	124145		142733	116534		148687
Clcc1	Non-matrisome	Non-matrisome	GO:CC not extracellular matrix	4550	Q99LI2	8	8	Q99LI2;A2AEM2	CLCC1_MOUSE	Chloride channel CLIC-like protein 1	248612		402732	478874	620346	671794	527986			241945		530078	338916	503939	367362
Clic1	Non-matrisome	Non-matrisome	GO:CC not extracellular matrix	5669	Q9Z1Q5	10	8	Q9Z1Q5	CLIC1_MOUSE	Chloride intracellular channel protein 1	5415590	5028760	9520300	7427060	9269650	8691560	10341300	6532830	1980160	7987320	4425440	7382380	11378400	10832000	10050000
Clic4	Non-matrisome	Non-matrisome	GO:CC not extracellular matrix	5409	Q9QYB1	17	11	Q9QYB1	CLIC4_MOUSE	Chloride intracellular channel protein 4	6736570	3688300	8101250	5701580	4657470	5930780	6361080	5108180		4764850	6583770	5503430	6602310	6633970	5777370
Clint1	Non-matrisome	Non-matrisome	GO:CC not extracellular matrix	4512	Q99KN9	21	15	Q99KN9;Q99KN9-2;Q5SUH6;Q5SUH7	EPN4_MOUSE	Clathrin interactor 1	2364420	2630380	2835710	2442270	2445150	2661890	3864160	2692830	1695240	3024220	2664790	2179980	2943640	2792250	3783030
Clip1	Non-matrisome	Non-matrisome	GO:CC not extracellular matrix	4401	Q922J3;Q922J3-2	15	15	Q922J3;F8WIA1;Q922J3-2;D3Z2Z1;D3Z3M7;F6RCU2;Q8C0S5	CLIP1_MOUSE	CAP-Gly domain-containing linker protein 1	227721	765906	322692	273860	241593	356130	585230	176323		341769			210263	457176	728833
Clip4	Non-matrisome	Non-matrisome	GO:CC not extracellular matrix	3756	Q8CI96;Q8CI96-2	2	2	Q8CI96;Q8CI96-2;Q8CI96-3;A0A2R8VHV0;A0A2R8VI14;A0A2R8VI93;A0A2R8VJW4;A0A2R8W6I5;Q3TTL7	CLIP4_MOUSE	CAP-Gly domain-containing linker protein 4	297945		223666
Clk1	Non-matrisome	Non-matrisome	GO:CC not extracellular matrix	1128	P22518	3	3	P22518	CLK1_MOUSE	Dual specificity protein kinase CLK1	407818		565753	401003	473099	331014	469824			541456		529730	413494	611417	522017
Clmn	Non-matrisome	Non-matrisome	GO:CC not extracellular matrix	3602	Q8C5W0;Q8C5W0-2;Q8C5W0-3;Q8C5W0-4	18	17	Q8C5W0;Q8C5W0-2;Q8C5W0-3;Q8C5W0-4	CLMN_MOUSE	Calmin	1236890	604593	1324330	1469590	1373390	1506190	1486490	1472470		860602	451140	1338860	1312590	1514700	1448290
Cln3	Non-matrisome	Non-matrisome	GO:CC extracellular matrix (GO:0005576, GO:0005578 & GO:0031012) & GO:CC not extracellular matrix	2458	Q61124	3	3	Q61124;Q6PAH4	CLN3_MOUSE	Battenin	209373		259546	144457	66326.3	167373		145926				105718
Cln5	Non-matrisome	Non-matrisome	GO:CC not extracellular matrix	2179	Q3UMW8	6	5	Q3UMW8	CLN5_MOUSE	Ceroid-lipofuscinosis neuronal protein 5 homolog	922614		893192	934771	660258	912652	948153			728865		593325	960955	726296	1044130
Clp1	Non-matrisome	Non-matrisome	GO:CC not extracellular matrix	4553	Q99LI9	3	3	Q99LI9	CLP1_MOUSE	Polyribonucleotide 5'-hydroxyl-kinase Clp1	491490		519973			414443	941951
Clptm1	Non-matrisome	Non-matrisome	GO:CC not extracellular matrix	4046	Q8VBZ3	10	8	Q8VBZ3	CLPT1_MOUSE	Putative lipid scramblase CLPTM1	284379		370556	527690	566875	697897	598947	137296		48547.6	298130	567719	484835	540878	497918
Clptm1l	Non-matrisome	Non-matrisome	GO:CC not extracellular matrix	3490	Q8BXA5	3	3	Q8BXA5	CLP1L_MOUSE	Lipid scramblase CLPTM1L	407742	312355	367452	1066980	645539	802005	508050			217827		519659	260427	702415	493993
Clpx	Non-matrisome	Non-matrisome	GO:CC not extracellular matrix	5240	Q9JHS4	6	6	Q9JHS4;Q6P8N8	CLPX_MOUSE	ATP-dependent Clp protease ATP-binding subunit clpX-like, mitochondrial	345234		468495	405978	547410	385659	623542			479601		745352	409770	143560	622701
Clstn1	Non-matrisome	Non-matrisome	GO:CC extracellular matrix (GO:0005576, GO:0005578 & GO:0031012) & GO:CC not extracellular matrix	5133	Q9EPL2;Q9EPL2-2	10	9	Q9EPL2;Q9EPL2-2	CSTN1_MOUSE	Calsyntenin-1	993161	1865580	837755	1004500	1027800	1019420	1085880	1533600	838401	1548590	1230460	774107	1114440	1138240	1180160
Cltc	Non-matrisome	Non-matrisome	GO:CC not extracellular matrix	2683	Q68FD5	105	67	Q68FD5;Q5SXR6	CLH1_MOUSE	Clathrin heavy chain 1	28234300	10082300	26646000	35939200	39661200	41726800	35188800	24908200	8008920	14425700	14205600	31410200	16557300	25575900	28606500
Clu	Non-matrisome	Non-matrisome	GO:CC extracellular matrix (GO:0005576, GO:0005578 & GO:0031012) & GO:CC not extracellular matrix	1949	Q06890	26	16	Q06890	CLUS_MOUSE	Clusterin	4088400	224229000	4499710	5290750	5050670	5499860	6156350	4639270	204092000	24223200	259533000	4866750	4325370	4871440	4616480
Cluh	Non-matrisome	Non-matrisome	GO:CC not extracellular matrix	2351	Q5SW19;Q5SW19-3	4	4	Q5SW19;A0A0R4J140;Z4YLI8;Q5SW19-2;Q5SW19-3	CLU_MOUSE	Clustered mitochondria protein homolog	276942		296805	261101		298041	203165
Clybl	Non-matrisome	Non-matrisome	GO:CC not extracellular matrix	4018	Q8R4N0	8	8	Q8R4N0	CLYBL_MOUSE	Citramalyl-CoA lyase, mitochondrial	1583020	2126500	1480970	1267170	1132120	1320210	1517130	1461440	738245	1353470	1087180	1376910	1419290	1153510	1028860
Cmas	Non-matrisome	Non-matrisome	GO:CC not extracellular matrix	4507	Q99KK2	16	11	Q99KK2;A0A0R4J0B4;Q99KK2-2	NEUA_MOUSE	N-acylneuraminate cytidylyltransferase	4819870	3577810	4924750	3917190	3576010	3989480	3758490	5076160	1121280	4625350	3141990	3751800	4003190	3344700	3275140
Cmbl	Non-matrisome	Non-matrisome	GO:CC not extracellular matrix	3955	Q8R1G2	8	8	Q8R1G2;A0A2I3BPJ4;E0CXT6	CMBL_MOUSE	Carboxymethylenebutenolidase homolog	2522580	568232	2586130	2324380	2496070	2170840	3139900	3008380		2808670		2451520	2823860	2625510	2961110
Cmpk1	Non-matrisome	Non-matrisome	GO:CC not extracellular matrix	5059	Q9DBP5	5	4	A0A0R4J093;Q9DBP5	KCY_MOUSE	UMP-CMP kinase	3094730	1916470	3053900	2599180	2683930	2491980	3481740	2019800		2716490		2146180	3231150	3046730	3666870
Cmpk2	Non-matrisome	Non-matrisome	GO:CC not extracellular matrix	2107	Q3U5Q7	7	7	Q3U5Q7	CMPK2_MOUSE	UMP-CMP kinase 2, mitochondrial	547532		856442	390168	497894	605320	857656			614625		778800			776199
Cmtm4	Non-matrisome	Non-matrisome	GO:CC not extracellular matrix	3773	Q8CJ61	3	2	Q8CJ61	CKLF4_MOUSE	CKLF-like MARVEL transmembrane domain-containing protein 4	817858		1016240	977071		776118	789982			1123760			811016		983898
Cmtm6	Non-matrisome	Non-matrisome	GO:CC not extracellular matrix	4807	Q9CZ69	2	2	Q9CZ69	CKLF6_MOUSE	CKLF-like MARVEL transmembrane domain-containing protein 6	469839	13955700	627563					3080320
Cmtr1	Non-matrisome	Non-matrisome	GO:CC extracellular matrix (GO:0005576, GO:0005578 & GO:0031012) & GO:CC not extracellular matrix	5036	Q9DBC3	20	17	E0CXC2;Q9DBC3;A0A3Q4EHZ1;A0A3Q4EBV9;A0A3Q4EH87;D3Z491	CMTR1_MOUSE	Cap-specific mRNA (nucleoside-2'-O-)-methyltransferase 1	1562810	1573110	1475850	1778220	1714470	1524150	1552860	1684780	1030170	1578860	1241260	1828330	1779680	1734250	1979680
Cnbp	Non-matrisome	Non-matrisome	GO:CC not extracellular matrix	1471	P53996;P53996-2;P53996-3	4	4	P53996;P53996-2;P53996-3;A0A0N4SVS6	CNBP_MOUSE	CCHC-type zinc finger nucleic acid binding protein	899106	2486700	1156300	1484140	1729270	1829110	1376700	866967		1257910	2403070	1158330	1437620	1127520	1406020
Cndp2	Non-matrisome	Non-matrisome	GO:CC extracellular matrix (GO:0005576, GO:0005578 & GO:0031012) & GO:CC not extracellular matrix	4871	Q9D1A2	28	19	Q9D1A2	CNDP2_MOUSE	Cytosolic non-specific dipeptidase	23992900	13575000	24904600	24736500	28221900	30159300	28840900	18099300	8124350	23073200	14599000	23442500	32898800	28495300	31316200
Cnmd	Non-matrisome	Non-matrisome	GO:CC extracellular matrix (GO:0005576, GO:0005578 & GO:0031012) & GO:CC not extracellular matrix	5658	Q9Z1F6	6	4	Q9Z1F6;G5E8Z6	CNMD_MOUSE	Leukocyte cell-derived chemotaxin 1	235659	11736700	260733	282671	409311	466488	317986			741838	2884140		270473	483694	318801
Cnn3	Non-matrisome	Non-matrisome	GO:CC not extracellular matrix	5016	Q9DAW9	7	6	Q9DAW9;A0A0G2JDV8	CNN3_MOUSE	Calponin-3	1069380		1303200	784669	997978	982253	1199650	1099670		1214220	615461	807268	1140970	1068260	1311690
Cnnm2	Non-matrisome	Non-matrisome	GO:CC not extracellular matrix	2065	Q3TWN3	5	5	Q3TWN3	CNNM2_MOUSE	Metal transporter CNNM2	381548		967873	694506	707848	898931	493751	840018		510284		772965	545206	871184	796577
Cnnm3	Non-matrisome	Non-matrisome	GO:CC not extracellular matrix	2003	Q32NY4	19	16	Q32NY4;Q32NY4-2	CNNM3_MOUSE	Metal transporter CNNM3	1052630	561760	1573210	1825510	1864050	1632570	1353880	1259350		831749		1539560	1203620	1822050	1439040
Cnot1	Non-matrisome	Non-matrisome	GO:CC not extracellular matrix	2916	Q6ZQ08;Q6ZQ08-4	20	20	Q6ZQ08;Q6ZQ08-2;Q6ZQ08-4;A0A1D5RMD8;A0A1D5RMJ8;A0A1D5RML9;B7ZWL1	CNOT1_MOUSE	CCR4-NOT transcription complex subunit 1	342414		286184	647140	813596	843446	693875	384840			2425310	518718		469777	502566
Cnot10	Non-matrisome	Non-matrisome	GO:CC not extracellular matrix	3230	Q8BH15;Q8BH15-2;Q8BH15-3;Q8BH15-4	7	7	Q8BH15;A0A1L1SQA7;A0A1L1SQF2;A0A1L1SS47;A0A1L1SSE2;A0A5F8MPB8;Q8BH15-2;Q8BH15-3;Q8BH15-4;Q8BH15-5	CNO10_MOUSE	CCR4-NOT transcription complex subunit 10	980101	1046980	752073	652476	685617	1021200	810909	923962		698467	831029	988830	603588	641497	749735
Cnot11	Non-matrisome	Non-matrisome	GO:CC not extracellular matrix	4741	Q9CWN7	3	3	Q9CWN7	CNO11_MOUSE	CCR4-NOT transcription complex subunit 11	301810	109186	222052	216047	370209	238000	221300	354620		257899			203525	340715	282030
Cnot3	Non-matrisome	Non-matrisome	GO:CC not extracellular matrix	3813	Q8K0V4	6	6	Q8K0V4;F6YBV1	CNOT3_MOUSE	CCR4-NOT transcription complex subunit 3	774299		482301	895134	648949	600737	567908	558608		580456		697172	732965	806485	743518
Cnot7	Non-matrisome	Non-matrisome	GO:CC not extracellular matrix	2409	Q60809	4	4	Q60809;Q3TLK9	CNOT7_MOUSE	CCR4-NOT transcription complex subunit 7	485667		677516	1005540		622513	831145			486364			659275
Cnot9	Non-matrisome	Non-matrisome	GO:CC not extracellular matrix	5317	Q9JKY0	2	2	Q9JKY0	CNOT9_MOUSE	CCR4-NOT transcription complex subunit 9	299280		207365	278426	210608	287092	188441	168606				245144	251526	279626	218332
Cnp	Non-matrisome	Non-matrisome	GO:CC not extracellular matrix	1053	P16330;P16330-2	15	13	P16330;P16330-2	CN37_MOUSE	2',3'-cyclic-nucleotide 3'-phosphodiesterase	1138220	4566160	1335350	1470170	965375	1220750	1521000	990166		1337560	151490	1360990	1296890	1638690	1193040
Cnpy2	Non-matrisome	Non-matrisome	GO:CC not extracellular matrix	5398	Q9QXT0	6	6	Q9QXT0;A0A1W2P729	CNPY2_MOUSE	Protein canopy homolog 2	464248	428980	204701	381550	544694	472760	592777	562476		646747		364480	683526	412608	540916
Cnst	Non-matrisome	Non-matrisome	GO:CC not extracellular matrix	3643	Q8CBC4	5	5	Q8CBC4;Q8CBC4-3	CNST_MOUSE	Consortin	524068		607600	319645	291236	299196	292910	445680		316123			448512	453419	287940
Coa7	Non-matrisome	Non-matrisome	GO:CC extracellular matrix (GO:0005576, GO:0005578 & GO:0031012) & GO:CC not extracellular matrix	4368	Q921H9	3	3	Q921H9	COA7_MOUSE	Cytochrome c oxidase assembly factor 7	179463		103736	118340		118371	102286	1542970			4841250		76316.8	1681720
Coasy	Non-matrisome	Non-matrisome	GO:CC not extracellular matrix	5055	Q9DBL7	11	10	Q9DBL7	COASY_MOUSE	Bifunctional coenzyme A synthase	3165090	2966180	3717440	4182700	4307780	3847220	5068020	3865350		3931310	1751010	4353030	5297410	3939670	4199820
Cobl	Non-matrisome	Non-matrisome	GO:CC not extracellular matrix	2316	Q5NBX1;Q5NBX1-3	31	28	Q5NBX1;Q5NBX1-2;Q5NBX1-3;G3UWY3;G5E8P4	COBL_MOUSE	Protein cordon-bleu	1954730	2637290	2102250	2108700	1735250	1619740	1953930	1827350		2184840	1599210	1963450	1940600	2174700	1767750
Cobll1	Non-matrisome	Non-matrisome	GO:CC not extracellular matrix	2173	Q3UMF0-2;Q3UMF0-4	82	57	Q3UMF0;Q3UMF0-2;Q3UMF0-3;Q3UMF0-4;B1AZ14;B1AZ15	COBL1_MOUSE	Isoform 2 of Cordon-bleu protein-like 1	5811180	9794050	6067170	5469260	4580240	5107290	6043530	6176640	4787530	6289800	8367210	4372820	5203250	5637540	6453370
Cog1	Non-matrisome	Non-matrisome	GO:CC extracellular matrix (GO:0005576, GO:0005578 & GO:0031012) & GO:CC not extracellular matrix	5648	Q9Z160	18	16	Q9Z160	COG1_MOUSE	Conserved oligomeric Golgi complex subunit 1	810573	416451	643102	1052040	1174620	1149110	955920	944977		730554		949198	407770	897160	1003530
Cog2	Non-matrisome	Non-matrisome	GO:CC extracellular matrix (GO:0005576, GO:0005578 & GO:0031012) & GO:CC not extracellular matrix	4376	Q921L5	17	15	Q921L5	COG2_MOUSE	Conserved oligomeric Golgi complex subunit 2	1409810	827354	1388500	1372510	1387690	1452340	1315560	1252210		1199210		1297940	1296350	1329700	1448470
Cog3	Non-matrisome	Non-matrisome	GO:CC extracellular matrix (GO:0005576, GO:0005578 & GO:0031012) & GO:CC not extracellular matrix	3745	Q8CI04	11	11	Q8CI04;E9QL65	COG3_MOUSE	Conserved oligomeric Golgi complex subunit 3	883812	1163170	1042780	1111510	1218140	1294870	1233040	599611		676847		1149230	681436	1096170	1125240
Cog4	Non-matrisome	Non-matrisome	GO:CC extracellular matrix (GO:0005576, GO:0005578 & GO:0031012) & GO:CC not extracellular matrix	3964	Q8R1U1	18	16	Q8R1U1;G3UWH9;G3UWY4;G3UX78;G3UYW8;G3UZ15	COG4_MOUSE	Conserved oligomeric Golgi complex subunit 4	1749320	1091770	1617510	1724510	1843490	1865330	1550910	1874700		1331530	1182610	1838940	1092710	1780900	1507190
Cog5	Non-matrisome	Non-matrisome	GO:CC not extracellular matrix	3550	Q8C0L8	20	18	Q8C0L8	COG5_MOUSE	Conserved oligomeric Golgi complex subunit 5	1292170		1165330	1451090	1709830	1693720	1291550	1062200		967011	1081990	1271550	637088	1080760	1101820
Cog6	Non-matrisome	Non-matrisome	GO:CC extracellular matrix (GO:0005576, GO:0005578 & GO:0031012) & GO:CC not extracellular matrix	4000	Q8R3I3	11	11	Q8R3I3;A0A0R4J0L5;Q8BRB0	COG6_MOUSE	Conserved oligomeric Golgi complex subunit 6	1410940		1129610	1244140	1686680	1239110	1394960	1755270		1427570		1509690	854453	1635690	1592050
Cog6	Non-matrisome	Non-matrisome	GO:CC extracellular matrix (GO:0005576, GO:0005578 & GO:0031012) & GO:CC not extracellular matrix	60	A0A0R4J0L5	3	2	A0A0R4J0L5	A0A0R4J0L5_MOUSE	Conserved oligomeric Golgi complex subunit 6	436991		477532	316689
Cog7	Non-matrisome	Non-matrisome	GO:CC extracellular matrix (GO:0005576, GO:0005578 & GO:0031012) & GO:CC not extracellular matrix	2169	Q3UM29	13	13	Q3UM29;A0A0R4J0Q9;Q3TR20	COG7_MOUSE	Conserved oligomeric Golgi complex subunit 7	959544		1121470	1267600	1733840	1566110	1435900	1033510		1234120		1275880	622980	1584880	1411910
Cog8	Non-matrisome	Non-matrisome	GO:CC extracellular matrix (GO:0005576, GO:0005578 & GO:0031012) & GO:CC not extracellular matrix	5280	Q9JJA2	13	10	Q9JJA2	COG8_MOUSE	Conserved oligomeric Golgi complex subunit 8	1049430	1164640	1249290	1278210	1015360	1258690	994664	1296950		999254		919212	894434	1192400	992260
Colgalt1	Non-matrisome	Non-matrisome	GO:CC not extracellular matrix	3840	Q8K297	17	14	Q8K297	GT251_MOUSE	Procollagen galactosyltransferase 1	4077200	3117670	3940160	2941290	2607100	3048160	2785070	3565900	2101230	3630560	3173220	2393140	2773730	2722820	2549730
Colgalt2	Non-matrisome	Non-matrisome	GO:CC not extracellular matrix	2755	Q6NVG7	10	9	Q6NVG7;D6RCH2	GT252_MOUSE	Procollagen galactosyltransferase 2	995331	2969310	1380510	1100680	1023980	1006640	1004430	882305	2111000	1160260	2412380	938398	1047740	913892	839045
Commd2	Non-matrisome	Non-matrisome	GO:CC not extracellular matrix	3491	Q8BXC6	4	4	Q8BXC6	COMD2_MOUSE	COMM domain-containing protein 2	3049610		3040870	2388580	1782600	1848310	2816230	1580270		1526040		1708940	2813850	1983740	1746190
Commd4	Non-matrisome	Non-matrisome	GO:CC not extracellular matrix	4628	Q9CQ02	2	2	Q9CQ02;A0A1L1SVC7	COMD4_MOUSE	COMM domain-containing protein 4	686453		681325	515013	655414	494097	421462	561395		506980		638276	1041350	797300	762306
Commd7	Non-matrisome	Non-matrisome	GO:CC not extracellular matrix	3197	Q8BG94	7	6	Q8BG94;A2AU52	COMD7_MOUSE	COMM domain-containing protein 7	1468650		1760640	1139050	1203910	1218940	1450220			1448730		1375160	1632530	1577600	1324270
Comt	Non-matrisome	Non-matrisome	GO:CC not extracellular matrix	808	O88587;O88587-2	12	9	O88587;O88587-2	COMT_MOUSE	Catechol O-methyltransferase	6831490	4021700	7913070	7005060	7973160	6872570	6642930	6860600	2017280	5235570	3431750	6448130	7682700	7843010	7466870
Copa	Non-matrisome	Non-matrisome	GO:CC extracellular matrix (GO:0005576, GO:0005578 & GO:0031012) & GO:CC not extracellular matrix	3760	Q8CIE6	63	43	Q8CIE6;F8WHL2	COPA_MOUSE	Coatomer subunit alpha	23193000	16262900	23767800	25923500	25512200	27417400	25218400	25484600	8646110	20774300	12914600	24194100	21301000	23198100	24299200
Copb1	Non-matrisome	Non-matrisome	GO:CC not extracellular matrix	5260	Q9JIF7	64	37	Q9JIF7	COPB_MOUSE	Coatomer subunit beta	13442200	4140740	14709400	17646600	16349400	18985600	17662700	14180300	5285480	7118870	9311650	14080500	8965840	12875400	14757700
Copb2	Non-matrisome	Non-matrisome	GO:CC not extracellular matrix	698	O55029	52	31	O55029	COPB2_MOUSE	Coatomer subunit beta'	21309600	19190100	20797700	22189200	19653400	22104000	20111300	20138400	12328900	20234900	21591100	17707200	20437900	17721200	21269500
Cope	Non-matrisome	Non-matrisome	GO:CC not extracellular matrix	856	O89079	10	7	O89079;D3Z315	COPE_MOUSE	Coatomer subunit epsilon	1858660	1964770	1783060	1929030	1999570	1655710	1970390	1771170		1466710	2219390	1412830	2080520	2272770	2208540
Copg1	Non-matrisome	Non-matrisome	GO:CC not extracellular matrix	5440	Q9QZE5	47	31	Q9QZE5	COPG1_MOUSE	Coatomer subunit gamma-1	7042600	6387980	6966330	8429530	8367840	8452140	8966610	8394530	3933920	8479210	4454530	8335390	6931820	7942460	8307320
Copg2	Non-matrisome	Non-matrisome	GO:CC not extracellular matrix	5389	Q9QXK3;Q9QXK3-4	23	17	Q9QXK3;Q9QXK3-4	COPG2_MOUSE	Coatomer subunit gamma-2	2677990	1960110	2660580	2531670	2687740	2818710	2737370	2699540		2398520		3063650	1483280	2280600	2773100
Cops2	Non-matrisome	Non-matrisome	GO:CC not extracellular matrix	1594	P61202;P61202-2	26	17	P61202;P61202-2;A2AQE4	CSN2_MOUSE	COP9 signalosome complex subunit 2	5321640	2543370	4933380	5334710	5512700	5444560	4835460	4794010	1548750	5506110	2943580	5818180	5538300	5257850	5648230
Cops3	Non-matrisome	Non-matrisome	GO:CC not extracellular matrix	801	O88543	23	11	O88543;F6YCA7	CSN3_MOUSE	COP9 signalosome complex subunit 3	8000410	5082500	7645740	8112850	7836520	8838990	8483840	7758170	1469870	6426340	4291230	6827720	8307460	7008310	8399070
Cops4	Non-matrisome	Non-matrisome	GO:CC not extracellular matrix	802	O88544	22	15	O88544;D3YV99;D3Z1R9;F6QTS1	CSN4_MOUSE	COP9 signalosome complex subunit 4	5723600	4249200	5958330	6313960	6842290	7031750	6399800	4115280	2092110	4258020	2761140	5635750	6923540	6914790	6856530
Cops5	Non-matrisome	Non-matrisome	GO:CC not extracellular matrix	665	O35864	24	12	O35864;A0A087WQ60;A0A087WQA8	CSN5_MOUSE	COP9 signalosome complex subunit 5	7590030	2277010	6029650	7070570	7547390	6524280	6711290	5773760		7001340	2458330	7083400	8062660	7236120	8005880
Cops6	Non-matrisome	Non-matrisome	GO:CC not extracellular matrix	803	O88545	9	6	O88545;D3Z0F5	CSN6_MOUSE	COP9 signalosome complex subunit 6	8020430	1637400	6261050	5135920	6726570	5715180	6777850	6280760		5952870	3050020	6622810	8083200	6304090	6622670
Cops7a	Non-matrisome	Non-matrisome	GO:CC not extracellular matrix	4801	Q9CZ04;Q9CZ04-2	10	9	Q9CZ04;Q9CZ04-2	CSN7A_MOUSE	COP9 signalosome complex subunit 7a	1856280	1107700	2046400	2198570	2014350	2478010	2553940	1493470	1713910	1961170		2199020	3428900	2799000	2456850
Copz1	Non-matrisome	Non-matrisome	GO:CC not extracellular matrix	1610	P61924	3	3	P61924;A0A2R8VJV3;Q8R3M1	COPZ1_MOUSE	Coatomer subunit zeta-1	3119490	1453210	3545490	3564760	3316960	3052860	3695140	2900000		3139020	2479350	3143440	3290430	3391060	3215600
Copz2	Non-matrisome	Non-matrisome	GO:CC not extracellular matrix	5232	Q9JHH9	8	6	Q9JHH9	COPZ2_MOUSE	Coatomer subunit zeta-2	2826850	1349160	4053110	4751730	4061960	4043160	4237220	2336680		3063840	3199850	3393110	3982020	3479520	3936060
Coq3	Non-matrisome	Non-matrisome	GO:CC extracellular matrix (GO:0005576, GO:0005578 & GO:0031012) & GO:CC not extracellular matrix	3349	Q8BMS4	2	2	Q8BMS4	COQ3_MOUSE	Ubiquinone biosynthesis O-methyltransferase, mitochondrial			89285.4	146723	169640	233390								185864	204991
Coq8b	Non-matrisome	Non-matrisome	GO:CC not extracellular matrix	2281	Q566J8	2	2	Q566J8;E9QLB8	COQ8B_MOUSE	Atypical kinase COQ8B, mitochondrial	196124		166209			273958							248888
Coro1a	Non-matrisome	Non-matrisome	GO:CC not extracellular matrix	855	O89053	2	2	O89053;G3UYK8;A0A0U1RPY8;D3YW57	COR1A_MOUSE	Coronin-1A	147244	915105	98882.6	57924	86399.4	94643.9	77705.6	263476	951192	289493	366672	167924	242365		69261.8
Coro1b	Non-matrisome	Non-matrisome	GO:CC not extracellular matrix	5566	Q9WUM3	18	12	Q9WUM3	COR1B_MOUSE	Coronin-1B	7800000	7979330	7485600	6241180	5937080	6034710	6305790	8064130	2971830	7290830	5362730	8051830	6793650	6254920	6345310
Coro1c	Non-matrisome	Non-matrisome	GO:CC not extracellular matrix	5567	Q9WUM4	33	20	Q9WUM4	COR1C_MOUSE	Coronin-1C	10901000	11211300	11372200	11395000	9991280	10147300	10320400	11172500	6063860	11968200	11248700	11730000	10956200	10991200	11486300
Coro2b	Non-matrisome	Non-matrisome	GO:CC not extracellular matrix	3235	Q8BH44	14	9	Q8BH44;G3UW48	COR2B_MOUSE	Coronin-2B	2088890	1084280	1854480	1657710	1457180	1346060	1186210	1597780		1984290		1569320	1389430	1158930	1335940
Coro7	Non-matrisome	Non-matrisome	GO:CC not extracellular matrix	4906	Q9D2V7	20	16	Q9D2V7	CORO7_MOUSE	Coronin-7	3734350	3793000	4039830	3654160	3907370	3779470	4060080	3900300	2194980	3967840	4188390	3921040	3668940	3664630	3930320
Cotl1	Non-matrisome	Non-matrisome	GO:CC not extracellular matrix	4662	Q9CQI6	14	7	Q9CQI6	COTL1_MOUSE	Coactosin-like protein	14071400	8535110	17004600	17623200	15357200	15452500	15311500	16646000	6033940	17923800	8343770	14402100	14465800	15324300	15427400
Cox20	Non-matrisome	Non-matrisome	GO:CC not extracellular matrix	4964	Q9D7J4	2	2	Q9D7J4	COX20_MOUSE	Cytochrome c oxidase assembly protein COX20, mitochondrial	308557		349356		323351	311923	472317			525289		653218		685817	684609
Cox4i1	Non-matrisome	Non-matrisome	GO:CC not extracellular matrix	1098	P19783	2	2	P19783	COX41_MOUSE	Cytochrome c oxidase subunit 4 isoform 1, mitochondrial	913331		437130	210634	418716	543090		478818	781625	772267	1416680	516027	614781	386354	289003
Cox4i2	Non-matrisome	Non-matrisome	GO:CC not extracellular matrix	4223	Q91W29	7	6	Q91W29	COX42_MOUSE	Cytochrome c oxidase subunit 4 isoform 2, mitochondrial	4253990	1550020	4086540	2721030	4103840	3660830	3226790	3389760		3742600	3855290	3409820	3327720	4816920	2549930
Cp	Non-matrisome	Non-matrisome	GO:CC extracellular matrix (GO:0005576, GO:0005578 & GO:0031012) & GO:CC not extracellular matrix	2464	Q61147	65	43	Q61147;E9PZD8;G3X8Q5;G3X9T8;G3UZ53	CERU_MOUSE	Ceruloplasmin	41087200	50313000	41740600	32465300	33703700	36715300	36372600	41207300	30673700	30226700	60658000	34943000	22191300	29661500	32677900
Cpa3	Non-matrisome	Non-matrisome	GO:CC not extracellular matrix	1032	P15089	8	8	P15089	CBPA3_MOUSE	Mast cell carboxypeptidase A	1590790	3407460	896387	749117	761806	671623		1142420	4583620	1792970	3280490	990174	905838	1117540	393676
Cpd	Non-matrisome	Non-matrisome	GO:CC not extracellular matrix	847	O89001	7	7	O89001	CBPD_MOUSE	Carboxypeptidase D	505824		594335	598007	743357	505430	698467	853051		838013		835949	535910	807851	558605
Cpe	Non-matrisome	Non-matrisome	GO:CC extracellular matrix (GO:0005576, GO:0005578 & GO:0031012) & GO:CC not extracellular matrix	1878	Q00493	9	7	Q00493	CBPE_MOUSE	Carboxypeptidase E	1219030	1897250	1707470	1301890	1318590	1538530	917506	1185450		1289360		989217	1016950	1130740	1492060
Cpm	Non-matrisome	Non-matrisome	GO:CC not extracellular matrix	3087	Q80V42	21	13	Q80V42	CBPM_MOUSE	Carboxypeptidase M	13768900	4796870	14007600	21474000	17621700	19704000	14778000	14149900	5447060	17478800	18584500	15763300	14171800	18502200	14281100
Cpne1	Non-matrisome	Non-matrisome	GO:CC not extracellular matrix	3564	Q8C166	10	9	Q8C166;B7ZCP4;B7ZCP6;B7ZCP7;E9Q806	CPNE1_MOUSE	Copine-1	2268610	3902940	2819150	2447000	3124520	2480540	3026140	3178110	2394870	3460670	2781480	2488790	2336840	3360090	2844440
Cpne2	Non-matrisome	Non-matrisome	GO:CC not extracellular matrix	1554	P59108	14	12	P59108;A0A0R4J1D0	CPNE2_MOUSE	Copine-2	2487070	2612660	2325540	1880830	1946770	2063530	2330030	2473680		2403620	2005360	2171670	2339900	1893950	1979680
Cpne3	Non-matrisome	Non-matrisome	GO:CC not extracellular matrix	3402	Q8BT60	20	14	Q8BT60	CPNE3_MOUSE	Copine-3	11173100	10936300	11046000	11003100	12795300	11592900	10446000	10927300	5710370	10701800	8761470	12023700	11005200	11317700	11156000
Cpne8	Non-matrisome	Non-matrisome	GO:CC not extracellular matrix	5089	Q9DC53	12	11	Q9DC53;Q9CYR4;Q9DB19	CPNE8_MOUSE	Copine-8	1212890	1768030	1020060	930313	1575220	1084490	1025600	969585	1469020	1084000	2154520	1106750	912165	1157300	1006880
Cpox	Non-matrisome	Non-matrisome	GO:CC not extracellular matrix	1279	P36552	4	4	P36552	HEM6_MOUSE	Oxygen-dependent coproporphyrinogen-III oxidase, mitochondrial	715959		752457	319178	476150	391195		652239							480185
Cpped1	Non-matrisome	Non-matrisome	GO:CC not extracellular matrix	3178	Q8BFS6	7	5	Q8BFS6;Q8BFS6-2;Q8BFS6-5	CPPED_MOUSE	Serine/threonine-protein phosphatase CPPED1	3237610	2532040	3120090	2755810	3279320	3243490	3417140	3126800		3398870	1935320	3495650	2976080	3423720	3622920
Cpq	Non-matrisome	Non-matrisome	GO:CC extracellular matrix (GO:0005576, GO:0005578 & GO:0031012) & GO:CC not extracellular matrix	5602	Q9WVJ3	16	11	Q9WVJ3	CBPQ_MOUSE	Carboxypeptidase Q	6567470	9687280	5849840	3887870	3613570	4138220	4100480	6991120	6305890	5048900	9829080	3868800	4122940	3703310	4043030
Cpsf1	Non-matrisome	Non-matrisome	GO:CC not extracellular matrix	5140	Q9EPU4	15	15	Q9EPU4;A0A2R8VK76	CPSF1_MOUSE	Cleavage and polyadenylation specificity factor subunit 1	739968	23698900	654529	800483	806876	720199	790173	829543		744150	643909	735853	832867	716244	807163
Cpsf2	Non-matrisome	Non-matrisome	GO:CC not extracellular matrix	613	O35218	3	3	O35218	CPSF2_MOUSE	Cleavage and polyadenylation specificity factor subunit 2	324583		385597	397304		394050							389738	1003570
Cpsf3	Non-matrisome	Non-matrisome	GO:CC not extracellular matrix	5390	Q9QXK7	6	6	Q9QXK7	CPSF3_MOUSE	Cleavage and polyadenylation specificity factor subunit 3	995456	969912	1119840	1002890	1036620	915450	858439	634519		881280		1079550	956975	852972	888762
Cpsf6	Non-matrisome	Non-matrisome	GO:CC extracellular matrix (GO:0005576, GO:0005578 & GO:0031012) & GO:CC not extracellular matrix	2753	Q6NVF9	15	11	Q6NVF9;H3BJW3;H3BJ30;H3BKW0	CPSF6_MOUSE	Cleavage and polyadenylation specificity factor subunit 6	3815660	5704810	3589820	4208630	3692620	3650020	3960350	3295690	2305800	3879480	3361340	3056660	3834000	3741990	2953240
Cpsf7	Non-matrisome	Non-matrisome	GO:CC not extracellular matrix	3412	Q8BTV2;Q8BTV2-2	11	11	Q8BTV2;A0A494B9T0;A0A494BAN3;A0A494BAS7;A0A494BBL0;Q8BTV2-2	CPSF7_MOUSE	Cleavage and polyadenylation specificity factor subunit 7	1218330	2296810	1323720	1046430	1043570	1147860	1308190	1254880	1224820	1435740	2209050	1149350	1234510	1065710	1135000
Cpt2	Non-matrisome	Non-matrisome	GO:CC not extracellular matrix	1455	P52825	22	17	P52825;A2A8E7;A2A8E8	CPT2_MOUSE	Carnitine O-palmitoyltransferase 2, mitochondrial	3268080	2164530	2743590	2644250	2392560	2482100	2524470	3035890	3067620	2824730	1966010	2183420	2836640	2363980	2661040
Cpxm2	Non-matrisome	Non-matrisome	GO:CC extracellular matrix (GO:0005576, GO:0005578 & GO:0031012) & GO:CC not extracellular matrix	4900	Q9D2L5	32	18	Q9D2L5;A0A0R4J0C4	CPXM2_MOUSE	Inactive carboxypeptidase-like protein X2	2778750	2761380	2516110	1000800	1089310	1112500	934135	3947890	1952770	2122490	5230710	1121800	1190020	1412370	1489210
Cr1l	Non-matrisome	Non-matrisome	GO:CC not extracellular matrix	2674	Q64735;Q64735-2	10	8	Q64735;Q64735-2;A0A0A6YVT1;A0A0A6YXN9;A0A0A6YXR6;A0A0A6YY75	CR1L_MOUSE	Complement component receptor 1-like protein	1276690	2521710	1976300	1503300	1735330	2271890	1549370	1588550	1132920	1985450	2003940	1574180	1495940	1578740	1573290
Crabp2	Non-matrisome	Non-matrisome	GO:CC not extracellular matrix	1132	P22935	2	2	P22935	RABP2_MOUSE	Cellular retinoic acid-binding protein 2	155013	406291	173999	398681	499083	393973	352188				1987320	316701	315828	522306	711035
Crat	Non-matrisome	Non-matrisome	GO:CC not extracellular matrix	1372	P47934	7	7	P47934;H7BX88	CACP_MOUSE	Carnitine O-acetyltransferase	792473	1358200	798844	551133	681837	517378	695484	1014850		785458	869091	692892	479392	645520	562156
Crbn	Non-matrisome	Non-matrisome	GO:CC not extracellular matrix	3617	Q8C7D2;Q8C7D2-2;Q8C7D2-3	6	6	Q8C7D2;A0A0N4SUK9;Q8C7D2-2;Q8C7D2-3	CRBN_MOUSE	Protein cereblon	2444560	17607200	2403100	2547630	1822110	2068620	2268280	2632920	10318500	2163080	5323920	2365870	2121020	1468330	1713500
Crebbp	Non-matrisome	Non-matrisome	GO:CC not extracellular matrix	1336	P45481	4	4	P45481;F8VPR5;A0A0U1RQB6;A0A0U1RPL2	CBP_MOUSE	Histone lysine acetyltransferase CREBBP	152885		234439	139345	120076	137770	185511	181183		143254			202964	147885	180150
Crk	Non-matrisome	Non-matrisome	GO:CC extracellular matrix (GO:0005576, GO:0005578 & GO:0031012) & GO:CC not extracellular matrix	2621	Q64010	12	11	Q64010;F7D232	CRK_MOUSE	Adapter molecule crk	1563080	1423320	1755570	1318510	1380880	1688860	1702040	1742880	1219830	1576900	1202700	1339790	1524430	1398990	1475570
Crkl	Non-matrisome	Non-matrisome	GO:CC not extracellular matrix	1373	P47941	3	3	P47941;A0A338P675	CRKL_MOUSE	Crk-like protein	830611		836056	825525		743267	968074	897323				610014	772591	563453	1037830
Crnkl1	Non-matrisome	Non-matrisome	GO:CC not extracellular matrix	1694	P63154	11	10	P63154	CRNL1_MOUSE	Crooked neck-like protein 1	609262	517569	576547	700739	676341	736791	751350	690726		653367	527845	679820	590233	710361	623943
Crot	Non-matrisome	Non-matrisome	GO:CC not extracellular matrix	5087	Q9DC50	3	3	Q9DC50	OCTC_MOUSE	Peroxisomal carnitine O-octanoyltransferase	513018		580018	585756	796768	559004	779433	660630		1446600		816889	687925	693925	804885
Crppa	Non-matrisome	Non-matrisome	GO:CC not extracellular matrix	2325	Q5RJG7	7	6	Q5RJG7;A0A1Y7VK76;A0A1Y7VM96	ISPD_MOUSE	D-ribitol-5-phosphate cytidylyltransferase	532758	551273	596571	656739	619316	825006	1011250	492992		768834		675156	1000170	648561	830527
Crtap	Non-matrisome	Non-matrisome	GO:CC extracellular matrix (GO:0005576, GO:0005578 & GO:0031012) & GO:CC not extracellular matrix	4788	Q9CYD3	10	10	Q9CYD3	CRTAP_MOUSE	Cartilage-associated protein	1304970	1603560	1248060	1694060	2213300	1592330	1473720	932070		1118270			1668140	1976360	1582980
Cryab	Non-matrisome	Non-matrisome	GO:CC extracellular matrix (GO:0005576, GO:0005578 & GO:0031012) & GO:CC not extracellular matrix	1142	P23927	12	9	P23927;A0A1L1SRG5	CRYAB_MOUSE	Alpha-crystallin B chain	3507670		4592410	3329970	4114890	4348600	4871220	1917750		3528630	3229240	3238540	3612030	4074870	6125690
Crybg1	Non-matrisome	Non-matrisome	GO:CC not extracellular matrix	37	A0A0G2JG52;E9PVP1	43	36	A0A0G2JG52;E9PVP1	A0A0G2JG52_MOUSE;E9PVP1_MOUSE	Crystallin beta-gamma domain containing 1	2638870	2243180	2364010	2564800	2453430	2599200	2485140	2833160	851124	2724940	2879440	2738440	2643080	2603120	2830000
Cryl1	Non-matrisome	Non-matrisome	GO:CC not extracellular matrix	4513	Q99KP3	14	9	Q99KP3	CRYL1_MOUSE	Lambda-crystallin homolog	4570050	6356080	5286990	4669250	5502200	4527280	5472950	4022610		4293190	1959110	3984500	5795330	4432160	4788190
Cryz	Non-matrisome	Non-matrisome	GO:CC not extracellular matrix	1353	P47199	27	18	P47199;A0A0A6YVS7;A0A0A6YXR4	QOR_MOUSE	Quinone oxidoreductase	24226700	32185800	30047000	23635100	24263000	26696200	26741900	29738300	10932800	29580100	21641100	24299200	27784000	23001700	23526700
Cryzl1	Non-matrisome	Non-matrisome	GO:CC not extracellular matrix	4387	Q921W4	12	9	Q921W4;Q921W4-2;A0A338P785;D3YU21;D3YZD6;D3Z6I4;F7BGV1	QORL1_MOUSE	Quinone oxidoreductase-like protein 1	1313560	1549070	1374550	1155630	1234790	1217070	1201410	1463750	2010350	1287360		1490430	1273940	1204000	1281000
Cryzl2	Non-matrisome	Non-matrisome	GO:CC not extracellular matrix	2186	Q3UNZ8	11	10	Q3UNZ8;A0A0A6YXW5	QORL2_MOUSE	Quinone oxidoreductase-like protein 2	4911850	3667000	6036350	5348630	6008950	6621930	7332320	6019440		5009440	2365500	5661570	5767900	5597800	5375230
Cs	Non-matrisome	Non-matrisome	GO:CC not extracellular matrix	4820	Q9CZU6	14	11	Q9CZU6;Q80X68	CISY_MOUSE	Citrate synthase, mitochondrial	4113160		4253300	4189090	4543170	4102040	3774840	3870200	3869550	4597310	5610580	3852910	3543600	3911780	3881820
Csad	Non-matrisome	Non-matrisome	GO:CC not extracellular matrix	5039	Q9DBE0	20	15	Q9DBE0;A0A2R8VHX0	CSAD_MOUSE	Cysteine sulfinic acid decarboxylase	8607790	4458820	6931820	7782730	6268840	6331230	5998580	8018550	2256010	6699220	3903820	6786880	6350700	5932510	5653410
Csde1	Non-matrisome	Non-matrisome	GO:CC not extracellular matrix	4226	Q91W50	43	32	Q91W50;A0A0G2JF72;Q8JZN2	CSDE1_MOUSE	Cold shock domain-containing protein E1	3302360	5111970	3277000	3372220	4213970	3422040	3666150	4010540	3006010	4259500	4600410	3755470	4052570	4291740	4097560
Cse1l	Non-matrisome	Non-matrisome	GO:CC not extracellular matrix	5186	Q9ERK4	27	23	Q9ERK4;E9Q1T9;F6ZEW4	XPO2_MOUSE	Exportin-2	1244670	1008940	978993	2455420	3475260	3813980	2610940	904415	244475000	842862	1751760	2038000	648434	2172580	1378780
Csgalnact1	Non-matrisome	Non-matrisome	GO:CC not extracellular matrix	3291	Q8BJQ9	13	12	Q8BJQ9;A0A0R4J1S7	CGAT1_MOUSE	Chondroitin sulfate N-acetylgalactosaminyltransferase 1	659079		740092	741279	686411	647136	611879	559778				716693	567554	712088	687220
Csgalnact2	Non-matrisome	Non-matrisome	GO:CC not extracellular matrix	3572	Q8C1F4	2	2	Q8C1F4;D3Z5Q0	CGAT2_MOUSE	Chondroitin sulfate N-acetylgalactosaminyltransferase 2		725524	241366	264875	208135	297796		285685				171137		257766	239101
Csk	Non-matrisome	Non-matrisome	GO:CC extracellular matrix (GO:0005576, GO:0005578 & GO:0031012) & GO:CC not extracellular matrix	1308	P41241	13	11	P41241	CSK_MOUSE	Tyrosine-protein kinase CSK	2293560	1907830	2126670	2425970	1759100	1928250	1921640	2175070		1759040	1391740	1790290	1816210	1429030	1582970
Csmd2	Non-matrisome	Non-matrisome	GO:CC not extracellular matrix	5735	V9GX34	2	2	V9GX34	V9GX34_MOUSE	CUB and Sushi multiple domains 2		296336		55973.2	76178.8	81066.9	113858						124921	61614.5	113045
Csnk1a1	Non-matrisome	Non-matrisome	GO:CC not extracellular matrix	3297	Q8BK63;Q8BK63-2	13	9	Q8BK63;E9PWB2;E9Q4G7;H7BXB1;E9Q2U6;E9Q3W1;Q8BK63-2	KC1A_MOUSE	Casein kinase I isoform alpha	1873390		1532290	2677920	1834830	2050920	1926410	1804920		1580870		1573100	1869230	1809640	1568590
Csnk1d	Non-matrisome	Non-matrisome	GO:CC not extracellular matrix	5083	Q9DC28	11	9	Q9DC28;Q9JMK2;Q3USK2;Q9DC28-2;A0A668KLW3;F7A4U8;Q3TYE1	KC1D_MOUSE	Casein kinase I isoform delta	1060780		1298930	1042660	1666810	1256350	1356430			1288510		811033	1331110	1310020	1652060
Csnk1e	Non-matrisome	Non-matrisome	GO:CC not extracellular matrix	5365	Q9JMK2	2	2	Q9JMK2	KC1E_MOUSE	Casein kinase I isoform epsilon	361034	290130	572130	375072	734777	563585	501871	378581		563363		248724	506546	417512	621195
Csnk1g2	Non-matrisome	Non-matrisome	GO:CC not extracellular matrix	3450	Q8BVP5	3	3	Q8BTH8;Q8BVP5;Q8C4X2;A0A0U1RNW0;A0A0U1RP94;A0A0U1RPD7;A0A0U1RPM8;A0A494BAP2;Q6P2B2;Q99K78	KC1G2_MOUSE	Casein kinase I isoform gamma-2	256199		448636			399186
Csnk2a1	Non-matrisome	Non-matrisome	GO:CC not extracellular matrix	2398	Q60737	18	14	Q60737;A2ANR6;Q6NSS6	CSK21_MOUSE	Casein kinase II subunit alpha	3261610	1252230	4246980	2744380	3020620	3027320	3312450	2602020		3389030	2008760	3050580	3363270	3318340	3447830
Csnk2a2	Non-matrisome	Non-matrisome	GO:CC not extracellular matrix	685	O54833	14	12	O54833	CSK22_MOUSE	Casein kinase II subunit alpha'	1962070	1195310	2159420	2005250	2183690	2003930	1807560	1934700		2724390	1623400	2390000	2251650	2585780	1957730
Csrp1	Non-matrisome	Non-matrisome	GO:CC not extracellular matrix	1813	P97315	20	14	P97315	CSRP1_MOUSE	Cysteine and glycine-rich protein 1	58680400	43455900	47735900	40334900	36777000	39559300	30849700	51933500	23003600	45525200	30331600	48446500	31355200	40350400	38619000
Csrp3	Non-matrisome	Non-matrisome	GO:CC not extracellular matrix	1413	P50462	3	3	P50462	CSRP3_MOUSE	Cysteine and glycine-rich protein 3	319371	550255	477004	438431	243796	553937	325762	460932	3065020	470738	1430090	650424	1363340	138131	374980
Cstf1	Non-matrisome	Non-matrisome	GO:CC not extracellular matrix	4537	Q99LC2	5	4	Q99LC2	CSTF1_MOUSE	Cleavage stimulation factor subunit 1	318818	558946	408261	432064	407048	643563	613763	311673		490529			378397		452164
Cstf3	Non-matrisome	Non-matrisome	GO:CC not extracellular matrix	4551	Q99LI7	9	9	Q99LI7	CSTF3_MOUSE	Cleavage stimulation factor subunit 3	1131490	1457190	1007910	1157560	1122040	1044190	1024330	1281580	1660310	1122110	1347430	1073710	1008880	1017510	1062370
Ctbp1	Non-matrisome	Non-matrisome	GO:CC not extracellular matrix	815	O88712;O88712-2	11	11	O88712;P56546;Q91YZ2;A0A0J9YTW3;A0A0J9YU62;A0A0J9YUM4;E9PWQ9;E9Q0T4;O88712-2;O88712-3;P56546-2	CTBP1_MOUSE	C-terminal-binding protein 1	2080620	1308110	2331630	1888320	2366620	2008700	2169980	1726850		2277870		1791940	2097590	2114180	1971400
Ctbp2	Non-matrisome	Non-matrisome	GO:CC not extracellular matrix	1516	P56546;P56546-2	4	4	P56546;Q91YZ2;E9PWQ9;P56546-2	CTBP2_MOUSE	C-terminal-binding protein 2	913997		1246200	736523	786630	1250450	805569						863842
Ctbs	Non-matrisome	Non-matrisome	GO:CC not extracellular matrix	3968	Q8R242	12	8	Q8R242;Q8R242-2	DIAC_MOUSE	Di-N-acetylchitobiase	3347290	3350110	3633710	3260840	3499210	3566730	3030710	4708380	1847990	3976790	3500610	3484880	3665390	3877280	3556260
Ctc1	Non-matrisome	Non-matrisome	GO:CC not extracellular matrix	2344	Q5SUQ9;Q5SUQ9-2;Q5SUQ9-3	4	4	Q5SUQ9;E0CXE7;Q5SUQ9-2;Q5SUQ9-3	CTC1_MOUSE	CST complex subunit CTC1	635921		587301	465752	555000		663664	709503	608257	510743	830293	596203	533363	451122	656123
Ctdp1	Non-matrisome	Non-matrisome	GO:CC not extracellular matrix	3016	Q7TSG2	4	4	Q7TSG2	CTDP1_MOUSE	RNA polymerase II subunit A C-terminal domain phosphatase	208647		253209	267722	275675	154417	408781			198947			305726	362998	228768
Ctif	Non-matrisome	Non-matrisome	GO:CC not extracellular matrix	2847	Q6PEE2	5	5	Q6PEE2;E9Q1U6;Q6PEE2-2	CTIF_MOUSE	CBP80/20-dependent translation initiation factor	526536		624607	558083	605724	363285	716750			745963		546463	683299	695574	494931
Ctnna1	Non-matrisome	Non-matrisome	GO:CC not extracellular matrix	1166	P26231	50	33	P26231;Q61301;E0CXB9;Q61301-2;Q61301-3	CTNA1_MOUSE	Catenin alpha-1	9437150	7019000	9492780	5778900	6841670	7037610	7303540	8396540	4147310	8487060	7435990	7561460	8191010	8585850	6820800
Ctnna2	Non-matrisome	Non-matrisome	GO:CC extracellular matrix (GO:0005576, GO:0005578 & GO:0031012) & GO:CC not extracellular matrix	2490	Q61301;Q61301-2;Q61301-3	7	7	Q61301;E0CXB9;Q61301-2;Q61301-3	CTNA2_MOUSE	Catenin alpha-2	1028520		1241160			390767				966469
Ctnnb1	Non-matrisome	Non-matrisome	GO:CC not extracellular matrix	1905	Q02248	53	28	Q02248;Q02257;F7CRC6	CTNB1_MOUSE	Catenin beta-1	12599800	9144210	12677800	11052400	10509800	10616200	11418200	13991200	6823410	12317400	7713130	11719100	10563200	11291500	10358700
Ctnnbl1	Non-matrisome	Non-matrisome	GO:CC not extracellular matrix	4739	Q9CWL8	7	6	Q9CWL8	CTBL1_MOUSE	Beta-catenin-like protein 1	1597550	513004	1519020	1595190	1856780	1616100	1428290	1355880		1335810		2043970	1359980	1745610	1534320
Ctnnd1	Non-matrisome	Non-matrisome	GO:CC not extracellular matrix	1226	P30999	40	29	P30999;E9Q8Z8;P30999-2;P30999-3;D3Z2H2;D3Z7H6;E9Q8Z4;E9Q8Z5;E9Q8Z6;E9Q8Z9;E9Q901;E9Q903;E9Q904;E9Q905;E9Q906;E9Q907;E9Q986;G3X9V2	CTND1_MOUSE	Catenin delta-1	8867170	7127480	9557690	8307160	9452290	8278180	9627450	9267130	4950920	10044300	6976820	7137660	8647140	9019790	9963190
Ctps1	Non-matrisome	Non-matrisome	GO:CC not extracellular matrix	1780	P70698	19	16	P70698;P70303;P70303-2;P70303-3	PYRG1_MOUSE	CTP synthase 1	1696130	1940410	1876810	2155090	1889590	2047060	1932170	1965080	2586410	2023450	1602630	1818820	2245570	2233580	2316960
Ctps2	Non-matrisome	Non-matrisome	GO:CC not extracellular matrix	1752	P70303	11	11	P70303;A2AEQ5	PYRG2_MOUSE	CTP synthase 2	2639370	1915800	2544700	2460110	2286190	2449920	2018620	2251300		2410700		1960820	2321300	1934320	2249320
Ctr9	Non-matrisome	Non-matrisome	GO:CC extracellular matrix (GO:0005576, GO:0005578 & GO:0031012) & GO:CC not extracellular matrix	2560	Q62018;Q62018-3	5	5	Q62018;Q62018-2;Q62018-3	CTR9_MOUSE	RNA polymerase-associated protein CTR9 homolog	480034	467494	396369	332974		342406	271135			303446		325873	269470	357520
Cttn	Non-matrisome	Non-matrisome	GO:CC not extracellular matrix	2383	Q60598	54	36	Q60598;Q921L6	SRC8_MOUSE	Src substrate cortactin	42665100	50889000	49958900	43498800	38493300	43799600	44412400	53307600	29257900	51294900	43449100	46322800	44397900	40056300	42743100
Ctu2	Non-matrisome	Non-matrisome	GO:CC extracellular matrix (GO:0005576, GO:0005578 & GO:0031012) & GO:CC not extracellular matrix	2096	Q3U308	10	10	G3UXB4;Q3U308	CTU2_MOUSE	Cytoplasmic tRNA 2-thiolation protein 2	970288	629685	973697	1070410	1296250	1364630	1349620	827939		1193000		962127	1395340	1208460	1552950
Cul1	Non-matrisome	Non-matrisome	GO:CC extracellular matrix (GO:0005576, GO:0005578 & GO:0031012) & GO:CC not extracellular matrix	5538	Q9WTX6	47	33	Q9WTX6;Q3TPM3	CUL1_MOUSE	Cullin-1	7611510	4607390	6719360	7271270	7442440	7482130	6283280	7325240	2323130	6120120	7956750	6885720	5073060	6761270	7055130
Cul2	Non-matrisome	Non-matrisome	GO:CC extracellular matrix (GO:0005576, GO:0005578 & GO:0031012) & GO:CC not extracellular matrix	4924	Q9D4H8	19	17	Q9D4H8;Q9D4H8-2	CUL2_MOUSE	Cullin-2	1325130		1052600	1089560	851931	1323510	1105450	940780		674469		793474	849330	821968	880140
Cul3	Non-matrisome	Non-matrisome	GO:CC extracellular matrix (GO:0005576, GO:0005578 & GO:0031012) & GO:CC not extracellular matrix	5340	Q9JLV5	43	34	Q9JLV5;F6R0N8;F6ZZK0	CUL3_MOUSE	Cullin-3	4124840	2943310	3931840	4281180	4469590	4661790	3894590	4416880	1189310	4198740	1856130	4082600	3402670	3907880	4400850
Cul4a	Non-matrisome	Non-matrisome	GO:CC not extracellular matrix	2014	Q3TCH7	32	28	Q3TCH7;E9PXT5	CUL4A_MOUSE	Cullin-4A	2430180	1714140	2281690	2606570	2823280	2747330	2696310	2509380	1037000	2339980	900814	2559000	1739150	2203670	2547600
Cul4b	Non-matrisome	Non-matrisome	GO:CC not extracellular matrix	139	A2A432;A2A432-2	21	19	A2A432;E9PXY1;A2A432-2;J3QJX0	CUL4B_MOUSE	Cullin-4B	898868	551116	748372	1242820	1127300	1302420	1103980	882481		696248		1071370	795204	1023150	1037400
Cul5	Non-matrisome	Non-matrisome	GO:CC extracellular matrix (GO:0005576, GO:0005578 & GO:0031012) & GO:CC not extracellular matrix	4933	Q9D5V5	20	19	Q9D5V5;G3X914;E9PV12;E9Q6Z0	CUL5_MOUSE	Cullin-5	1378220	1105310	1351470	1610610	1671250	1548540	1562110	1549720		1626670	817636	1497130	1150410	1284680	1493320
Cutc	Non-matrisome	Non-matrisome	GO:CC not extracellular matrix	4998	Q9D8X1	15	10	Q9D8X1;D3YY50;F8WHX2	CUTC_MOUSE	Copper homeostasis protein cutC homolog	7355410	6950140	6739610	7592880	7641910	6521970	6541090	4881580	1799630	6350460	4678110	6177890	6404100	6541110	5934420
Cux1	Non-matrisome	Non-matrisome	GO:CC not extracellular matrix	1764	P70403	5	5	P53564;P70403;E9QKE9;H3BJ26;H3BJN3;H3BJQ9;H3BK24;H3BKF6;H3BKT0;H3BLS0;P53564-2;P53564-3;H3BL09	CASP_MOUSE	Protein CASP	96922.2		187153	123757		80968.1
Cwc22	Non-matrisome	Non-matrisome	GO:CC not extracellular matrix	3598	Q8C5N3;Q8C5N3-2	5	5	Q8C5N3;A2AK42;A2AK44;B1AYU4;B1AYU7;J3QM48;J3QNR0;Q8C5N3-2	CWC22_MOUSE	Pre-mRNA-splicing factor CWC22 homolog	241165		335604	385620	618851	335744	499609	341611		533362	267827	541533	451250	510412	442186
Cwc27	Non-matrisome	Non-matrisome	GO:CC not extracellular matrix	2041	Q3TKY6	4	4	Q3TKY6	CWC27_MOUSE	Spliceosome-associated protein CWC27 homolog	233016			447057		281188	349941				127399		365524		536792
Cwf19l1	Non-matrisome	Non-matrisome	GO:CC not extracellular matrix	3749	Q8CI33	8	8	Q8CI33;A0A494B9Q5;Q8CI33-2	C19L1_MOUSE	CWF19-like protein 1	796123	949776	916074	696242	593626	911076	712609	459834		639899		657707	637781	753095	681797
Cxxc1	Non-matrisome	Non-matrisome	GO:CC not extracellular matrix	4751	Q9CWW7	2	2	Q9CWW7	CXXC1_MOUSE	CXXC-type zinc finger protein 1	254569		187881	328165	302651	212885	204712			236110			227141	239907
Cyb5a	Non-matrisome	Non-matrisome	GO:CC not extracellular matrix	1512	P56395	6	4	P56395;A0A494B9D8;G5E850	CYB5_MOUSE	Cytochrome b5	1242660		1247410	1360480	1427710	1469790	1567330			1233240			1427860	1443600	1182600
Cyb5d2	Non-matrisome	Non-matrisome	GO:CC extracellular matrix (GO:0005576, GO:0005578 & GO:0031012) & GO:CC not extracellular matrix	2338	Q5SSH8	4	4	Q5SSH8;Q5SSH8-2	NEUFC_MOUSE	Neuferricin	814864		1160960	916292	731282	1128100	894636	546330		505806		616700	911256	703285	490414
Cyb5r1	Non-matrisome	Non-matrisome	GO:CC not extracellular matrix	5029	Q9DB73	6	5	Q9DB73;Q9DB73-2;G3UXV8;G3UZ57	NB5R1_MOUSE	NADH-cytochrome b5 reductase 1	778666		712815	687362	909128	800091	771263			1091250			830187	843395	738440
Cyb5r3	Non-matrisome	Non-matrisome	GO:CC not extracellular matrix	5107	Q9DCN2;Q9DCN2-2	40	19	Q9DCN2;F2Z456;Q9DCN2-2	NB5R3_MOUSE	NADH-cytochrome b5 reductase 3	196959000	54570700	197117000	211205000	216595000	228487000	199598000	170514000	20438700	147489000	78694200	186987000	200209000	230019000	190627000
Cybc1	Non-matrisome	Non-matrisome	GO:CC not extracellular matrix	2072	Q3TYS2	10	7	Q3TYS2	CYBC1_MOUSE	Cytochrome b-245 chaperone 1	1317590		801677	1101550	1055170	793382	758165	1033860		1224250		765801	1242870	836963	975257
Cyfip1	Non-matrisome	Non-matrisome	GO:CC not extracellular matrix	2966	Q7TMB8	50	39	Q7TMB8;A0A0R4J119;Q7TMB8-2;A0A0U1RQ05	CYFP1_MOUSE	Cytoplasmic FMR1-interacting protein 1	3426140	1743380	3012770	5010620	5127440	5151260	4387910	2735010		1465750	2472780	3840150	1543790	3690090	3315520
Cygb	Non-matrisome	Non-matrisome	GO:CC not extracellular matrix	4759	Q9CX80	8	6	Q9CX80	CYGB_MOUSE	Cytoglobin	2277070	830710	2520110	2254650	2783900	2939830	2917450	1336150		1666440		2477590	3870540	2588780	2661230
Cyld	Non-matrisome	Non-matrisome	GO:CC not extracellular matrix	3046	Q80TQ2;Q80TQ2-2	11	11	Q80TQ2;Z4YJJ5;A0A1B0GSE5;Q80TQ2-2;Q80TQ2-3	CYLD_MOUSE	Ubiquitin carboxyl-terminal hydrolase CYLD	1485730	1438860	1352280	1310450	1424240	1364430	1391460	1551110	533907	1491050	776017	1566240	1405980	1115650	1234940
Cyp1b1	Non-matrisome	Non-matrisome	GO:CC not extracellular matrix	2650	Q64429	5	5	Q64429;Q3UTK2	CP1B1_MOUSE	Cytochrome P450 1B1	943872		722236	1478330	1446300	1547960	1372470	574081				1798590	913017	1606880	949113
Cyp20a1	Non-matrisome	Non-matrisome	GO:CC not extracellular matrix	3304	Q8BKE6	15	11	Q8BKE6	CP20A_MOUSE	Cytochrome P450 20A1	2455290	2600110	2531870	3157770	3532350	3869850	2934180	1614260	1678100	1113890	3077600	2987170	2067230	3271020	1988400
Cyp27a1	Non-matrisome	Non-matrisome	GO:CC not extracellular matrix	5043	Q9DBG1	3	3	Q9DBG1	CP27A_MOUSE	Sterol 26-hydroxylase, mitochondrial	489329	158878	439435	694904	548442	581818	570935	540958		564492		786510	684207	599382	515137
Cyp2s1	Non-matrisome	Non-matrisome	GO:CC not extracellular matrix	5074	Q9DBX6	5	5	Q9DBX6;D3Z7F1	CP2S1_MOUSE	Cytochrome P450 2S1	421312		312814	640881	792869	902532	683480					491997		451711
Cyp3a13	Non-matrisome	Non-matrisome	GO:CC not extracellular matrix	2657	Q64464	20	16	Q64464	CP3AD_MOUSE	Cytochrome P450 3A13	2313500	1865130	2199570	3478080	2890110	3376150	2550300	1658920	731539	1282870	2365840	3053490	3043790	2585790	2238790
Cyp51a1	Non-matrisome	Non-matrisome	gene not present in GO IDs	3800	Q8K0C4	6	5	Q8K0C4	CP51A_MOUSE	Lanosterol 14-alpha demethylase	757389		767257	942740	1082460	1263140	815982	628360		617748		1059920	855782	1025740	889591
Cyrib	Non-matrisome	Non-matrisome	GO:CC not extracellular matrix	4379	Q921M7	14	11	Q921M7;Q8BHZ0	CYRIB_MOUSE	CYFIP-related Rac1 interactor B	1996290	1784220	1958170	2253260	2586210	2393820	2369020	1869850		1695110		2136250	1999200	2628970	2529340
Cyth1	Non-matrisome	Non-matrisome	GO:CC not extracellular matrix	5379	Q9QX11;Q9QX11-2	3	3	P63034;Q9QX11;P63034-2;P63034-3;A0A1B0GRB2;A0A1B0GRB8;A0A1B0GRM7;A0A1B0GRX7;A0A1B0GRZ2;A0A8Z1RZY0;A0A991EQU8;A2A517;Q3TZ02;Q99KH2;Q9QX11-2	CYH1_MOUSE	Cytohesin-1	1510080		1040840	1449090	1676390	1132990	1238010	3480660		2066190		2408460	1991660	1905770	1917600
Czib	Non-matrisome	Non-matrisome	GO:CC not extracellular matrix	3256	Q8BHG2;Q8BHG2-3	6	5	Q8BHG2;A2A8E2;A2A8E4;B7ZC71;B7ZC72;Q8BHG2-2;Q8BHG2-3	CZIB_MOUSE	CXXC motif containing zinc binding protein	1054420		798533	692371	1152880	1133120	841334	1306260		1238810		1338690	1041040	1112380	1531710
D17h6s53e	Non-matrisome	Non-matrisome	gene not present in GO IDs	5672	Q9Z1R4	3	3	Q9Z1R4	CF047_MOUSE	Uncharacterized protein C6orf47 homolog			231202			165687	222051			226718			365783	367234	199385
D2hgdh	Non-matrisome	Non-matrisome	GO:CC extracellular matrix (GO:0005576, GO:0005578 & GO:0031012) & GO:CC not extracellular matrix	3766	Q8CIM3	4	4	Q8CIM3;E9QN44	D2HDH_MOUSE	D-2-hydroxyglutarate dehydrogenase, mitochondrial	442855		298856	985928	396108	370501		761840
Daam1	Non-matrisome	Non-matrisome	GO:CC not extracellular matrix	3373	Q8BPM0;Q8BPM0-2	3	3	Q8BPM0;Q8BPM0-2	DAAM1_MOUSE	Disheveled-associated activator of morphogenesis 1			147809	124171		230747	208280
Daam2	Non-matrisome	Non-matrisome	GO:CC not extracellular matrix	3055	Q80U19	18	16	Q80U19;Q8BPM0;Q80U19-2;Q8BPM0-2;Q8BPM0-3	DAAM2_MOUSE	Disheveled-associated activator of morphogenesis 2	894627		933877	1182720	1321550	1070680	891871	693729		581643		1093160	498145	1303940	1112370
Dab1	Non-matrisome	Non-matrisome	GO:CC not extracellular matrix	1814	P97318;P97318-2;P97318-3;P97318-4;P97318-5;P97318-6;P97318-8	3	3	P97318;P97318-2;P97318-3;P97318-4;P97318-5;P97318-6;P97318-8;A0A0A0MQI4;F2Z465;F6VRL0	DAB1_MOUSE	Disabled homolog 1	2053240		3902150	3309260		2828370	4394670					1616420	4098260		3354840
Dad1	Non-matrisome	Non-matrisome	GO:CC extracellular matrix (GO:0005576, GO:0005578 & GO:0031012) & GO:CC not extracellular matrix	1608	P61804	6	4	P61804	DAD1_MOUSE	Dolichyl-diphosphooligosaccharide--protein glycosyltransferase subunit DAD1	8639640	8670370	8828520	9512130	10300700	8506360	7436530	8547440	5198370	5086890	16087800	8928600	7528510	10759200	9520660
Dag1	Non-matrisome	Non-matrisome	GO:CC extracellular matrix (GO:0005576, GO:0005578 & GO:0031012) & GO:CC not extracellular matrix	2575	Q62165	17	14	Q62165	DAG1_MOUSE	Dystroglycan 1	2847920	2213700	2199580	2678660	2687520	2786050	2482820	3725370	1972200	2875690	2123940	3542300	3680780	3058240	2516440
Dagla	Non-matrisome	Non-matrisome	GO:CC not extracellular matrix	2895	Q6WQJ1	8	8	Q6WQJ1	DGLA_MOUSE	Diacylglycerol lipase-alpha	562755		623673	768244	849693	544608	607986	571715		392900		570130	227958	1026230	674833
Daglb	Non-matrisome	Non-matrisome	GO:CC not extracellular matrix	4238	Q91WC9	10	9	Q91WC9	DGLB_MOUSE	Diacylglycerol lipase-beta	1386920		1569030	2075710	2684370	1711230	1410220	1470540		1545260	1839970	2172920		2214980	1504770
Dalrd3	Non-matrisome	Non-matrisome	GO:CC not extracellular matrix	2872	Q6PJN8	3	2	Q6PJN8	DALD3_MOUSE	DALR anticodon-binding domain-containing protein 3	308135		129584	265829	387197	303981	178510					163095	215454	274250	301944
Dapk3	Non-matrisome	Non-matrisome	GO:CC not extracellular matrix	682	O54784	3	3	O54784	DAPK3_MOUSE	Death-associated protein kinase 3	403077		775979	139295	891780	279757	380427			433055		666789	443260	481140
Dars1	Non-matrisome	Non-matrisome	GO:CC not extracellular matrix	4390	Q922B2	48	30	Q922B2;Q8BJY7	SYDC_MOUSE	Aspartate--tRNA ligase, cytoplasmic	22210500	17069900	22093300	24270700	22807400	22625600	24071300	21847000	7907890	22562300	13838600	22722000	24212200	21434000	23137300
Dars2	Non-matrisome	Non-matrisome	GO:CC not extracellular matrix	3279	Q8BIP0	3	3	Q8BIP0	SYDM_MOUSE	Aspartate--tRNA ligase, mitochondrial	519649		360532	278159		286020
Dazap1	Non-matrisome	Non-matrisome	GO:CC not extracellular matrix	5267	Q9JII5;Q9JII5-2	2	2	Q9JII5;Q3UGB5;Q9JII5-2	DAZP1_MOUSE	DAZ-associated protein 1	265028		64292.1	208728	213233	392566	143124			176723			254929	125982	779100
Dbn1	Non-matrisome	Non-matrisome	GO:CC not extracellular matrix	5397	Q9QXS6;Q9QXS6-3	6	5	Q9QXS6;Q9QXS6-2;Q9QXS6-3;A0A0R4J1E3;F7CPL2	DREB_MOUSE	Drebrin	568924		522307	267455	401325	471229	153852	469886		355667		227039	182194	277514	440625
Dbnl	Non-matrisome	Non-matrisome	GO:CC not extracellular matrix	2603	Q62418	28	19	Q62418;Q62418-2;Q62418-3	DBNL_MOUSE	Drebrin-like protein	12112100	14221500	16038500	11946800	14047200	13094100	15159700	14671100	6836310	17306800	14305400	13495400	15244200	15700100	16083900
Dbr1	Non-matrisome	Non-matrisome	GO:CC not extracellular matrix	4420	Q923B1	3	3	Q923B1	DBR1_MOUSE	Lariat debranching enzyme	636463		540449			715572							639726
Dbt	Non-matrisome	Non-matrisome	GO:CC not extracellular matrix	1460	P53395	6	5	P53395	ODB2_MOUSE	Lipoamide acyltransferase component of branched-chain alpha-keto acid dehydrogenase complex, mitochondrial	430116		450116	429504	422665	198689	528366	521690		526761	313073	383374	476104	359288	454003
Dcaf1	Non-matrisome	Non-matrisome	GO:CC not extracellular matrix	3049	Q80TR8;Q80TR8-2;Q80TR8-4	7	7	Q80TR8;Q80TR8-2;Q80TR8-3;Q80TR8-4	DCAF1_MOUSE	DDB1- and CUL4-associated factor 1	468181		511544	560596	540650	450515	472349	540178				480034	389762	496447	510434
Dcaf11	Non-matrisome	Non-matrisome	GO:CC not extracellular matrix	4213	Q91VU6	4	4	Q91VU6;D3Z2V1;D6RCG5;Q91VU6-2	DCA11_MOUSE	DDB1- and CUL4-associated factor 11	708007		683822	556660	551724	647903	620364	438231		485130		749040	559820	587691	616835
Dcaf5	Non-matrisome	Non-matrisome	GO:CC not extracellular matrix	3034	Q80T85	2	2	Q80T85	DCAF5_MOUSE	DDB1- and CUL4-associated factor 5	447077	636771	487847	319823	361853	314996		715007		475556		424988	338901	485420	523853
Dcaf7	Non-matrisome	Non-matrisome	GO:CC not extracellular matrix	1613	P61963	9	8	P61963	DCAF7_MOUSE	DDB1- and CUL4-associated factor 7	1143370		916043	961332	794739	1086890	1047720	769146		848114		1077030	1556670		722866
Dcaf8	Non-matrisome	Non-matrisome	GO:CC not extracellular matrix	3908	Q8N7N5	8	6	Q8N7N5;Q8N7N5-2	DCAF8_MOUSE	DDB1- and CUL4-associated factor 8	581958		540849	488677	459403	289304	421378	436232		839846		484081	432747	600917	566056
Dcakd	Non-matrisome	Non-matrisome	GO:CC not extracellular matrix	3251	Q8BHC4	4	3	Q8BHC4	DCAKD_MOUSE	Dephospho-CoA kinase domain-containing protein	296592			518962	1352860	279261								585444	519737
Dcps	Non-matrisome	Non-matrisome	GO:CC extracellular matrix (GO:0005576, GO:0005578 & GO:0031012) & GO:CC not extracellular matrix	5012	Q9DAR7	6	6	Q9DAR7;Q3TBW9	DCPS_MOUSE	m7GpppX diphosphatase	855034	876634	1233500	1175630	1080610	1101950	1194110	747881		838439	799823	702824	1144410	1308030	1267780
Dctn1	Non-matrisome	Non-matrisome	GO:CC not extracellular matrix	559	O08788	91	57	O08788;E9Q3M3;E9Q586;D3YYG9;D3Z2M9;O08788-2	DCTN1_MOUSE	Dynactin subunit 1	10143800	7800300	10788000	9412210	10785900	10191100	10342900	11978200	3360360	12022500	6355540	10071700	10372700	10736700	11705000
Dctn4	Non-matrisome	Non-matrisome	GO:CC not extracellular matrix	3649	Q8CBY8-2	18	14	Q8CBY8;Q3TRR2;Q8CBY8-2	DCTN4_MOUSE	Isoform 2 of Dynactin subunit 4	10115500	7484190	10182600	9352160	10214700	9938010	10353400	10752400	5661800	11434600	7466250	9343140	11242600	10904400	10799800
Dctn5	Non-matrisome	Non-matrisome	GO:CC not extracellular matrix	5437	Q9QZB9	4	3	Q9QZB9	DCTN5_MOUSE	Dynactin subunit 5	2320840	2645780	3786500	3690830	4607340	2829620	3709310	5000450	817249	4667900	2518660	5347090	3991360	4257390	3664940
Dctn6	Non-matrisome	Non-matrisome	GO:CC not extracellular matrix	5558	Q9WUB4	4	3	Q9WUB4;D3Z4E5;D3Z6H3	DCTN6_MOUSE	Dynactin subunit 6	2876870	3636370	4387020	4025370	4307980	4340560	4921840	3952190		3857100	1816910	3191450	3947410	3532360	3397470
Dcun1d1	Non-matrisome	Non-matrisome	GO:CC not extracellular matrix	5433	Q9QZ73	6	6	Q9QZ73;Q8BZJ7;A0A1Y7VP24;Q8BZJ7-2;Q8BZJ7-4;A0A0G2JDM0;A0A0G2JDN9;A0A0G2JEA2;A0A0G2JGV7;A0A0N4SW97;A0A140T8R8;A0A1B0GXL7;G5E8Q5;G5E8Q6;Q3UT23	DCNL1_MOUSE	DCN1-like protein 1	798650	794732	588844	673633	489770	617146	569948	450088		558473		560670	675198	566901	563507
Dcun1d3	Non-matrisome	Non-matrisome	GO:CC not extracellular matrix	3812	Q8K0V2	2	2	Q8K0V2;D3YWG7	DCNL3_MOUSE	DCN1-like protein 3	517086		259731	359362	220116	237842	223355	145730				220380	170867	235788	205315
Dcun1d5	Non-matrisome	Non-matrisome	GO:CC not extracellular matrix	4773	Q9CXV9	2	2	Q9CXV9;A0A1N9M8A6;A0A1L1SSU2	DCNL5_MOUSE	DCN1-like protein 5	256234		206125	299005	273165	287722	217293	149203		192160		372921		212831	268994
Dcxr	Non-matrisome	Non-matrisome	GO:CC not extracellular matrix	4263	Q91X52	5	5	Q91X52;A2AC16	DCXR_MOUSE	L-xylulose reductase	986507		686903	549377	373050	961215	870538	635183				684023	521115	341224
Ddah1	Non-matrisome	Non-matrisome	GO:CC not extracellular matrix	4745	Q9CWS0	29	17	Q9CWS0;D3YU15	DDAH1_MOUSE	N(G),N(G)-dimethylarginine dimethylaminohydrolase 1	24986200	12928200	26639700	18477100	21013600	21797300	21735000	18264300	7737190	22226300	13491900	19978200	21357700	23557600	23692500
Ddah2	Non-matrisome	Non-matrisome	GO:CC not extracellular matrix	4542	Q99LD8	5	4	Q99LD8	DDAH2_MOUSE	N(G),N(G)-dimethylarginine dimethylaminohydrolase 2	859942		982797	568557	384846	455063	616500	603686		605942			626769	357705
Ddb1	Non-matrisome	Non-matrisome	GO:CC not extracellular matrix	114	A0A494BAF6	2	2	A0A494BAF6	A0A494BAF6_MOUSE	DNA damage-binding protein 1 (Fragment)	202715		221199	366742	295672	329987	280344	431173	2738430			260571	295004	277514	283248
Ddb1	Non-matrisome	Non-matrisome	GO:CC not extracellular matrix	2085	Q3U1J4	75	45	Q3U1J4;A0A494BAF6	DDB1_MOUSE	DNA damage-binding protein 1	17285300	10054900	16646600	17446100	16690800	17904900	16680700	17965500		13088100	6858560	16973000	16498200	17770000	17144900
Ddhd2	Non-matrisome	Non-matrisome	GO:CC not extracellular matrix	3134	Q80Y98	16	15	Q80Y98;Q80Y98-2;Q80Y98-3;A0A1B0GS27;A0A1B0GSA5	DDHD2_MOUSE	Phospholipase DDHD2	1967310		1907300	1979550	2074040	1670170	1850020	1902670	587327	2015250	1018810	1657520	2217870	2009300	2043660
Ddi2	Non-matrisome	Non-matrisome	GO:CC not extracellular matrix	163	A2ADY9	11	9	A2ADY9	DDI2_MOUSE	Protein DDI1 homolog 2	1626740	1353840	1416580	1338190	1482180	1733190	1703870	1553380		1423160	1289240	1534370	1863280	1583130	1576930
Ddit4l	Non-matrisome	Non-matrisome	GO:CC not extracellular matrix	4164	Q8VHZ5	2	2	Q8VHZ5	DDT4L_MOUSE	DNA damage-inducible transcript 4-like protein	2002830		2176100	2115570	2031470	2250740	3016000						1737320	2365380
Ddost	Non-matrisome	Non-matrisome	GO:CC not extracellular matrix	677	O54734	16	14	O54734	OST48_MOUSE	Dolichyl-diphosphooligosaccharide--protein glycosyltransferase 48 kDa subunit	14818900	10797700	16844800	15974800	15262400	15392400	13246700	15368700	6549820	13235100	15119300	15809500	13920400	18175700	14753000
Ddr2	Non-matrisome	Non-matrisome	GO:CC not extracellular matrix	2595	Q62371	4	4	Q62371	DDR2_MOUSE	Discoidin domain-containing receptor 2	593910	677043	628831	597300	673230	687686	492634				1408020	1219470		844576	974917
Ddrgk1	Non-matrisome	Non-matrisome	GO:CC not extracellular matrix	3110	Q80WW9	3	3	Q80WW9	DDRGK_MOUSE	DDRGK domain-containing protein 1	174997		162766	132393	157178	223049	139065					89521.3	188371	124899
Ddt	Non-matrisome	Non-matrisome	GO:CC not extracellular matrix	612	O35215	7	6	O35215;G3UYJ7;G3UZN1	DOPD_MOUSE	D-dopachrome decarboxylase	3832880		3575470	4222660	5192810	3114930	4684570	3907510		4205820	2559590	3974150	4165910	4308190	4613020
Ddx1	Non-matrisome	Non-matrisome	GO:CC extracellular matrix (GO:0005576, GO:0005578 & GO:0031012) & GO:CC not extracellular matrix	4207	Q91VR5	40	27	Q91VR5;A0A1Y7VM48	DDX1_MOUSE	ATP-dependent RNA helicase DDX1	7695320	10205500	8665150	8842910	8403830	8757290	8575340	8744670	6747320	9238570	9237430	8887800	9002190	8482950	8909990
Ddx17	Non-matrisome	Non-matrisome	GO:CC not extracellular matrix	2270	Q501J6	20	17	Q501J6;Q3U741;Q3TU25;Q501J6-2	DDX17_MOUSE	Probable ATP-dependent RNA helicase DDX17	3948460	4753560	3573570	2520770	2534720	3066020	2796890	3621960	2934250	3763560	5111520	2525060	2848970	2636890	2959820
Ddx18	Non-matrisome	Non-matrisome	GO:CC not extracellular matrix	3870	Q8K363	6	6	Q8K363	DDX18_MOUSE	ATP-dependent RNA helicase DDX18	301739		325778	218854	299748	332205	238312					299491	322779	309123	306916
Ddx19a	Non-matrisome	Non-matrisome	GO:CC not extracellular matrix	2528	Q61655	35	20	Q61655;Q8BZY3;Q8R3C7	DD19A_MOUSE	ATP-dependent RNA helicase DDX19A	4455350	4629170	4541690	4635010	4481930	4773790	4810050	4828850	2561930	4677020	3912670	4442430	5266250	4463170	4654130
Ddx19b	Non-matrisome	Non-matrisome	GO:CC not extracellular matrix	3530	Q8BZY3;Q8R3C7	5	3	Q8BZY3;Q8R3C7	Q8BZY3_MOUSE;Q8R3C7_MOUSE	RNA helicase	287565			486568		182168		392155	542270		566939	591638	916655
Ddx20	Non-matrisome	Non-matrisome	GO:CC not extracellular matrix	5293	Q9JJY4	7	7	Q9JJY4	DDX20_MOUSE	Probable ATP-dependent RNA helicase DDX20	584616		407545	426257	1254730	708062	674386	702474		192599		663793	522113	1282290	160270
Ddx21	Non-matrisome	Non-matrisome	GO:CC not extracellular matrix	5269	Q9JIK5	25	22	Q9JIK5	DDX21_MOUSE	Nucleolar RNA helicase 2	1472160	2417440	1542970	2338080	2026290	2201330	2031690	1618070	1420890	1349780	1725750	2002740	2073640	1554300	1611200
Ddx23	Non-matrisome	Non-matrisome	GO:CC not extracellular matrix	348	D3Z0M9	30	25	D3Z0M9	D3Z0M9_MOUSE	RNA helicase	2505400	2937370	2228940	2582190	2505600	2554470	2115420	2621790	2043660	2462740	1577690	2711060	2722870	2538970	2486280
Ddx24	Non-matrisome	Non-matrisome	GO:CC not extracellular matrix	5218	Q9ESV0	2	2	Q9ESV0;A0A1Y7VKX7;F8WJA0	DDX24_MOUSE	ATP-dependent RNA helicase DDX24	51145.9			90399	79226.7	66486.8							53557.4	75923.6	66702.4
Ddx27	Non-matrisome	Non-matrisome	GO:CC not extracellular matrix	4380	Q921N6	5	4	Q921N6;H3BLJ6;Q921N6-2	DDX27_MOUSE	Probable ATP-dependent RNA helicase DDX27	144034		256547	153682	73478.1	141586	196766	39835.2					173609	53367.2	68876
Ddx39a	Non-matrisome	Non-matrisome	GO:CC not extracellular matrix	4113	Q8VDW0	3	3	Q8VDW0;D6RHT5	DX39A_MOUSE	ATP-dependent RNA helicase DDX39A	664921		511868			464636	377559	473962						335168	454304
Ddx39b	Non-matrisome	Non-matrisome	GO:CC not extracellular matrix	5667	Q9Z1N5	38	19	Q9Z1N5	DX39B_MOUSE	Spliceosome RNA helicase Ddx39b	36863300	26905800	33096100	32438600	34681700	30109700	36592700	31257000	14411100	36934800	22931200	33863800	37032100	35187400	36035800
Ddx3x	Non-matrisome	Non-matrisome	GO:CC not extracellular matrix	2576	Q62167	39	29	P16381;Q62095;Q62167	DDX3X_MOUSE	ATP-dependent RNA helicase DDX3X	12976600	15653000	14183100	12916600	12316900	13184400	15148500	15058700	9828070	14722600	13994800	14822200	15057300	12709200	13256100
Ddx3y	Non-matrisome	Non-matrisome	GO:CC not extracellular matrix	2569	Q62095	8	7	Q62095	DDX3Y_MOUSE	ATP-dependent RNA helicase DDX3Y	1065200	966057	1122500	264235	961235	1138550	1092550		1020480	1125520	1622420		1158080	814017	1106890
Ddx41	Non-matrisome	Non-matrisome	GO:CC not extracellular matrix	4205	Q91VN6	2	2	Q91VN6;A0A1S6GWJ4	DDX41_MOUSE	Probable ATP-dependent RNA helicase DDX41	339798		328448				696409
Ddx42	Non-matrisome	Non-matrisome	GO:CC not extracellular matrix	3155	Q810A7	33	28	Q810A7;Q810A7-2	DDX42_MOUSE	ATP-dependent RNA helicase DDX42	3458430	5415290	3701890	4514610	4561320	3708930	4220590	4239380	3046910	4457580	3326750	4694740	4610080	4529780	3982600
Ddx46	Non-matrisome	Non-matrisome	GO:CC not extracellular matrix	2282	Q569Z5	38	29	Q569Z5;F8WHR6;Q569Z5-2	DDX46_MOUSE	Probable ATP-dependent RNA helicase DDX46	2390490	2722640	2291520	2331540	1935180	2141810	1639070	2314880	2232760	2209280	1973710	2077920	2141550	2067970	1884790
Ddx47	Non-matrisome	Non-matrisome	GO:CC not extracellular matrix	4752	Q9CWX9	5	5	Q9CWX9;A0A0N4SV55;A0A0N4SVT1;F6QKD2	DDX47_MOUSE	Probable ATP-dependent RNA helicase DDX47	699606		584095	592927	788703	804568	568172	598409		483597		796685	683289	607491	296361
Ddx5	Non-matrisome	Non-matrisome	GO:CC not extracellular matrix	2529	Q61656	44	32	Q61656;Q8BTS0;B1ARB9;B1ARC0;S4R1I6;S4R1E3	DDX5_MOUSE	Probable ATP-dependent RNA helicase DDX5	35029700	41325900	43055900	40303800	41336200	41308200	46462000	32851400	22290000	41608500	37014600	34667600	43510100	45856800	45365900
Ddx51	Non-matrisome	Non-matrisome	GO:CC not extracellular matrix	2802	Q6P9R1	2	2	Q6P9R1	DDX51_MOUSE	ATP-dependent RNA helicase DDX51	131378		88170.1	107832	66603.8	123180	108926	52780.8		58123.5		50751.5	91239.9	49737	71406.3
Ddx56	Non-matrisome	Non-matrisome	GO:CC extracellular matrix (GO:0005576, GO:0005578 & GO:0031012) & GO:CC not extracellular matrix	4859	Q9D0R4	2	2	Q9D0R4;Q5SVX2	DDX56_MOUSE	Probable ATP-dependent RNA helicase DDX56	237828		188195	289853	254343	211471	261641	219585		168551		174184	276604	249542	236645
Ddx6	Non-matrisome	Non-matrisome	GO:CC not extracellular matrix	1489	P54823	23	16	P54823	DDX6_MOUSE	Probable ATP-dependent RNA helicase DDX6	6946030	5540340	6782200	7522770	6853720	7535800	7811470	6334030	2535560	7396180	5219050	6190190	7913650	6688080	8142420
Decr1	Non-matrisome	Non-matrisome	GO:CC not extracellular matrix	4638	Q9CQ62	13	10	Q9CQ62	DECR_MOUSE	2,4-dienoyl-CoA reductase [(3E)-enoyl-CoA-producing], mitochondrial	6823170	5069710	6329220	5455660	5881630	5065900	5764190	5841430	2673370	6731640	4017250	4534840	6636060	5760530	5551270
Degs1	Non-matrisome	Non-matrisome	GO:CC not extracellular matrix	582	O09005	2	2	O09005	DEGS1_MOUSE	Sphingolipid delta(4)-desaturase DES1	892794	812164	1022970	1619660	1643020	1539260	1269960				775212	1233780	577078	1238260	1054400
Dek	Non-matrisome	Non-matrisome	GO:CC extracellular matrix (GO:0005576, GO:0005578 & GO:0031012) & GO:CC not extracellular matrix	2988	Q7TNV0	12	9	Q7TNV0;D3YVJ6;E9Q8Y1	DEK_MOUSE	Protein DEK	2598210	4433350	2885390	4787900	3551440	3242780	3507240	3801600	3335790	3831260	4866610	3849340	3586890	4141440	4133970
Dennd10	Non-matrisome	Non-matrisome	GO:CC not extracellular matrix	4988	Q9D8N2	11	9	Q9D8N2;Q3TH34	DEN10_MOUSE	DENN domain-containing protein 10	5020480	3294290	4322400	3524970	3858430	3082770	3342320	3690740	1326650	4582650	3716140	3611360	3518250	3898360	3508700
Dennd1a	Non-matrisome	Non-matrisome	GO:CC not extracellular matrix	3871	Q8K382	5	5	Q8K382;A2AUP6	DEN1A_MOUSE	DENN domain-containing protein 1A	233260	2435330	179175	352723	484148	272981	329386					335865			284435
Dennd1b	Non-matrisome	Non-matrisome	GO:CC not extracellular matrix	2086	Q3U1T9	4	4	Q3U1T9;Q3U1T9-3;Q3U1T9-5;A0A0G2JGT6;A0A0G2JH11	DEN1B_MOUSE	DENN domain-containing protein 1B	336184		614427	679582	624853	518236	799900	755450		702757		723549	679883	532624	694058
Dennd2a	Non-matrisome	Non-matrisome	GO:CC not extracellular matrix	3590	Q8C4S8	5	4	Q8C4S8	DEN2A_MOUSE	DENN domain-containing protein 2A	200777		235687	252572	288059	340186				227387		204217	504540	179846	153969
Dennd4b	Non-matrisome	Non-matrisome	GO:CC not extracellular matrix	2088	Q3U1Y4;Q3U1Y4-2;Q3U1Y4-3	2	2	Q3U1Y4;A0A0R4J172;Q3U1Y4-2;Q3U1Y4-3;F6RXE7	DEN4B_MOUSE	DENN domain-containing protein 4B	350464		265329	385703	531500	444749	195413					321104		378047	457869
Dennd4c	Non-matrisome	Non-matrisome	GO:CC not extracellular matrix	233	A6H8H2	12	12	A6H8H2;A6H8H2-2;E9Q449	DEN4C_MOUSE	DENN domain-containing protein 4C	523484		713105	802756	661552	792598	834452	737592					795635	739680	901014
Dennd5a	Non-matrisome	Non-matrisome	GO:CC not extracellular matrix	2809	Q6PAL8	5	5	Q6PAL8;A0A0R4J1B6	DEN5A_MOUSE	DENN domain-containing protein 5A	724618		670426	669008	766197	710192	887402							562312	397152
Dennd6a	Non-matrisome	Non-matrisome	GO:CC not extracellular matrix	3243	Q8BH65;Q8BH65-2	5	5	Q8BH65;Q8BH65-2;Q8BH65-3	DEN6A_MOUSE	Protein DENND6A			365234		1115840	594725				417289		397413	469386	411895
Denr	Non-matrisome	Non-matrisome	GO:CC not extracellular matrix	4663	Q9CQJ6	5	5	Q9CQJ6	DENR_MOUSE	Density-regulated protein	1199170	844556	1215880	1289170	1372560	1147120	1359570	1234230		1172570	745117	718917	1285750	1254720	2168820
Depdc5	Non-matrisome	Non-matrisome	GO:CC not extracellular matrix	1603	P61460;P61460-2	2	2	P61460;E9QAT3;P61460-2;Q6GQV2	DEPD5_MOUSE	GATOR complex protein DEPDC5	158431		101015		113769					70763.7				103127
Des	Non-matrisome	Non-matrisome	GO:CC not extracellular matrix	1228	P31001	14	13	P31001	DESM_MOUSE	Desmin	775368	3617930	950330	1131300	581870	656049	1141970	1431740	5391450	1497780	7847660		1213100	362705	691266
Dgke	Non-matrisome	Non-matrisome	GO:CC not extracellular matrix	5500	Q9R1C6	3	3	Q9R1C6;F2Z490	DGKE_MOUSE	Diacylglycerol kinase epsilon	460432		481024	611066	460698	865526	471930	514345		366685		596862	847418	535574	624607
Dgki	Non-matrisome	Non-matrisome	GO:CC not extracellular matrix	337	D3YWQ0;D3YWQ0-2	2	2	D3YWQ0;D3Z519;S4R2G0;D3YWQ0-2	DGKI_MOUSE	Diacylglycerol kinase iota	143377		103755	141815	283779	175399	134464			636064			120477		1235740
Dgkz	Non-matrisome	Non-matrisome	GO:CC not extracellular matrix	3077	Q80UP3	15	11	D3YWQ0;Q80UP3;A0A668KL90;A2AHJ7;A2AHK0;D3Z519;S4R215;S4R2G0;D3YWQ0-2	DGKZ_MOUSE	Diacylglycerol kinase zeta	926242		757065	843496	956662	824700	684618			670093	547349	739966	790702	910880	789901
Dgkz	Non-matrisome	Non-matrisome	GO:CC not extracellular matrix	173	A2AHK0	2	2	A2AHK0;D6RIP2	A2AHK0_MOUSE	Diacylglycerol kinase	411054			336805	285978	372559	369497			244481	230391	271301	346326		301888
Dglucy	Non-matrisome	Non-matrisome	GO:CC not extracellular matrix	3247	Q8BH86	7	6	Q8BH86;E9QMK9;Q8BH86-2	GLUCM_MOUSE	D-glutamate cyclase, mitochondrial	475363		457559	359334	349827	371481	556374	500003		541477		319179	408459	418011	419473
Dguok	Non-matrisome	Non-matrisome	GO:CC not extracellular matrix	5381	Q9QX60;Q9QX60-2	2	2	Q9QX60;Q9QX60-2;A0A0U1RPX3;Q504N4	DGUOK_MOUSE	Deoxyguanosine kinase, mitochondrial	1638610	778272	863974	1527220	1914160	658314	2045310	1267830		1779310		1915220	1804110	1767130	1780630
Dhcr7	Non-matrisome	Non-matrisome	GO:CC not extracellular matrix	791	O88455	5	5	O88455;A0A140LIT2	DHCR7_MOUSE	7-dehydrocholesterol reductase	1117820	862473	802378	1424100	2598350	2350810	2065340	1025870		687313	975353	2107250	494842	2491560	1450990
Dhdh	Non-matrisome	Non-matrisome	GO:CC not extracellular matrix	5034	Q9DBB8	17	11	Q9DBB8;A0A1B0GSH8	DHDH_MOUSE	Trans-1,2-dihydrobenzene-1,2-diol dehydrogenase	5334790	2694380	5347230	5345520	5058140	4753910	4439030	4183460	3836720	5310310	4203270	6516220	6763790	5129180	5855470
Dhfr	Non-matrisome	Non-matrisome	GO:CC extracellular matrix (GO:0005576, GO:0005578 & GO:0031012) & GO:CC not extracellular matrix	874	P00375	8	7	P00375	DYR_MOUSE	Dihydrofolate reductase	1711160	2090020	1717350	1909720	3119010	2451830	2571040	2486110		2380560		2836240	2362270	2709670	3014080
Dhps	Non-matrisome	Non-matrisome	GO:CC extracellular matrix (GO:0005576, GO:0005578 & GO:0031012) & GO:CC not extracellular matrix	2069	Q3TXU5	3	3	Q3TXU5;F6W7I2	DHYS_MOUSE	Deoxyhypusine synthase	379561		421361	407235		426691	1219030						971551
Dhrs1	Non-matrisome	Non-matrisome	GO:CC not extracellular matrix	4525	Q99L04	5	5	Q99L04	DHRS1_MOUSE	Dehydrogenase/reductase SDR family member 1	1085500		1179080	1196590	1347410	1102840	1554540	549947		1904750	927420	802016	1762900	1329320	1226800
Dhrs11	Non-matrisome	Non-matrisome	GO:CC extracellular matrix (GO:0005576, GO:0005578 & GO:0031012) & GO:CC not extracellular matrix	2078	Q3U0B3	2	2	Q3U0B3	DHR11_MOUSE	Dehydrogenase/reductase SDR family member 11	1255110			1234500	900940	1270860	1176940						1229870
Dhrs13	Non-matrisome	Non-matrisome	GO:CC extracellular matrix (GO:0005576, GO:0005578 & GO:0031012) & GO:CC not extracellular matrix	2336	Q5SS80	3	3	Q5SS80;Q5SS84	DHR13_MOUSE	Dehydrogenase/reductase SDR family member 13	123409		235503	187910		195175		145034
Dhrs3	Non-matrisome	Non-matrisome	GO:CC not extracellular matrix	833	O88876	6	5	O88876;B1ARS9;G5E8W9	DHRS3_MOUSE	Short-chain dehydrogenase/reductase 3	1143910		1751290	1954450	1677250	1757140	1556220	1370360		1034610		1877850	1590780	1461410	1103340
Dhrs4	Non-matrisome	Non-matrisome	GO:CC extracellular matrix (GO:0005576, GO:0005578 & GO:0031012) & GO:CC not extracellular matrix	4534	Q99LB2	7	4	Q99LB2;A0A2I3BRG8	DHRS4_MOUSE	Dehydrogenase/reductase SDR family member 4	752060	616368	781027	804752	1027920	909527	1100320	1088870		838590	801501	1184030	1100790	923118	868586
Dhrs7	Non-matrisome	Non-matrisome	GO:CC not extracellular matrix	4769	Q9CXR1	11	8	Q9CXR1;A0A1Y7VN19	DHRS7_MOUSE	Dehydrogenase/reductase SDR family member 7	4485000	2488620	4644780	4895340	5788860	4961720	4556220	5095050	1966650	3136150	4489430	5968260	5080330	5617900	4638660
Dhrs7b	Non-matrisome	Non-matrisome	GO:CC not extracellular matrix	4453	Q99J47;Q99J47-2	6	6	Q99J47;Q99J47-2;Z4YKT6	DRS7B_MOUSE	Dehydrogenase/reductase SDR family member 7B	399602		546237	671076	914062	553190	678560			781507			840474	574001	364070
Dhrs9	Non-matrisome	Non-matrisome	GO:CC not extracellular matrix	2288	Q58NB6	4	3	Q58NB6	DHRS9_MOUSE	Dehydrogenase/reductase SDR family member 9	1150780	1511580	1370570	2430000	889753	922555		1139910		587875		972468	1294560	946508
Dhrsx	Non-matrisome	Non-matrisome	GO:CC extracellular matrix (GO:0005576, GO:0005578 & GO:0031012) & GO:CC not extracellular matrix	4045	Q8VBZ0	4	4	Q8VBZ0	DHRSX_MOUSE	Dehydrogenase/reductase SDR family member on chromosome X homolog			183846	588972	180128		477198					381308	367279	197031
Dhx15	Non-matrisome	Non-matrisome	GO:CC extracellular matrix (GO:0005576, GO:0005578 & GO:0031012) & GO:CC not extracellular matrix	620	O35286	45	27	O35286;A2A4P0;G3X8X0;A0A0G2JG10;A2A4N9;Q05BH3;Q497W9	DHX15_MOUSE	ATP-dependent RNA helicase DHX15	6383430	6919760	5988470	6056970	6396310	6096410	6055570	6618020	3860660	6331670	5405250	6647380	6863250	6340580	6066280
Dhx16	Non-matrisome	Non-matrisome	GO:CC not extracellular matrix	495	G3X8X0	7	7	G3X8X0;Q05BH3	G3X8X0_MOUSE	RNA helicase	391308	325907	312491	324861	299831	279994	334029	447628		261624		313800	333984	285221	283388
Dhx29	Non-matrisome	Non-matrisome	GO:CC not extracellular matrix	2857	Q6PGC1	8	8	Q6PGC1;Q8BN72	DHX29_MOUSE	ATP-dependent RNA helicase DHX29	703215	502779	859745	711580	702148	932435	817075	794415		781329	782030	951728	746185	823021	812650
Dhx30	Non-matrisome	Non-matrisome	GO:CC not extracellular matrix	4611	Q99PU8;Q99PU8-2;Q99PU8-3	17	15	Q99PU8;A0A0G2JGL8;Q99PU8-2;Q99PU8-3	DHX30_MOUSE	ATP-dependent RNA helicase DHX30	907353	780908	811346	938743	926654	825664	945190	843035		829328		848028	771226	898830	863613
Dhx32	Non-matrisome	Non-matrisome	GO:CC not extracellular matrix	3527	Q8BZS9;Q8BZS9-2	6	6	Q8BZS9;Q8BZS9-2;D3Z4E3	DHX32_MOUSE	Putative pre-mRNA-splicing factor ATP-dependent RNA helicase DHX32	355004		360321	358593	215958	355694	463705	374499		326462		347842		362588	328763
Dhx36	Non-matrisome	Non-matrisome	GO:CC not extracellular matrix	4156	Q8VHK9	9	9	Q8VHK9	DHX36_MOUSE	ATP-dependent DNA/RNA helicase DHX36	903436		842538	946071	793300	904526	840803	978132		664681		695400	854021	754374	757898
Dhx38	Non-matrisome	Non-matrisome	GO:CC not extracellular matrix	3120	Q80X98	14	13	Q80X98	Q80X98_MOUSE	RNA helicase	682863	813255	651427	633652	669199	519473	494263	763798		840917		745610	677788	746484	711420
Dhx8	Non-matrisome	Non-matrisome	GO:CC not extracellular matrix	141	A2A4P0	8	8	A2A4P0;A2A4N9	DHX8_MOUSE	ATP-dependent RNA helicase DHX8	333443		159712	236306	152458	274833	264315	247911		179215		141955	367512	216581	254021
Dhx9	Non-matrisome	Non-matrisome	GO:CC not extracellular matrix	726	O70133-2	57	40	E9QNN1;O70133;A0A087WPL5;O70133-2;Q3UR42;A0A087WRT3;A0A0R4J2C3	DHX9_MOUSE	Isoform 2 of ATP-dependent RNA helicase A	5953270	4404990	5570000	6193600	6216920	6216510	5863880	5720400	2137800	5462810	4364100	6159410	5334710	5657910	6148190
Diablo	Non-matrisome	Non-matrisome	GO:CC not extracellular matrix	5271	Q9JIQ3	7	6	Q9JIQ3	DBLOH_MOUSE	Diablo IAP-binding mitochondrial protein	1277940		962374	1030900	897229	952469	926419	696929		1066830	1046450	826682	1096350	1094220	907356
Diaph1	Non-matrisome	Non-matrisome	GO:CC not extracellular matrix	566	O08808	50	33	O08808;E9PV41;D3Z074;E9PXV7;F6XC54	DIAP1_MOUSE	Protein diaphanous homolog 1	3074420	2719890	2712180	1994320	2065560	2120480	2150220	2697520	2536390	2708390	1985720	2019060	1694580	1952280	1947540
Diaph2	Non-matrisome	Non-matrisome	GO:CC not extracellular matrix	768	O70566	4	4	O70566;E9Q4U7;Q6W4W7	DIAP2_MOUSE	Protein diaphanous homolog 2	236287	119651	160818	409741	235474	377403	210670	194103					95698.9
Dido1	Non-matrisome	Non-matrisome	GO:CC not extracellular matrix	3634	Q8C9B9	21	21	Q8C9B9	DIDO1_MOUSE	Death-inducer obliterator 1	783967	1104780	765956	760707	946575	763236	720177	907146		972226	743560	812222	710668	1004780	1001210
Dip2a	Non-matrisome	Non-matrisome	GO:CC not extracellular matrix	3472	Q8BWT5	18	17	Q8BWT5;D3Z7D3;F8WI56	DIP2A_MOUSE	Disco-interacting protein 2 homolog A	598136		504038	399244	445315	457520	429119	555440		391783		329536	406248	280847	627872
Dip2b	Non-matrisome	Non-matrisome	GO:CC not extracellular matrix	2136	Q3UH60	26	22	Q3UH60;B2RQC7;Q3UH60-2	DIP2B_MOUSE	Disco-interacting protein 2 homolog B	2040670	687523	1471580	1974510	2015840	2025240	1795590	1944570		1772940	1045400	1889240	2092600	1927670	2172950
Dip2c	Non-matrisome	Non-matrisome	GO:CC not extracellular matrix	262	B2RQ71	16	13	B2RQ71;B7ZMZ7;E9PWR4	B2RQ71_MOUSE	Dip2c protein	1159660	812193	927213	1187620	1054570	1145610	999126	1040740		696562		993545	974640	842730	990378
Dipk2a	Non-matrisome	Non-matrisome	GO:CC extracellular matrix (GO:0005576, GO:0005578 & GO:0031012) & GO:CC not extracellular matrix	2205	Q3USZ8	4	4	Q3USZ8	DIK2A_MOUSE	Divergent protein kinase domain 2A	676188	1243420	614598	746405	1107130	613362	802427	878149	647093	852251	1141120	829247	781891	859358	651400
Dis3	Non-matrisome	Non-matrisome	GO:CC extracellular matrix (GO:0005576, GO:0005578 & GO:0031012) & GO:CC not extracellular matrix	4719	Q9CSH3	19	17	Q9CSH3	RRP44_MOUSE	Exosome complex exonuclease RRP44	897927	1474230	834250	944988	957957	1227870	979282	971256		875969		1223140	994060	1055180	895937
Dis3l2	Non-matrisome	Non-matrisome	GO:CC extracellular matrix (GO:0005576, GO:0005578 & GO:0031012) & GO:CC not extracellular matrix	3753	Q8CI75;Q8CI75-2	28	23	Q8CI75;Q8CI75-2	DI3L2_MOUSE	DIS3-like exonuclease 2	1557150	754724	1658900	1945480	2047490	1952950	1633430	1705020		1632280		1448860	1797820	1969030	2238610
Disp1	Non-matrisome	Non-matrisome	GO:CC not extracellular matrix	2019	Q3TDN0	4	4	Q3TDN0	DISP1_MOUSE	Protein dispatched homolog 1	298687		387705	395832		267306	330829	485232				682369	240215	869597	383327
Dkc1	Non-matrisome	Non-matrisome	GO:CC not extracellular matrix	5222	Q9ESX5	12	9	Q9ESX5;B7ZCL7	DKC1_MOUSE	H/ACA ribonucleoprotein complex subunit DKC1	2294530	2690620	1606910	2104410	2176770	1988560	1778380	2092700		2113490	1777420	1856290	1921930	2285400	2053920
Dlat	Non-matrisome	Non-matrisome	GO:CC not extracellular matrix	3337	Q8BMF4	18	11	Q8BMF4	ODP2_MOUSE	Dihydrolipoyllysine-residue acetyltransferase component of pyruvate dehydrogenase complex, mitochondrial	10739100	10652300	8404820	7761670	9976710	9901530	9627210	9476110	7798230	10516200	11117100	8849720	10392500	9472800	8805720
Dld	Non-matrisome	Non-matrisome	GO:CC not extracellular matrix	554	O08749	18	15	O08749	DLDH_MOUSE	Dihydrolipoyl dehydrogenase, mitochondrial	3457390	5045920	3056430	2267410	2515750	2427940	2466800	3164030	3536210	3561110	4548210	2733950	2762990	2624830	2380360
Dlg1	Non-matrisome	Non-matrisome	GO:CC not extracellular matrix	3163	Q811D0-2;Q811D0-3	31	24	Q811D0;Q811D0-2;Q811D0-3;D3Z3B8;E9Q9H0;H7BWY4	DLG1_MOUSE	Isoform 2 of Disks large homolog 1	6205940	7069240	7537280	6239420	5072910	5435300	5825170	7092800	5111390	5977370	8403430	5663290	5159640	5109730	4968080
Dlg3	Non-matrisome	Non-matrisome	GO:CC not extracellular matrix	1724	P70175	6	6	P70175;A2BEE9;A2BEF2;Q52KF7	DLG3_MOUSE	Disks large homolog 3	1095730		1270810	878004	918005	769632	902140	822038		1410000	2506720	608844	812053	999634	1136720
Dlg4	Non-matrisome	Non-matrisome	GO:CC not extracellular matrix	2571	Q62108;Q62108-2;Q62108-3	9	9	Q62108;Q62108-2;Q62108-3;A0A338P6E5;A0A338P6I6	DLG4_MOUSE	Disks large homolog 4	1168100		1179950	1738770	829264	1218510	692638						1593840	1226280	3162710
Dlgap4	Non-matrisome	Non-matrisome	GO:CC not extracellular matrix	258	B1AZP2;B1AZP2-3	2	2	B1AZP2;B1AZP2-2;B1AZP2-3;B7ZNS2	DLGP4_MOUSE	Disks large-associated protein 4	268372		184548			261136	354861
Dlst	Non-matrisome	Non-matrisome	GO:CC not extracellular matrix	4895	Q9D2G2	3	3	Q9D2G2	ODO2_MOUSE	Dihydrolipoyllysine-residue succinyltransferase component of 2-oxoglutarate dehydrogenase complex, mitochondrial	617355	942605	607407	467179	516063	466749	772541	570766		586109	853213	433131	541284	395853	494438
Dmd	Non-matrisome	Non-matrisome	GO:CC not extracellular matrix	989	P11531	19	19	P11531;A0A668KLA2	DMD_MOUSE	Dystrophin	849427		778828	663202	857684	813485	625698	604896		802332		803302	680545	658740	888228
Dmwd	Non-matrisome	Non-matrisome	GO:CC not extracellular matrix	1959	Q08274	8	7	Q08274;E9Q6J8	DMWD_MOUSE	Dystrophia myotonica WD repeat-containing protein	1202830	1670830	1068680	849870	803566	1002840	1102280	943562		1228100		1109140	1269490	1110100	1263690
Dmxl1	Non-matrisome	Non-matrisome	GO:CC not extracellular matrix	2873	Q6PNC0	11	11	Q6PNC0;F8WGX5	DMXL1_MOUSE	DmX-like protein 1	795816		680079	520406	596324	750231	566414	493043				525179	404437		401027
Dmxl2	Non-matrisome	Non-matrisome	GO:CC not extracellular matrix	3375	Q8BPN8;Q8BPN8-2	27	27	Q8BPN8;Q8BPN8-2;B0V2P5;B0V2P6;F6RYL8	DMXL2_MOUSE	DmX-like protein 2	2249530	3493310	2033310	2135920	1774290	2002800	2034880	2557020	1845060	1616660	2940960	1993980	1515310	1525390	1951230
Dnaaf10	Non-matrisome	Non-matrisome	GO:CC not extracellular matrix	3205	Q8BGF3	5	5	Q8BGF3	DAA10_MOUSE	Dynein axonemal assembly factor 10	445787		691054	410070	823442	514045						571607		732953	581917
Dnaaf5	Non-matrisome	Non-matrisome	GO:CC extracellular matrix (GO:0005576, GO:0005578 & GO:0031012) & GO:CC not extracellular matrix	286	B9EJR8	10	10	B9EJR8;B2RY24	DAAF5_MOUSE	Dynein axonemal assembly factor 5	1019980		556132	1287220	1913460	1998090	1358340	588611		800133		1402990		1053180	996528
Dnah2	Non-matrisome	Non-matrisome	GO:CC not extracellular matrix	954	P0C6F1	3	3	P0C6F1;D3Z667	DYH2_MOUSE	Dynein axonemal heavy chain 2	1596120		1743080	880075	523037	1079940	776422	516268				596825	1353260
Dnaja1	Non-matrisome	Non-matrisome	GO:CC not extracellular matrix	1684	P63037	8	6	P63037;B1AXX9;B1AXY0;B1AXY1	DNJA1_MOUSE	DnaJ homolog subfamily A member 1	855441		1378660	920248	1532210	1007920	1229740	755891		1714530		1290230	1491120	1428940	1610130
Dnaja2	Non-matrisome	Non-matrisome	GO:CC not extracellular matrix	5421	Q9QYJ0	21	15	Q9QYJ0	DNJA2_MOUSE	DnaJ homolog subfamily A member 2	3612960	3229710	4385870	3486680	3424840	3666340	4041400	3902180	1749020	4198110	3127120	4001110	3238960	3456610	3393870
Dnaja3	Non-matrisome	Non-matrisome	GO:CC not extracellular matrix	4570	Q99M87;Q99M87-3	6	6	Q99M87;Q99M87-2;Q99M87-3	DNJA3_MOUSE	DnaJ homolog subfamily A member 3, mitochondrial	2001420	2390280	1738810	1889540	1382830	1539960	1380970	1424350	933699	1539220	2339540	1454320	1774400	1376740	1183970
Dnaja4	Non-matrisome	Non-matrisome	GO:CC not extracellular matrix	5353	Q9JMC3	11	10	Q9JMC3;D3Z1U5	DNJA4_MOUSE	DnaJ homolog subfamily A member 4	1240450	1170240	1188050	1499320	1319270	926559	1298420	2000830	596905	1514470	1381740	1400120	1243800	1402430	1288160
Dnajb1	Non-matrisome	Non-matrisome	GO:CC not extracellular matrix	5422	Q9QYJ3	5	4	Q9QYJ3;Q3TYL7	DNJB1_MOUSE	DnaJ homolog subfamily B member 1	696348		571914	654658		617469	1228260			498906		686112	630280	697772	1047670
Dnajb11	Non-matrisome	Non-matrisome	GO:CC not extracellular matrix	4520	Q99KV1	17	14	Q99KV1;A0A338P778	DJB11_MOUSE	DnaJ homolog subfamily B member 11	3405500	6351140	3694130	3735440	3381170	3182670	3888280	4799870	3883270	4319630	5563860	3830360	4088420	3772550	4187700
Dnajb2	Non-matrisome	Non-matrisome	GO:CC not extracellular matrix	5420	Q9QYI5;Q9QYI5-1	4	4	Q9QYI5;Q9QYI5-1;Q9QYI5-2	DNJB2_MOUSE	DnaJ homolog subfamily B member 2	250065		355452	324304	356619	213951	258206							349700	407008
Dnajb4	Non-matrisome	Non-matrisome	GO:CC not extracellular matrix	4978	Q9D832	15	12	Q9QYJ3;Q9D832;Q3TYL7	DNJB4_MOUSE	DnaJ homolog subfamily B member 4	3252810	4579690	3398010	3478310	2944590	3374910	4232630	3151470	19100400	3681650	4706140	2404250	3464570	3374880	4547860
Dnajb6	Non-matrisome	Non-matrisome	GO:CC not extracellular matrix	689	O54946	10	9	O54946;Q9QYI5;O54946-2;Q9QYI5-1;Q9QYI5-2;A0A087WP03;A0A0G2JER9;F6YRQ2	DNJB6_MOUSE	DnaJ homolog subfamily B member 6	1561980	840805	1608190	1445810	1409530	1804020	1637810	1578510		1553050	1061870	1291010	1379440	1645580	1728900
Dnajc1	Non-matrisome	Non-matrisome	GO:CC not extracellular matrix	2535	Q61712	3	3	Q61712;F6ZL86	DNJC1_MOUSE	DnaJ homolog subfamily C member 1	343711		179153	233800	131109	156153	131543							291427	81186.9
Dnajc10	Non-matrisome	Non-matrisome	GO:CC not extracellular matrix	5082	Q9DC23	18	16	Q9DC23	DJC10_MOUSE	DnaJ homolog subfamily C member 10	1947110	1095290	1989080	2041680	2065940	1846160	1758460	2144310		2141880	567173	1923960	1839780	1875310	1969510
Dnajc11	Non-matrisome	Non-matrisome	GO:CC not extracellular matrix	2366	Q5U458	11	9	Q5U458	DJC11_MOUSE	DnaJ homolog subfamily C member 11	894269		1004610	975126	1077570	920557	1053750	1247650		1119120		1207910	1020090	1042380	839104
Dnajc13	Non-matrisome	Non-matrisome	GO:CC not extracellular matrix	362	D4AFX7;G3X922	15	15	D4AFX7;G3X922	D4AFX7_MOUSE;G3X922_MOUSE	DnaJ heat shock protein family (Hsp40) member C13	529334	883064	395246	651327	662478	628954	600458	510133				678435	303566	485094	603863
Dnajc2	Non-matrisome	Non-matrisome	GO:CC not extracellular matrix	1474	P54103	14	13	P54103;E9Q9H3;Q3TRX6	DNJC2_MOUSE	DnaJ homolog subfamily C member 2	1039000	1232100	1104970	1484510	1186500	1260190	1404380	1136220		1082860	1139130	1011180	1615230	1091660	1187410
Dnajc25	Non-matrisome	Non-matrisome	GO:CC not extracellular matrix	189	A2ALW5	2	2	A2ALW5;F2Z3Z8;F2Z410	DJC25_MOUSE	DnaJ homolog subfamily C member 25	565864		3113480	880329		627920							360417
Dnajc3	Non-matrisome	Non-matrisome	GO:CC not extracellular matrix	4313	Q91YW3	11	11	Q91YW3	DNJC3_MOUSE	DnaJ homolog subfamily C member 3	1883440	3300620	1858290	1570270	1369550	1568850	1848540	1389600		1276440	1649940	901748	1591660	1468900	1721780
Dnajc5	Non-matrisome	Non-matrisome	GO:CC not extracellular matrix	1582	P60904	8	6	P60904;A2AUE1;G5E8T0	DNJC5_MOUSE	DnaJ homolog subfamily C member 5	1527190	1245870	1871240	2021320	1863490	2164140	1918610	1838870	1122160	1931190	1279000	2719600	1478190	2179260	2056780
Dnajc7	Non-matrisome	Non-matrisome	GO:CC not extracellular matrix	5418	Q9QYI3	6	6	Q9QYI3;A0A6I8MWX8;A0A6I8MWY7;A0A6I8MWZ1;A0A6I8MWZ9;A0A6I8MX00;A2A5E1;F7BTP8	DNJC7_MOUSE	DnaJ homolog subfamily C member 7	769212		534329	392990	486339	497787	652073	506241		522302		372528	501897	476671	534190
Dnase1l1	Non-matrisome	Non-matrisome	GO:CC not extracellular matrix	4965	Q9D7J6	8	5	Q9D7J6;A0A6I8MWW4	DNSL1_MOUSE	Deoxyribonuclease-1-like 1	873136		863798	967645	903125	576130	769448	875285		1189790	384319	1043610	564986	931245	974111
Dnm1	Non-matrisome	Non-matrisome	GO:CC not extracellular matrix	1289	P39053-6	72	44	P39053;A0A0J9YUE9;A0A0J9YUN4;P39053-3;P39053-4;P39053-5;P39053-6;F6W8Z8	DYN1_MOUSE	Isoform 6 of Dynamin-1	21878900	24254600	23864200	22535700	25976300	24165600	24581000	22347000	773466	24675600	16310200	23932800	26038700	25073100	23740100
Dnm1	Non-matrisome	Non-matrisome	GO:CC not extracellular matrix	1288	P39053-3	2	2	P39053;A0A0J9YUE9;A0A0J9YUN4;P39053-3;P39053-4;P39053-5	DYN1_MOUSE	Isoform 3 of Dynamin-1	1353510	1441230	2274440	2588930	2333740	2086250	2235430	1669360	10479700	2597590	996805	1475120	1888310	2220170
Dnm1l	Non-matrisome	Non-matrisome	GO:CC not extracellular matrix	3825	Q8K1M6-3	35	29	Q8K1M6;Q8K1M6-2;Q8K1M6-3;Q8K1M6-4;A0A2U3TZ67;E9PUD2	DNM1L_MOUSE	Isoform 3 of Dynamin-1-like protein	3381600	3178110	3979890	3255530	3815510	3330980	3478850	3617330	3018340	3328140	3905390	3768940	3565840	3656560	3624470
Dnm2	Non-matrisome	Non-matrisome	GO:CC not extracellular matrix	1291	P39054-2	37	29	G3X9G4;P39054;Q8BZ98;E9QLL2;F8WIV5;G3UZZ3;P39054-2;Q3T9X3;Q3TCR7;E0CXZ8;F2Z460;G3UXX2;Q8BZ98-2	DYN2_MOUSE	Isoform 2 of Dynamin-2	5651770	5752130	6231810	5242240	5907680	5377660	5182330	6597360	4482790	6004690	4878490	6035470	5683810	5399090	5423620
Dnm3	Non-matrisome	Non-matrisome	GO:CC not extracellular matrix	3520	Q8BZ98-2	5	3	G3X9G4;Q8BZ98;E9QLL2;Q3TCR7;G3UXX2;Q8BZ98-2	DYN3_MOUSE	Isoform 2 of Dynamin-3	5942140	5316930	6018680	9839070		5637490
Dnmbp	Non-matrisome	Non-matrisome	GO:CC not extracellular matrix	2886	Q6TXD4	6	6	Q6TXD4;A0A0R4J055;A0A1D5RMB5	DNMBP_MOUSE	Dynamin-binding protein	356048		328444	377472	300549	393354	388060	253632		276149		404096	196341	231664	266457
Dnmt1	Non-matrisome	Non-matrisome	GO:CC not extracellular matrix	1015	P13864;P13864-2	10	9	P13864;J3QNW0;P13864-2	DNMT1_MOUSE	DNA (cytosine-5)-methyltransferase 1	338993	685021	429926	323985	372523	367114	241422	351825		272269		422393	374433	370593	223669
Dnpep	Non-matrisome	Non-matrisome	GO:CC not extracellular matrix	5718	Q9Z2W0	12	9	Q9Z2W0;Q3TVK3;Q8BPW9	DNPEP_MOUSE	Aspartyl aminopeptidase	5699220	4255730	5534790	5233890	5765310	5715050	6384730	5363980	2885630	5590580	3872780	5745690	6372190	5536730	6029730
Dnttip2	Non-matrisome	Non-matrisome	GO:CC not extracellular matrix	3972	Q8R2M2	4	4	Q8R2M2	TDIF2_MOUSE	Deoxynucleotidyltransferase terminal-interacting protein 2	399003	558714	397004	456869	391083	319359		447337		307562		548383	498052
Dock1	Non-matrisome	Non-matrisome	GO:CC not extracellular matrix	3434	Q8BUR4;Q8BUR4-2	5	5	Q8BUR4;A0A1B0GSI1;Q8BUR4-2	DOCK1_MOUSE	Dedicator of cytokinesis protein 1	525153		274515	632535	708071	942019	701281			354289		576866	331042		439237
Dock11	Non-matrisome	Non-matrisome	GO:CC not extracellular matrix	166	A2AF47	15	15	A2AF47;A2AF67	DOC11_MOUSE	Dedicator of cytokinesis protein 11	2529800		578360	873964	1091730	1046150	911886	956571		868364		896562	529848	977028	958141
Dock5	Non-matrisome	Non-matrisome	GO:CC not extracellular matrix	281	B2RY04	52	44	B2RY04	DOCK5_MOUSE	Dedicator of cytokinesis protein 5	2613290		2099270	3000850	3102560	3181190	3065260	1976650		961603	1178440	2644270	1271270	2102200	2009800
Dock6	Non-matrisome	Non-matrisome	GO:CC not extracellular matrix	4110	Q8VDR9	2	2	Q8VDR9;A0A1L1SQR4;Q8VDR9-2;Q8VDR9-3	DOCK6_MOUSE	Dedicator of cytokinesis protein 6	143574		173338	464882	291714	218315		138292
Dock7	Non-matrisome	Non-matrisome	GO:CC not extracellular matrix	3951	Q8R1A4-2	60	52	Q8R1A4;A2A9M4;Q8R1A4-2;A0A0U1RNK7;A0A0U1RNY4;A2A9M5;E9PX48	DOCK7_MOUSE	Isoform 2 of Dedicator of cytokinesis protein 7	1971110	871383	1712150	2298820	2239680	2332860	2235060	1799460		1024820		1840120	1167650	1567660	1762490
Dock8	Non-matrisome	Non-matrisome	GO:CC not extracellular matrix	3563	Q8C147	13	13	Q8C147;Q8C147-2	DOCK8_MOUSE	Dedicator of cytokinesis protein 8	846110	183047	788903	827352	775137	820133	769693	680467				608036	323444	600476	722989
Dock9	Non-matrisome	Non-matrisome	GO:CC not extracellular matrix	3278	Q8BIK4;Q8BIK4-2	5	5	Q8BIK4;Q8BIK4-2;A0A1D5RLE0;A0A1D5RMM1;A0A5F8MPL9;E9QMR2;F8VPN7	DOCK9_MOUSE	Dedicator of cytokinesis protein 9	365798		215806	437591	439119	413761	329386						121881	220893	347673
Dok1	Non-matrisome	Non-matrisome	GO:CC not extracellular matrix	1842	P97465	10	10	P97465	DOK1_MOUSE	Docking protein 1	1248750	1844600	1062140	990800	955196	1007460	1109690	1282580		1084740	1418270	972001	1199070	988642	1308120
Dpcd	Non-matrisome	Non-matrisome	GO:CC not extracellular matrix	3369	Q8BPA8	5	4	Q8BPA8;Q8BPA8-2	DPCD_MOUSE	Protein DPCD	599230		667941	853887	635628	572930	1086840	832621		906327		737823	828653	860571	737896
Dpf2	Non-matrisome	Non-matrisome	GO:CC not extracellular matrix	2456	Q61103	4	4	Q61103;D3Z5N6;A0A494BBF7;F8WIP7	REQU_MOUSE	Zinc finger protein ubi-d4	602119		558602	555681	500620	569163	800504			618509			730120	566042	1062920
Dph1	Non-matrisome	Non-matrisome	GO:CC extracellular matrix (GO:0005576, GO:0005578 & GO:0031012) & GO:CC not extracellular matrix	2320	Q5NCQ5	4	3	Q5NCQ5	DPH1_MOUSE	2-(3-amino-3-carboxypropyl)histidine synthase subunit 1	653164		602487	786709	804165	695215	652599	572798		767346		583208	722377	585470	780236
Dph7	Non-matrisome	Non-matrisome	GO:CC not extracellular matrix	4799	Q9CYU6	3	3	Q9CYU6;Q9CYU6-2	DPH7_MOUSE	Diphthine methyltransferase			367102	430401	518844	273291	357251	653836				477132	300325	359578	562064
Dpm1	Non-matrisome	Non-matrisome	GO:CC extracellular matrix (GO:0005576, GO:0005578 & GO:0031012) & GO:CC not extracellular matrix	728	O70152	11	11	O70152;F8WII3	DPM1_MOUSE	Dolichol-phosphate mannosyltransferase subunit 1	3233750	1034530	3089320	4202750	4843390	3797360	3846830	2190820	988235	2264020	1678590	2848030	3988760	4613430	3987580
Dpp3	Non-matrisome	Non-matrisome	GO:CC not extracellular matrix	4508	Q99KK7	46	30	Q99KK7;A0A494BA16;A0A494BBC1	DPP3_MOUSE	Dipeptidyl peptidase 3	8773690	8190810	9916340	11009400	11343600	11464100	11169100	10659600	4007630	10797500	6155700	12491200	12284900	11334900	12751900
Dpp7	Non-matrisome	Non-matrisome	GO:CC extracellular matrix (GO:0005576, GO:0005578 & GO:0031012) & GO:CC not extracellular matrix	5225	Q9ET22	5	5	Q9ET22	DPP2_MOUSE	Dipeptidyl peptidase 2	1234780	1754700	1270890	645850	625467	785823	759292	1164070		1334970	1345150	589334	756151	668528	778444
Dpp8	Non-matrisome	Non-matrisome	GO:CC not extracellular matrix	3135	Q80YA7	12	10	Q80YA7;A0A1L1STG9	DPP8_MOUSE	Dipeptidyl peptidase 8	1480340		1530450	1359370	1847180	1733120	1486010	1756240		1523060		1787930	1652380	1484040	1638940
Dpp9	Non-matrisome	Non-matrisome	GO:CC not extracellular matrix	3446	Q8BVG4	12	10	Q8BVG4;Q8BVG4-2	DPP9_MOUSE	Dipeptidyl peptidase 9	947840		1029060	986544	821702	1170470	962822	738850		710035		629343	1015790	1080590	788227
Dpysl2	Non-matrisome	Non-matrisome	GO:CC not extracellular matrix	537	O08553	53	30	O08553	DPYL2_MOUSE	Dihydropyrimidinase-related protein 2	106599000	122464000	109457000	105099000	108426000	111431000	113145000	133769000	76551800	121210000	130048000	120357000	108895000	106865000	116544000
Dpysl3	Non-matrisome	Non-matrisome	GO:CC not extracellular matrix	2581	Q62188	9	8	Q62188;E9PWE8;Q3TT92	DPYL3_MOUSE	Dihydropyrimidinase-related protein 3	704017	9700120	848263	426278	513355	680565	810277	597672	5751430	1306780	8038120	1012570	1568080	681031	524842
Dpysl3	Non-matrisome	Non-matrisome	GO:CC not extracellular matrix	381	E9PWE8	2	2	E9PWE8	E9PWE8_MOUSE	Dihydropyrimidinase-like 3		3223050	268296	113974	346813		205637			469449	2489880		213067	166064	202776
Dpysl4	Non-matrisome	Non-matrisome	GO:CC not extracellular matrix	602	O35098;O35098-2	3	2	O35098;O35098-2;A0A0R4J1N0;Q3TMU8	DPYL4_MOUSE	Dihydropyrimidinase-related protein 4	444218		531433		473957	404602	585747	522048		966812		518449		726846	8663120
Drg1	Non-matrisome	Non-matrisome	GO:CC not extracellular matrix	1237	P32233	12	9	P32233	DRG1_MOUSE	Developmentally-regulated GTP-binding protein 1	1801100		1519880	1529520	1337940	1550130	1394820	1371180		1427450		1245840	1565470	1378040	1326150
Drg2	Non-matrisome	Non-matrisome	GO:CC not extracellular matrix	5382	Q9QXB9	22	13	Q9QXB9	DRG2_MOUSE	Developmentally-regulated GTP-binding protein 2	6421290	4156320	5589480	7039520	7355830	6842290	6742330	5833650	1975380	6125680	4078160	7100640	7324550	7199370	6882990
Dsc2	Non-matrisome	Non-matrisome	GO:CC not extracellular matrix	1499	P55292-2	17	15	P55292;P55292-2	DSC2_MOUSE	Isoform 2B of Desmocollin-2	1850000	2418740	2255480	1852880	1733140	1836660	1599680	2605260	2052660	2257700	1964290	2544060	1644210	2009180	1801460
Dsc3	Non-matrisome	Non-matrisome	GO:CC extracellular matrix (GO:0005576, GO:0005578 & GO:0031012) & GO:CC not extracellular matrix	1501	P55850-2	18	13	P55850;P55850-2	DSC3_MOUSE	Isoform 3B of Desmocollin-3	2670260	3034600	2621480	2360470	2251880	2511090	2368510	2677510	1402360	2560690	2661530	2817820	2715290	2545040	2261470
Dsg1b	Non-matrisome	Non-matrisome	GO:CC not extracellular matrix	3015	Q7TSF1	4	4	Q61495;Q7TSF1	DSG1B_MOUSE	Desmoglein-1-beta	933368	4098350	1270340		1221360	949608	1184060	1039030	14831800	1055760	5505890	1703350	1376560	1325970	1852060
Dsg2	Non-matrisome	Non-matrisome	GO:CC not extracellular matrix	708	O55111	37	31	O55111	DSG2_MOUSE	Desmoglein-2	5495350	8324600	7019740	5956990	5004970	5349740	4897980	6346100	5460070	6308960	6089860	6534380	5525960	5713400	4684850
Dsp	Non-matrisome	Non-matrisome	GO:CC not extracellular matrix	421	E9Q557	280	178	E9Q557;E9PZW0	DESP_MOUSE	Desmoplakin	32881100	32304200	34062600	27827300	27320500	27415100	27398700	34721400	25403500	34670100	25259100	30546500	28138400	28483300	28029700
Dst	Non-matrisome	Non-matrisome	GO:CC not extracellular matrix	4341	Q91ZU6-8	3	3	Q91ZU6-8;A0A571BGG5	DYST_MOUSE	Isoform 7 of Dystonin			519817	517452	482153	953342	795040		4672770
Dst	Non-matrisome	Non-matrisome	GO:CC not extracellular matrix	80	A0A1D5RLZ3	2	2	A0A087WSP0;S4R1P5;A0A1D5RLZ3	A0A1D5RLZ3_MOUSE	Dystonin (Fragment)	193987		128598	186045	228498	1062520	149957	131919		169147				202032	160846
Dst	Non-matrisome	Non-matrisome	GO:CC not extracellular matrix	4338	Q91ZU6	201	161	Q91ZU6;Q91ZU6-2;Q91ZU6-3;Q91ZU6-4;Q91ZU6-5;A0A087WRB8;A0A087WSP0;E9Q9X1;S4R1P5;A0A087WPR7	DYST_MOUSE	Dystonin	16054600	10664900	16447800	20138900	21536800	21213300	18944300	16942800		16858600	11550600	18852800	11063300	16982000	17139800
Dstn	Non-matrisome	Non-matrisome	GO:CC not extracellular matrix	5481	Q9R0P5	21	13	Q9R0P5	DEST_MOUSE	Destrin	74839300	74526300	81169900	60317900	62460400	64837800	71665700	64079700	30783800	74936100	62925000	64362500	62037600	63933800	63256700
Dstyk	Non-matrisome	Non-matrisome	GO:CC not extracellular matrix	2899	Q6XUX1;Q6XUX1-2;Q6XUX1-3	5	5	Q6XUX1;Q6XUX1-2;Q6XUX1-3;Q6XUX1-4;A0A087WP69	DUSTY_MOUSE	Dual serine/threonine and tyrosine protein kinase	869527		930957	763879		840525	605974						636017
Dtd1	Non-matrisome	Non-matrisome	GO:CC not extracellular matrix	5118	Q9DD18	7	6	Q9DD18;Q9DD18-2	DTD1_MOUSE	D-aminoacyl-tRNA deacylase 1	2680360	2191280	3143550	2760220	2519760	3708810	3271220	2488610	539997	2119660	1240380	2181030	3234610	2180300	2607080
Dtd2	Non-matrisome	Non-matrisome	GO:CC not extracellular matrix	3250	Q8BHA3	9	7	Q8BHA3;Q8BHA3-2	DTD2_MOUSE	D-aminoacyl-tRNA deacylase 2	1557290	1971950	1053400	1025770	1041360	901649	1040680	1126520		860295	903566	1121290	980180	897818	947104
Dtnb	Non-matrisome	Non-matrisome	GO:CC not extracellular matrix	772	O70585-2	8	8	O70585;G3UXK0;G3UY34;G3UYM7;G3UZ87;G3UZJ3;Q8C8Z9;Q8K0N0;G3UX96;G3UXH9;G3UXI3;G3UYN2;G3UZ85;O70585-2	DTNB_MOUSE	Isoform 2 of Dystrobrevin beta	661142		638724	1099030	867432	828549	1085940			824082			861380	761170	893459
Dtx3l	Non-matrisome	Non-matrisome	GO:CC not extracellular matrix	2153	Q3UIR3	11	10	Q3UIR3	DTX3L_MOUSE	E3 ubiquitin-protein ligase DTX3L	900671		850876	946435	1280720	1114970	1073030	966203		908185		1217300	1183360	1161730	1205600
Dtymk	Non-matrisome	Non-matrisome	GO:CC not extracellular matrix	1867	P97930	9	8	P97930;D3Z3R3	KTHY_MOUSE	Thymidylate kinase	877933	606547	666135	475320	847748	928037	715036			820777			883582		966564
Dusp3	Non-matrisome	Non-matrisome	GO:CC not extracellular matrix	4972	Q9D7X3	13	6	Q9D7X3;B1AQF4;H3BKL8	DUS3_MOUSE	Dual specificity protein phosphatase 3	5010450	2233250	4524300	3505930	4750560	5069610	5157460	4043560		4804790	1892870	4615540	5171340	4815340	5313570
Dvl1	Non-matrisome	Non-matrisome	GO:CC not extracellular matrix	1421	P51141	4	4	P51141	DVL1_MOUSE	Segment polarity protein dishevelled homolog DVL-1	442205		499636	675468	205510	256853	448103	1258890		553192			260071	534926	406439
Dvl2	Non-matrisome	Non-matrisome	GO:CC not extracellular matrix	2411	Q60838	6	6	Q60838	DVL2_MOUSE	Segment polarity protein dishevelled homolog DVL-2	704753	830648	906879	911043	802303	633311	941062	751174		938271	313155	618220	851533	684834	743622
Dvl3	Non-matrisome	Non-matrisome	GO:CC not extracellular matrix	2446	Q61062	12	10	Q60838;Q61062;E9Q967;E9Q150	DVL3_MOUSE	Segment polarity protein dishevelled homolog DVL-3	919096	1253800	851851	842654	1091010	884145	1110780	846094	800322	1338220	781871	1276600	1082210	1080500	1149150
Dync1h1	Non-matrisome	Non-matrisome	GO:CC not extracellular matrix	5241	Q9JHU4	219	168	Q9JHU4	DYHC1_MOUSE	Cytoplasmic dynein 1 heavy chain 1	6128490	3177110	4926170	8924570	11596100	11723400	8781210	5105810	2450850	4262810	5041800	8455320	2882070	8022610	6277130
Dync1i2	Non-matrisome	Non-matrisome	GO:CC not extracellular matrix	793	O88487	24	16	O88487;A2BFF9;A2BFF5;A2BFF8;Q3TPJ8	DC1I2_MOUSE	Cytoplasmic dynein 1 intermediate chain 2	11528400	15372600	12919100	12087700	11935400	12123000	13074600	16003300	7504870	14699100	10734000	13098800	13259600	12629300	13111500
Dync1li1	Non-matrisome	Non-matrisome	GO:CC not extracellular matrix	3962	Q8R1Q8	34	21	Q8R1Q8	DC1L1_MOUSE	Cytoplasmic dynein 1 light intermediate chain 1	8666460	6222160	8638990	7352120	7162140	7748170	8504730	5365200	3582770	8300760	4688250	6112480	8314110	8054040	8369540
Dync1li2	Non-matrisome	Non-matrisome	GO:CC not extracellular matrix	2837	Q6PDL0	18	15	Q6PDL0;A0A1D5RM94;A0A1D5RMC1	DC1L2_MOUSE	Cytoplasmic dynein 1 light intermediate chain 2	5711550	6451520	6548690	5641580	5521580	5611420	6461100	6856620	2587270	7190430	5753600	5283400	6666980	5692420	5450800
Dync2i1	Non-matrisome	Non-matrisome	GO:CC not extracellular matrix	3613	Q8C761	4	4	Q8C761	DC2I1_MOUSE	Cytoplasmic dynein 2 intermediate chain 1	742550	217807	363173	861059	164501	428278		319064		255241			423314	243306	200096
Dync2i2	Non-matrisome	Non-matrisome	GO:CC not extracellular matrix	2369	Q5U4F6	5	5	Q5U4F6	DC2I2_MOUSE	Cytoplasmic dynein 2 intermediate chain 2	874868		845523	879219	1373170	982265	888706	946751		1046290		775688	682525	986939	1030590
Dync2li1	Non-matrisome	Non-matrisome	GO:CC not extracellular matrix	3810	Q8K0T2	4	4	Q8K0T2	DC2L1_MOUSE	Cytoplasmic dynein 2 light intermediate chain 1	269014		371131	375069		268266		432659		275891			283794	318355
Dynll2	Non-matrisome	Non-matrisome	GO:CC not extracellular matrix	4855	Q9D0M5	4	2	P63168;Q9D0M5	DYL2_MOUSE	Dynein light chain 2, cytoplasmic	4817760	1060920	3878760	4783570	3043650	3339900	4683700	1905000		2730690		3055490	4801430	3250630	3821540
Dyrk1a	Non-matrisome	Non-matrisome	GO:CC not extracellular matrix	2481	Q61214	11	9	Q61214;Q9Z188;F6U6X3;Q9Z188-2;Q9Z188-3	DYR1A_MOUSE	Dual specificity tyrosine-phosphorylation-regulated kinase 1A	700715		619956	734859	598470	765251	496942	524941		323636		726693	549076	701564	492348
Ebp	Non-matrisome	Non-matrisome	GO:CC extracellular matrix (GO:0005576, GO:0005578 & GO:0031012) & GO:CC not extracellular matrix	1737	P70245	2	2	P70245	EBP_MOUSE	3-beta-hydroxysteroid-Delta(8),Delta(7)-isomerase	1492780	2920040	1382040	2399600	2462170	3075910	3314930			1287250	1614770	2845130	1404220	2524110	1949530
Ecd	Non-matrisome	Non-matrisome	GO:CC not extracellular matrix	4717	Q9CS74	2	2	Q9CS74	ECD_MOUSE	Protein ecdysoneless homolog	73299.4		157390	91794	102135	144465	144139	82900.4		53655.3			130308	106232	103810
Ech1	Non-matrisome	Non-matrisome	GO:CC extracellular matrix (GO:0005576, GO:0005578 & GO:0031012) & GO:CC not extracellular matrix	637	O35459	18	11	O35459;F7B227	ECH1_MOUSE	Delta(3,5)-Delta(2,4)-dienoyl-CoA isomerase, mitochondrial	1505860	1674070	1838880	1699170	1954350	1666770	1965030	1686670	1160050	2018610	1666780	1593500	1818120	2036060	1712350
Echdc1	Non-matrisome	Non-matrisome	GO:CC not extracellular matrix	5005	Q9D9V3;Q9D9V3-2	11	9	Q9D9V3;Q9D9V3-2	ECHD1_MOUSE	Ethylmalonyl-CoA decarboxylase	3601530	1259020	3383920	2935530	3026290	2691450	3349600	2989640	989516	3121630	2500160	3298040	3296740	2809770	3403150
Echs1	Non-matrisome	Non-matrisome	GO:CC extracellular matrix (GO:0005576, GO:0005578 & GO:0031012) & GO:CC not extracellular matrix	3248	Q8BH95	15	11	Q8BH95	ECHM_MOUSE	Enoyl-CoA hydratase, mitochondrial	3153780	2087010	3294040	2735900	2732710	2711730	2589860	2705870	2822310	2781250		2269690	2646230	2640330	2500210
Eci1	Non-matrisome	Non-matrisome	GO:CC not extracellular matrix	1311	P42125	9	6	P42125;A0A3Q4EC00;A0A3Q4EC76;A0A452J8A5	ECI1_MOUSE	Enoyl-CoA delta isomerase 1, mitochondrial	1307300		1171330	1202550	1072480	1120110	1169360	932519		994923		972029	1078760	1069910	1058310
Eci2	Non-matrisome	Non-matrisome	GO:CC not extracellular matrix	5572	Q9WUR2;Q9WUR2-2	8	6	Q9WUR2;Q9WUR2-2;E9PUY9;E9PVM6;E9PYA9;E9PYC6;E9Q7A8;E9Q858;Q3TCD4	ECI2_MOUSE	Enoyl-CoA delta isomerase 2	1467590	15784800	1724360	1212770	1749770	1265190	1570050	1214760		1639750		1165450	1622130	1907310	1725700
Ecpas	Non-matrisome	Non-matrisome	GO:CC not extracellular matrix	2833	Q6PDI5;Q6PDI5-2	28	25	Q6PDI5;A2ALV7;Q6PDI5-2	ECM29_MOUSE	Proteasome adapter and scaffold protein ECM29	772943		678988	1350990	2186570	2082660	1336950	486479		782885		1077270	383186	1155990	1210650
Edc4	Non-matrisome	Non-matrisome	GO:CC not extracellular matrix	2156	Q3UJB9;Q3UJB9-2	17	16	Q3UJB9;A0A0R4J1Q0;D6RE33;G5E896;F6V5I7;F6ZJ27;Q3UJB9-2	EDC4_MOUSE	Enhancer of mRNA-decapping protein 4	1527920	1546280	1446550	1529250	1653840	1592300	1435240	1789780		1491390	785756	1603020	1507880	1532540	1740050
Edem3	Non-matrisome	Non-matrisome	GO:CC not extracellular matrix	1990	Q2HXL6	4	4	Q2HXL6;A0A087WQK5;A0A087WR24;B7ZNP0	EDEM3_MOUSE	ER degradation-enhancing alpha-mannosidase-like protein 3	378499		200499	345830		378520	543850	1091170		285440		1201220	256440	923681	629260
Eea1	Non-matrisome	Non-matrisome	GO:CC not extracellular matrix	3315	Q8BL66	68	58	Q8BL66	EEA1_MOUSE	Early endosome antigen 1	3279480	3053840	3133030	2719590	3181360	3617650	3140610	2776080	1567620	2890170	1613910	3183980	3374180	3535700	2881490
Eed	Non-matrisome	Non-matrisome	GO:CC not extracellular matrix	4361	Q921E6;Q921E6-2	2	2	Q921E6;A0A5F8MPX8;A0A140LIG5;Q921E6-2	EED_MOUSE	Polycomb protein EED	222389			245729	253325	225337							250354	94535.9	253829
Eef1a1	Non-matrisome	Non-matrisome	GO:CC not extracellular matrix	963	P10126	41	24	P10126;D3YZ68;D3Z3I8	EF1A1_MOUSE	Elongation factor 1-alpha 1	921760000	775479000	916105000	862528000	778382000	770829000	837999000	891003000	435590000	862587000	751548000	918237000	877446000	797575000	797468000
Eef1a2	Non-matrisome	Non-matrisome	GO:CC not extracellular matrix	1645	P62631	8	6	P62631	EF1A2_MOUSE	Elongation factor 1-alpha 2	1654840	5015270	2151510	1520570	1095200	1808610	1833950	3113720	10964600	4182660	7301930	2052260	4077890	1098090	1878720
Eef1akmt2	Non-matrisome	Non-matrisome	GO:CC not extracellular matrix	4979	Q9D853	4	4	Q9D853	EFMT2_MOUSE	EEF1A lysine methyltransferase 2	1021880		985733	949288	1015870	1101560	1349130	720174				803633	1551960	1315800	1242160
Eef1d	Non-matrisome	Non-matrisome	GO:CC not extracellular matrix	1527	P57776;P57776-3	9	6	P57776;A0A0R4J1E2;P57776-3;D3YUQ9;E9QN08;Q80T06	EF1D_MOUSE	Elongation factor 1-delta	1991130	1938120	2184570	1514570	1651870	1835810	2186980	1098100		1837950	1897210	1156050	1714520	1928020	1781420
Eef1g	Non-matrisome	Non-matrisome	GO:CC not extracellular matrix	4987	Q9D8N0	26	19	Q9D8N0	EF1G_MOUSE	Elongation factor 1-gamma	10013700	9472140	10353100	10801300	10396900	10594900	10220400	9839190	5676280	9128610	9801370	10763200	10474700	10811300	10908700
Eef2	Non-matrisome	Non-matrisome	GO:CC not extracellular matrix	1536	P58252	88	50	P58252	EF2_MOUSE	Elongation factor 2	48606000	58508700	51040000	52330100	51075800	51829300	53752100	53184200	40129200	54920300	55874600	51337600	52807000	49304700	51318500
Eef2k	Non-matrisome	Non-matrisome	GO:CC not extracellular matrix	561	O08796	5	5	O08796	EF2K_MOUSE	Eukaryotic elongation factor 2 kinase	460563	1098300	460659	570809	483123	586977	437681			362990		629991	403057	453367	530780
Eefsec	Non-matrisome	Non-matrisome	GO:CC not extracellular matrix	5244	Q9JHW4	18	12	Q9JHW4	SELB_MOUSE	Selenocysteine-specific elongation factor	1478850	1186100	1140990	1708310	1535700	1758170	2109780	1358330		1581230	771451	1820350	2141780	1471910	1534010
Eeig2	Non-matrisome	Non-matrisome	GO:CC not extracellular matrix	3378	Q8BQS4	4	4	Q8BQS4;E9Q4R1	EEIG2_MOUSE	EEIG family member 2	436776		501686	576048	367077	529086	599745			532908		471677	557680	535374	647631
Efhd2	Non-matrisome	Non-matrisome	GO:CC not extracellular matrix	4999	Q9D8Y0	6	6	Q9D8Y0;Q8C845	EFHD2_MOUSE	EF-hand domain-containing protein D2	464385		396785	504821	535414	454149	614761			379197	718807	499310	421156	430537	479637
Efl1	Non-matrisome	Non-matrisome	GO:CC not extracellular matrix	3540	Q8C0D5	30	25	Q8C0D5	EFL1_MOUSE	Elongation factor-like GTPase 1	2377450	2373460	2246680	2544140	2263370	2276620	2281880	2483780		2255260	1996550	2338450	2512810	2311750	2396530
Efr3a	Non-matrisome	Non-matrisome	GO:CC not extracellular matrix	3195	Q8BG67;Q8BG67-2	8	8	Q8BG67;A0A1D5RLL3;Q8BG67-2;Q8BWC5	EFR3A_MOUSE	Protein EFR3 homolog A	383557		781450	868153	791709	752557	626628	363003				609940		710523	461980
Eftud2	Non-matrisome	Non-matrisome	GO:CC not extracellular matrix	567	O08810	40	28	O08810;A2AH85;G3UZ34	U5S1_MOUSE	116 kDa U5 small nuclear ribonucleoprotein component	4379060	5016690	4054060	4308660	4487460	4852000	4703840	4446990	2944640	4283460	3607170	4786610	4549740	4693080	4440830
Egfr	Non-matrisome	Non-matrisome	GO:CC extracellular matrix (GO:0005576, GO:0005578 & GO:0031012) & GO:CC not extracellular matrix	1894	Q01279	17	15	Q01279	EGFR_MOUSE	Epidermal growth factor receptor	2095580	2030870	1900330	1356030	1804990	2034500	1582770	2278250	1479810	2500220	2276960	2020130	1809450	2371110	1690740
Ehbp1	Non-matrisome	Non-matrisome	GO:CC extracellular matrix (GO:0005576, GO:0005578 & GO:0031012) & GO:CC not extracellular matrix	2704	Q69ZW3;Q69ZW3-2	6	6	Q69ZW3;Q69ZW3-2	EHBP1_MOUSE	EH domain-binding protein 1	133495	278791	204576	144231	130545	194095	147425	182204		157269		83911.4	149100	142589	172911
Ehbp1l1	Non-matrisome	Non-matrisome	GO:CC not extracellular matrix	4587	Q99MS7	15	14	Q99MS7;E9QP49	EH1L1_MOUSE	EH domain-binding protein 1-like protein 1	521454	223076	530811	460824	465126	464589	481262	422288		491925	481885	383351	519713	478377	481774
Ehbp1l1	Non-matrisome	Non-matrisome	GO:CC not extracellular matrix	116	A0A494BBL8;E9QP49	2	2	A0A494BBL8;E9QP49	A0A494BBL8_MOUSE;E9QP49_MOUSE	EH domain binding protein 1-like 1 (Fragment)	188040	256330	276515	257870	320285	282755	340401	346770		395053	386503	286493	219007	379775	370874
Ehd1	Non-matrisome	Non-matrisome	GO:CC not extracellular matrix	5605	Q9WVK4	24	15	Q9WVK4	EHD1_MOUSE	EH domain-containing protein 1	5873930	3403010	6561220	6093640	5440060	5008900	5871230	6206890	2718960	4815560	7649020	6610470	7064530	7099950	6857000
Ehd2	Non-matrisome	Non-matrisome	GO:CC not extracellular matrix	3242	Q8BH64	89	43	Q8BH64	EHD2_MOUSE	EH domain-containing protein 2	314271000	138806000	310040000	212707000	226695000	232545000	250563000	221523000	66884400	290996000	147384000	209324000	247351000	270161000	249181000
Ehd3	Non-matrisome	Non-matrisome	GO:CC not extracellular matrix	5400	Q9QXY6	64	37	Q9EQP2;Q9QXY6	EHD3_MOUSE	EH domain-containing protein 3	122489000	59520200	131445000	109323000	103371000	116637000	117533000	98715900	35489900	108811000	76931200	112594000	106346000	130090000	110128000
Ehd4	Non-matrisome	Non-matrisome	GO:CC not extracellular matrix	5157	Q9EQP2	32	19	Q9EQP2	EHD4_MOUSE	EH domain-containing protein 4	13258800	6893130	16571300	14894700	12603200	12690400	13657800	13607800	3183830	15585300	8136690	14957400	13335200	16891000	14694700
Ehhadh	Non-matrisome	Non-matrisome	GO:CC not extracellular matrix	5056	Q9DBM2	3	3	Q9DBM2	ECHP_MOUSE	Peroxisomal bifunctional enzyme	459385		461935	324250	485508	499110			324049	469661		591651	216459	418854
Ehmt1	Non-matrisome	Non-matrisome	GO:CC not extracellular matrix	2299	Q5DW34;Q5DW34-2;Q5DW34-3	3	3	Q5DW34;A0A0H2UH19;E9Q5A3;Q5DW34-2;Q5DW34-3;Z4YJZ7;A0A0A6YXD1	EHMT1_MOUSE	Histone-lysine N-methyltransferase EHMT1	162385		210823	142115	163893	225095	110487	173872		168240		129611	123867	137535	148850
Ehmt2	Non-matrisome	Non-matrisome	GO:CC not extracellular matrix	5647	Q9Z148-2	3	3	Q9Z148;Q9Z148-2;A2CG76;Q9Z148-3	EHMT2_MOUSE	Isoform 2 of Histone-lysine N-methyltransferase EHMT2		8353940	72452.3		8303200	90236.9	7243580	6372080		7196010		4439420	6190070	6632880	5025960
Eif1a;Eif1ax	Non-matrisome	Non-matrisome	gene not present in GO IDs	2418	Q60872;Q8BMJ3	3	3	Q60872;Q8BMJ3;A0A1Y7VJE9;A0A1Y7VK80;A0A1Y7VLT7;A0A1Y7VNG9;A0A494BB95;F6YNI8;J3QMW5;J3QNT6;J3QPI8;J3QQ02;Q3TQZ4;Q3UT53;Q3UTA4;Q8BX20;J3QP87	IF1AX_MOUSE;IF1A_MOUSE	Eukaryotic translation initiation factor 1A	607326		611301	761120		633043	1245380							707357	734778
Eif2a	Non-matrisome	Non-matrisome	GO:CC not extracellular matrix	3293	Q8BJW6	20	16	Q8BJW6;Q8BJW6-2	EIF2A_MOUSE	Eukaryotic translation initiation factor 2A	5235840	4238830	4916740	5342560	4913000	5746770	5129640	4865760	2707600	5080930	4278030	4546980	5638470	5101350	5688050
Eif2ak2	Non-matrisome	Non-matrisome	GO:CC not extracellular matrix	1921	Q03963	7	7	Q03963	E2AK2_MOUSE	Interferon-induced, double-stranded RNA-activated protein kinase	568712	1065060	532818	457972		693586			932434						1209300
Eif2ak3	Non-matrisome	Non-matrisome	GO:CC not extracellular matrix	5690	Q9Z2B5	6	6	Q9Z2B5;E9QQ30	E2AK3_MOUSE	Eukaryotic translation initiation factor 2-alpha kinase 3	386924		514323	465332	239314	513905	404419			275658			420918
Eif2b1	Non-matrisome	Non-matrisome	GO:CC not extracellular matrix	4540	Q99LC8	8	6	Q99LC8;D3Z151	EI2BA_MOUSE	Translation initiation factor eIF-2B subunit alpha	884535	837567	938695	979149	1118220	1279800	1284740	939179		1041350		1187600	1149890	1109750	1131220
Eif2b2	Non-matrisome	Non-matrisome	GO:CC not extracellular matrix	4543	Q99LD9	9	7	Q99LD9;D3Z487;D3Z7J6	EI2BB_MOUSE	Translation initiation factor eIF-2B subunit beta	465316	230003	415295	460885	400704	490559	485933	369766		414326		298883	552103	358019	473425
Eif2b3	Non-matrisome	Non-matrisome	GO:CC not extracellular matrix	244	B1AUN2	13	12	B1AUN2;B1AUN3;Q3UKV0	B1AUN2_MOUSE	Eukaryotic translation initiation factor 2B, subunit 3	992208	691082	918200	1037590	1521870	1174660	972526	1017200		1212810		1317930	1113500	1417080	1102720
Eif2b4	Non-matrisome	Non-matrisome	GO:CC not extracellular matrix	2541	Q61749;Q61749-2	8	7	Q61749;D3Z780;Q61749-2;A0A0J9YUY0	EI2BD_MOUSE	Translation initiation factor eIF-2B subunit delta	1744580	834798	1585370	1817240	1472950	1497830	1842210	1630790		1568400	1766970	1460040	1790770	1378450	1603660
Eif2b5	Non-matrisome	Non-matrisome	GO:CC not extracellular matrix	3741	Q8CHW4	7	7	Q8CHW4;A0A338P6D9	EI2BE_MOUSE	Translation initiation factor eIF-2B subunit epsilon	1074370	1473030	1542060	1810430	1697710	1660450	1584240	1602490		1519580	1076500	1433630	1681140	1742140	1748530
Eif2d	Non-matrisome	Non-matrisome	GO:CC not extracellular matrix	2480	Q61211	2	2	Q61211	EIF2D_MOUSE	Eukaryotic translation initiation factor 2D	145498		191536	206585	563241	202019	248717					336062	297483		315885
Eif2s1	Non-matrisome	Non-matrisome	GO:CC not extracellular matrix	2938	Q6ZWX6	27	19	Q6ZWX6	IF2A_MOUSE	Eukaryotic translation initiation factor 2 subunit 1	10724900	7907730	10453700	10562500	12284900	10493100	12175400	10285800	6807820	11018500	8112000	10597100	12689100	12534600	13114100
Eif2s2	Non-matrisome	Non-matrisome	GO:CC not extracellular matrix	4530	Q99L45	20	14	Q99L45	IF2B_MOUSE	Eukaryotic translation initiation factor 2 subunit 2	7027740	6839940	6858680	7516230	7913170	7806230	7219260	7413160	3757040	6894330	5146770	8954400	8456730	7566880	7989580
Eif2s3x	Non-matrisome	Non-matrisome	GO:CC not extracellular matrix	5623	Q9Z0N1	27	20	Q9Z0N1;Q9Z0N2;A2AAW9	IF2G_MOUSE	Eukaryotic translation initiation factor 2 subunit 3, X-linked	4302950	4960770	3638480	4146670	4433970	4536920	4390930	4989620		4888060	4225170	4952450	4730080	4737640	4664880
Eif2s3y	Non-matrisome	Non-matrisome	GO:CC not extracellular matrix	5624	Q9Z0N2	3	3	Q9Z0N2	IF2H_MOUSE	Eukaryotic translation initiation factor 2 subunit 3, Y-linked	482471		540280		548227	659706	574971			413098			609699	535737	737461
Eif3a	Non-matrisome	Non-matrisome	GO:CC not extracellular matrix	1133	P23116	94	71	P23116	EIF3A_MOUSE	Eukaryotic translation initiation factor 3 subunit A	6557430	7083820	7095490	8432590	7884840	7158160	7329490	7617970	4346150	7770110	3990220	8587760	6591530	7514960	7514730
Eif3b	Non-matrisome	Non-matrisome	GO:CC not extracellular matrix	3786	Q8JZQ9	32	25	Q8JZQ9	EIF3B_MOUSE	Eukaryotic translation initiation factor 3 subunit B	7117920	7214370	7594850	7271730	8349410	7708360	7117380	8648530	4216590	8022530	7095230	7953680	8315670	7556210	8125850
Eif3c	Non-matrisome	Non-matrisome	GO:CC not extracellular matrix	3952	Q8R1B4	35	26	Q8R1B4	EIF3C_MOUSE	Eukaryotic translation initiation factor 3 subunit C	6936800	2999180	7223720	7285480	6196510	6884550	6384750	6991840	1198970	5159220	3210600	6313040	6030310	5648600	6627460
Eif3d	Non-matrisome	Non-matrisome	GO:CC not extracellular matrix	731	O70194	14	9	O70194;A0A2R8VK20	EIF3D_MOUSE	Eukaryotic translation initiation factor 3 subunit D	6428540	6105960	6956530	6378610	5071510	6555380	4356840	6195120		6494530	3894930	4528060	4974390	5497280	5549940
Eif3e	Non-matrisome	Non-matrisome	GO:CC not extracellular matrix	1570	P60229	25	17	P60229	EIF3E_MOUSE	Eukaryotic translation initiation factor 3 subunit E	8796930	4729190	8958010	9384770	11252000	10436500	10523600	8519570		6580420	3952040	8826160	7976170	8911200	10124300
Eif3f	Non-matrisome	Non-matrisome	GO:CC not extracellular matrix	5101	Q9DCH4	15	11	Q9DCH4	EIF3F_MOUSE	Eukaryotic translation initiation factor 3 subunit F	3487320		3544760	3470970	3207670	3228340	4154680	2467940	2605560	2865140	2109380	3016740	3522780	2920590	3239890
Eif3g	Non-matrisome	Non-matrisome	GO:CC not extracellular matrix	5656	Q9Z1D1	23	16	Q9Z1D1	EIF3G_MOUSE	Eukaryotic translation initiation factor 3 subunit G	4146730	5645860	5557570	4703380	5631340	5345870	5669930	6020320	4178510	5882760	5702610	5822560	5326340	5721870	5989740
Eif3h	Non-matrisome	Non-matrisome	GO:CC not extracellular matrix	4249	Q91WK2	18	13	Q91WK2	EIF3H_MOUSE	Eukaryotic translation initiation factor 3 subunit H	8629130	7090580	8458240	7815540	8817560	7654230	8468140	8566590	4520050	9531320	5407120	7818260	8295420	8388020	9927640
Eif3i	Non-matrisome	Non-matrisome	GO:CC not extracellular matrix	5439	Q9QZD9	18	11	Q9QZD9	EIF3I_MOUSE	Eukaryotic translation initiation factor 3 subunit I	5105070	4736280	5505550	4747890	4843740	5272440	4805250	6229010	1948990	5400940	5367670	5311770	5575880	4627310	5330610
Eif3k	Non-matrisome	Non-matrisome	GO:CC not extracellular matrix	5078	Q9DBZ5	3	3	Q9DBZ5;A0A140LJ59	EIF3K_MOUSE	Eukaryotic translation initiation factor 3 subunit K	3782090	1084840	3110780	2703130	2827270	3027400	3041430	2529210		2406520		2098770	3342550	2732770	3160210
Eif3l	Non-matrisome	Non-matrisome	GO:CC not extracellular matrix	3913	Q8QZY1	28	20	Q8QZY1	EIF3L_MOUSE	Eukaryotic translation initiation factor 3 subunit L	5510460	2581210	5329020	5648210	6513650	6712020	6407140	5034380	2438350	2995990	2137310	5932820	4435650	5371370	5974880
Eif3m	Non-matrisome	Non-matrisome	GO:CC not extracellular matrix	4477	Q99JX4	13	7	Q99JX4;A2A701;A2A702	EIF3M_MOUSE	Eukaryotic translation initiation factor 3 subunit M	1398910	1627570	1286110	1997500	2187480	1432040	1730610	1887810		2422450	2553460	1407270	1943520	1752600	2083060
Eif4a1	Non-matrisome	Non-matrisome	GO:CC not extracellular matrix	1579	P60843	45	23	P60843;P10630;P10630-2;Q8BTU6;E9Q561	IF4A1_MOUSE	Eukaryotic initiation factor 4A-I	33266600	23565200	32055600	30324000	30127500	32735100	32989400	28044700	11732700	29197200	19518900	34310800	34913800	28520000	28486600
Eif4a2	Non-matrisome	Non-matrisome	GO:CC not extracellular matrix	968	P10630;P10630-2	15	8	P10630;A0A338P6X5;P10630-2;Q8BTU6;E9Q561	IF4A2_MOUSE	Eukaryotic initiation factor 4A-II	4283250	3869680	4233470	2287530	846838	2397170	746069	2946260		2643240	3199440	1601680	1179840	878930	1056740
Eif4a3	Non-matrisome	Non-matrisome	GO:CC not extracellular matrix	4189	Q91VC3	30	18	A0A0N4SVP8;Q91VC3;A2AFK7	IF4A3_MOUSE	Eukaryotic initiation factor 4A-III	7498260	5276360	6887330	7338950	6825520	7269390	7614270	6600690	2456760	6217510	5715310	7110710	7623600	7135680	7031720
Eif4b	Non-matrisome	Non-matrisome	GO:CC not extracellular matrix	3203	Q8BGD9	24	16	Q8BGD9	IF4B_MOUSE	Eukaryotic translation initiation factor 4B	3808890	8680530	3985970	5288200	4687730	5050330	3459410	9506980	2809570	6628310	4531390	6898490	6827160	5175240	3897280
Eif4e	Non-matrisome	Non-matrisome	GO:CC not extracellular matrix	1687	P63073	4	3	P63073;A0A0G2JFB4;A0A0G2JGT5;A0A0G2JH04	IF4E_MOUSE	Eukaryotic translation initiation factor 4E	2348620		1981050	2029250	1828820	2485100	2009980			1343980		1612050	2042750		9315500
Eif4g1	Non-matrisome	Non-matrisome	GO:CC not extracellular matrix	2766	Q6NZJ6	56	43	Q6NZJ6;A0A0J9YUS5;A0A338P7C5;E9PVC5;E9PVC6;E9Q9E1;Q6NZJ6-2	IF4G1_MOUSE	Eukaryotic translation initiation factor 4 gamma 1	4420880	4675340	3830370	4848610	4884280	4557470	4860090	4928540	2250910	4704640	3207290	4830750	3987690	4435500	5188060
Eif4g2	Non-matrisome	Non-matrisome	GO:CC not extracellular matrix	2609	Q62448;Q62448-2	34	29	Q62448;G3XA17;Q62448-2;F7CBP1	IF4G2_MOUSE	Eukaryotic translation initiation factor 4 gamma 2	3557410	3125510	3456370	3730910	3464600	3500080	3773170	3362170	1478980	3343300	2062510	3268910	2967680	3245490	3526080
Eif4g3	Non-matrisome	Non-matrisome	GO:CC not extracellular matrix	3123	Q80XI3;Q80XI3-2;Q80XI3-3;Q80XI3-4	18	17	Q80XI3;A2AMI2;Q80XI3-2;Q80XI3-3;Q80XI3-4;A0A0N4SVL0;A0A0R4J112;A2AMI7;Z4YKC4	IF4G3_MOUSE	Eukaryotic translation initiation factor 4 gamma 3	1271450	1429560	1015150	1246380	1394590	1216460	1377810	1600930		1420850		1460550	1274060	1337990	1390670
Eif4h	Non-matrisome	Non-matrisome	GO:CC not extracellular matrix	5563	Q9WUK2;Q9WUK2-2	3	3	Q9WUK2;Q9WUK2-2	IF4H_MOUSE	Eukaryotic translation initiation factor 4H	2027670		1392150	1873450	2114540	1771310	2654670	2153670		2373320	2195260	1914900	2423150	2604850	3225840
Eif5a	Non-matrisome	Non-matrisome	GO:CC not extracellular matrix	1699	P63242	13	6	P63242;Q8BGY2;A0A0A0MQM0	IF5A1_MOUSE	Eukaryotic translation initiation factor 5A-1	4625830	2803860	4978540	6838220	6136120	6433000	6974100	4300400	6353930	4724460	1880210	4870130	6702030	6195220	7678800
Eif5a2	Non-matrisome	Non-matrisome	GO:CC not extracellular matrix	3226	Q8BGY2	3	2	Q8BGY2	IF5A2_MOUSE	Eukaryotic translation initiation factor 5A-2	651008		1054070	1648440	1713320	901092	1351740	1417220		1485480				2073590	2175640
Eif5b	Non-matrisome	Non-matrisome	GO:CC not extracellular matrix	1942	Q05D44	41	31	Q05D44	IF2P_MOUSE	Eukaryotic translation initiation factor 5B	4161910	3711640	3855200	4495950	4246660	4227880	3481460	4403090	2375500	3513260	4801950	4856600	4734710	4580490	4262710
Eif6	Non-matrisome	Non-matrisome	GO:CC not extracellular matrix	713	O55135	6	5	O55135	IF6_MOUSE	Eukaryotic translation initiation factor 6	7444000	6732710	8205400	7303730	9177620	9275290	9868190	7988430	4950410	7771710	6860430	9098910	10449500	8473320	8710440
Eipr1	Non-matrisome	Non-matrisome	GO:CC not extracellular matrix	3806	Q8K0G5	4	4	Q8K0G5	EIPR1_MOUSE	EARP and GARP complex-interacting protein 1	1319520		1447320	1030200	1377060	1259510	1182530	1646030		1527910	1591930	1407210	1203070	1408000	1310160
Elac1	Non-matrisome	Non-matrisome	GO:CC not extracellular matrix	4132	Q8VEB6	5	5	Q8VEB6	RNZ1_MOUSE	Zinc phosphodiesterase ELAC protein 1	437644		764668	844987	475184	1098960	1118500
Elac2	Non-matrisome	Non-matrisome	GO:CC not extracellular matrix	3133	Q80Y81;Q80Y81-2	10	10	Q80Y81;B1ATP7;Q80Y81-2	RNZ2_MOUSE	Zinc phosphodiesterase ELAC protein 2	489320		455212	839630	476625	513760	1013980	497868			979521	671685	899166	334922	434255
Elavl1	Non-matrisome	Non-matrisome	GO:CC not extracellular matrix	1759	P70372	20	13	P70372	ELAV1_MOUSE	ELAV-like protein 1	11684600	10396200	13892700	13201200	13698800	12709600	13364300	12362300	6078980	13640200	11934600	11840600	13307600	13099000	13114000
Elmo1	Non-matrisome	Non-matrisome	GO:CC not extracellular matrix	3376	Q8BPU7	4	4	Q8BPU7;Q8BPU7-3;A0A1Y7VIX9	ELMO1_MOUSE	Engulfment and cell motility protein 1	155327			91235	160859	115432							124831		157047
Elmo2	Non-matrisome	Non-matrisome	GO:CC not extracellular matrix	3262	Q8BHL5-2	26	22	Q8BHL5;Q8BHL5-2;Q8BHL5-3;Q5GMG0	ELMO2_MOUSE	Isoform 2 of Engulfment and cell motility protein 2	3120970	1373920	3018670	2700780	2564490	2605630	2724440	2975150	468631	2285750	2281600	2198290	2050490	2266370	2566920
Elmo3	Non-matrisome	Non-matrisome	GO:CC not extracellular matrix	3515	Q8BYZ7;Q8BYZ7-2	9	9	Q8BYZ7;A0A1D5RMK9;Q8BYZ7-2	ELMO3_MOUSE	Engulfment and cell motility protein 3	707746	596298	731154	862295	735112	827773	702675	976744		745571		700170	603331	728666	795043
Elmod2	Non-matrisome	Non-matrisome	GO:CC not extracellular matrix	3206	Q8BGF6	3	3	Q8BGF6;A0A1B0GRZ8	ELMD2_MOUSE	ELMO domain-containing protein 2	1058680		937319	1028420	334459	530230	654916					774416	939778
Eloa	Non-matrisome	Non-matrisome	GO:CC not extracellular matrix	3641	Q8CB77	5	5	Q8CB77	ELOA1_MOUSE	Elongin-A	412394	842117	250013	364898	431437	344232	392902	412511		410965		327954	415279	450501	453571
Elob	Non-matrisome	Non-matrisome	GO:CC not extracellular matrix	1664	P62869	7	5	P62869;A0A3B2WBM3	ELOB_MOUSE	Elongin-B	1856840		2235040	1992610	1685410	1862190	1932660	2048090		1552240			1757060	1411390	1581670
Eloc	Non-matrisome	Non-matrisome	GO:CC not extracellular matrix	1801	P83940	2	2	P83940;A0A087WNT1;A0A087WPE4;A0A087WQE6	ELOC_MOUSE	Elongin-C	516198		504341	244054		587575							439001
Elp1	Non-matrisome	Non-matrisome	GO:CC extracellular matrix (GO:0005576, GO:0005578 & GO:0031012) & GO:CC not extracellular matrix	3026	Q7TT37	26	23	Q7TT37	ELP1_MOUSE	Elongator complex protein 1	2752090	2020580	2756240	2893810	2890670	2701620	2612050	2727540		2281180	1001210	2382000	2353610	2496750	2916740
Elp2	Non-matrisome	Non-matrisome	GO:CC extracellular matrix (GO:0005576, GO:0005578 & GO:0031012) & GO:CC not extracellular matrix	4242	Q91WG4	12	11	Q91WG4;Q91WG4-2	ELP2_MOUSE	Elongator complex protein 2	2116100	1476470	1946710	2128490	1864980	2085170	2182880	1927880		1675560	1170180	1858240	2177080	1681310	1946650
[truncated: 3,212 more rows]

## Sheet: Summary
Matrisome per sample	KOCa36 sample#2	KOCa36 sample#3	KOCa36 sample#4	KOCa69 sample#1	KOCa69 sample#2	KOCa69 sample#3	KOCa69 sample#4	WTCa36 sample#1	WTCa36 sample#2	WTCa36 sample#3	WTCa36 sample#4	WTCa69 sample#1	WTCa69 sample#2	WTCa69 sample#3	WTCa69 sample#4	Expected		Average protein per sample	3860.27
[truncated: 23 more rows]
