# Supplementary material for: SDC4 drives fibrotic remodeling of the intervertebral disc under altered spinal loading
Source: Cell Death Dis. 2025 Oct 6;16(1):678. doi: 10.1038/s41419-025-08002-3 (PMC12500954; doi:10.1038/s41419-025-08002-3)
Supplement: Supplementary file 10 — Table S3 [file 41419_2025_8002_MOESM10_ESM.xlsx]

## Sheet: Ca36 vs Ca69 WT DOWN Regulated
Theme Name	RAB GEFs exchange GTP for GDP on RABs(8.4 )	Perinuclear endoplasmic reticulum lumen(3.6 ) Endosome to lysosome transport via multivesicular body sorting pathway(3 ) Biogenesis of lysosomal organelles complex gene HPS1-associated melanosomes(2.5 )	RNA lariat debranching enzyme activity(3.6 ) First spliceosomal transesterification activity(2.9 )	SUMO-specific isopeptidase activity(3.3 ) Protein neddylation during NEDD8 class-dependent protein catabolic process(2.2 )	CDK1 phosphorylates lamins and facilitates depolymerization of lamin filaments(2.1 )	COPI coating of Golgi vesicle, cis-Golgi to rough ER(4 ) COPI-dependent Golgi-to-ER retrograde traffic(2.4 ) Endoplasmic reticulum cisternal network(2.3 )	Exosome Complex hydrolyzes mRNA by 3' to 5' exoribonuclease digestion(2.6 )	SWI/SNF complex(3 ) P-type ATPases type IV transport external-facing APLs to internal side of the plasma membrane(2.2 )	Sec61 translocon complex(3.2 ) ER-associated degradation (ERAD) pathway(2.8 ) SRP-independent cotranslational protein-membrane targeting(2.6 )	PI3K converts phosphatidylinositol-4,5-bisphosphate (PIP2) to phosphatidylinositol-3,4,5-trisphosphate (PIP3)(10.1 )	Wpl/Pds5 cohesin loading/unloading complex(5.2 )	Albinism, Oculocutaneous related(3.2 ) Hermansky-Pudlak syndrome(1.5 ) Endosome to melanosome transport(1.5 )	Phosphorylation of DSIF by the P-TEFb(Cyclin T1:Cdk9) complex(3.8 )	RIG-I/MDA5 mediated induction of IFN-alpha/beta pathways(2.3 ) MDA-5 binding(2.2 ) Inhibition of host PKR by virus(1.3 )	DnaB helicase complex(2.4 )	Multivesicular body HOPS complex(1.7 ) Vesicle tethering to endoplasmic reticulum(1.3 ) Phosphatidylinositol-3-phosphate binding(1.3 )	Palmitoyl-CoA 9-desaturase activity(2.9 ) 1-acylglycerol-3-phosphate O-acyltransferase activity(2.8 ) Omega-6 fatty acid desaturase activity(1.6 )	Rab geranylgeranyltransferase activity(1.9 ) Prenylation/Geranylation(1.5 ) Farnesylated protein binding(1.4 )	Vacuolar carboxypeptidase Y(2.1 ) Pre-autophagosomal structure(1.3 ) Atg8 activating enzyme activity(1.3 )	Retromer, cargo-selective complex(3.2 )	Podosomes/Actin(1.5 ) Invadopodia formation(1.5 ) F-bar domain binding(1.4 )	Theme 22	Pes cavus (2.9 ) Ataxia with oculomotor apraxia type 1(2.6 ) Familial encephalopathy with neuroserpin inclusion bodies(1.6 )	Band 3 Anion Exchanger (AE1, SLC4A1) exchanges cytosolic chloride for extracellular bicarbonate(1.2 )	Mitochondrial inner membrane presequence translocase complex(2.7 ) Preprotein binding(1.5 )	Cyclic nucleotide-dependent protein kinase activity(1.2 )	TAK1 activates NF-kappaB by phosphorylation and activation of IKK complex(3 ) Activated IkappaB kinase (IKK) complex, Phospho IRD5:KEY dimer, phosphorylates REL in the PGN:PGRP-LC/LE receptor 'signalling complex'(1.9 ) Epidermal growth factor receptor signaling pathway via positive regulation of NF-kappaB transcription factor activity(1.5 )	EKC/KEOPS complex(3.3 )	Atypical teratoid rhabdoid tumor(2.5 ) Neurofibromatosis/Nerve Sheath Tumors(1.4 )	Activation of mRNA upon binding of the cap-binding complex and eIFs, and subsequent binding to 43S(1.6 ) Host gene expression shutoff by virus(1.4 )	Molluscum contagiosum(1.7 ) Inhibition of host tapasin by virus(1.3 )	Set1C/COMPASS complex(4.3 )	Reelin complex(1.4 ) Heterotopia (1.3 ) Interkinetic nuclear migration(1.3 )	Negative regulation of pole plasm oskar mRNA localization(2.5 ) Spectrosome organization(1.5 ) Cystoblast division(1.4 )	Deglycosylation complex hydrolyses N-glycans from unfolded glycoproteins(3 ) Dolichyl pyrophosphate Man9GlcNAc2 alpha-1,3-glucosyltransferase activity(2.3 ) Chitobiose phosphorylase activity(1.3 )	Pantothenate kinase-associated neurodegeneration(2.8 ) InaD signaling complex(1.3 )	Rhizomelic chondrodysplasia punctata(3.4 )	Methionyl aminopeptidase activity(1.6 )	Dephosphorylation of Gab1 by SHP2(2.5 ) ISGylation of protein phosphatase 1 beta (PP2CB)(1.5 ) Metal-dependent deubiquitinase activity(1.5 )	Hepatosplenomegaly (1.6 ) Hemophagocytic lymphohistiocytosis(1.4 )	N-end Rule Ubiquitination(1.2 )	FFAT motif binding(1.4 )	Amplification of signal from unattached kinetochores via a MAD2 inhibitory signal(4.4 )	Integrator complex(1.4 )	Protein-malonyllysine demalonylase activity(1.5 ) Protein-succinyllysine desuccinylase activity(1.4 ) Synthesis, secretion, and deacylation of Ghrelin(1.4 )	MKS complex(1.5 ) Occipital encephalocele (1.4 ) Meckel syndrome(1.4 )	Theme 47	Hepatomegaly (1.4 ) Coagulation factor IXa activity(1.3 )	MYO5A Gene-associated Cytokinetic Actomyosin Contractile Ring Assembly(1.4 )
Theme Score	Score=303346.29	Score=284324.87	Score=268167.94	Score=265318.93	Score=232375.58	Score=227104.58	Score=209861.40	Score=176575.08	Score=175594.14	Score=171141.73	Score=168754.66	Score=161147.21	Score=159176.09	Score=137533.15	Score=130505.45	Score=126782.10	Score=125415.93	Score=120431.36	Score=119261.74	Score=109345.29	Score=104784.11	Score=99177.54	Score=88150.53	Score=84091.74	Score=79241.35	Score=76389.44	Score=75609.38	Score=75426.56	Score=74765.07	Score=73639.43	Score=71754.81	Score=71120.84	Score=68043.93	Score=65174.30	Score=65170.29	Score=64612.59	Score=62163.50	Score=57485.45	Score=55611.04	Score=55519.01	Score=55379.17	Score=55361.07	Score=55009.44	Score=54011.66	Score=52775.67	Score=51986.62	Score=48214.90	Score=47679.10	Score=47129.86
Total Entity	Entity_Total=127	Entity_Total=238	Entity_Total=66	Entity_Total=75	Entity_Total=120	Entity_Total=123	Entity_Total=66	Entity_Total=70	Entity_Total=53	Entity_Total=78	Entity_Total=45	Entity_Total=27	Entity_Total=68	Entity_Total=38	Entity_Total=69	Entity_Total=91	Entity_Total=57	Entity_Total=43	Entity_Total=84	Entity_Total=56	Entity_Total=58	Entity_Total=34	Entity_Total=55	Entity_Total=34	Entity_Total=33	Entity_Total=36	Entity_Total=39	Entity_Total=16	Entity_Total=18	Entity_Total=48	Entity_Total=21	Entity_Total=15	Entity_Total=32	Entity_Total=29	Entity_Total=31	Entity_Total=24	Entity_Total=19	Entity_Total=21	Entity_Total=109	Entity_Total=43	Entity_Total=14	Entity_Total=10	Entity_Total=20	Entity_Total=38	Entity_Total=18	Entity_Total=13	Entity_Total=30	Entity_Total=25	Entity_Total=36
Total Concept	Concept_Total=16	Concept_Total=40	Concept_Total=10	Concept_Total=9	Concept_Total=17	Concept_Total=20	Concept_Total=13	Concept_Total=7	Concept_Total=13	Concept_Total=21	Concept_Total=6	Concept_Total=13	Concept_Total=16	Concept_Total=4	Concept_Total=9	Concept_Total=8	Concept_Total=17	Concept_Total=11	Concept_Total=8	Concept_Total=7	Concept_Total=6	Concept_Total=6	Concept_Total=32	Concept_Total=5	Concept_Total=5	Concept_Total=4	Concept_Total=9	Concept_Total=9	Concept_Total=12	Concept_Total=6	Concept_Total=5	Concept_Total=4	Concept_Total=6	Concept_Total=7	Concept_Total=17	Concept_Total=10	Concept_Total=14	Concept_Total=3	Concept_Total=4	Concept_Total=8	Concept_Total=2	Concept_Total=2	Concept_Total=5	Concept_Total=2	Concept_Total=10	Concept_Total=5	Concept_Total=3	Concept_Total=9	Concept_Total=7
CompBio P value	PValue=<0.001	PValue=<0.001	PValue=<0.001	PValue=<0.001	PValue=<0.001	PValue=<0.001	PValue=<0.001	PValue=<0.001	PValue=<0.001	PValue=<0.001	PValue=<0.001	PValue=<0.001	PValue=<0.001	PValue=<0.001	PValue=<0.001	PValue=<0.001	PValue=<0.001	PValue=<0.001	PValue=<0.001	PValue=<0.001	PValue=<0.001	PValue=<0.001	PValue=<0.001	PValue=<0.001	PValue=<0.001	PValue=<0.001	PValue=<0.001	PValue=<0.001	PValue=<0.001	PValue=<0.001	PValue=<0.001	PValue=<0.001	PValue=<0.001	PValue=<0.001	PValue=<0.001	PValue=<0.001	PValue=<0.001	PValue=<0.001	PValue=<0.001	PValue=<0.001	PValue=<0.001	PValue=<0.001	PValue=<0.001	PValue=<0.001	PValue=<0.001	PValue=<0.001	PValue=<0.001	PValue=<0.001	PValue=<0.001
Normalized Enrichment Score	NEScore=2.886	NEScore=3.360	NEScore=3.595	NEScore=3.886	NEScore=3.638	NEScore=3.777	NEScore=3.672	NEScore=3.229	NEScore=3.347	NEScore=3.385	NEScore=3.458	NEScore=3.411	NEScore=3.474	NEScore=3.089	NEScore=3.014	NEScore=3.005	NEScore=3.050	NEScore=3.001	NEScore=3.043	NEScore=2.853	NEScore=2.795	NEScore=2.703	NEScore=2.456	NEScore=2.392	NEScore=2.301	NEScore=2.261	NEScore=2.283	NEScore=2.324	NEScore=2.347	NEScore=2.354	NEScore=2.337	NEScore=2.360	NEScore=2.300	NEScore=2.244	NEScore=2.284	NEScore=2.304	NEScore=2.255	NEScore=2.121	NEScore=2.086	NEScore=2.119	NEScore=2.149	NEScore=2.184	NEScore=2.206	NEScore=2.201	NEScore=2.185	NEScore=2.188	NEScore=2.062	NEScore=2.073	NEScore=2.083
Entity = Protein (CompBio NEScore)	Entity = rab35(810.305112)	Entity = chmp2b(350.008147)	Entity = prpf8(2498.615493)	Entity = nedd8(2856.668146)	Entity = lbr(876.031098)	Entity = gbf1(1271.894148)	Entity = exosc10(1632.542709)	Entity = smarca2(2932.049666)	Entity = syvn1(2433.025068)	Entity = pikfyve(1109.212179)	Entity = wapl(1875.938630)	Entity = hps1(2580.763125)	Entity = xpc(984.172708)	Entity = rigi(3943.253339)	Entity = recql(1742.786114)	Entity = ccz1(998.394936)	Entity = mboat7(525.030641)	Entity = pggt1b(2879.456257)	Entity = cpe(749.556511)	Entity = ccdc22(1209.648749)	Entity = sh3pxd2b(1436.498621)	Entity = ranbp9(1694.833450)	Entity = atp1a3(832.080085)	Entity = mcu(1486.520375)	Entity = tomm22(2299.160790)	Entity = bbs5(1076.016273)	Entity = nfkb1(1705.536768)	Entity = elp3(1597.777774)	Entity = nf1(2391.628087)	Entity = ncbp1(1393.395201)	Entity = dock8(1724.886388)	Entity = wdr82(2351.887635)	Entity = dab1(1736.405155)	Entity = suclg2(1836.224321)	Entity = fut8(673.507622)	Entity = pank2(3058.860087)	Entity = slc26a2(1099.172227)	Entity = eif2b2(3220.337302)	Entity = ppm1a(600.235123)	Entity = stxbp2(1320.109228)	Entity = ubr1(2895.632025)	Entity = vapb(2423.732739)	Entity = mad2l1(4141.445388)	Entity = ints11(2047.172281)	Entity = sirt5(2946.477257)	Entity = tmem67(2693.587669)	Entity = ctbp1(1671.450659)	Entity = phka2(1365.834768)	Entity = piezo1(1593.202259)
Concepts = Concepts (Enrichment score)	Entity = cdc42(675.204589)	Entity = gbf1(266.890319)	Entity = dhx38(2205.430834)	Entity = senp3(1621.622789)	Entity = nup133(838.775628)	Entity = cog3(401.421753)	Entity = dis3(1170.152119)	Entity = smarcc2(1907.637363)	Entity = ube2j1(1167.638053)	Entity = inppl1(698.315716)	Entity = mcm3(1632.847308)	Entity = hps5(2275.590806)	Entity = cdk9(941.028747)	Entity = ifih1(3142.558962)	Entity = prpf8(549.355072)	Entity = pikfyve(695.812011)	Entity = pex11b(516.994018)	Entity = pde6d(1134.052087)	Entity = atg3(664.805741)	Entity = snx6(936.346296)	Entity = kif1c(1029.611522)	Entity = nedd1(993.752333)	Entity = aptx(411.542252)	Entity = osgep(1441.117462)	Entity = timm21(1770.544389)	Entity = kif3a(1042.949844)	Entity = myd88(846.198393)	Entity = ctu2(1438.059850)	Entity = smarcb1(1633.399240)	Entity = ctif(633.668762)	Entity = tap2(1338.898728)	Entity = rbbp5(1868.044987)	Entity = arfgef2(600.486083)	Entity = tdrd7(782.948418)	Entity = engase(619.020503)	Entity = ilkap(239.789527)	Entity = phyh(933.053224)	Entity = eif2d(1614.342404)	Entity = ppm1g(303.955893)	Entity = lrba(932.013273)	Entity = ubr2(2087.193635)	Entity = pitpnm1(1497.866137)	Entity = haus6(299.509183)	Entity = ints8(1487.750604)	Entity = sirt2(201.113090)	Entity = tmem231(1898.048451)	Entity = kat7(793.695887)	Entity = phkb(900.184773)	Entity = trpv4(468.565087)
	Entity = trappc3(628.124261)	Entity = vps4b(247.367787)	Entity = slu7(1511.307162)	Entity = cul4b(1098.477182)	Entity = nup188(734.828401)	Entity = gosr2(395.582778)	Entity = parn(662.605698)	Entity = pbrm1(1301.098308)	Entity = sec63(1143.058788)	Entity = pnkp(639.633658)	Entity = mcm4(1472.525809)	Entity = hps6(2189.160389)	Entity = cdk7(686.551088)	Entity = mavs(1156.402870)	Entity = gja1(537.919572)	Entity = vac14(487.674784)	Entity = lpcat3(489.881975)	Entity = arl3(478.447398)	Entity = rheb(662.545124)	Entity = tbc1d5(780.290670)	Entity = pstpip1(867.266252)	Entity = ttl(738.469466)	Entity = atp1a2(360.910815)	Entity = slc9a1(1103.759243)	Entity = slc25a20(558.415182)	Entity = wdr19(978.005751)	Entity = tbk1(516.868204)	Entity = osgep(1139.553835)	Entity = tsc1(246.528303)	Entity = nufip2(338.791490)	Entity = tap1(1302.030123)	Entity = paf1(1130.737966)	Entity = tmtc3(439.384941)	Entity = armc8(447.927745)	Entity = gaa(492.407284)	Entity = pank4(212.798142)	Entity = ebp(482.610515)	Entity = metap1(648.636716)	Entity = ptpn1(271.151953)	Entity = magt1(171.891037)	Entity = naa25(1609.437912)	Entity = orai1(1282.474679)	Entity = sin3a(76.027272)	Entity = ints13(1472.219490)	Entity = lpcat3(129.752143)	Entity = arl3(240.063331)	Entity = elp3(501.050357)	Entity = slc37a4(507.700616)	Entity = trpm7(163.894877)
	Entity = cdc16(532.362135)	Entity = snf8(238.964422)	Entity = rbm22(1339.541736)	Entity = senp7(868.010197)	Entity = ahctf1(599.259296)	Entity = arfgef2(343.453904)	Entity = pan2(651.021143)	Entity = smarcb1(1279.191630)	Entity = get1(603.492651)	Entity = pip5k1c(628.417616)	Entity = mcm5(1313.559859)	Entity = ap3d1(577.910432)	Entity = gtf2e1(543.091526)	Entity = tbk1(935.080860)	Entity = ddx24(273.435797)	Entity = pik3r4(330.923579)	Entity = fads2(430.984519)	Entity = rabac1(339.971382)	Entity = tsc1(630.649125)	Entity = vps50(775.197399)	Entity = srgap2(522.582369)	Entity = pcm1(583.570895)	Entity = pnkp(162.150003)	Entity = letm1(834.641380)	Entity = atp9a(304.516602)	Entity = ift122(751.623460)	Entity = tlr3(443.260390)	Entity = elp4(629.877021)	Entity = smarca2(151.295731)	Entity = tdrd3(291.666633)	Entity = tapbpl(981.783615)	Entity = rtf1(802.120382)	Entity = tubg1(402.011118)	Entity = armcx3(328.940728)	Entity = alg5(290.519545)	Entity = akr1b10(116.777691)	Entity = amacr(192.951656)	Entity = eif2b1(357.526387)	Entity = ppm1b(241.274964)	Entity = cmbl(146.402182)	Entity = ubr3(1198.947636)	Entity = mospd2(1198.947636)	Entity = cdc16(64.193163)	Entity = cpsf3(617.617126)	Entity = acacb(93.912799)	Entity = wdr19(138.629436)	Entity = kdm1a(444.502151)	Entity = agpat2(48.050322)	Entity = myo5a(115.800852)
	Entity = trappc1(484.612225)	Entity = arf6(235.383520)	Entity = plrg1(732.328478)	Entity = dcun1d1(793.642701)	Entity = nup85(551.207185)	Entity = cog8(334.512950)	Entity = cnot9(586.428191)	Entity = atp13a1(304.265753)	Entity = emc7(304.959469)	Entity = itpkb(340.486410)	Entity = mcm7(1243.631388)	Entity = ap3b2(306.844927)	Entity = paf1(435.652769)	Entity = tlr3(664.432547)	Entity = slc39a8(224.821792)	Entity = tmub1(310.613331)	Entity = agpat2(386.355182)	Entity = rheb(326.386516)	Entity = atg9a(500.204616)	Entity = ankrd50(369.775162)	Entity = cdc42(255.984357)	Entity = camsap2(529.675638)	Entity = pank2(148.083055)	Entity = slc4a2(525.196271)	Entity = cd36(235.855044)	Entity = arl3(519.030122)	Entity = irak2(109.199999)	Entity = ppp6r1(231.997006)	Entity = pbrm1(105.136110)	Entity = eif4g3(281.474878)	Entity = psmb10(580.307251)	Entity = ubr1(641.237339)	Entity = pafah1b3(373.335980)	Entity = armcx2(313.889225)	Entity = fuca1(202.671283)	Entity = pals1(97.554171)	Entity = scp2(189.337028)	Entity = eif3k(138.336327)	Entity = plpp1(178.501593)	Entity = dock8(100.333459)	Entity = ube4a(399.353204)	Entity = osbpl9(1151.292546)	Entity = nedd1(41.979941)	Entity = paf1(114.307482)	Entity = abhd17a(34.894008)	Entity = bbs5(98.984473)	Entity = kdm4b(265.042777)	Entity = stbd1(36.950665)	Entity = tmco1(99.159495)
	Entity = rab22a(472.866221)	Entity = ist1(232.144366)	Entity = ppil1(533.599234)	Entity = ddb1(633.389880)	Entity = ipo7(526.769833)	Entity = cog1(327.594888)	Entity = pabpn1(508.741296)	Entity = atp2c1(301.108269)	Entity = erlin1(203.851992)	Entity = vac14(323.790502)	Entity = stag1(873.352406)	Entity = ccz1(297.331910)	Entity = rtf1(362.834930)	Entity = ifit1(301.836167)	Entity = dhx16(214.651996)	Entity = wdr91(280.956702)	Entity = agpat1(334.714781)	Entity = cdc42(133.627889)	Entity = becn1(484.893209)	Entity = cog8(264.814339)	Entity = arfgef2(245.556758)	Entity = tubg1(488.644943)	Entity = adcy5(133.363182)	Entity = slc9a7(204.502771)	Entity = slc37a4(208.370203)	Entity = pcm1(444.412132)	Entity = rigi(78.946147)	Entity = mcm5(200.026657)	Entity = dcaf1(59.448240)	Entity = exosc10(251.227647)	Entity = h2-k1(144.649464)	Entity = leo1(412.679513)	Entity = crppa(231.049060)	Entity = mon2(136.115381)	Entity = magt1(177.598968)	Entity = osgep(80.663949)	Entity = ift122(159.163144)	Entity = eif4g3(114.181400)	Entity = inppl1(171.235318)	Entity = tia1(69.046571)	Entity = arl3(200.429650)	Entity = rmdn3(895.879735)	Entity = ttl(32.430052)	Entity = brat1(95.095145)	Entity = acaca(28.014295)	Entity = pkd2(60.413031)	Entity = armcx2(231.049060)	Entity = dguok(34.454771)	Entity = trpm4(91.838372)
	Entity = rabgef1(452.140465)	Entity = arfgef2(211.172154)	Entity = aqr(481.415922)	Entity = ufm1(618.639588)	Entity = nup155(467.438179)	Entity = copg2(322.149446)	Entity = dis3l2(446.766808)	Entity = atp11a(167.788476)	Entity = vapb(182.936790)	Entity = fig4(235.285704)	Entity = mcmbp(763.345417)	Entity = rab9a(193.948738)	Entity = polr2g(260.103554)	Entity = g3bp1(194.570561)	Entity = dhx38(214.527027)	Entity = rabgef1(244.342335)	Entity = agpat4(315.027377)	Entity = arl6ip5(91.681561)	Entity = ccz1(306.252894)	Entity = snx7(214.501961)	Entity = hck(241.726440)	Entity = tbce(455.436879)	Entity = nt5c3a(112.446984)	Entity = slc4a7(203.616145)	Entity = dhfr(114.257344)	Entity = pde6d(407.267406)	Entity = mavs(76.373076)	Entity = ufm1(80.998288)	Entity = stambp(37.455244)	Entity = g3bp1(197.738350)	Entity = magt1(68.248243)	Entity = ubr2(228.904324)	Entity = armc8(196.562358)	Entity = cnot9(105.008161)	Entity = tapbpl(104.787155)	Entity = erbin(30.146855)	Entity = wdr19(142.170842)	Entity = paip1(72.139075)	Entity = mtmr2(119.210896)	Entity = pstpip1(46.303006)	Entity = ube2j1(111.436880)	Entity = gltp(606.814914)	Entity = cd248(31.219889)	Entity = scaf4(64.613615)	Entity = s100a10(25.810683)	Entity = pcm1(50.425928)	Entity = cbx4(210.131284)	Entity = abca3(23.788269)	Entity = unc45a(67.001299)
	Entity = rab9a(400.026164)	Entity = atg9a(147.599308)	Entity = rbm17(460.667869)	Entity = nub1(499.320872)	Entity = nup160(465.400991)	Entity = ergic3(319.896485)	Entity = rpf2(404.828921)	Entity = atp2b4(148.824794)	Entity = nemf(180.185701)	Entity = mtmr2(188.948155)	Entity = stag2(759.619824)	Entity = ap5b1(122.606760)	Entity = leo1(240.306063)	Entity = ifit2(163.167330)	Entity = mcm4(192.185180)	Entity = fig4(240.204683)	Entity = scp2(258.462312)	Entity = cyp51a1(90.358681)	Entity = lxn(204.159096)	Entity = dnajc13(153.153259)	Entity = asap1(229.553060)	Entity = nme7(242.002698)	Entity = cdkl5(92.871185)	Entity = slc1a5(89.976326)	Entity = scp2(106.528068)	Entity = rassf2(257.538096)	Entity = pts(73.092795)	Entity = paf1(57.541003)	Entity = ap1s1(37.455244)	Entity = parn(139.915386)	Entity = atg3(12.300802)	Entity = smarca2(66.902817)	Entity = dock7(81.517500)	Entity = zyg11b(97.396762)	Entity = fuca2(84.759496)	Entity = chd2(29.775246)	Entity = creld2(122.008698)	Entity = eif2b3(58.286809)	Entity = ilkap(96.398915)	Entity = slc37a4(41.835162)	Entity = hbs1l(107.718881)	Entity = pitpnm2(346.573590)	Entity = nup133(30.370245)	Entity = wdr82(64.304459)	Entity = mavs(21.337429)	Entity = kif3a(39.135131)	Entity = sin3a(206.155444)	Entity = pklr(18.300816)	Entity = pkd2(65.362983)
	Entity = rab8b(371.799272)	Entity = arf5(130.418293)	Entity = ctnnbl1(372.922605)	Entity = dcun1d3(443.220450)	Entity = nup205(409.738057)	Entity = cog2(287.851462)	Entity = exosc7(354.369059)	Entity = clpx(145.427891)	Entity = tmco1(178.316088)	Entity = synj1(165.943018)	Entity = kat7(417.066239)	Entity = myo5a(76.445223)	Entity = ddb1(224.835023)	Entity = eif2b2(115.956808)	Entity = aqr(188.681088)	Entity = becn1(199.532681)	Entity = fads3(180.914263)	Entity = rap2c(89.236999)	Entity = ttl(181.522741)	Entity = atg9a(108.069380)	Entity = snx6(149.160001)	Entity = ipo7(154.553393)	Entity = cln5(74.938259)	Entity = slc26a2(59.535809)	Entity = atp11a(88.648739)	Entity = arf6(112.014441)	Entity = birc2(66.773113)	Entity = pus7(53.115959)	Entity = smarcc2(26.962093)	Entity = pabpn1(132.109072)	Entity = tbk1(11.147677)	Entity = ube2k(66.303720)	Entity = ints13(75.600907)	Entity = ctnnbl1(93.745934)	Entity = stbd1(58.921190)	Entity = dlg4(26.593556)	Entity = tapt1(78.472306)	Entity = g3bp1(54.627820)	Entity = ppp6r1(88.457728)	Entity = phka2(27.515979)	Entity = cog1(105.753798)	Entity = rab3gap2(346.573590)	Entity = rbp2(22.161416)	Entity = gstcd(55.080459)	Entity = acy1(16.253295)	Entity = rmnd5a(36.112927)	Entity = ncor1(107.182875)	Entity = uck1(14.192065)	Entity = clcc1(53.761633)
	Entity = rhog(331.705342)	Entity = rab35(126.554136)	Entity = dhx16(301.209012)	Entity = zyg11b(436.105919)	Entity = kpna6(377.441075)	Entity = sar1b(263.435532)	Entity = rrp1(288.202278)	Entity = atp9a(102.648864)	Entity = atp13a1(148.481830)	Entity = plekha2(156.627927)	Entity = shoc2(65.179076)	Entity = kif3a(18.890959)	Entity = mms19(221.930624)	Entity = trim56(97.249313)	Entity = wrnip1(187.950243)	Entity = fyco1(191.025397)	Entity = phyh(135.704989)	Entity = rit1(85.753041)	Entity = ccpg1(161.383913)	Entity = commd4(106.402638)	Entity = ist1(139.501674)	Entity = nutf2(152.481961)	Entity = mtmr2(66.000123)	Entity = atp2b4(56.858584)	Entity = rrp1(82.177419)	Entity = clpx(100.538948)	Entity = ifih1(57.241100)	Entity = eif2d(48.525008)	Entity = msh2(22.150867)	Entity = dhx16(122.258644)	Entity = nutf2(8.559243)	Entity = kdm1a(63.090279)	Entity = ints8(75.329308)	Entity = rpap1(52.671870)	Entity = rrp1(50.844462)	Entity = l2hgdh(18.709379)	Entity = exoc6b(62.118637)	Entity = tia1(43.429795)	Entity = pgam5(68.170301)	Entity = phkb(24.942789)	Entity = clpx(64.200256)	Entity = stim2(346.573590)	Entity = dynll2(21.453727)	Entity = cd248(51.231125)	Entity = clptm1(14.673374)	Entity = pde6d(15.816926)	Entity = phf2(91.318169)	Entity = gpd1(13.111523)	Entity = lima1(39.078475)
	Entity = gbf1(325.121004)	Entity = becn1(122.717970)	Entity = prpf38a(214.756895)	Entity = dcaf1(390.858912)	Entity = xpo4(241.249309)	Entity = trappc3(217.121236)	Entity = cpsf3(286.183227)	Entity = atp4a(100.601366)	Entity = sil1(146.679580)	Entity = arf6(121.396868)	Entity = scaf4(58.195050)	Entity = stx8(17.825898)	Entity = ints11(124.812884)	Entity = g3bp2(73.069306)	Entity = exosc7(177.952130)	Entity = rmdn3(159.157470)	Entity = cers2(133.285226)	Entity = gbp2(69.653066)	Entity = cog8(114.356251)	Entity = cog1(94.222291)	Entity = gbf1(122.021765)	Entity = rmnd5a(121.477764)	Entity = chmp2b(61.531216)	Entity = slc7a5(45.256429)	Entity = clpx(54.101591)	Entity = rabgef1(81.290936)	Entity = mapk8(36.147829)	Entity = leo1(26.348420)	Entity = shoc2(15.447643)	Entity = paip1(108.519640)	Entity = trappc3(6.879535)	Entity = kmt2a(10.105283)	Entity = tmx2(66.631308)	Entity = unc45a(43.287450)	Entity = cog1(50.381563)	Entity = atp1a3(17.692039)	Entity = haghl(46.550291)	Entity = mpp1(28.684380)	Entity = phpt1(65.174547)	Entity = tmem231(23.995022)	Entity = syvn1(58.851339)	Concept=ffat(0.000000)	Entity = plpp1(15.268163)	Entity = nagk(50.715592)	Entity = agpat1(13.714832)	Entity = cdc42(4.062311)	Entity = lmbrd1(53.126120)	Entity = gaa(11.321760)	Entity = cdc42(32.680985)
	Entity = tbc1d5(321.742419)	Entity = syvn1(114.181056)	Entity = snrpd2(203.173016)	Entity = tmub1(370.244946)	Entity = xpot(236.212352)	Entity = slc9a7(158.634911)	Entity = rrs1(233.534016)	Entity = dhx38(94.295747)	Entity = camlg(137.827651)	Entity = mtmr3(107.904456)	Entity = mad2l1(45.774104)	Entity = pikfyve(17.729393)	Entity = exosc10(120.147475)	Entity = myd88(60.055609)	Entity = clpx(169.330495)	Entity = cog2(149.715067)	Entity = hsd17b7(132.436891)	Entity = dnajb1(58.171345)	Entity = vps4b(108.197813)	Entity = cog2(89.274531)	Entity = arf6(121.994615)	Entity = tbcc(102.084656)	Entity = spr(58.653997)	Entity = oxr1(44.116113)	Entity = letm1(31.264461)	Entity = cdc42(62.522808)	Entity = bcl2l1(30.421011)	Entity = tbcd(20.116037)	Entity = cdk4(5.684525)	Entity = tia1(105.671453)	Entity = pabpn1(6.719698)	Entity = sin3a(5.007999)	Entity = cask(62.277767)	Entity = maea(24.891348)	Entity = nagk(50.318456)	Entity = slc33a1(15.834296)	Entity = trpv4(41.334565)	Entity = hbs1l(23.677724)	Entity = ssh3(62.691639)	Entity = lig4(21.527019)	Entity = rmnd5a(49.790698)	Concept=reticulum-plasma(0.000000)	Entity = myo5a(13.792897)	Entity = macf1(37.063596)	Entity = agpat2(13.181988)	Entity = fut8(3.804071)	Entity = brpf3(50.082522)	Entity = fbp2(10.765348)	Entity = frmd6(32.397298)
	Entity = rab34(268.240433)	Entity = pikfyve(108.769968)	Entity = ddx24(166.802980)	Entity = hectd3(348.388246)	Entity = tnpo2(229.535227)	Entity = arf5(124.489065)	Entity = wdr18(180.432589)	Entity = adnp(80.104039)	Entity = sec11c(116.225153)	Entity = pik3ca(101.372618)	Entity = scaf1(39.369636)	Entity = orai1(17.328881)	Entity = dhx16(115.660001)	Entity = rnf114(48.549859)	Entity = dhx30(167.673418)	Entity = hps1(137.326536)	Entity = hacd3(126.300704)	Entity = ebp(57.138483)	Entity = ufm1(95.028235)	Entity = aga(84.823768)	Entity = inppl1(96.625135)	Entity = mad2l1(69.390506)	Entity = als2(57.697155)	Entity = piezo1(43.308223)	Entity = dnajb1(26.314889)	Entity = rheb(50.071953)	Entity = rps6ka5(30.148111)	Entity = rit1(12.658698)	Entity = pik3ca(5.380634)	Entity = fig4(93.819566)	Entity = nfkb1(6.652536)	Entity = suclg2(3.733190)	Entity = kif3a(54.359454)	Entity = kif3a(21.582620)	Entity = ganc(47.556681)	Entity = vac14(12.358592)	Entity = csgalnact1(31.790126)	Entity = tbl2(17.809858)	Entity = ppp6r3(60.529858)	Entity = tbce(21.292121)	Entity = dhfr(30.331275)	*	Entity = anapc1(10.762182)	Entity = abca7(34.694685)	Entity = eci2(12.896805)	Entity = myo5a(3.105427)	Entity = acss2(38.318172)	Entity = slc25a20(9.056641)	Entity = cdan1(16.365093)
	Entity = ccz1(259.351722)	Entity = ccz1(107.304165)	Entity = cwf19l1(160.985791)	Entity = ube3b(237.673979)	Entity = nutf2(214.039281)	Entity = atp2c1(119.740943)	Entity = ints11(162.088768)	Entity = vps4b(55.292943)	Entity = ufm1(99.781089)	Entity = inpp5f(93.566825)	Entity = mcm3ap(35.464378)	Entity = bbs5(16.668904)	Entity = tdrd3(73.808541)	Entity = tia1(37.440273)	Entity = ddx18(129.591550)	Entity = chmp2b(116.429737)	Entity = smpdl3a(121.310482)	Entity = hsd17b7(43.544371)	Entity = ulk3(93.217865)	Entity = tbc1d23(76.202579)	Entity = arhgap17(96.406826)	Entity = elp3(60.181251)	Entity = brat1(47.053573)	Entity = rmdn3(32.725092)	Entity = smarca2(17.383055)	Entity = eif2b1(46.604167)	Entity = cdc37(26.719336)	Entity = ldlrap1(6.531011)	Entity = rit1(3.962656)	Entity = lsm12(58.518317)	Entity = cygb(5.124551)	Entity = kdm4b(3.392516)	Entity = crkl(52.863848)	Entity = ranbp9(20.412628)	Entity = poglut2(40.773364)	Entity = paip1(10.885620)	Entity = ror2(30.479265)	Entity = rpl19(13.084794)	Entity = cnnm3(60.476246)	Entity = cyp1b1(16.966623)	Entity = cdc16(24.189432)	*	Entity = nt5c(8.991564)	Entity = eif4g3(21.265240)	Entity = cd248(12.543240)	Concept=meckel-gruber(3.668475)	Entity = anp32a(32.565381)	Entity = slc16a1(7.467559)	Entity = mcu(15.281772)
	Entity = rabgap1l(250.506583)	Entity = rabgef1(103.387024)	Entity = prpf40a(132.613275)	Entity = wdr18(221.760359)	Entity = polr2g(60.058962)	Entity = stx8(117.795761)	Entity = pak1ip1(143.930125)	Entity = kat7(51.772021)	Entity = dnajb1(92.567716)	Entity = rrp1(81.648540)	Entity = recql(25.623207)	Entity = fig4(14.882553)	Entity = pcif1(72.755156)	Entity = zc3hav1(30.321803)	Entity = tm9sf1(122.068032)	Entity = tbc1d23(78.989673)	Entity = abhd17a(110.416971)	Entity = aptx(19.329224)	Entity = fyco1(85.672834)	Entity = ccz1(71.495514)	Entity = ppfia1(81.422607)	Entity = sirt2(55.724317)	Entity = gosr2(42.426967)	Entity = orai1(32.237612)	Entity = pgam5(14.802801)	Entity = eef2k(42.375063)	Entity = map2k6(19.112720)	Entity = sirt2(6.384181)	Entity = amacr(3.733623)	Entity = gbp2(58.128597)	Entity = nit1(4.504090)	Entity = dnajb1(3.371391)	Entity = ctu2(50.249027)	Entity = erbin(17.198978)	Entity = sec63(32.050735)	Entity = dcun1d1(9.990911)	Entity = lbr(26.716435)	Entity = eef2k(12.277434)	Entity = inpp5f(50.443167)	Entity = wdr19(16.612534)	Concept=n-end(0.000000)	*	Entity = birc2(7.584102)	Entity = tsc1(19.846307)	Entity = mboat7(11.090194)	Concept=encephalocele(3.675651)	Entity = mta3(23.866735)	Entity = cdan1(7.140585)	Entity = rab35(12.382569)
	Entity = tbc1d23(227.910432)	Entity = rab22a(96.450104)	Entity = rigi(129.745578)	Entity = stambp(154.032707)	Entity = senp3(58.108916)	Entity = tbc1d23(114.965844)	Entity = senp3(132.750236)	Entity = paf1(44.392228)	Entity = tomm22(77.306807)	Entity = pitpnm1(81.238838)	Entity = ubr1(21.486011)	Entity = stxbp2(13.877006)	Entity = fam172a(68.663268)	Entity = mov10(25.119145)	Entity = slc39a7(105.055938)	Entity = cog8(78.837647)	Entity = them6(105.397616)	Entity = cnp(19.222986)	Entity = tbc1d5(77.006203)	Entity = ldlrap1(61.960815)	Entity = pikfyve(59.477961)	Entity = kif3a(49.229461)	Entity = cul4b(31.967902)	Entity = atp2c1(15.886405)	Entity = sec63(12.880712)	Entity = pkd2(40.238401)	Entity = pik3ca(18.291284)	Entity = kmt2a(5.440476)	Entity = ccnd1(3.726912)	Entity = nup133(42.891440)	Entity = il6st(4.447120)	Concept=set1c(4.068559)	Entity = hsd17b7(42.514796)	Entity = pabpn1(13.860209)	Entity = atp6v0a2(27.065771)	Entity = reck(8.165222)	Entity = ext2(14.484750)	Entity = ube2k(7.235647)	Entity = ppp4r2(50.045091)	Entity = synj1(15.996682)	Concept=natb(0.000000)	*	Entity = suclg2(7.530834)	Entity = ncbp1(19.772258)	Entity = cers2(7.837463)	Concept=meckel(3.935614)	Entity = sirt2(23.534019)	Entity = hbs1l(6.668451)	Entity = arhgef1(12.325262)
	Entity = arhgef7(227.502260)	Entity = snx6(91.107346)	Entity = dhx30(119.495816)	Entity = ddrgk1(144.991003)	Entity = elp4(58.052113)	Entity = rab34(103.299294)	Entity = nemf(129.987954)	Entity = sin3a(44.252444)	Entity = magt1(73.034727)	Entity = aptx(71.359947)	Entity = rrm2(17.752186)	Entity = arap1(9.567572)	Entity = cpsf3(63.810523)	Entity = gbp2(18.428450)	Entity = mov10(102.497193)	Entity = pdzd8(77.828507)	Entity = cyp51a1(100.505295)	Entity = nub1(17.463435)	Entity = vac14(57.501187)	Entity = gbf1(59.604643)	Entity = pex11b(53.894325)	Entity = cdc42(44.861536)	Entity = dhx38(21.660849)	Entity = trpm7(14.280312)	Entity = ide(9.509103)	Entity = rab35(38.227024)	Entity = rmdn3(17.275214)	Concept=thiolation(4.675784)	Entity = erbb2(3.450219)	Entity = eif2b2(36.036816)	Entity = polr2g(4.133383)	Concept=compass(4.252219)	Entity = tsc1(36.018437)	Entity = mcm5(11.888774)	Entity = plpp1(14.869536)	Entity = ap5b1(6.544774)	Entity = frg1(13.377221)	Entity = pik3ca(6.389200)	Entity = mtmr3(41.434792)	Entity = rhog(14.536138)	*	*	Entity = cdc42(6.252827)	Entity = cdk9(18.996414)	Entity = acss2(3.964871)	Concept=mks(3.940979)	Entity = foxk1(16.742336)	Entity = enpp4(6.068991)	Entity = orai1(11.379161)
	Entity = arfgef2(216.130746)	Entity = tbc1d5(89.531521)	Entity = ifih1(88.172108)	Entity = atg3(132.252394)	Entity = fig4(51.581604)	Entity = vps50(102.355667)	Entity = eri3(123.802916)	Entity = atp1a2(35.717961)	Entity = ddrgk1(72.350125)	Entity = plcg1(70.514380)	Entity = ddb1(17.569562)	Entity = osgep(7.803965)	Entity = ncbp1(48.599061)	Entity = ebp(17.884690)	Entity = mcm3(97.599821)	Entity = vapb(75.282432)	Entity = degs1(95.162997)	Entity = epb41l5(17.288250)	Entity = pikfyve(50.200333)	Entity = arl3(59.025829)	Entity = slc9a1(39.636651)	Entity = nup188(44.095742)	Entity = plpbp(20.273219)	Entity = slc25a20(12.426373)	Entity = acacb(9.001255)	Entity = rhog(33.304815)	Entity = ppm1b(14.257202)	Concept=wobble(5.293328)	Entity = nfia(3.444386)	Entity = dis3(34.226367)	Entity = abca5(3.826816)	Concept=lid2(4.412680)	Entity = ranbp9(32.340204)	Entity = rhog(9.864966)	Entity = neu1(14.688485)	Entity = rmnd5a(5.675771)	Entity = inppl1(11.551678)	Entity = gabpa(4.845271)	Entity = ppp2r5b(40.570087)	Entity = aga(14.102920)	*	*	Entity = mcm3(6.185377)	Entity = nup160(17.142388)	Entity = tbcd(3.834185)	Concept=oral-facial-digital(4.534175)	Entity = paf1(15.584377)	Entity = lrba(5.606401)	Entity = cd248(10.934016)
	Entity = arf6(208.080021)	Entity = wdr91(87.478128)	Entity = ppil2(75.397234)	Entity = uchl5(94.189322)	Entity = ndufa13(43.061898)	Entity = osbpl9(97.258276)	Entity = rbm26(120.844006)	Entity = arf5(33.408053)	Entity = tmub1(72.141908)	Entity = cmpk1(44.931896)	Entity = piezo1(17.020501)	Entity = rab34(7.486491)	Entity = ppm1g(45.094224)	Entity = irak2(16.120895)	Entity = rigi(84.205555)	Entity = mospd2(71.162535)	Entity = ebp(91.341511)	Entity = rhog(16.205698)	Entity = atp6v0a2(38.861033)	Entity = rab35(56.058678)	Entity = atg9a(36.552666)	Entity = nup160(39.821155)	Entity = dguok(19.770558)	Entity = cav1(10.747305)	Entity = mcu(8.418610)	Entity = eif2b2(28.006401)	Entity = usp16(13.721962)	Concept=ekc(5.386153)	Concept=neurofibromatosis(4.327567)	Entity = ahctf1(29.033980)	Entity = myd88(3.263431)	Concept=bre1(4.843512)	Entity = cdkl5(30.105782)	Entity = mcm3(7.998871)	Entity = syvn1(11.462643)	Entity = adcy5(5.224290)	Entity = lemd3(4.173165)	Entity = cdc42(3.485095)	Entity = pald1(40.181478)	Entity = ldlrap1(14.052334)	*	*	Entity = mcm4(4.134703)	Entity = sin3a(16.584746)	Concept=desuccinylase(3.281246)	*	Entity = slc7a5(13.358063)	Entity = neu1(5.036594)	Entity = cav1(10.624694)
	Entity = rab3gap2(201.836052)	Entity = rab9a(83.306299)	Entity = ndor1(69.314718)	Entity = glmn(56.769419)	Entity = cc2d1b(37.338202)	Entity = atg9a(93.652846)	Entity = tpt1(91.476174)	Entity = ncor1(30.264529)	Entity = ccpg1(60.193048)	Entity = rit1(37.940843)	Entity = cul4b(16.075674)	Entity = arf6(7.405209)	Entity = prpf40a(43.544618)	Entity = ylpm1(14.786977)	Entity = ifih1(84.053817)	Entity = tbc1d5(69.718970)	Entity = acaca(55.851491)	Entity = ptpn1(15.894278)	Entity = atp2c1(31.806730)	Entity = rab9a(55.765652)	Entity = myo5a(35.952751)	Entity = fyco1(38.490687)	Entity = gaa(17.845231)	Entity = itpkb(10.080300)	Entity = ndufa13(7.315836)	Entity = prpf40a(26.842310)	Entity = nedd8(11.699925)	Concept=keops(5.426030)	Concept=neurofibroma(4.603424)	Entity = senp3(26.269848)	Entity = rigi(3.239839)	*	Entity = macf1(28.082167)	Entity = ube4a(7.929099)	Entity = mfsd1(11.260437)	Entity = tbk1(4.368378)	Concept=chondrodysplasia(4.656865)	Entity = tomm22(3.037050)	Entity = cpsf3(34.465913)	Entity = mtmr2(13.437694)	*	*	Entity = wapl(3.656736)	Entity = leo1(15.203203)	Concept=demalonylase(3.348381)	*	Entity = baz2a(11.873012)	Entity = irs2(4.327273)	Entity = epb41l5(10.338652)
	Entity = tbc1d22a(187.892798)	Entity = ergic3(82.192388)	Entity = ddb1(66.749321)	Entity = ube2k(55.742796)	Entity = ift122(37.155276)	Entity = snx6(92.394395)	Entity = rpl37(82.577584)	Entity = tor1b(28.765042)	Entity = creld2(58.353712)	Entity = gbf1(37.107635)	Entity = ube2k(15.461754)	Entity = arf5(7.151166)	Entity = aqr(43.321699)	Entity = eif2d(14.261864)	Entity = mcm5(84.045528)	Entity = cog1(63.327997)	Entity = eci2(47.873733)	Entity = gbp3(15.609196)	Entity = ppp6r1(31.394259)	Entity = cln5(55.578344)	Entity = hps6(34.125409)	Entity = gbf1(36.048651)	Entity = l2hgdh(14.047309)	Entity = trpv4(9.802879)	Entity = clptm1(7.146844)	Entity = atl1(25.665062)	Entity = commd7(7.723219)	Concept=elongator(5.557481)	Concept=neurocutaneous(4.986650)	Entity = mov10(26.182132)	Entity = mavs(3.080945)	*	Entity = pcm1(27.983619)	Entity = mcm4(7.759534)	Entity = cdc42(10.104191)	Entity = becn1(3.833225)	Concept=epiphyseal(5.076000)	Entity = mcm5(3.008506)	Entity = srpk1(28.984297)	Entity = tmem67(13.032247)	*	*	Concept=mad2(3.044914)	Entity = rin1(14.999589)	Concept=malonylation(3.553981)	*	Entity = smarca2(10.915247)	Entity = exosc7(4.006713)	Entity = myl1(9.428000)
	Entity = dock9(164.477915)	Entity = arl3(81.551627)	Entity = ppm1g(59.955589)	Entity = fbxo42(52.152311)	Entity = ints13(25.254840)	Entity = rab9a(91.011713)	Entity = rpl19(70.475968)	Entity = chd2(26.793107)	Entity = ube4a(51.108254)	Entity = rab35(34.957721)	Entity = ahctf1(11.426973)	Entity = arfgef2(6.091584)	Entity = pnkp(41.485254)	Entity = nfkb1(14.260011)	Entity = mcm7(80.110995)	Entity = tmem115(59.864748)	Entity = mblac2(40.773364)	Entity = nf1(13.942968)	Entity = ddrgk1(25.260860)	Entity = dennd2a(52.128892)	Entity = rhog(33.989921)	Entity = maea(32.932263)	Entity = naxe(14.025936)	Entity = slc16a1(8.307923)	Entity = acsl3(6.722905)	Entity = atl2(22.735479)	Entity = hck(6.336420)	Concept=urmylation(5.897109)	Concept=schwannomatosis(5.403603)	Entity = ifit1(24.621976)	Concept=molluscum(4.026495)	*	Entity = ccdc88a(27.300328)	Entity = g3bp1(7.337758)	Entity = rhog(9.076620)	Entity = nedd8(3.519115)	Concept=kyphosis(5.269838)	Concept=methionyl(0.000000)	Entity = pikfyve(28.853088)	Entity = cdkl5(13.010780)	*	*	Concept=unattached(3.255049)	Entity = rheb(13.771516)	Concept=desuccinylation(3.588236)	*	Entity = rtf1(10.126980)	Entity = acaca(3.797109)	Entity = slc9a1(9.091480)
	Entity = tbc1d8b(162.849051)	Entity = fyco1(78.278608)	Entity = srpk1(59.073770)	Entity = arl6ip5(47.880646)	Entity = rbbp5(24.797895)	Entity = ap1s1(74.381246)	Entity = dhx16(63.429138)	Entity = kdm1a(24.177266)	Entity = engase(45.885280)	Entity = rnf170(34.637482)	Entity = cdk4(11.299415)	Entity = rab22a(5.463675)	Entity = smarca2(37.787820)	Entity = pklr(12.647592)	Entity = nagk(60.794011)	Entity = cog3(59.580623)	Entity = plpp1(38.102420)	Entity = arl15(12.295751)	Entity = rab3gap2(24.732136)	Entity = wdr91(44.655006)	Entity = trpm7(33.470041)	Entity = dhx38(31.899502)	Entity = pabpn1(13.958887)	Entity = aacs(7.968417)	Entity = becn1(6.354903)	Entity = arf5(18.038242)	Entity = gabpa(6.323510)	Concept=thiouridylase(7.225130)	Concept=lait(5.619395)	Entity = wdr82(22.513985)	Concept=contagiosum(4.199291)	*	Entity = rmnd5a(15.296682)	Entity = pan2(6.468475)	Entity = cog8(8.740382)	Entity = cul4b(3.083875)	Concept=chondrodysplasias(5.580195)	Concept=eifs(0.000000)	Entity = eef2k(27.731666)	Entity = cdan1(12.735436)	*	*	Concept=mad1(3.869624)	Entity = cdc42(12.947060)	Concept=succinylation(3.798271)	*	Entity = dnmt1(9.412792)	Entity = entpd2(3.410673)	Entity = atp2c1(9.023838)
	Entity = arhgef1(138.871081)	Entity = atg3(66.610272)	Entity = phkb(53.405876)	Entity = ube4a(47.008748)	Entity = snx6(24.648079)	Entity = hook3(72.702886)	Entity = paip1(39.500202)	Entity = rtf1(21.749996)	Entity = rnf170(40.009823)	Entity = xrcc1(33.065376)	Entity = arl3(10.668099)	Entity = vac14(3.945565)	Entity = scaf4(37.335266)	Entity = tpt1(11.899793)	Entity = mcmbp(56.348151)	Entity = trappc3(52.484162)	Entity = cln5(32.329423)	Entity = gbp7(11.703784)	Entity = pik3r4(23.145739)	Entity = pithd1(43.661745)	Entity = orai1(29.555149)	Entity = tbcd(31.854426)	Entity = chd2(12.826898)	Entity = dlg4(6.229070)	Entity = acaca(5.459144)	Entity = dnajb1(15.842265)	Entity = scaf1(5.584489)	Concept=o-sialoglycoprotein(7.720475)	Concept=schwannoma(5.995364)	Entity = rigi(21.719722)	Concept=tapasin(4.767916)	*	Entity = cdc42(13.619493)	Entity = cdc42(6.317341)	Entity = st6galnac3(7.067638)	Entity = ube2k(3.077369)	Concept=rhizomelic(5.658593)	Concept=eif2(0.000000)	Entity = rmdn3(27.654653)	Entity = dguok(11.609098)	*	*	Concept=merotelic(3.941966)	Entity = cav1(9.047805)	Concept=deacylation(4.086764)	*	Entity = cdk9(8.466563)	Entity = akt2(3.225313)	Entity = mid2(7.609510)
	Entity = dock7(132.588743)	Entity = stx8(65.390392)	Entity = ncbp1(53.192398)	Entity = ubr1(41.712584)	Entity = mad2l1(23.116868)	Entity = arl3(56.489670)	Entity = eif2d(38.304506)	Entity = atp1a3(21.444761)	Entity = ubr1(38.111863)	Entity = pde6d(31.837943)	Entity = xpo4(9.860973)	Entity = gbf1(3.920047)	Entity = eif2b2(36.942717)	Entity = ddx24(10.887115)	Entity = elp4(49.009174)	Entity = lbr(49.033909)	Entity = acacb(29.810627)	Entity = arf6(10.413189)	Entity = nedd8(22.980653)	Entity = cog3(37.355151)	Entity = fyco1(26.487290)	Entity = nup85(29.904009)	Entity = smarcb1(10.756915)	Entity = atp1a2(6.219411)	Entity = get1(5.327647)	Entity = lbr(14.474040)	Entity = ifit1(5.439623)	Concept=t-booh(8.137339)	Concept=recklinghausen(6.041005)	Entity = eif3k(19.900966)	Concept=hyperimmunoglobulin(5.377063)	*	Entity = dlg4(11.432892)	Entity = ppfia1(5.829298)	Entity = atp2c1(6.450600)	Concept=hallervorden-spatz(3.624605)	Concept=punctata(5.700738)	*	Entity = synj1(26.119110)	Entity = xpc(10.733273)	*	*	Concept=astral(4.387833)	Entity = pik3ca(8.469137)	Concept=acylation(4.137368)	*	Entity = rps6ka5(6.166441)	Entity = ilk(3.041765)	Entity = specc1l(6.650864)
	Entity = dennd2a(119.517143)	Entity = slc9a7(64.820182)	Entity = uchl5(52.471647)	Entity = cbx4(35.252301)	Entity = ctnnbl1(22.566774)	Entity = cpe(55.643628)	Entity = rab35(31.157047)	Entity = rbm22(14.515464)	Entity = metap1(36.842118)	Entity = gab1(31.798734)	Entity = elp3(9.680817)	Entity = cdc42(3.903636)	Entity = prpf8(36.343561)	Entity = exosc10(10.493039)	Entity = dis3(43.140146)	Entity = tmem175(48.069886)	Entity = gpd1(23.979658)	Entity = rab35(10.176216)	Entity = rabac1(22.525942)	Entity = gaa(36.205295)	Entity = rab35(24.365935)	Entity = ror2(13.378881)	Entity = hps5(10.573273)	Entity = magt1(5.952000)	Entity = eci2(4.843316)	Entity = rab22a(14.025549)	Entity = arhgef7(5.216983)	*	Concept=pseudarthrosis(6.334174)	Entity = kif1c(17.469204)	Concept=tap(5.470460)	*	Entity = dnmt1(11.011455)	Entity = lrp5(5.742293)	Entity = ext2(5.964898)	Concept=aceruloplasminemia(4.262950)	Concept=achondrogenesis(6.109830)	*	Entity = pstpip1(24.624057)	Entity = atp6v0a2(10.173889)	*	*	*	Entity = trpv4(8.327168)	Concept=demalonylation(4.587197)	*	Entity = rbbp5(5.860721)	Concept=glycogenosis(4.548730)	Entity = stk24(6.602318)
	Entity = rabac1(119.452000)	Entity = rab34(57.103897)	Entity = unc45a(50.144668)	Entity = babam1(34.670887)	Entity = agpat2(22.112105)	Entity = atp9a(55.518567)	Entity = paf1(29.020933)	Entity = baz2a(14.238253)	Entity = ergic3(28.689860)	Entity = gltp(30.434252)	Entity = eef2k(9.256020)	Entity = rab35(3.722850)	Entity = asap1(34.171966)	Entity = tap1(9.587863)	Entity = senp3(39.443069)	Entity = mtmr2(37.866384)	Entity = slc25a20(21.875298)	Entity = rab8b(9.229270)	Entity = pik3ca(18.964944)	Entity = camlg(35.709812)	Entity = dnajc13(21.737418)	Entity = ppm1a(13.161798)	Entity = nub1(10.126876)	Entity = ca14(5.690964)	Entity = l2hgdh(4.803616)	Entity = arhgef7(11.419885)	Entity = ilk(4.852999)	*	Concept=rhabdoid(6.533727)	Entity = nup188(14.903106)	*	*	Entity = pik3ca(6.115774)	Entity = rmnd5a(5.738570)	Entity = aga(5.210686)	Concept=pantothenate(4.435673)	Concept=short-limbed(6.183923)	*	Entity = plekha2(22.474386)	Entity = neu1(8.643739)	*	*	*	Entity = gbf1(7.777565)	Concept=acyl-lysine(4.663270)	*	Entity = nfkb1(4.414239)	Concept=ixa(4.981443)	Entity = gja1(5.854061)
	Entity = arl3(110.202038)	Entity = cc2d1b(54.999110)	Entity = frg1(42.296471)	Entity = acp6(30.242667)	Entity = ctif(21.481231)	Entity = rab3gap2(52.573189)	Entity = aptx(28.808478)	Entity = kmt2a(13.804237)	Entity = ube2k(25.333696)	Entity = orai1(28.871118)	Entity = ubr2(9.027108)	Concept=hermansky-pudlak(3.307300)	Entity = eif2d(31.262116)	Entity = gbp3(8.650989)	Entity = smarca2(33.840204)	Entity = fam91a1(35.521346)	Entity = acsl3(20.741526)	Entity = phf3(8.524642)	Entity = stbd1(17.639779)	Entity = commd7(31.336858)	Entity = macf1(17.959828)	Entity = arf6(12.700386)	Entity = xrcc1(9.618242)	Entity = cd36(4.372900)	Entity = atg9a(4.651121)	Entity = tpt1(10.284499)	Entity = plcg1(4.668379)	*	Concept=disfigurement(6.714128)	Entity = dis3l2(14.031278)	*	*	Entity = plxna2(6.042495)	Entity = arfgef2(5.305080)	Entity = ergic3(5.185724)	Concept=kinase-associated(4.479014)	Concept=refsum(6.232356)	*	Entity = shoc2(20.905348)	Entity = myd88(7.713775)	*	*	*	Entity = gab1(6.656660)	Concept=malonyl(4.665628)	*	Entity = kmt2a(3.515684)	Concept=hypoglycemia(5.062229)	Entity = gabpa(5.601500)
	Entity = acap2(100.010394)	Entity = ccpg1(54.361533)	Entity = sec63(41.059465)	Entity = fbxo45(25.703135)	Entity = ist1(20.901375)	Entity = arf6(51.950745)	Entity = hbs1l(28.745999)	Entity = prpf8(13.284879)	Entity = rmdn3(21.065757)	Entity = pitpnm2(28.202202)	Entity = cdc16(8.808694)	Concept=oculocutaneous(3.715425)	Entity = aptx(30.202512)	Entity = rps6ka5(8.229779)	Entity = orai1(29.686496)	Entity = atg9a(35.281812)	Entity = cd36(20.248653)	Entity = arhgef1(7.582733)	Entity = tpt1(17.613694)	Entity = tmem175(25.986058)	Entity = mid2(17.827668)	Entity = anp32a(5.847981)	Entity = tmem67(8.994430)	Entity = slc7a2(3.899710)	Entity = ccz1(4.542955)	Entity = hbs1l(9.129060)	Entity = ifit2(4.458168)	*	Concept=teratoid(6.810962)	Entity = ifit2(13.258994)	*	*	Entity = sil1(5.287183)	Entity = cul4b(3.117997)	Entity = ube4a(4.880147)	Concept=acanthocytes(4.576976)	Concept=laxity(6.618297)	*	Entity = plcg1(20.174860)	Entity = msh2(6.882105)	*	*	*	Entity = kdm1a(5.706162)	*	*	Entity = mapk8(3.494960)	Concept=glycogenolysis(5.193858)	Entity = rigi(5.562367)
	Entity = rin1(95.228632)	Entity = ccdc22(54.314231)	Entity = clk1(31.993901)	Entity = cdc16(24.083337)	Entity = ncbp1(20.399291)	Entity = mtcl1(44.670351)	Entity = ncbp1(27.800257)	Entity = leo1(12.155731)	Entity = elp3(19.626985)	Entity = cdc42(23.363227)	Entity = clpx(6.399895)	Concept=bloc-2(3.736770)	Entity = wdr82(30.088239)	Entity = map2k6(8.139275)	Entity = il6st(27.246363)	Entity = synj1(34.478920)	Entity = acsl5(19.557386)	Entity = tsc1(6.813370)	Entity = sec63(15.262962)	Entity = pacs1(24.978847)	Entity = vac14(16.881187)	Entity = atg3(5.517097)	Entity = eif2b3(8.127102)	Entity = rabgap1l(3.582565)	Entity = chkb(4.156321)	Entity = asap1(8.689382)	Entity = cdk9(4.278695)	*	Concept=glabella(7.733450)	Entity = pan2(11.569517)	*	*	Entity = ldlr(4.870252)	Concept=fusome(3.656892)	Entity = cln5(3.865305)	Concept=(p)acanthocytes(4.581345)	Concept=phytanic(6.629321)	*	Entity = fig4(19.653803)	Entity = wdr36(6.358681)	*	*	*	Entity = piezo1(5.669263)	*	*	Entity = gbp2(3.064003)	Concept=phosphorylase(5.201062)	Entity = arhgap5(5.457968)
	Entity = gapvd1(83.396624)	Entity = pdzd8(52.042611)	Entity = tdrd3(29.379216)	Entity = ube2j1(19.167146)	Entity = eif2b2(20.042323)	Entity = vapb(42.753674)	Entity = ythdf3(23.926736)	Entity = entpd1(11.836115)	Entity = atg9a(16.673991)	Entity = trpm4(23.306468)	Entity = tapbpl(5.995471)	Concept=melanosomes(3.848011)	Entity = dis3(24.439934)	Entity = hck(7.817729)	Entity = mavs(22.100550)	Entity = pacs2(32.625991)	Entity = acp6(19.407690)	Entity = atp11a(6.679146)	Entity = fig4(14.991342)	Entity = pikfyve(22.357588)	Entity = arf5(16.233147)	Entity = mcm5(5.185837)	Entity = synj1(7.692086)	Entity = atp9a(3.457592)	Entity = ndufs7(4.062677)	Entity = entpd1(6.089953)	Entity = psmb10(3.934296)	*	*	Entity = eif2b1(11.213974)	*	*	Entity = gja1(4.628174)	Concept=cystoblast(3.909022)	Entity = cog2(3.718155)	Concept=pallidal(4.723095)	Concept=alpha-oxidation(6.887740)	*	Entity = pnkp(19.399466)	Entity = preb(5.525093)	*	*	*	Entity = ncor1(5.183044)	*	*	Concept=hdms(0.000000)	Concept=hepatomegaly(5.285179)	Entity = pdcd10(4.500087)
	Entity = eif2b2(81.755067)	Entity = acap2(51.346791)	Entity = exosc10(29.089359)	Entity = mcm7(17.947302)	Entity = mios(19.620548)	Entity = rab22a(38.748976)	Entity = rpl32(22.657814)	Entity = cdk9(11.129927)	Entity = aifm2(15.826605)	Entity = akt2(21.481216)	Entity = cdk9(5.835078)	Concept=albinism(3.848483)	Entity = ctnnbl1(22.928287)	Entity = eif2b1(6.737889)	Entity = sec63(21.768767)	Entity = ccdc22(31.641234)	Entity = vapb(15.125440)	Entity = cmpk1(6.199528)	Entity = gns(13.686137)	Entity = acp6(16.786664)	Entity = slc4a2(15.539092)	Entity = gja1(3.774204)	Entity = tsc1(7.464820)	Entity = atp4a(3.448487)	Entity = rmdn3(4.041663)	Entity = tap1(5.259292)	Entity = elp3(3.693134)	*	*	Entity = g3bp2(10.703002)	*	*	Entity = myo5a(4.172013)	Concept=spectrosome(3.945233)	Concept=n-glycans(4.154572)	Concept=inad(4.775336)	Concept=osteochondrodysplasia(6.904468)	*	Entity = gab1(18.998750)	Entity = ccnd1(5.112914)	*	*	*	Entity = tbk1(4.620626)	*	*	Concept=ctbp(0.000000)	Concept=gierke(5.436036)	Entity = dcun1d1(4.138408)
	Entity = eif2b1(81.471514)	Entity = pik3r4(50.574920)	Entity = stag2(28.565410)	Entity = erbin(16.507474)	Entity = rpf2(19.615417)	Entity = creld2(38.729429)	Entity = polr2g(21.267718)	Entity = stag2(10.772359)	Entity = tmx2(14.284301)	Entity = nudt2(21.041842)	Entity = paf1(5.718165)	Concept=(p)melanosomes(3.899593)	Entity = phf3(19.959592)	Entity = hectd3(5.869290)	Entity = elp3(16.308044)	Entity = rab35(30.724117)	Entity = acss2(13.699803)	Entity = akr1b10(6.018813)	Entity = retreg2(13.190473)	Entity = atp9a(15.759898)	Entity = ptpn1(14.511814)	Entity = myo5a(3.465291)	Entity = hps1(7.266600)	Entity = trpm4(3.373802)	Entity = g3bp1(3.965902)	Entity = tsc1(4.414069)	Entity = erbin(3.605170)	*	*	Entity = eef2k(10.459409)	*	*	Concept=reelin(4.597154)	Concept=plasm(4.455573)	Concept=oligosaccharyltransferase(4.526621)	Concept=extrapyramidal(4.834650)	Concept=(p)motor_endplate(8.299141)	*	Entity = nudt2(18.464529)	Entity = cln5(4.817183)	*	*	*	Entity = cdk7(4.460074)	*	*	Concept=hats(0.000000)	Concept=ketonuria(7.005962)	Entity = atp11a(3.714438)
	Entity = usp6nl(57.368316)	Entity = tapbpl(47.367892)	Entity = mavs(27.602266)	Entity = gabpa(15.046612)	Entity = pabpn1(19.492761)	Entity = nup85(37.424696)	Entity = znf622(20.560127)	Entity = rps6ka5(10.503864)	Entity = emc8(10.554167)	Entity = arl3(19.516616)	Entity = adnp(5.492092)	Concept=bloc-3(4.026527)	Entity = g3bp1(18.725147)	Entity = gbp7(5.216368)	Entity = exosc10(15.991420)	Entity = stx8(29.390629)	Entity = gltp(12.880049)	Entity = pik3ca(5.903542)	Entity = acy1(12.639067)	Entity = mtmr2(14.526372)	Entity = epb41l5(14.052935)	Entity = suclg2(3.015054)	Entity = ap3b2(7.177709)	Entity = slc37a4(3.141954)	Concept=translocase(4.862304)	Entity = myo5a(3.785919)	Entity = ptpn1(3.336357)	*	*	Entity = syvn1(8.800998)	*	*	Concept=lissencephaly(5.426288)	Concept=gurken(4.589793)	Concept=man9glcnac2(4.541113)	Concept=paroxysms(8.431337)	*	*	Entity = eif2b2(18.305726)	Entity = nfkb1(4.809127)	*	*	*	Entity = dnmt1(4.409328)	*	*	*	Concept=fanconi-bickel(7.350815)	Entity = atg9a(3.589355)
	Entity = tbce(56.729673)	Entity = vac14(47.086428)	Entity = ube4a(25.742498)	Entity = xpc(15.026146)	Entity = srpk1(19.433691)	Entity = camlg(37.317374)	Entity = leo1(16.928655)	Entity = rbbp5(9.712856)	Entity = bcl2l1(9.630166)	Entity = baz2a(19.462671)	Entity = smarca2(5.068474)	Concept=diathesis(4.292385)	Entity = dhx38(16.644336)	Entity = dnajb1(4.892962)	Entity = mms19(15.771927)	Entity = exoc6b(21.344569)	Entity = amacr(11.620837)	Entity = rab22a(5.614323)	Entity = chmp2b(12.451165)	Entity = stx8(14.266855)	Entity = ndufa13(12.829245)	Concept=microtubule-organizing(3.978178)	Entity = psen2(6.957230)	Concept=exchanger(4.630425)	Concept=preprotein(5.304216)	Entity = tap2(3.519008)	Entity = atp2b4(3.254596)	*	*	Entity = ephb3(7.676057)	*	*	Concept=heterotopia(5.800624)	Concept=oskar(4.621023)	Concept=n-acetylglucosamine(4.984562)	*	*	*	Entity = cdk9(17.835858)	Entity = nt5c3a(4.477944)	*	*	*	Entity = smad4(4.352339)	*	*	*	*	Entity = cdc16(3.419726)
	Entity = arhgap32(55.413529)	Entity = vapb(46.522439)	Entity = mov10(24.555088)	Entity = ifit1(14.708290)	Entity = ranbp9(19.005669)	Entity = kif1c(36.476856)	Entity = tdrd3(15.922739)	Entity = mta3(9.526300)	Entity = alg5(8.688389)	Entity = arap1(19.305445)	Entity = kdm1a(5.015072)	Concept=bloc-1(4.460298)	Entity = pabpn1(15.661311)	Entity = mapk8(4.156361)	Entity = xpc(15.283699)	Entity = cnot9(20.822521)	Entity = aacs(10.541624)	Entity = nfkb1(4.841620)	Entity = syvn1(12.353096)	Entity = tbk1(13.717898)	Entity = pacs2(12.445738)	Concept=(p)microtubule-organizing_center(3.988996)	Entity = abat(6.765664)	Concept=drta(6.137585)	Concept=presequence(5.366854)	Entity = dlg4(3.024782)	Entity = cygb(3.254565)	*	*	Entity = rrm2(6.601339)	*	*	Concept=interkinetic(5.983003)	Concept=armadillo(5.254322)	Concept=deglycosylation(5.068165)	*	*	*	Entity = grb14(16.624919)	Entity = slc16a1(4.439767)	*	*	*	Entity = cdk4(3.857738)	*	*	*	*	Entity = neu1(3.043702)
	Entity = rheb(50.779396)	Entity = sec63(44.109340)	Entity = ddx18(22.988126)	Entity = paip1(14.678942)	Entity = mcu(17.501218)	Entity = camsap2(34.788816)	Entity = mov10(15.507665)	Entity = kdm4b(9.043445)	Entity = atp2c1(6.964719)	Entity = pik3r4(19.038091)	Entity = gja1(4.830729)	Concept=melanosome(4.622381)	Entity = eif2b1(14.769504)	Entity = becn1(3.491955)	Entity = tlr3(14.297950)	Entity = marchf5(20.145165)	Entity = rmdn3(8.481029)	Entity = lbr(4.695123)	Entity = snf8(11.655435)	Entity = ap5b1(13.163811)	Entity = ctbp1(11.807833)	Concept=gamma-tubulin(5.296805)	Entity = pacs2(5.944515)	Concept=ovalocytosis(6.328957)	Concept=renaturation(6.749249)	Concept=bbsome(5.572686)	Entity = tmub1(3.248539)	*	*	Entity = tbcd(6.481204)	*	*	Concept=laminated(6.011168)	*	Concept=man5glcnac2(5.100829)	*	*	*	Entity = cdk7(15.870667)	Entity = scaf1(4.186332)	*	*	*	Entity = nfkb1(3.520242)	*	*	*	*	Concept=mechanosensitive(4.665648)
	Entity = arhgap17(49.405657)	Entity = tmem175(44.060379)	Entity = dis3(19.459737)	Entity = syvn1(13.147775)	Entity = lemd3(17.253884)	Entity = vac14(33.644774)	Entity = eif2b2(11.703151)	Entity = atp6v0a2(7.824092)	Entity = cog1(6.635884)	Entity = arhgef7(18.415145)	Entity = dhfr(4.711072)	Concept=ap-3(4.761427)	Entity = gbp2(14.101234)	Entity = srpk1(3.247483)	Entity = g3bp1(14.197091)	Entity = hook3(20.017931)	Entity = atp11a(7.869826)	Entity = plpp1(4.681982)	Entity = neu1(11.044185)	Entity = amacr(11.477047)	Entity = kif3a(11.159894)	Concept=alpha-tubulin(5.581346)	Entity = vapb(5.700314)	Concept=uniporter(6.781151)	Concept=aminophospholipid(7.595611)	Concept=nucleotide-dependent(5.573144)	Entity = cd36(3.178570)	*	*	Entity = nutf2(5.696040)	*	*	Concept=reelin-mediated(6.597722)	*	Concept=fucose(5.113281)	*	*	*	Entity = pkn1(15.539064)	Entity = chd2(3.835094)	*	*	*	Entity = mavs(3.036062)	*	*	*	*	Concept=stretch-activated(5.527110)
	Entity = arhgap5(42.628512)	Entity = arl15(43.450430)	Entity = rrm1(18.982492)	Entity = tbk1(12.442869)	Entity = cnot9(16.718924)	Entity = pitpnm1(33.037698)	Entity = dhx30(11.110815)	Entity = slu7(7.244529)	Entity = gosr2(6.302513)	Entity = osbpl9(16.888260)	Entity = pbrm1(4.693012)	Concept=bloc(5.188473)	Entity = kat7(13.456984)	Concept=rig-i(3.930270)	Entity = nme2(13.908959)	Entity = tlr3(19.890686)	Entity = mavs(7.533746)	Entity = acsl3(4.468565)	Entity = stk38(10.939398)	Entity = vac14(10.398998)	Entity = synj1(10.926562)	Concept=cap-gly(6.040208)	Entity = g3bp1(5.203305)	Concept=antiport(6.874059)	*	Concept=gtp-dependent(5.610977)	Entity = slc33a1(3.103144)	*	*	Entity = pcm1(5.287602)	*	*	*	*	Concept=glucosidase(5.266287)	*	*	*	Entity = pik3ca(14.884398)	Entity = pnkp(3.592475)	*	*	*	Concept=integrator(0.000000)	*	*	*	*	Concept=hydrostatic(5.718395)
	Entity = arf5(39.768871)	Entity = creld2(39.429135)	Entity = stbd1(18.285524)	Entity = becn1(11.919921)	Entity = pikfyve(15.907655)	Entity = tmem115(30.137533)	Entity = tdrd7(10.731841)	Entity = xpc(6.990111)	Entity = clptm1(6.159030)	Entity = mcu(16.751932)	Entity = nedd8(4.665966)	Concept=thrombocytopathy(7.562066)	Entity = med25(11.760271)	Concept=pkr(4.095458)	Entity = hint1(12.996373)	Entity = snx6(18.633538)	Entity = ide(7.209861)	Entity = ldlr(4.264447)	Entity = tbk1(10.932081)	Entity = cpsf3(9.874034)	Entity = cav1(10.171472)	Concept=ran-binding(6.920985)	Entity = pdcd10(5.106740)	*	*	Concept=kinesin-ii(5.616503)	Concept=ikk(4.372470)	*	*	Entity = hbs1l(4.885446)	*	*	*	*	Concept=chitobiose(5.298540)	*	*	*	Entity = nt5c(14.812774)	Entity = kmt2a(3.562237)	*	*	*	Concept=soss(0.000000)	*	*	*	*	Concept=actomyosin(5.804697)
	Entity = pggt1b(39.543836)	Entity = dnajb1(36.259692)	Entity = dnajb1(17.440373)	Entity = ifit2(11.655115)	Entity = elp3(15.299513)	Entity = synrg(28.886941)	Entity = tia1(10.140856)	Entity = dnmt1(6.963739)	Entity = atl2(5.482672)	Entity = erlin1(15.290420)	Entity = trpv4(3.978213)	*	Entity = tia1(10.943027)	Concept=mda-5(4.123953)	Entity = vps4b(12.289762)	Entity = frmd8(17.875196)	Entity = oxsm(6.342584)	Entity = acss2(3.862961)	Entity = osgep(10.777587)	Entity = arf6(9.105318)	Entity = pik3ca(9.406123)	*	Entity = tia1(4.998172)	*	*	*	Concept=myd88-dependent(4.498896)	*	*	Entity = rrm1(4.773276)	*	*	*	*	Concept=dolichol-linked(5.411215)	*	*	*	Entity = map2k6(14.455006)	Entity = med25(3.391296)	*	*	*	*	*	*	*	*	Concept=overloading(6.487020)
	Entity = oxr1(38.469723)	Entity = hook3(36.160465)	Entity = cpsf3(17.045922)	Entity = dnmt1(11.496612)	Entity = pcm1(14.804738)	Entity = pacs1(28.653750)	Entity = tbcd(8.520957)	Entity = tpt1(6.586886)	Entity = uchl5(5.383235)	Entity = trpm7(15.239743)	Entity = prpf8(3.555984)	*	Entity = xrcc1(10.703655)	Concept=irf3-mediated(4.966577)	Entity = rrp1(11.328780)	Entity = trappc1(16.514413)	Entity = atp9a(6.069942)	Entity = rab34(3.738084)	Entity = arl3(10.018150)	Entity = leo1(8.887057)	Entity = rab22a(8.939896)	*	Entity = letm1(4.711189)	*	*	*	Concept=nf-kappab(4.886686)	*	*	Entity = suclg2(4.585808)	*	*	*	*	Concept=fucosylation(5.442480)	*	*	*	Entity = gja1(13.562817)	Entity = abca3(3.300744)	*	*	*	*	*	*	*	*	Concept=straining(6.997634)
	Entity = dock8(36.499010)	Entity = arap1(35.634620)	Entity = ifit1(16.135974)	Entity = atg9a(10.823204)	Entity = reep3(14.570029)	Entity = ift122(27.049604)	Entity = rrm1(8.485185)	Entity = ppp2r5b(6.335888)	Entity = lbr(4.964341)	Entity = vapb(15.199625)	Entity = msh2(3.488369)	*	Entity = eif3k(9.578213)	*	Entity = msh2(10.982559)	Entity = nup133(16.133538)	Entity = mospd2(6.065221)	Entity = grk2(3.149910)	Entity = pcm1(9.785393)	Entity = armc8(8.732349)	Entity = arap1(8.257092)	*	Entity = acy1(4.423028)	*	*	*	Concept=trif-dependent(4.957300)	*	*	Entity = rheb(4.371190)	*	*	*	*	Concept=o-glycosylation(5.806870)	*	*	*	Entity = acp6(13.258527)	Entity = myo5a(3.225513)	*	*	*	*	*	*	*	*	Concept=solis(7.788606)
	Entity = cog8(36.307366)	Entity = atp9a(35.513856)	Entity = ints11(15.407522)	Entity = rnf114(9.364757)	Entity = vac14(14.089590)	Entity = tbc1d22a(26.264822)	Entity = ddx18(8.397229)	Entity = arhgap17(5.996465)	Entity = pacs2(4.708648)	Entity = tmem231(14.664596)	Entity = ap5z1(3.345339)	*	Entity = rbm6(9.566945)	*	Entity = lig3(10.765934)	Entity = arf6(16.016139)	Entity = aga(5.923543)	Concept=prenylation(2.779446)	Entity = trappc3(9.162200)	Entity = vapb(7.316336)	Entity = als2(7.592495)	*	Entity = elp3(4.229984)	*	*	*	Concept=myd88-independent(4.964479)	*	*	Entity = anp32a(4.210943)	*	*	*	*	Concept=glc1man9glcnac2(6.040041)	*	*	*	Entity = wdr82(13.250229)	Concept=hepatosplenomegaly(3.840098)
	Entity = wdr91(34.914454)	Entity = aga(35.290393)	Entity = rrm2(14.742934)	Entity = ubr2(9.268483)	Entity = cog2(13.523504)	Entity = rab8b(25.725052)	Entity = vps4b(8.339865)	Entity = elp3(5.761766)	Entity = dhfr(4.279958)	Entity = stim2(13.205396)	Entity = wdr36(3.085283)	*	Entity = mov10(9.545966)	*	Entity = xrcc1(10.636030)	Entity = rab9a(15.462471)	Entity = ldlr(5.549384)	Concept=farnesylated(3.183847)	Entity = rps6ka5(7.716923)	Entity = slc4a7(7.273750)	Entity = arhgap5(7.418809)	*	Entity = ufm1(4.084777)	*	*	*	Concept=ikappab(4.999252)	*	*	Entity = ifih1(3.933569)	*	*	*	*	Concept=glucosylation(6.055932)	*	*	*	Entity = usp12(13.116399)	Concept=hypogammaglobulinemia(4.390019)
	Entity = hps1(31.889021)	Entity = ddrgk1(32.163045)	Entity = dcaf1(14.010653)	Entity = tbce(9.251195)	Entity = wapl(13.517723)	Entity = wdr19(24.920978)	Entity = eif4g3(7.987048)	Entity = tead1(5.426817)	Entity = mavs(4.263886)	Entity = gpd1(12.952135)	Concept=mcm(4.666046)	*	Entity = cdc37(8.289492)	*	Entity = chd2(8.671006)	Entity = camsap2(13.627612)	Entity = abca7(5.336774)	Concept=farnesylation(3.216658)	Entity = cers2(7.575199)	Entity = inpp5f(6.743041)	Entity = chmp2b(6.450535)	*	Entity = cask(3.918772)	*	*	*	Concept=ikks(5.354296)	*	*	Entity = dlg4(3.802870)	*	*	*	*	Concept=transglycosylation(6.062092)	*	*	*	Entity = grk2(12.870183)	Concept=hemophagocytic(4.405874)
	Entity = prpf40a(31.021997)	Entity = asap1(31.889298)	Entity = pabpn1(13.423737)	Entity = rigi(8.642750)	Entity = tbc1d5(13.284870)	Entity = wdr36(24.712394)	Entity = mblac2(7.962818)	Entity = stag1(4.920177)	Entity = ptpn1(3.933131)	Entity = nudt3(11.510586)	Concept=cohesin(4.914221)	*	Entity = eloa(7.631610)	*	Entity = tdrd7(6.994901)	Entity = rab22a(13.380284)	Entity = trappc3(4.681593)	Concept=caax(3.346056)	Entity = cog1(7.282454)	Entity = ist1(5.888572)	Entity = lima1(5.664749)	*	Entity = tbk1(3.873349)	*	*	*	Concept=trif-mediated(5.467757)	*	*	Entity = tap1(3.599382)	*	*	*	*	Concept=dolichyl(7.114620)	*	*	*	Entity = rps6ka5(12.765607)	Concept=lymphoproliferation(4.475176)
	Entity = relch(25.368045)	Entity = cln5(31.639239)	Entity = clpx(11.450954)	Entity = trpm4(8.023213)	Entity = wdr19(12.676986)	Entity = rab35(24.511885)	Entity = g3bp1(7.721522)	Entity = pdcd10(4.762558)	Entity = sar1b(3.901730)	Entity = irs2(10.463532)	Concept=pre-replication(4.916233)	*	Entity = msh2(7.626879)	*	Entity = cdk7(6.847050)	Entity = ahctf1(13.303277)	Entity = ano6(4.539092)	Concept=geranylgeranylation(3.415437)	Entity = elp3(7.141276)	Entity = rabgef1(5.532046)	Entity = plec(4.949639)	*	Entity = dock7(3.683266)	*	*	*	Concept=nitric-oxide(6.765783)	*	*	Entity = mavs(3.201230)	*	*	*	*	Concept=pompe(7.188821)	*	*	*	Entity = crkl(11.976404)	Concept=lymphohistiocytosis(4.895350)
	Entity = als2(23.495920)	Entity = dnajc13(31.572830)	Entity = tia1(9.977190)	Entity = ctu2(7.475026)	Entity = ndufs7(12.402316)	Entity = gpr108(23.665394)	Entity = ufm1(7.706875)	Entity = usp16(4.612527)	Entity = tap1(3.354457)	Entity = becn1(9.939257)	Concept=pre-replicative(5.185465)	*	Entity = dhfr(7.437950)	*	Entity = pan2(6.681993)	Entity = pik3ca(12.606267)	Entity = chkb(4.502590)	Concept=geranylgeranyl(3.498019)	Entity = fitm2(7.068989)	Entity = fyco1(5.399806)	Entity = gab1(4.871684)	*	Entity = cog8(3.593902)	*	*	*	*	*	*	Concept=cap-binding(4.781578)	*	*	*	*	*	*	*	*	Entity = mapk8(11.573272)	Concept=consanguinity(5.251337)
	Entity = cog1(21.663941)	Entity = stbd1(31.337455)	Entity = rrp1(9.438891)	Entity = trim56(7.047363)	Entity = pnkp(11.686308)	Entity = tbc1d5(23.441330)	Entity = rab9a(7.397715)	Entity = smad4(4.488950)	Entity = pigk(3.343894)	Entity = rmdn3(9.584258)	Concept=pds5(5.231153)	*	Entity = pcm1(6.793822)	*	Entity = rpf2(6.460109)	Entity = rheb(12.582386)	Entity = slc16a1(4.453113)	Concept=farnesyltransferase(3.539189)	Entity = cog2(6.900041)	Entity = cpe(4.885671)	Entity = crkl(4.334906)	*	Entity = tbcd(3.507623)	*	*	*	*	*	*	Concept=mrnp(4.978253)	*	*	*	*	*	*	*	*	Entity = clk1(10.365578)	Concept=lymphocytosis(5.535926)
	Entity = arl6ip5(21.082155)	Entity = als2(31.262308)	Entity = smarca2(8.950376)	Entity = creld2(6.971374)	Entity = wdr36(11.536057)	Entity = mon2(20.975555)	Entity = mcm7(7.282132)	Entity = orai1(4.482182)	Entity = hm13(3.308479)	Entity = cnp(9.290688)	Concept=unloading(5.277020)	*	Entity = tead1(6.114628)	*	Entity = atl2(6.451918)	Entity = senp3(12.549925)	Entity = abca3(4.070384)	Concept=farnesyl(3.549902)	Entity = mtcl1(6.495116)	Entity = ldlr(4.665806)	Entity = vapb(4.282946)	*	Entity = fuca1(3.464974)	*	*	*	*	*	*	Concept=polyribosomes(5.282095)	*	*	*	*	*	*	*	*	Entity = slc37a4(10.279145)	Concept=hypersplenism(5.679786)
	Entity = tbcc(21.067678)	Entity = hps6(30.743168)	Entity = tbk1(6.641073)	Entity = leo1(6.843516)	Entity = degs1(11.448602)	Entity = atp6v0a2(19.988067)	Entity = tbl2(7.090697)	Entity = msh2(4.182247)	Entity = slc33a1(3.216774)	Entity = pigb(9.052244)	*	*	Entity = rigi(5.978714)	*	Entity = pabpn1(5.961899)	Entity = emc7(12.376093)	Entity = sirt5(4.037655)	Concept=prenylated(3.632404)	Entity = paf1(5.846999)	Entity = mid2(3.928554)	Entity = erbin(4.260948)	*	Entity = pacs1(3.368780)	*	*	*	*	*	*	Concept=7-methyl(5.342660)	*	*	*	*	*	*	*	*	Entity = eif2b1(10.191536)
	Entity = gbp2(20.757043)	Entity = mospd2(30.618473)	Entity = tpt1(6.604438)	Entity = usp16(6.798632)	Entity = engase(11.364186)	Entity = slc35b2(19.352989)	Entity = zc3hav1(6.976628)	Entity = slc9a1(3.972063)	Entity = rbbp5(3.066334)	Entity = rheb(8.844256)	*	*	Entity = nup188(5.962980)	*	Entity = lig4(5.902114)	Entity = ctif(12.124506)	Entity = sec63(3.920923)	Concept=geranylgeranyltransferase(3.777664)	Entity = slc4a7(5.691554)	Entity = rab22a(3.817891)	Entity = adam9(3.772689)	*	Entity = gbf1(3.243995)	*	*	*	*	*	*	Concept=shutoff(5.456989)	*	*	*	*	*	*	*	*	Entity = prpf40a(9.303093)
	Entity = pde6d(20.502551)	Entity = sil1(30.563880)	Entity = pus7(6.373590)	Entity = rbbp5(6.218106)	Entity = g3bp1(11.056044)	Entity = gltp(19.339242)	Entity = atp9a(6.449683)	Entity = ap1s1(3.955490)	Concept=erad(3.927629)	Entity = trpv4(8.305227)	*	*	Entity = ubr1(5.274482)	*	Entity = dis3l2(5.599492)	Entity = lsm12(12.001100)	Entity = pklr(3.326005)	Concept=prenyl(3.868406)	Entity = rab9a(5.685013)	Entity = msh2(3.499833)	Entity = ap5b1(3.760264)	*	Entity = lig3(3.223639)	*	*	*	*	*	*	Concept=rev-mediated(5.735945)	*	*	*	*	*	*	*	*	Entity = pip5k1c(9.253978)
	Entity = sar1b(20.364312)	Entity = tbc1d23(30.124115)	Entity = acaca(6.371736)	Entity = ifih1(6.217541)	Entity = aaas(10.978147)	Entity = fyco1(19.239687)	Entity = suclg2(6.147737)	Entity = dnajb1(3.702085)	Concept=sec61(3.984482)	Entity = crkl(7.349915)	*	*	Entity = ncor1(4.817838)	*	Entity = eif2b2(5.496395)	Entity = ap5b1(11.738367)	Entity = sardh(3.315041)	*	Entity = tomm22(5.486322)	Entity = xpc(3.487878)	Entity = ilk(3.538754)	*	Entity = cyp27a1(3.179492)	*	*	*	*	*	*	*	*	*	*	*	*	*	*	*	Entity = cdc37(9.069086)
	Entity = pak1ip1(18.941321)	Entity = hps1(29.698613)	Entity = xpot(6.128576)	Entity = birc2(6.132360)	Entity = mcm4(10.587076)	Entity = kif3a(18.279220)	Entity = eif2b3(5.801479)	Entity = pik3ca(3.696918)	Concept=translocon(4.032649)	Entity = ccdc88a(7.233906)	*	*	Entity = ifih1(4.554089)	*	Entity = tbk1(5.371946)	Entity = hps6(11.458499)	Entity = osbpl9(3.237461)	*	Entity = ist1(5.463577)	Entity = nudt3(3.053936)	Entity = arhgef7(3.352076)	*	Concept=seizures(4.532939)	*	*	*	*	*	*	*	*	*	*	*	*	*	*	*	Entity = lbr(9.045177)
	Entity = pals1(18.779056)	Entity = ube2j1(28.214467)	Entity = rpf2(5.932342)	Entity = pde6d(6.038705)	Entity = cpsf3(10.329774)	Entity = ctbp1(17.840961)	Entity = ddrgk1(5.743464)	Entity = uchl5(3.601781)	Concept=er-associated(4.107201)	Entity = asap1(7.211749)	*	*	Entity = mcm3(4.448915)	*	Entity = pak1ip1(5.272276)	Entity = hps5(10.873881)	Entity = fitm2(3.131520)	*	Entity = ctu2(5.171246)	Concept=retromer(4.528309)	Entity = slc4a7(3.299109)	*	Concept=infantile(4.976719)	*	*	*	*	*	*	*	*	*	*	*	*	*	*	*	Entity = anp32a(8.891018)
	Entity = senp7(17.563783)	Entity = ebp(27.935503)	Entity = tlr3(5.748173)	Entity = rpf2(6.006107)	Entity = tomm22(10.273579)	Entity = sec63(17.077245)	Entity = eif3k(5.677478)	Entity = ist1(3.582459)	Concept=retrotranslocation(4.455483)	Entity = grk2(6.230592)	*	*	Entity = rps6ka5(4.445177)	*	Entity = trpm7(5.036195)	Entity = rigi(10.487920)	Concept=desaturase(4.218677)	*	Entity = irs2(5.082580)	Concept=wash(5.488170)	Entity = akt2(3.255454)	*	Concept=oculomotor(4.991582)	*	*	*	*	*	*	*	*	*	*	*	*	*	*	*	Entity = akt2(8.605016)
	Entity = spr(17.494638)	Entity = stambp(27.666244)	Entity = mcm3(5.333968)	Entity = tbc1d5(6.006107)	Entity = paf1(9.734622)	Entity = cdc42(16.632116)	Entity = arf6(4.815482)	Entity = snf8(3.383997)	Concept=tail-anchored(4.760661)	Entity = mboat7(6.152856)	*	*	Entity = sin3a(4.367328)	*	Entity = aptx(4.898696)	Entity = pabpn1(9.868566)	Concept=desaturation(4.320251)	*	Entity = tbcd(4.859554)	Concept=earp(5.519572)	Concept=podosomes(3.533768)	*	Concept=cavus(5.032568)	*	*	*	*	*	*	*	*	*	*	*	*	*	*	*	Entity = stat5a(8.375988)
	Entity = arap1(17.377578)	Entity = neu1(27.506363)	Entity = becn1(4.899693)	Entity = eloa(5.699209)	Entity = cog3(9.520546)	Entity = ap5b1(16.323732)	Entity = rtf1(4.639535)	Entity = pank2(3.289602)	Concept=erad-m(4.804165)	Entity = dis3(6.072209)	*	*	Entity = ppm1a(4.346812)	*	Entity = gpx7(4.208548)	Entity = vps4b(8.382490)	Concept=phospholipids(4.339132)	*	Entity = cog3(4.857629)	Concept=cargo-selective(5.546617)	Concept=(p)podosomes(3.541394)	*	Concept=dystonic(5.037073)	*	*	*	*	*	*	*	*	*	*	*	*	*	*	*	Entity = vac14(8.251317)
	Entity = rap2c(17.345072)	Entity = orai1(27.369149)	Entity = rbm6(4.557147)	Entity = ncor1(5.585319)	Entity = orai1(9.215563)	Entity = pacs2(16.007981)	Entity = pitpnm1(4.169508)	Entity = epb41l5(3.286381)	Concept=erad-l(4.889760)	Entity = dgke(5.489059)	*	*	Entity = rrm1(4.086354)	*	Entity = sirt2(3.971087)	Entity = atg3(8.133142)	Concept=o-acyltransferase(4.880443)	*	Entity = sil1(4.746770)	Concept=garp(5.622048)	Concept=podosome(4.043186)	*	Concept=pes(5.059934)	*	*	*	*	*	*	*	*	*	*	*	*	*	*	*	Entity = hck(8.056489)
	Entity = srgap2(17.245088)	Entity = pacs2(26.825273)	Entity = paf1(4.524918)	Entity = paf1(5.507770)	Entity = leo1(9.162192)	Entity = ext2(15.668138)	Entity = gbp2(3.847035)	Entity = cdk4(3.220405)	Concept=cotranslational(5.298787)	Entity = wdr91(5.350650)	*	*	Entity = kdm1a(3.997077)	*	Entity = leo1(3.800064)	Entity = scfd2(7.724484)	Concept=peroxisomes(5.037754)	*	Entity = inpp5f(4.383965)	Concept=mannose-6-phosphate(5.978236)	Concept=invadopodia(4.278787)	*	Concept=encephalopathy(5.279224)	*	*	*	*	*	*	*	*	*	*	*	*	*	*	*	Entity = tbk1(7.879163)
	Entity = fyco1(16.523768)	Entity = fig4(26.789674)	Entity = nedd8(4.344324)	Entity = smad4(4.757925)	Entity = cdk7(9.117336)	Entity = asap1(14.797273)	Entity = rab22a(3.839558)	Entity = wdr82(3.213417)	Concept=hrd1p(5.424074)	Entity = arf5(5.291616)	*	*	Entity = rbbp5(3.969837)	*	Entity = zc3hav1(3.651366)	Entity = timm21(7.298722)	Concept=(p)peroxisomes(5.042449)	*	Entity = g3bp1(4.342724)	Concept=ccc(6.843908)	Concept=f-bar(4.741156)	*	Concept=hemiplegia(5.322809)	*	*	*	*	*	*	*	*	*	*	*	*	*	*	*	Entity = ppfia1(7.674948)
	Entity = rit1(16.122467)	Entity = rab8b(26.421650)	Entity = fam172a(3.934538)	Entity = dab1(4.466173)	Entity = rrs1(8.966465)	Entity = dennd2a(14.580415)	Entity = eif2b1(3.804433)	Entity = rpf2(3.164392)	Concept=erqc(5.444263)	Entity = pigk(5.289907)	*	*	Entity = fig4(3.313463)	*	Entity = rrm1(3.497897)	Entity = cln5(6.921904)	Concept=thioesterase(5.098067)	*	Entity = arf6(4.336560)	*	Concept=tubulation(5.478290)	*	Concept=apraxia(5.464208)	*	*	*	*	*	*	*	*	*	*	*	*	*	*	*	Entity = cdk4(7.082529)
	Entity = pkn1(15.825060)	Entity = hps5(26.332563)	Entity = ints8(3.863668)	Entity = cdk9(4.329901)	Entity = wdr82(8.263317)	Entity = tbce(14.116696)	Entity = wdr82(3.545498)	Entity = nf1(3.150616)	Concept=srp-independent(6.021736)	Entity = tnfaip8(5.117278)	*	*	Entity = g3bp2(3.244606)	*	Entity = dnajb1(3.440309)	Entity = orai1(6.642331)	Concept=sphingomyelin(5.228756)	*	Entity = rtf1(4.327937)	*	*	*	Concept=areflexia(5.497543)	*	*	*	*	*	*	*	*	*	*	*	*	*	*	*	Entity = bcl2l1(7.032881)
	Entity = atg9a(14.102393)	Entity = vps50(26.261238)	Entity = cdk7(3.124050)	Entity = kdm1a(4.304716)	Entity = trappc3(8.151153)	Entity = ap3d1(13.056874)	Entity = rrm2(3.263128)	Entity = suclg2(3.145514)	Concept=insertase(6.341365)	Entity = pdzd8(4.811567)	*	*	Entity = rbp2(3.162595)	*	Entity = rrs1(3.421235)	Entity = arl3(6.608461)	Concept=palmitoyl-coa(5.348745)	*	Entity = ube2j1(4.312084)	*	*	*	Concept=chorea(5.498492)	*	*	*	*	*	*	*	*	*	*	*	*	*	*	*	Entity = nt5c3a(6.899955)
	Entity = arl15(13.622766)	Entity = mcu(26.048642)	Concept=(p)spliceosomes(3.557458)	Entity = trappc3(4.175075)	Entity = cog8(7.947529)	Entity = sec11c(12.954251)	Concept=exosome(4.030255)	Entity = plxna2(3.094950)	*	Entity = tsc1(4.526533)	*	*	Entity = nup205(3.075727)	*	Entity = rbm22(3.211295)	Entity = osbpl9(6.469321)	Concept=lysophospholipid(5.401944)	*	Entity = rab22a(4.201568)	*	*	*	Concept=psychomotor(5.592451)	*	*	*	*	*	*	*	*	*	*	*	*	*	*	*	Entity = nudt3(6.836496)
	Entity = dennd4b(12.932606)	Entity = mon2(25.526330)	Concept=spliceosomes(3.663386)	Entity = mavs(4.146202)	Entity = pik3r4(7.851327)	Entity = gpr107(12.261738)	Concept=exoribonuclease(4.511789)	Entity = phf2(3.094950)	*	Entity = exosc7(4.492846)	*	*	Entity = mcm4(3.041676)	*	Entity = parn(3.043721)	Entity = mcu(6.426926)	Concept=1-acylglycerol-3-phosphate(5.778733)	*	Entity = dnajc13(4.158929)	*	*	*	Concept=choreoathetosis(5.720082)	*	*	*	*	*	*	*	*	*	*	*	*	*	*	*	Entity = rab35(6.787342)
	Entity = arhgap27(12.866950)	Entity = rmdn3(24.951582)	Concept=spliceosomal(3.806653)	Entity = cask(4.122453)	Entity = mcm3(7.355278)	Entity = pikfyve(12.239584)	Concept=endonucleolytic(4.736998)	Entity = slc39a8(3.065945)	*	Entity = ptpn1(4.200289)	*	*	Concept=tfiih(4.645930)	*	Entity = lifr(3.042271)	Entity = atl2(6.347107)	Concept=3-hydroxyacyl-coa(5.836167)	*	Entity = suclg2(4.107458)	*	*	*	Concept=hemiplegic(5.939341)	*	*	*	*	*	*	*	*	*	*	*	*	*	*	*	Entity = cdc42(6.763780)
	Entity = snx6(12.424491)	Entity = sar1b(22.844192)	Concept=lariat(3.878037)	Entity = ubr3(3.956836)	Entity = suclg2(7.225119)	Entity = hps1(12.224595)	Concept=exosome-dependent(4.962794)	Entity = ccnd1(3.062740)	*	Entity = slc9a1(4.162883)	*	*	Concept=transcription-coupled(4.875466)	*	Concept=dnab(4.823776)	Entity = armcx3(6.139974)	Concept=lands(5.867151)	*	Entity = mtmr3(4.021216)	*	*	*	Concept=alternating(5.943010)	*	*	*	*	*	*	*	*	*	*	*	*	*	*	*	Entity = mad2l1(6.283737)
	Entity = pts(11.766760)	Entity = relch(22.495438)	Concept=spliceosome(4.013364)	Entity = sin3a(3.602193)	Entity = tmem209(7.146624)	Entity = tapbpl(12.065755)	Concept=its2(4.966025)	Concept=atpases(4.607821)	*	Entity = plekha5(3.839768)	*	*	Concept=ctd(5.187854)	*	Concept=helicases(5.199797)	Entity = ncbp1(5.823917)	Concept=9-desaturase(5.921834)	*	Entity = alg5(3.950637)	*	*	*	Concept=posturing(6.026822)	*	*	*	*	*	*	*	*	*	*	*	*	*	*	*	Entity = rigi(6.199636)
	Entity = nf1(10.919448)	Entity = emc7(22.171368)	Concept=prp19(4.681620)	Entity = fbxo38(3.330642)	Entity = bbs5(6.685777)	Entity = tbk1(11.663734)	Concept=27s(5.371886)	Concept=swi(4.851053)	*	Entity = nfkb1(3.705539)	*	*	Concept=dsif(5.402978)	*	Concept=unwinding(5.449361)	Entity = myd88(5.792131)	Concept=acyl-chain(6.035925)	*	Entity = nme7(3.910325)	*	*	*	Concept=hemiparesis(6.063454)	*	*	*	*	*	*	*	*	*	*	*	*	*	*	*	Entity = dlg4(5.987425)
	Entity = gbp7(10.834671)	Entity = osbpl9(21.851025)	Concept=transesterification(4.772142)	Entity = dnajb1(3.329244)	Entity = tbc1d23(6.561966)	Entity = arl6ip5(11.250231)	Concept=ccr4-not(5.533306)	Concept=snf(4.867111)	*	Entity = acap2(3.608453)	*	*	Concept=co-transcriptional(5.548270)	*	Concept=hexameric(5.535557)	Entity = mon2(5.610463)	Concept=3-oxoacyl-coa(6.046041)	*	Entity = stx8(3.798928)	*	*	*	Concept=oculogyric(6.100879)	*	*	*	*	*	*	*	*	*	*	*	*	*	*	*	Entity = slc39a7(5.918920)
	Entity = asap1(10.681864)	Entity = kif1c(20.917873)	Concept=debranching(5.050665)	Entity = shmt1(3.243629)	Entity = sec63(6.557091)	Entity = syvn1(10.904716)	Concept=60s(5.549325)	Concept=brahma(5.608598)	*	Entity = cav1(3.409279)	*	*	Concept=p-tefb(5.609128)	*	Concept=recq(5.604703)	Entity = gosr2(5.110354)	Concept=methylsterol(7.024181)	*	Entity = ap1s1(3.684729)	*	*	*	Concept=anarthria(6.223146)	*	*	*	*	*	*	*	*	*	*	*	*	*	*	*	Entity = stk24(5.864391)
	Entity = pikfyve(10.329177)	Entity = synj1(20.856536)	Concept=h-box(5.058271)	Entity = mad2l1(3.133389)	Entity = gbf1(6.497464)	Entity = yipf4(10.623973)	Concept=mtrec(5.627824)	Concept=pbaf(5.880187)	*	Entity = enpp4(3.358355)	*	*	Concept=tfiie(5.739282)	*	Concept=werner(6.020422)	Entity = abca5(4.927137)	*	*	Entity = als2(3.568317)	*	*	*	Concept=paresis(6.312804)	*	*	*	*	*	*	*	*	*	*	*	*	*	*	*	Entity = pcm1(5.544756)
	Entity = slc9a1(10.290106)	Entity = dennd2a(20.693205)	Concept=atp-independent(5.236174)	Concept=ubiquitin-like(3.900319)	Entity = babam1(6.045557)	Entity = nt5c3a(10.558961)	Concept=distributive(5.661276)	Concept=p-type(6.809229)	*	Entity = pacs2(3.219658)	*	*	Concept=preinitiation(5.740157)	*	Concept=intein(6.445372)	Entity = ints13(4.604981)	*	*	Entity = slc9a1(3.362326)	*	*	*	Concept=hyperkinesia(6.351061)	*	*	*	*	*	*	*	*	*	*	*	*	*	*	*	Entity = gpd1(5.544344)
	Entity = gosr2(10.285078)	Entity = pde6d(20.644917)	*	Concept=cullin(4.572876)	Entity = piezo1(5.861909)	Entity = fut8(9.169320)	Concept=deadenylation(5.785967)	Concept=cation-transporting(7.439528)	*	Entity = exosc10(3.171495)	*	*	Concept=gg-ner(5.836238)	*	Concept=zinc-mediated(7.939790)	Entity = wdr82(4.582947)	*	*	Entity = gpd1(3.347477)	*	*	*	Concept=athetosis(6.497692)	*	*	*	*	*	*	*	*	*	*	*	*	*	*	*	Entity = vapb(5.536659)
	Entity = pik3ca(9.563328)	Entity = kif3a(20.281610)	*	Concept=neddylation(4.661326)	Entity = pals1(5.592731)	Entity = pals1(8.888229)	Concept=rix1(6.043652)	*	*	Entity = bcl2l1(3.151461)	*	*	Concept=tfiif(5.873467)	*	Concept=connexons(8.314611)	Entity = cdc16(4.530592)	*	*	Entity = get1(3.280892)	*	*	*	Concept=inclusions(6.633480)	*	*	*	*	*	*	*	*	*	*	*	*	*	*	*	Entity = arap1(5.449498)
	Entity = crkl(9.276296)	Entity = mtmr2(20.104271)	*	Concept=thioester(4.691676)	Entity = sil1(5.586821)	Entity = slc39a7(8.712356)	Concept=mmi1(6.196079)	*	*	Concept=phosphatidylinositol(4.044574)	*	*	Concept=cotranscriptional(6.215570)	*	*	Entity = als2(4.371729)	*	*	Entity = gosr2(3.239621)	*	*	*	Concept=(p)oculomotor_nerve(7.203828)	*	*	*	*	*	*	*	*	*	*	*	*	*	*	*	Entity = cav1(5.419402)
	Entity = pdzd8(9.265024)	Entity = stim2(19.715867)	*	Concept=isopeptidase(4.839538)	Entity = pggt1b(5.492790)	Entity = pkd2(8.672939)	*	*	*	Concept=5-trisphosphate(4.566567)	*	*	Concept=uv-c(6.492881)	*	*	Entity = gbf1(4.298559)	*	*	Entity = mad2l1(3.192974)	*	*	*	Concept=corticobasal(7.239155)	*	*	*	*	*	*	*	*	*	*	*	*	*	*	*	Entity = myo5a(5.344374)
	Entity = dynll2(9.072672)	Entity = tap2(19.670632)	*	Concept=cullin-ring(4.855999)	Entity = tor1b(5.254871)	Entity = rabac1(8.670842)	*	*	*	Concept=5-bisphosphate(4.626529)	*	*	Concept=rna-dna(6.556318)	*	*	Entity = tmx2(4.058627)	*	*	Entity = vapb(3.127346)	*	*	*	Concept=pseudobulbar(7.359037)	*	*	*	*	*	*	*	*	*	*	*	*	*	*	*	Entity = mcu(5.269978)
	Entity = gbp3(8.254799)	Entity = ufm1(19.176499)	*	Concept=sumo-specific(5.165737)	Entity = lig3(5.118662)	Entity = trappc1(8.547896)	*	*	*	Concept=pip3(4.827138)	*	*	Concept=pre-incision(6.910663)	*	*	Entity = psen2(3.874898)	*	*	Entity = gabpa(3.103281)	*	*	*	Concept=clumsy(7.643599)	*	*	*	*	*	*	*	*	*	*	*	*	*	*	*	Entity = cdc16(5.223885)
	Entity = exoc6b(8.227514)	Entity = tbk1(19.032652)	*	Concept=hect(5.735810)	Entity = mcmbp(5.112680)	Entity = arl15(8.091498)	*	*	*	Concept=pip2(4.837730)	*	*	Concept=preincision(7.297316)	*	*	Entity = inpp5f(3.824047)	*	*	Entity = shmt1(3.099046)	*	*	*	Concept=bruising(7.768664)	*	*	*	*	*	*	*	*	*	*	*	*	*	*	*	Entity = ankrd44(5.134790)
	Entity = sil1(8.159615)	Entity = tap1(18.667482)	*	Concept=desumoylation(5.804847)	Entity = prpf8(4.977158)	Entity = cask(8.084908)	*	*	*	Concept=5-kinase(4.844310)	*	*	Concept=mmxd(8.079339)	*	*	Entity = eif4g3(3.603166)	*	*	Entity = gbp2(3.065524)	*	*	*	Concept=hyperpyrexia(7.908735)	*	*	*	*	*	*	*	*	*	*	*	*	*	*	*	Entity = tbcd(5.084067)
	Entity = mon2(7.866984)	Entity = slc39a7(18.460123)	*	*	Entity = vapb(4.896390)	Entity = yipf3(8.074219)	*	*	*	Concept=5-phosphatase(4.936219)	*	*	*	*	*	Entity = clcc1(3.574015)	*	*	Concept=vacuolar(4.479749)	*	*	*	Concept=cushingoid(8.050700)	*	*	*	*	*	*	*	*	*	*	*	*	*	*	*	Entity = stk38(5.070822)
	Entity = cd248(7.611759)	Entity = osgep(18.374726)	*	*	Entity = chmp2b(4.866648)	Entity = pcm1(7.968972)	*	*	*	Concept=3-phosphatase(5.105232)	*	*	*	*	*	Entity = cav1(3.399799)	*	*	Concept=atg1(4.568527)	*	*	*	Concept=abortive(8.091952)	*	*	*	*	*	*	*	*	*	*	*	*	*	*	*	Entity = mcm4(4.995898)
	Entity = cog3(7.545415)	Entity = rheb(17.883867)	*	*	Entity = mov10(4.843217)	Entity = ccz1(7.793681)	*	*	*	Concept=4-phosphate(5.112811)	*	*	*	*	*	Entity = exosc10(3.392571)	*	*	Concept=atg8(4.860839)	*	*	*	Concept=falx(8.166046)	*	*	*	*	*	*	*	*	*	*	*	*	*	*	*	Entity = cd248(4.971497)
	Entity = nutf2(7.144822)	Entity = gaa(17.554132)	*	*	Entity = tbk1(4.839034)	Entity = dnajc13(7.672586)	*	*	*	Concept=4-bisphosphate(5.317452)	*	*	*	*	*	Entity = ldlr(3.310619)	*	*	Concept=tor(4.997053)	*	*	*	*	*	*	*	*	*	*	*	*	*	*	*	*	*	*	*	Entity = cers2(4.924811)
	Entity = zc3h15(7.037831)	Entity = get1(17.532544)	*	*	Entity = eif3k(4.818090)	Entity = orai1(7.418751)	*	*	*	Concept=polyphosphate(5.357243)	*	*	*	*	*	Entity = tbk1(3.232658)	*	*	Concept=cvt(5.056084)	*	*	*	*	*	*	*	*	*	*	*	*	*	*	*	*	*	*	*	Entity = stbd1(4.859911)
	Entity = myo5a(6.974795)	Entity = clcc1(17.212344)	*	*	Entity = commd4(4.581169)	Entity = cln5(7.306834)	*	*	*	Concept=phosphatidylinositol-3(5.401350)	*	*	*	*	*	Entity = cdc42(3.196897)	*	*	Concept=pre-autophagosomal(5.154433)	*	*	*	*	*	*	*	*	*	*	*	*	*	*	*	*	*	*	*	Entity = sirt2(4.669365)
	Entity = mid2(6.864433)	Entity = atp2c1(17.201010)	*	*	Entity = pak1ip1(4.440553)	Entity = pex11b(7.099145)	*	*	*	Concept=trisphosphate(5.474507)	*	*	*	*	*	Entity = gbp2(3.028474)	*	*	Concept=carboxypeptidase(6.018574)	*	*	*	*	*	*	*	*	*	*	*	*	*	*	*	*	*	*	*	Entity = slc9a1(4.568498)
	Entity = elmo3(6.699265)	Entity = ubr1(16.957213)	*	*	Entity = mcm5(4.380374)	Entity = osgep(6.733432)	*	*	*	Concept=phosphatidylinositol-4-phosphate(5.650590)	*	*	*	*	*	Concept=endolysosomal(4.318455)	*	*	Concept=tsc1-tsc2(7.674417)	*	*	*	*	*	*	*	*	*	*	*	*	*	*	*	*	*	*	*	Entity = ranbp9(4.388193)
	Entity = senp3(6.532938)	Entity = cav1(16.344474)	*	*	Entity = osgep(4.378446)	Entity = becn1(5.894382)	*	*	*	Concept=phosphatidylinositol-5-phosphate(5.948162)	*	*	*	*	*	Concept=hops(4.751292)	*	*	*	*	*	*	*	*	*	*	*	*	*	*	*	*	*	*	*	*	*	*	Entity = agpat2(4.377327)
	Entity = vapb(5.885794)	Entity = inpp5f(16.330940)	*	*	Entity = rtf1(4.375251)	Entity = arap1(5.678947)	*	*	*	Concept=ip4(6.132421)	*	*	*	*	*	Concept=tethering(5.259952)	*	*	*	*	*	*	*	*	*	*	*	*	*	*	*	*	*	*	*	*	*	*	Entity = mid2(4.217865)
	Entity = dlg4(5.484640)	Entity = ldlr(16.244814)	*	*	Entity = tmem175(4.352596)	Entity = gapvd1(5.574865)	*	*	*	Concept=pi5p(6.270635)	*	*	*	*	*	Concept=phosphatidylinositol-3-phosphate(5.305289)	*	*	*	*	*	*	*	*	*	*	*	*	*	*	*	*	*	*	*	*	*	*	Entity = armcx3(4.193180)
	Entity = tpt1(5.268734)	Entity = marchf5(16.155568)	*	*	Entity = trpm7(4.333958)	Entity = snf8(5.249377)	*	*	*	Concept=protein-membrane(6.427902)	*	*	*	*	*	Concept=endolysosome(5.581795)	*	*	*	*	*	*	*	*	*	*	*	*	*	*	*	*	*	*	*	*	*	*	Entity = eif4g3(4.140102)
	Entity = gab1(5.266574)	Entity = tlr3(15.994467)	*	*	Entity = clpx(4.298236)	Entity = dlg4(5.179547)	*	*	*	Concept=5-tetrakisphosphate(6.595832)	*	*	*	*	*	Concept=mon1-ccz1(6.165581)	*	*	*	*	*	*	*	*	*	*	*	*	*	*	*	*	*	*	*	*	*	*	Entity = entpd1(4.112014)
	Entity = ccdc22(5.168532)	Entity = gapvd1(15.844207)	*	*	Entity = cav1(4.278888)	Entity = ldlr(4.932750)	*	*	*	Concept=polynucleotide(7.686625)	*	*	*	*	*	Concept=lysobisphosphatidic(6.358616)	*	*	*	*	*	*	*	*	*	*	*	*	*	*	*	*	*	*	*	*	*	*	Entity = stx8(4.092557)
	Entity = tapbpl(5.078879)	Entity = eif2b2(15.835756)	*	*	Entity = mta3(4.220100)	Entity = inpp5f(4.848943)	*	*	*	Concept=rna-templated(8.231885)	*	*	*	*	*	Concept=marburg(6.362810)	*	*	*	*	*	*	*	*	*	*	*	*	*	*	*	*	*	*	*	*	*	*	Entity = rheb(3.735636)
	Entity = slc4a2(5.053706)	Entity = rin1(15.833866)	*	*	Entity = dnajc13(4.026243)	Entity = sil1(4.786317)	*	*	*	*	*	*	*	*	*	*	*	*	*	*	*	*	*	*	*	*	*	*	*	*	*	*	*	*	*	*	*	*	Entity = arhgef7(3.685420)
	Entity = atl1(4.952847)	Entity = ankrd50(15.781345)	*	*	Entity = xrcc1(3.979129)	Entity = fig4(4.753298)	*	*	*	*	*	*	*	*	*	*	*	*	*	*	*	*	*	*	*	*	*	*	*	*	*	*	*	*	*	*	*	*	Entity = orai1(3.630980)
	Entity = shoc2(4.839052)	Entity = zc3hav1(15.244990)	*	*	Entity = rrp1(3.907901)	Entity = myo5a(4.679270)	*	*	*	*	*	*	*	*	*	*	*	*	*	*	*	*	*	*	*	*	*	*	*	*	*	*	*	*	*	*	*	*	Entity = irs2(3.610465)
	Entity = ror2(4.814704)	Entity = tmtc3(14.735509)	*	*	Entity = rrm2(3.879194)	Entity = clcc1(4.661992)	*	*	*	*	*	*	*	*	*	*	*	*	*	*	*	*	*	*	*	*	*	*	*	*	*	*	*	*	*	*	*	*	Entity = becn1(3.549600)
	Entity = hck(4.648212)	Entity = ldlrap1(14.460185)	*	*	Entity = rpl19(3.875338)	Entity = preb(4.546510)	*	*	*	*	*	*	*	*	*	*	*	*	*	*	*	*	*	*	*	*	*	*	*	*	*	*	*	*	*	*	*	*	Entity = senp7(3.517568)
	Entity = stk24(4.611859)	Entity = pex11b(14.400645)	*	*	Entity = syvn1(3.872922)	Entity = mospd2(4.205323)	*	*	*	*	*	*	*	*	*	*	*	*	*	*	*	*	*	*	*	*	*	*	*	*	*	*	*	*	*	*	*	*	Entity = ctps2(3.462099)
	Entity = ctps2(4.491336)	Entity = cdc42(13.910117)	*	*	Entity = timm21(3.814322)	Entity = psen2(4.154927)	*	*	*	*	*	*	*	*	*	*	*	*	*	*	*	*	*	*	*	*	*	*	*	*	*	*	*	*	*	*	*	*	Entity = ilk(3.451295)
	Entity = tsc1(4.445200)	Entity = engase(13.505542)	*	*	Entity = ube2j1(3.798981)	Entity = tm9sf4(4.125140)	*	*	*	*	*	*	*	*	*	*	*	*	*	*	*	*	*	*	*	*	*	*	*	*	*	*	*	*	*	*	*	*	Entity = pitpnm1(3.408240)
	Entity = uevld(4.219021)	Entity = ap3d1(13.129001)	*	*	Entity = mcm3ap(3.750651)	Entity = gja1(4.121963)	*	*	*	*	*	*	*	*	*	*	*	*	*	*	*	*	*	*	*	*	*	*	*	*	*	*	*	*	*	*	*	*	Entity = arf6(3.210957)
	Entity = eif2b3(4.190058)	Entity = ap1s1(12.930020)	*	*	Entity = anp32a(3.675787)	Entity = ccdc22(4.092124)	*	*	*	*	*	*	*	*	*	*	*	*	*	*	*	*	*	*	*	*	*	*	*	*	*	*	*	*	*	*	*	*	Entity = foxk1(3.154696)
	Entity = csnk1d(4.188021)	Entity = ermp1(12.905013)	*	*	Entity = plec(3.642176)	Entity = bbs5(4.082437)	*	*	*	*	*	*	*	*	*	*	*	*	*	*	*	*	*	*	*	*	*	*	*	*	*	*	*	*	*	*	*	*	Concept=phosphatases(4.310251)
	Entity = bbs5(4.145911)	Entity = atp6v0a2(12.619921)	*	*	Entity = cul4b(3.613158)	Entity = atp11a(4.060751)	*	*	*	*	*	*	*	*	*	*	*	*	*	*	*	*	*	*	*	*	*	*	*	*	*	*	*	*	*	*	*	*	Concept=dephosphorylation(4.567479)
	Entity = atl2(4.018262)	Entity = erlin1(12.270869)	*	*	Entity = cdc16(3.602455)	Entity = rabgef1(3.980316)	*	*	*	*	*	*	*	*	*	*	*	*	*	*	*	*	*	*	*	*	*	*	*	*	*	*	*	*	*	*	*	*	Concept=phosphates(5.005760)
	Entity = fut8(3.892382)	Entity = pigk(12.262819)	*	*	Entity = idh3a(3.314954)	Entity = dynll2(3.726532)	*	*	*	*	*	*	*	*	*	*	*	*	*	*	*	*	*	*	*	*	*	*	*	*	*	*	*	*	*	*	*	*	Concept=metal-dependent(5.323463)
	Entity = stxbp2(3.763636)	Entity = gltp(12.184316)	*	*	Entity = papola(3.272652)	Entity = cav1(3.586401)
	Entity = hbs1l(3.745782)	Entity = cog8(11.517949)	*	*	Entity = vps4b(3.218528)	Entity = dock7(3.550442)
	Entity = pik3r4(3.693781)	Entity = tbc1d8b(11.492076)	*	*	Entity = cdc42(3.191018)	Entity = nup133(3.506148)
	Entity = mios(3.659714)	Entity = mfsd1(11.288986)	*	*	Entity = mcm7(3.149169)	Entity = fam91a1(3.470594)
	Entity = stk10(3.576606)	Entity = tmco1(11.120760)	*	*	Entity = rab3gap2(3.102202)	Entity = csnk1d(3.423656)
	Entity = ccdc88a(3.575614)	Entity = rabac1(10.916988)	*	*	Entity = mtmr2(3.095277)	Entity = stk24(3.277778)
	Entity = nme2(3.555387)	Entity = snx7(10.743150)	*	*	Entity = myo5a(3.024212)	Entity = alg5(3.244361)
	Entity = plcg1(3.529550)	Entity = bag5(10.520695)	*	*	Concept=(p)nuclear_pore(3.920847)	Entity = chmp2b(3.173663)
	Entity = mapk8(3.460988)	Entity = abca3(10.374321)	*	*	Concept=(p)nuclear_envelope(3.970486)	Entity = slc33a1(3.167815)
	Entity = chmp2b(3.359006)	Entity = mtmr3(10.092615)	*	*	Concept=pore(4.156242)	Entity = ldlrap1(3.071415)
	Entity = inpp5f(3.255507)	Entity = g3bp1(10.085243)	*	*	Concept=importin(4.762522)	Concept=copi(3.806726)
	Entity = cd36(3.233894)	Entity = rabgap1l(10.040287)	*	*	Concept=lamin(4.961660)	Concept=golgi(3.875156)
	Entity = cav1(3.176876)	Entity = fitm2(10.033278)	*	*	Concept=subcomplex(5.149880)	Concept=trans-golgi(3.935951)
	Entity = hacd3(3.033024)	Entity = gosr2(9.447276)	*	*	Concept=(p)nuclear_lamina(5.162528)	Concept=cis-golgi(3.948129)
	Concept=gtpases(4.022652)	Entity = gabpa(9.282016)	*	*	Concept=exportin(5.503777)	Concept=(p)trans-golgi(3.974870)
	Concept=gefs(4.200369)	Entity = arl6ip5(9.128292)	*	*	Concept=karyopherin(5.551486)	Concept=retrograde(4.065323)
	Concept=gdp(4.203908)	Entity = sec11c(9.096033)	*	*	Concept=reformation(5.675532)	Concept=cisternal(4.085303)
	Concept=gtp(4.215944)	Entity = gja1(9.052034)	*	*	Concept=reforming(5.741095)	Concept=cisternae(4.094747)
	Concept=exchange(4.347255)	Entity = atp13a1(8.974626)	*	*	Concept=nic96(5.986561)	Concept=intra-golgi(4.207627)
	Concept=rab(4.349937)	Entity = slc39a8(8.451460)	*	*	Concept=relocation(6.037648)	Concept=(p)transport_vesicles(4.423661)
	Concept=rabs(4.668303)	Entity = pik3ca(8.317114)	*	*	Concept=transportin(6.158362)	Concept=copi-coated(4.443784)
	Concept=rac(5.117828)	Entity = retreg2(8.237432)	*	*	Concept=y-shaped(6.194339)	Concept=golgi-associated(4.489414)
	Concept=tbc(5.666742)	Entity = cog3(8.203842)	*	*	Concept=nup82(6.376385)	Concept=golgi-to-er(4.500271)
	Concept=trapp(5.768223)	Entity = ptpn1(8.037582)	*	*	Concept=sealing(6.780740)	Concept=copii(4.592785)
	Concept=pak(5.809093)	Entity = atl2(7.787157)	*	*	*	Concept=er-golgi(4.620029)
	Concept=trappii(5.844289)	Entity = tmx2(7.776849)	*	*	*	Concept=copi-mediated(4.663988)
	Concept=rabgaps(5.866666)	Entity = psen2(7.750353)	*	*	*	Concept=coatomer(4.703178)
	Concept=crib(5.931144)	Entity = atp11a(7.739661)	*	*	*	Concept=cisterna(4.723521)
	Concept=trappi(6.035125)	Entity = lrba(7.735148)	*	*	*	Concept=cistern(7.672602)
	Concept=(p)swiss_3t3(6.495614)	Entity = rab3gap2(7.597351)	*	*	*	Concept=(p)cisterna_magna(7.680577)
	*	Entity = pcm1(7.534368)
	*	Entity = lbr(7.349892)
	*	Entity = fuca1(7.250301)
	*	Entity = arfip1(7.237636)
	*	Entity = pkn1(7.228761)
	*	Entity = gpx8(7.225666)
	*	Entity = letm1(7.193111)
	*	Entity = stk38(7.185822)
	*	Entity = slc37a4(7.073490)
	*	Entity = rigi(7.065875)
	*	Entity = ctif(7.020606)
	*	Entity = ap5b1(6.948353)
	*	Entity = arhgef7(6.947900)
	*	Entity = clpx(6.923239)
	*	Entity = ap3b2(6.920255)
	*	Entity = dlg4(6.860885)
	*	Entity = ctbp1(6.786853)
	*	Entity = pgam5(6.776413)
	*	Entity = cdc16(6.536027)
	*	Entity = cpe(6.489993)
	*	Entity = tbl2(6.401648)
	*	Entity = psmb10(6.231002)
	*	Entity = tomm22(6.203356)
	*	Entity = scp2(6.186787)
	*	Entity = slc9a1(6.169192)
	*	Entity = ulk3(6.166906)
	*	Entity = abhd17a(6.133683)
	*	Entity = gns(6.029361)
	*	Entity = pkd2(6.019086)
	*	Entity = myo5a(6.009003)
	*	Entity = eif2d(5.998843)
	*	Entity = rnf170(5.940268)
	*	Entity = grk2(5.896699)
	*	Entity = pitpnm1(5.882991)
	*	Entity = trappc3(5.816060)
	*	Entity = txndc12(5.695800)
	*	Entity = cog1(5.686896)
	*	Entity = reep3(5.666732)
	*	Entity = pacs1(5.638555)
	*	Entity = gpr108(5.482317)
	*	Entity = gpx7(5.372334)
	*	Entity = s100a10(5.346768)
	*	Entity = copg2(5.338005)
	*	Entity = acsl3(5.328221)
	*	Entity = suclg2(5.323698)
	*	Entity = mavs(5.314078)
	*	Entity = cog2(5.270860)
	*	Entity = ifih1(5.225966)
	*	Entity = myd88(5.078670)
	*	Entity = ide(5.061849)
	*	Entity = tmub1(5.044635)
	*	Entity = fam91a1(4.894505)
	*	Entity = pip5k1c(4.859033)
	*	Entity = tpt1(4.781650)
	*	Entity = ubr2(4.696635)
	*	Entity = tsc1(4.695284)
	*	Entity = cd36(4.679798)
	*	Entity = alg5(4.603684)
	*	Entity = dynll2(4.586545)
	*	Entity = camlg(4.568949)
	*	Entity = trpv4(4.503574)
	*	Entity = tmem115(4.502228)
	*	Entity = sirt2(4.429650)
	*	Entity = lmbrd1(4.398958)
	*	Entity = bcl2l1(4.376628)
	*	Entity = cnnm3(4.325778)
	*	Entity = them6(4.302557)
	*	Entity = atp2b4(4.279729)
	*	Entity = synrg(4.275747)
	*	Entity = tm9sf4(4.208071)
	*	Entity = ift122(4.175201)
	*	Entity = sirt5(4.013720)
	*	Entity = tor1b(3.986910)
	*	Entity = bbs5(3.975795)
	*	Entity = trpm4(3.973228)
	*	Entity = camsap2(3.927249)
	*	Entity = tdrd7(3.861724)
	*	Entity = unc45a(3.849215)
	*	Entity = ipo7(3.832900)
	*	Entity = rhog(3.644749)
	*	Entity = cers2(3.619467)
	*	Entity = kpna6(3.606881)
	*	Entity = mapk8(3.538552)
	*	Entity = yipf4(3.503819)
	*	Entity = trappc1(3.419883)
	*	Entity = slc4a7(3.350744)
	*	Entity = tmem231(3.271269)
	*	Entity = pon2(3.222354)
	*	Entity = ube4a(3.221189)
	*	Entity = abca7(3.174444)
	*	Entity = mid2(3.160135)
	*	Entity = ccdc88a(3.130450)
	*	Entity = clptm1(3.114386)
	*	Entity = scaf1(3.094080)
	*	Entity = abca5(3.088436)
	*	Concept=lysosomes(3.524588)
	*	Concept=(p)lysosomes(3.542209)
	*	Concept=organelles(3.557971)
	*	Concept=(p)organelles(3.587740)
	*	Concept=trafficking(3.589478)
	*	Concept=(p)endosomes(3.628976)
	*	Concept=endosomes(3.631842)
	*	Concept=cargo(3.722254)
	*	Concept=lysosomal(3.724412)
	*	Concept=recycling(3.878640)
	*	Concept=endosomal(3.880129)
	*	Concept=(p)reticulum(3.908462)
	*	Concept=reticulum(3.925850)
	*	Concept=endoplasmic(3.941890)
	*	Concept=organelle(3.949438)
	*	Concept=endosome(3.962479)
	*	Concept=perinuclear(3.986040)
	*	Concept=endocytic(4.030472)
	*	Concept=autophagosomes(4.164612)
	*	Concept=(p)autophagosomes(4.187611)
	*	Concept=multivesicular(4.306681)
	*	Concept=(p)multivesicular_bodies(4.388759)
	*	Concept=misfolded(4.535630)
	*	Concept=calnexin(4.577217)
	*	Concept=endocytosed(4.614531)
	*	Concept=brefeldin(4.630687)
	*	Concept=escrt(4.919444)
	*	Concept=lumenal(4.943932)
	*	Concept=macroautophagy(4.946612)
	*	Concept=organellar(4.975033)
	*	Concept=biotinylation(5.138522)
	*	Concept=upr(5.169558)
	*	Concept=chaperone-mediated(5.409191)
	*	Concept=intralumenal(5.428124)
	*	Concept=arf(5.455573)
	*	Concept=adp-ribosylation(5.486164)
	*	Concept=perk(5.554873)
	*	Concept=amphisome(5.560663)
	*	Concept=reticulum-golgi(6.358269)
	*	Concept=perk-mediated(6.747395)
[truncated: 1 more columns]

## Sheet: Ca36 vs Ca69 WT UP Regulated
Theme Name	Myosin filament organization involved in cytokinetic actomyosin contractile ring assembly(4.6 ) Sarcomeres/myofibrils related cardiomyopathy associated(4.1 ) Sarcomere/Myofibril formation(2.9 )	Pelvic girdle muscle weakness (2.9 ) Duchenne muscular dystrophy(2.8 ) Myotonic dystrophy type 1(2.8 )	Tissue Inhibitor Of Metalloproteinases (TIMP) associated ECM remodeling(3.3 ) Large latent transforming growth factor-beta complex(2.9 ) Extracellular matrix structural constituent conferring tensile strength(2.8 )	Glypican 3 (GPC3)-related heparan sulfate proteoglycan binding activity(4.3 ) Lymphatic Vessel Endothelial Hyaluronan Receptor 1 (LYVE1) related lymphangiogenesis(2 )	Nebulin binding(1.5 ) Nemaline myopathy(1.5 )	Arterial tortuosity (1.9 ) Elastic fibre formation(1.7 ) Microfibril binding(1.3 )	BMP signaling pathway involved in growth plate cartilage chondrocyte development(4.1 ) Supernumerary bones of the axial skeleton (3.8 ) Endochondral ossification with skeletal dysplasias(3.1 )	Fibroblast growth factor receptor signaling pathway involved in neural plate anterior/posterior pattern formation(2.8 ) Actomyosin contractile ring actin filament bundle assembly(2.5 ) PCSK7-related proteinase cleaving activity(2.5 )	Fast-twitch skeletal muscle fiber contraction(3 ) Voluntary musculoskeletal movement(1.8 ) Hindlimb connective tissue(1.7 )	Theme 10	ZASP binding(2.7 )	LPA/Lysophospholipid Signaling(2.9 ) Phosphatidylserine-specific phospholipase A1 activity(2.5 ) MFSD2A transports LPC from extracellular region to plasma membrane(1.4 )	Thoracolumbar scoliosis (3.1 ) Pedal digit metatarsal cartilage element(1.8 ) Spondyloepiphyseal dysplasia with congenital joint dislocations(1.6 )	Proprotein convertase 1 activity(3.6 ) Lys-arg specific dibasic protein processing(3.1 )	Kallikrein:kininogen:C1q binding protein tetramer -> kallikrein activated kininogen:C1q binding protein tetramer bradykinin(3 ) Mast/Basophil Degranulation(2.1 ) C1s/Kinin/Coagulation regulation(1.7 )	Alpha-2 macroglobulin receptor activity(3.3 ) SERPINs - Antitrypsin/Chymotrypsin(3.1 ) Haptoglobin proteolytic cleavage product(1.7 )	Theme 17	Transglutaminase associated protein alkylation(1.1 )	Epiphyseal dysplasia (1.8 ) Tibia endochondral element(1.6 ) Epiphysis of metatarsal bone(1.4 )	Adiponectin, C1Q And Collagen Domain Containing (ADIPOQ)-associated Inflammation Process(4.4 ) Complement component C3b receptor activity(2.9 )	Collagen type XIV trimer(1.9 ) Myosin XVII complex(1.4 )	Coagulation factor XIIa activity(2.9 ) Von Willebrand Disease(2.7 ) Fibrin clot formation (clotting cascade)(2.6 )	Achilles tendon contracture (3.3 )	Joint contractures involving the joints of the feet (2.9 ) Rheumatoid arthritis disease specific synovial fibroblast(2.7 ) Ligament of knee joint(1.8 )	Degenerative disc disease(2.5 ) Abnormality of the intervertebral disk (1.6 ) Annulus fibrosus(1.3 )	Follistatin/Inhibin/Activin Axis(3.8 )	Thrombophlebitis (1.4 )	Peptidylglycine monooxygenase activity(3.3 )	Glycosylphosphatidylinositol (GPI) biosynthesis(3.1 ) GPLD1 hydrolyses GPI-anchors from proteins(2.9 ) GPI-anchor biosynthesis, core oligosaccharide (1.4 )	Leg disc anterior/posterior pattern formation(3 ) Abnormality of the lumbar spine (2.6 ) Thoracic vertebra cartilage element(2.2 )	Myocardium of anterior wall of left ventricle(2.5 ) Purkinje myocyte of interventricular septum(2.3 ) Extracellular matrix organization involved in endocardium development(2.3 )	Extracellular matrix secreting cell(2.2 ) Corneal stroma collagen fibril(2.1 ) Connective Tissue Growth Factor (CTGF) related myofibroblast activity(1.7 )	Theme 33	Adhesive extracellular matrix constituent(2.3 ) Endothelial cell-matrix adhesion(1.8 ) Integrins and ECM (1.7 )	Biosynthesis of the N-glycan precursor (dolichol lipid-linked oligosaccharide, LLO) and transfer to a nascent protein(4.3 ) N-glycosylation by oligosaccharyltransferase (3.2 )	Galactosylation of collagen propeptide hydroxylysines by procollagen galactosyltransferases 1, 2.(2.9 ) Hip joint articular cartilage development(2.9 ) Vertebral compression fractures (2.5 )	Proteinaceous extracellular matrix(1.8 ) Matrix metallopeptidase secretion(1.8 ) SERPIN/Peptidase inhibitors(1.4 )	Semaphorin associated neuropilin binding(2.7 )	Regulation of systemic arterial blood pressure by circulatory epinephrine-norepinephrine(1.8 ) Envenomation resulting in hemolysis in other organism(1.4 )	Insulin-like growth factor (IGF) activity regulation by insulin-like growth factor binding proteins (IGFBPs)(2.7 )	Apolipoprotein A-I proteolytic cleavage product(2.8 ) LDL/HDL (2.7 ) Regulation of systemic arterial blood pressure by atrial natriuretic peptide(2.4 )	Collagen beaded filament(1.6 ) Lipoid proteinosis(1.5 )	Arrhythmogenic right ventricular cardiomyopathy (ARVC)(3.7 )	Defective ABCC6 causes pseudoxanthoma elasticum (PXE)(3.5 )	Filamin binding(1.6 ) Larsen syndrome(1.5 )	Dental pulp necrosis(2.6 ) Dentin extracellular matrix secretion(2.4 ) Molar tooth sign on MRI (1.8 )	Kringle domain binding(1.5 )	Abnormality of the vasculature of the conjunctiva (1.4 )	Aortic aneurysm (2.6 ) Tunica intima of artery(2.6 ) Skeletal muscle myosin thick filament assembly(2.5 )
Theme Score	Score=132262.91	Score=71900.02	Score=68761.63	Score=68244.50	Score=66637.38	Score=60238.10	Score=58894.46	Score=47977.52	Score=44799.02	Score=38736.67	Score=37718.34	Score=37408.22	Score=36956.82	Score=36585.17	Score=35407.31	Score=29889.15	Score=29838.97	Score=29099.11	Score=27077.86	Score=25628.20	Score=25390.42	Score=23008.39	Score=22192.36	Score=22164.47	Score=21602.20	Score=21425.87	Score=19003.93	Score=18880.77	Score=18273.26	Score=17506.44	Score=17141.05	Score=16835.04	Score=16621.01	Score=15773.00	Score=15489.70	Score=15219.72	Score=14741.05	Score=14564.81	Score=13750.75	Score=13436.64	Score=12073.47	Score=11550.07	Score=10878.49	Score=10333.78	Score=10297.10	Score=10025.54	Score=9634.98	Score=9266.95	Score=8813.13
Total Entity	Entity_Total=33	Entity_Total=36	Entity_Total=67	Entity_Total=55	Entity_Total=23	Entity_Total=44	Entity_Total=63	Entity_Total=92	Entity_Total=30	Entity_Total=23	Entity_Total=11	Entity_Total=9	Entity_Total=18	Entity_Total=7	Entity_Total=27	Entity_Total=56	Entity_Total=20	Entity_Total=14	Entity_Total=24	Entity_Total=31	Entity_Total=27	Entity_Total=20	Entity_Total=30	Entity_Total=34	Entity_Total=31	Entity_Total=23	Entity_Total=20	Entity_Total=4	Entity_Total=5	Entity_Total=10	Entity_Total=33	Entity_Total=46	Entity_Total=16	Entity_Total=53	Entity_Total=8	Entity_Total=31	Entity_Total=64	Entity_Total=17	Entity_Total=6	Entity_Total=18	Entity_Total=21	Entity_Total=5	Entity_Total=17	Entity_Total=4	Entity_Total=4	Entity_Total=20	Entity_Total=4	Entity_Total=16	Entity_Total=30
Total Concept	Concept_Total=34	Concept_Total=36	Concept_Total=36	Concept_Total=9	Concept_Total=9	Concept_Total=14	Concept_Total=38	Concept_Total=34	Concept_Total=36	Concept_Total=3	Concept_Total=3	Concept_Total=8	Concept_Total=34	Concept_Total=9	Concept_Total=19	Concept_Total=10	Concept_Total=10	Concept_Total=2	Concept_Total=23	Concept_Total=25	Concept_Total=7	Concept_Total=37	Concept_Total=18	Concept_Total=40	Concept_Total=15	Concept_Total=17	Concept_Total=7	Concept_Total=8	Concept_Total=6	Concept_Total=39	Concept_Total=39	Concept_Total=31	Concept_Total=10	Concept_Total=10	Concept_Total=24	Concept_Total=38	Concept_Total=6	Concept_Total=5	Concept_Total=16	Concept_Total=5	Concept_Total=28	Concept_Total=10	Concept_Total=18	Concept_Total=6	Concept_Total=4	Concept_Total=33	Concept_Total=7	Concept_Total=17	Concept_Total=38
CompBio P value	PValue=<0.001	PValue=<0.001	PValue=<0.001	PValue=<0.001	PValue=<0.001	PValue=<0.001	PValue=<0.001	PValue=<0.001	PValue=<0.001	PValue=<0.001	PValue=<0.001	PValue=<0.001	PValue=<0.001	PValue=<0.001	PValue=<0.001	PValue=<0.001	PValue=<0.001	PValue=<0.001	PValue=<0.001	PValue=<0.001	PValue=<0.001	PValue=<0.001	PValue=<0.001	PValue=<0.001	PValue=<0.001	PValue=<0.001	PValue=<0.001	PValue=<0.001	PValue=<0.001	PValue=<0.001	PValue=<0.001	PValue=<0.001	PValue=<0.001	PValue=<0.001	PValue=<0.001	PValue=<0.001	PValue=<0.001	PValue=<0.001	PValue=<0.001	PValue=<0.001	PValue=<0.001	PValue=<0.001	PValue=<0.001	PValue=<0.001	PValue=<0.001	PValue=<0.001	PValue=<0.001	PValue=<0.001	PValue=<0.001
Normalized Enrichment Score	NEScore=4.429	NEScore=2.961	NEScore=3.204	NEScore=3.495	NEScore=3.687	NEScore=3.561	NEScore=3.699	NEScore=3.191	NEScore=3.138	NEScore=2.846	NEScore=2.900	NEScore=3.004	NEScore=3.089	NEScore=3.182	NEScore=3.198	NEScore=2.802	NEScore=2.897	NEScore=2.927	NEScore=2.821	NEScore=2.758	NEScore=2.826	NEScore=2.645	NEScore=2.633	NEScore=2.709	NEScore=2.719	NEScore=2.780	NEScore=2.539	NEScore=2.595	NEScore=2.585	NEScore=2.548	NEScore=2.561	NEScore=2.584	NEScore=2.621	NEScore=2.554	NEScore=2.578	NEScore=2.601	NEScore=2.586	NEScore=2.625	NEScore=2.542	NEScore=2.547	NEScore=2.348	NEScore=2.305	NEScore=2.226	NEScore=2.168	NEScore=2.215	NEScore=2.210	NEScore=2.176	NEScore=2.143	NEScore=2.088
Entity = Protein (CompBio NEScore)	Entity = ttn(715.354240)	Entity = flnc(349.390681)	Entity = plod2(344.163141)	Entity = tnc(803.173150)	Entity = neb(1484.293425)	Entity = efemp2(1123.098140)	Entity = col10a1(439.530151)	Entity = thbs1(93.958782)	Entity = myh4(402.631370)	Entity = atp2a1(625.829302)	Entity = ldb3(1526.528230)	Entity = enpp2(3321.793162)	Entity = col10a1(417.546925)	Entity = pcsk5(1835.952713)	Entity = kng1(741.953465)	Entity = hpx(354.720832)	Entity = c1qtnf3(556.680739)	Entity = tgm2(4511.662790)	Entity = matn3(449.347673)	Entity = c4b(605.034426)	Entity = col12a1(590.207339)	Entity = serpinc1(451.937295)	Entity = tnc(159.157816)	Entity = prg4(171.461011)	Entity = fth1(263.180005)	Entity = inhba(480.798093)	Entity = tpm2(547.655686)	Entity = pam(2525.463184)	Entity = gpld1(2222.926304)	Entity = fth1(890.884544)	Entity = myh7(85.031332)	Entity = ccn2(96.057515)	Entity = neb(240.527108)	Entity = tnc(67.988421)	Entity = epyc(911.321678)	Entity = omd(107.443517)	Entity = kng1(79.963052)	Entity = sema3c(1229.389469)	Entity = coro1a(1133.983029)	Entity = igfbp6(1082.276996)	Entity = adipoq(247.241062)	Entity = ecm1(1256.104266)	Entity = ttn(109.996400)	Entity = xylt1(1547.841237)	Entity = flnc(1874.399041)	Entity = omd(210.958784)	Entity = plg(1266.712802)	Entity = ogn(290.835708)	Entity = efemp2(98.347918)
Concepts = Concepts (Enrichment score)	Entity = neb(501.872388)	Entity = des(300.918558)	Entity = ccn2(165.028898)	Entity = xylt1(351.627376)	Entity = tpm2(658.863456)	Entity = ltbp1(801.561630)	Entity = gdf5(184.294449)	Entity = efemp2(74.119225)	Entity = myh2(261.093733)	Entity = myh4(572.830816)	Entity = flnc(1072.958608)	Entity = gpld1(143.897762)	Entity = matn3(300.175294)	Entity = pcsk6(1559.812938)	Entity = mcpt4(491.673946)	Entity = serpina1d(156.653640)	Entity = chi3l1(283.730740)	Entity = dpt(73.722775)	Entity = col9a1(197.980775)	Entity = mfge8(103.392800)	Entity = col9a1(344.435954)	Entity = plg(291.717561)	Entity = fmod(152.657182)	Entity = col10a1(141.159922)	Entity = cilp(226.132095)	Entity = tnfaip6(351.358502)	Entity = mybpc1(241.639743)	Entity = usp48(23.575360)	Entity = plg(249.985100)	Entity = c1qtnf3(12.973709)	Entity = atp2a1(81.762202)	Entity = tnc(45.287287)	Entity = fth1(208.186116)	Entity = sparc(67.409799)	Entity = xylt1(41.809354)	Entity = pcolce2(92.509370)	Entity = timp3(78.182467)	Entity = fmod(30.563884)	Entity = hpx(36.473677)	Entity = col6a1(43.819634)	Entity = apoe(121.113197)	Entity = col6a2(15.790597)	Entity = myh7(101.624568)	Entity = bgn(21.208566)	Entity = comp(16.234879)	Entity = ltbp3(42.258882)	Entity = chrd(51.072275)	Entity = lum(147.922068)	Entity = apoe(51.397505)
	Entity = actn2(464.477445)	Entity = myot(297.332673)	Entity = pcolce2(115.329818)	Entity = dcn(237.018809)	Entity = ttn(365.259396)	Entity = ltbp3(140.384848)	Entity = matn3(114.256605)	Entity = thbs3(66.394197)	Entity = myh1(236.965598)	Entity = myh1(499.868625)	Entity = myot(1072.958608)	Entity = kng1(19.180376)	Entity = col9a1(236.237550)	Entity = chrd(113.908358)	Entity = col12a1(149.548312)	Entity = pzp(120.247499)	Entity = prelp(229.844688)	Entity = ltbp1(28.014734)	Entity = comp(193.897275)	Entity = c1qtnf3(88.199459)	Entity = myo18b(129.953743)	Entity = pros1(123.343955)	Entity = gdf5(146.418186)	Entity = comp(88.238080)	Entity = gdf5(192.935659)	Entity = grem1(75.957510)	Entity = neb(182.570803)	Entity = des(11.951489)	Entity = serpinc1(17.415641)	Entity = gdf5(12.268861)	Entity = neb(73.347460)	Entity = sparc(32.504995)	Entity = actn2(125.292655)	Entity = dpt(57.242627)	Entity = serpinc1(38.996151)	Entity = col10a1(56.647375)	Entity = pamr1(62.915414)	Entity = c1qtnf3(26.865407)	Entity = c4b(11.655734)	Entity = chrdl1(14.155487)	Entity = clu(37.568318)	Entity = col6a1(10.527065)	Entity = flnc(95.589511)	Entity = spp1(12.334264)	Entity = myh7(12.524761)	Entity = bgn(30.835150)	Entity = ang(46.733665)	Entity = tnc(23.600975)	Entity = kng1(16.192763)
	Entity = mybpc1(349.142256)	Entity = col6a1(199.112842)	Entity = lum(104.458760)	Entity = bgn(229.196593)	Entity = myh4(254.143510)	Entity = col6a1(78.676661)	Entity = col9a1(84.188951)	Entity = tnc(61.692439)	Entity = actn3(193.106565)	Entity = actn3(460.206482)	Entity = des(529.092574)	Entity = ccn2(18.929364)	Entity = plod2(142.637368)	Entity = c4b(102.576105)	Entity = plg(116.600459)	Entity = serpinc1(118.772824)	Entity = omd(170.684138)	Entity = clu(21.450568)	Entity = col10a1(116.315934)	Entity = pros1(66.613341)	Entity = lum(121.314567)	Entity = kng1(24.535106)	Entity = dcn(110.715487)	Entity = gdf5(80.620817)	Entity = col9a1(35.510150)	Entity = vcan(32.670102)	Entity = myh2(101.966631)	Entity = vcan(4.214409)	Entity = lyz2(14.256724)	Entity = comp(7.902962)	Entity = mybpc2(46.004182)	Entity = grem1(25.609577)	Entity = ttn(99.920954)	Entity = thbs3(43.455013)	Entity = lyz2(33.414016)	Entity = spp1(55.528761)	Entity = usp48(33.120348)	Entity = thbs1(9.479464)	Entity = ces1c(8.880336)	Entity = ccn2(13.925525)	Entity = igkc(19.853315)	Entity = fn1(5.241757)	Entity = pamr1(94.955422)	Entity = apoe(3.922631)	Entity = apoe(6.771390)	Entity = gdf5(24.466682)	Entity = pik3ip1(18.668606)	Entity = dcn(13.667360)	Entity = ltbp1(14.528905)
	Entity = myom1(302.850093)	Entity = col6a2(181.885755)	Entity = dcn(99.712681)	Entity = lum(187.320105)	Entity = myh2(243.732002)	Entity = fbln1(74.302600)	Entity = prg4(81.575977)	Entity = ccn2(42.550310)	Entity = myh7(115.618852)	Entity = actn2(420.690951)	Entity = actn3(198.379311)	Entity = pcsk5(14.656903)	Entity = gdf5(114.690470)	Entity = pam(34.928199)	Entity = serpinc1(36.831725)	Entity = serpina1b(104.776155)	Entity = bgn(143.087179)	Entity = bgn(10.419552)	Entity = prg4(92.150925)	Entity = omd(52.917371)	Entity = ogn(80.317254)	Entity = srpx2(22.161486)	Entity = bgn(73.796613)	Entity = cilp(47.445855)	Entity = comp(34.445656)	Entity = chrd(23.767752)	Entity = mybpc2(72.503108)	Concept=peptidylglycine(3.502717)	Entity = mfge8(13.466256)	Entity = matn3(6.656173)	Entity = srl(37.089591)	Entity = ltbp1(23.374123)	Entity = mybpc1(72.998856)	Entity = serpinc1(38.586683)	Entity = prg4(9.925825)	Entity = sparc(29.773686)	Entity = lyz2(26.764057)	Entity = comp(8.437995)	Entity = fth1(4.071756)	Entity = htra3(8.644084)	Entity = gpld1(15.331387)	Entity = comp(3.929173)	Entity = ldb3(60.542753)	Concept=elasticum(3.861465)	Concept=(p)filamins(3.650980)	Entity = spp1(23.631533)	Concept=ligneous(4.930996)	Entity = sparc(11.922478)	Entity = tnc(11.448308)
	Entity = mybpc2(266.672101)	Entity = atp2a1(166.601582)	Entity = bgn(96.740164)	Entity = prg4(174.830956)	Entity = myo18b(199.084385)	Entity = col6a2(62.728008)	Entity = comp(71.995022)	Entity = sparc(39.852690)	Entity = neb(89.804773)	Entity = mybpc2(347.765224)	Entity = atp2a1(192.574949)	Entity = mybpc1(14.001044)	Entity = comp(97.556813)	Entity = apoe(20.749519)	Entity = pam(24.407532)	Entity = clu(56.314526)	Entity = dcn(120.953088)	Entity = ccn2(9.933156)	Entity = gdf5(82.220613)	Entity = pamr1(23.578182)	Entity = col6a2(64.597645)	Entity = mybpc1(18.462398)	Entity = comp(66.345297)	Entity = col9a1(33.766882)	Entity = prg4(31.882078)	Entity = pcsk6(18.053684)	Entity = myom2(56.697932)	Concept=monooxygenase(3.511487)	Concept=gpi-anchored(4.045822)	Entity = col10a1(5.322359)	Entity = mybpc1(36.188367)	Entity = dcn(20.044415)	Entity = myom1(69.314718)	Entity = thbs1(36.020943)	Entity = mfge8(8.499821)	Entity = gdf5(24.961141)	Entity = lum(22.250860)	Entity = spp1(5.744040)	Entity = serpinc1(3.262436)	Entity = ltbp3(7.919022)	Entity = prg4(14.680163)	Concept=hoarseness(3.126544)	Entity = des(56.114694)	Concept=pseudoxanthoma(3.913526)	Concept=filamins(3.650980)	Entity = coro1a(18.989540)	Concept=pseudomembranous(5.103368)	Entity = col12a1(9.789151)	Entity = ltbp3(10.074453)
	Entity = tpm2(231.897812)	Entity = neb(157.206563)	Entity = ltbp1(89.769016)	Entity = ogn(172.901852)	Entity = myh1(176.807187)	Entity = dcn(54.351411)	Entity = grem1(67.188586)	Entity = fbln1(37.101574)	Entity = atp2a1(77.069657)	Entity = myom3(292.567525)	Entity = ttn(180.787694)	Entity = plg(8.388522)	Entity = prg4(72.181040)	Entity = clu(3.150276)	Entity = ces1c(20.972529)	Entity = lum(38.099100)	Entity = ogn(113.321621)	Entity = sparc(7.825461)	Entity = cilp(32.543535)	Entity = plg(18.273176)	Entity = prelp(58.850223)	Entity = c4b(8.634875)	Entity = col12a1(53.711853)	Entity = matn3(27.322128)	Entity = fbln1(29.957082)	Entity = gdf5(14.799859)	Entity = ttn(43.338772)	Concept=amidation(3.848882)	Concept=glycosylphosphatidylinositol(4.052331)	Entity = actn3(4.266638)	Entity = ttn(36.167557)	Entity = spp1(19.884181)	Entity = myot(69.314718)	Entity = plg(31.461620)	Entity = hpx(4.532176)	Entity = plod2(20.512521)	Entity = sod3(21.840996)	Entity = bgn(4.958987)	Concept=transfusion(3.713956)	Entity = adipoq(7.002437)	Entity = kng1(14.062612)	Concept=lipoid(3.154941)	Entity = actn2(27.719039)	Concept=xylosyltransferase(4.868056)	Concept=larsen(4.728514)	Entity = smoc2(12.063350)	Concept=conjunctivitis(5.174555)	Entity = chrd(7.859130)	Entity = dcn(9.996413)
	Entity = actn3(225.280408)	Entity = ttn(147.022540)	Entity = timp3(83.469411)	Entity = vcan(159.883321)	Entity = mybpc2(162.371096)	Entity = lum(36.351105)	Entity = cilp(66.942271)	Entity = dcn(33.437851)	Entity = myh13(52.519599)	Entity = myom1(223.231082)	Entity = myh7(176.061619)	Entity = apoe(7.545212)	Entity = smoc2(69.435672)	Concept=proprotein(3.910665)	Entity = pcsk5(16.630130)	Entity = plg(37.176146)	Entity = lum(89.873929)	Entity = plod2(7.704253)	Entity = epyc(14.525990)	Entity = clu(13.346417)	Entity = tnc(50.058748)	Entity = pzp(6.667775)	Entity = xylt1(42.682914)	Entity = tnc(24.251703)	Entity = ccn2(24.837606)	Entity = clu(13.492248)	Entity = serpinc1(40.073861)	Concept=acth(4.733149)	Concept=gpi-anchor(4.208660)	Entity = cilp(3.889866)	Entity = ldb3(28.486262)	Entity = plod2(19.756326)	Entity = myh7(50.114792)	Entity = spp1(24.976153)	Entity = pamr1(3.741907)	Entity = bgn(18.773140)	Entity = spp1(21.194387)	Entity = dcn(4.318393)	Concept=transfusion-related(3.743181)	Entity = dpt(6.305186)	Entity = cilp2(13.688958)	Concept=papules(3.231692)	Entity = obscn(15.446529)	Concept=udp-xylose(4.900560)	Concept=nonfamilial(5.173181)	Entity = dcn(11.674915)	Concept=kringle(5.300063)	Entity = ccn2(6.275556)	Entity = adipoq(9.700164)
	Entity = myh7(217.500766)	Entity = ldb3(125.455370)	Entity = col12a1(61.038292)	Entity = prelp(97.024730)	Entity = myh7(123.749745)	Entity = ecm1(27.370352)	Entity = omd(46.950592)	Entity = ltbp1(33.420676)	Entity = tpm2(47.788034)	Entity = myh2(178.428522)	Entity = myom1(159.275697)	Entity = spp1(4.056886)	Entity = tpm2(59.983601)	Concept=convertase(4.080679)	Entity = pcsk6(11.416856)	Entity = alb(32.127064)	Entity = fth1(68.002182)	Entity = mfge8(7.279641)	Entity = xylt1(10.226966)	Entity = spp1(10.006780)	Entity = col6a1(44.968627)	Entity = hpx(6.044183)	Entity = prg4(35.246349)	Entity = fmod(16.015364)	Entity = col10a1(21.724645)	Entity = thbs1(12.961907)	Entity = myo18b(29.900917)	Concept=lyase(5.023782)	Concept=gpi(4.332322)	Entity = col9a1(3.509229)	Entity = pam(22.920041)	Entity = xylt1(16.507923)	Entity = des(49.939886)	Entity = hpx(21.006769)	Concept=lipid-linked(3.802658)	Entity = fth1(16.902128)	Entity = htra4(20.269756)	Entity = igfbp6(4.062187)	Concept=transfusions(3.762301)	Entity = fbln1(6.275359)	Entity = hpx(13.564164)	Concept=proteinosis(3.331486)	Entity = mybpc2(14.805113)	Concept=xylose(5.380534)	*	Entity = grem1(11.350693)	Concept=fibrinous(6.458657)	Entity = plg(5.691957)	Entity = ccn2(9.081323)
	Entity = flnc(211.544923)	Entity = myh2(107.521412)	Entity = tnc(60.812004)	Entity = fmod(85.277999)	Entity = actn3(114.654753)	Entity = myh4(26.096387)	Entity = chrd(37.898604)	Entity = prelp(32.432715)	Entity = mybpc1(39.461414)	Entity = tpm2(121.600186)	Entity = actn2(118.619208)	Concept=lysophospholipase(3.168773)	Entity = ltbp3(54.732729)	Concept=subtilisin(4.582099)	Entity = hpx(7.005871)	Entity = igkc(29.019006)	Entity = fmod(63.303166)	Entity = ogn(5.948812)	Entity = lyz2(9.705560)	Entity = apoe(8.283290)	Entity = dcn(35.942607)	Entity = thbs1(5.828080)	Entity = col6a1(35.074702)	Entity = col12a1(14.038014)	Entity = ttn(17.267254)	Entity = ltbp1(12.303634)	Entity = myh7(26.601424)	Concept=peptidyl-glycine(5.109685)	Concept=almeida(5.070963)	Entity = prg4(3.202052)	Entity = des(16.473390)	Entity = lum(16.340132)	Entity = myh4(49.850831)	Entity = mfge8(21.000130)	Concept=oligosaccharyltransferase(3.867361)	Entity = ogn(16.142774)	Entity = thbs1(19.667924)	Entity = xylt1(4.059647)	Concept=taco(3.981226)	Entity = fn1(4.440083)	Entity = c1qtnf3(10.770243)	Concept=beaded(4.197753)	Entity = myom1(6.352132)	Concept=arteriosclerotic(7.090022)	*	Entity = sparc(10.055880)	Concept=angiostatin(7.386551)	Entity = tpm2(5.080459)	Entity = bgn(8.054123)
	Entity = ldb3(198.250856)	Entity = myh1(82.385750)	Entity = ogn(59.741821)	Entity = omd(84.093772)	Entity = actn2(104.418366)	Entity = ogn(25.944429)	Entity = myh7(33.555382)	Entity = col6a1(31.885705)	Entity = mybpc2(35.427948)	Entity = myh7(96.806026)	Entity = col6a2(33.396517)	Concept=lysophosphatidic(3.206004)	Entity = xylt1(45.302706)	Concept=dibasic(5.011574)	Entity = mug1(6.551674)	Entity = c4b(27.118057)	Entity = lyz2(50.575018)	Entity = tnc(4.565867)	Entity = tnc(8.157135)	Entity = lyz2(8.077229)	Entity = sparc(28.428142)	Entity = matn3(5.257522)	Entity = efemp2(25.552638)	Entity = ccn2(13.307608)	Entity = cilp2(16.697616)	Entity = gpx3(11.599549)	Entity = myh1(18.368680)	Concept=palm(5.968592)	Concept=coagulation-fibrinolysis(5.341466)	Concept=lumbar(2.724347)	Entity = coro1a(14.509720)	Entity = enpp2(15.284425)	Entity = tpm2(39.288985)	Entity = fbln1(20.783997)	Concept=oligosaccharide(4.053456)	Entity = ltbp1(13.037828)	Entity = omd(19.472156)	Entity = chrdl1(3.993636)	Concept=circulatory(4.315174)	Entity = myom1(4.192894)	Entity = myh7(10.294714)	Concept=voice(4.712121)	Entity = myot(6.250207)	*	*	Entity = ogn(8.699878)	Concept=exosporium(7.510775)	Entity = efemp2(4.253857)	Entity = fbln1(6.943699)
	Entity = obscn(183.990989)	Entity = myh4(76.065743)	Entity = omd(59.405391)	Entity = col10a1(77.626592)	Entity = obscn(97.044443)	Entity = myom1(23.686123)	Entity = xylt1(32.164686)	Entity = lum(30.550157)	Entity = srl(24.457244)	Entity = ldb3(64.246247)	Concept=zasp(0.000000)	Concept=lpa(3.561396)	Entity = abi3bp(32.312126)	Concept=kexin(5.247670)	Entity = ogn(6.502844)	Entity = chi3l1(26.495948)	Entity = epyc(21.877708)	Entity = lum(4.382670)	Entity = prelp(7.446632)	Entity = adipoq(6.893054)	Entity = cilp2(28.015140)	Entity = mfge8(4.801901)	Entity = col6a2(20.309935)	Entity = plod2(13.026525)	Entity = pard3(15.928821)	Entity = ccn2(10.037531)	Entity = flnc(17.321039)	Concept=(p)pituitary_gland_posterior(6.079730)	*	Concept=spondylolisthesis(2.795414)	Entity = actn2(13.393715)	Entity = col6a1(14.378872)	Entity = myh2(38.792795)	Entity = ecm2(20.263732)	Concept=n-linked(4.215016)	Entity = comp(12.427392)	Entity = serpina1d(19.246536)	Entity = vcan(3.516049)	Concept=hemolytic(4.781490)	Entity = thbs1(3.971106)	Entity = ltbp1(7.204371)	Concept=frenulum(4.967996)	Entity = coro1a(5.875272)	*	*	Entity = fmod(7.891355)	*	Entity = coro1a(3.776650)	Entity = lum(6.718301)
	Entity = myom2(179.294316)	Entity = actn3(71.799551)	Entity = fmod(55.584144)	Entity = tnfaip6(67.331748)	Entity = mybpc1(92.496706)	Entity = tnc(23.222501)	Entity = chrdl1(31.779499)	Entity = plod2(27.953223)	Entity = myom3(18.340201)	Entity = coro1a(61.031047)	Concept=barth(0.000000)	Concept=lpc(3.855707)	Entity = fth1(29.927552)	Concept=lys-arg(5.485395)	Entity = c4b(6.354380)	Entity = mug1(24.967377)	Entity = alb(18.210060)	Entity = col6a1(3.298124)	Entity = ccn2(7.390711)	Entity = kng1(6.865783)	Entity = fmod(23.042002)	Entity = fn1(4.419950)	Entity = ccn2(15.210253)	Entity = tnfaip6(12.285157)	Entity = grem1(15.866847)	Entity = dcn(9.231476)	Entity = plod2(16.489996)	*	*	Concept=screw(2.870088)	Entity = kng1(12.386543)	Entity = inhba(13.367127)	Entity = ldb3(37.510141)	Entity = clu(18.988261)	Concept=n-glycosylation(4.360777)	Entity = grem1(11.897199)	Entity = bgn(17.697821)	Entity = timp3(3.297112)	Concept=hemolysis(4.787055)	Entity = mfge8(3.896883)	Entity = ccn2(5.176492)	Concept=sclerosus(5.346277)	Entity = ccn2(4.361697)	*	*	Entity = ccn2(7.671392)	*	Entity = fn1(3.447087)	Entity = timp3(6.293205)
	Entity = des(153.536244)	Entity = actn2(47.431754)	Entity = prelp(47.192262)	Entity = sparc(52.148955)	Entity = myot(59.584154)	Entity = myh2(23.129800)	Entity = fmod(30.813476)	Entity = bgn(27.824807)	Entity = ttn(18.004798)	Entity = obscn(49.523149)	Concept=clouded(0.000000)	Concept=lysophospholipid(3.931477)	Entity = actn3(6.780622)	Concept=arg-arg(5.998381)	Entity = igkc(6.052193)	Entity = col6a2(22.779110)	Entity = ecm2(9.639482)	Entity = fn1(3.051867)	Entity = cilp2(6.535782)	Entity = bgn(6.059018)	Entity = bgn(20.801130)	Entity = apoe(4.122158)	Entity = lum(12.377066)	Entity = chi3l1(11.944333)	Entity = matn3(14.863399)	Entity = sparc(8.749679)	Entity = c4b(12.370225)	*	*	Concept=decompression(2.871011)	Entity = tpm2(11.923005)	Entity = thbs1(13.214251)	Entity = atp2a1(10.102828)	Entity = lum(18.147689)	Concept=periplasmic(4.480451)	Entity = ccn2(10.026952)	Entity = pzp(17.327085)	Entity = col6a2(3.213913)	Concept=post-transfusion(4.941094)	Entity = spp1(3.685125)	Entity = chi3l1(3.694668)	Concept=sulphoxide(5.526006)	Entity = tnc(4.334401)	*	*	Entity = pcsk6(5.865310)	*	Entity = col6a2(3.345971)	Entity = sod3(6.284878)
	Entity = myh2(130.833576)	Entity = myh7(45.844532)	Entity = sparc(40.460102)	Entity = col12a1(52.044858)	Entity = myh13(58.045274)	Entity = actn3(22.698970)	Entity = cilp2(29.893453)	Entity = pcsk5(27.729935)	Entity = des(17.533840)	Entity = myom2(47.515396)	*	Concept=phospholipase(4.357486)	Entity = lum(4.800327)	Concept=pcsk9-ldlr(6.516191)	Entity = prelp(5.965234)	Entity = col6a1(21.735317)	Entity = cilp(5.717286)	Concept=transglutaminase(0.000000)	Entity = ttn(5.921597)	Entity = srpx2(5.655813)	Entity = prg4(20.415738)	Entity = ltbp1(3.847775)	Entity = thbs3(12.062052)	Entity = prelp(9.895872)	Entity = bgn(13.643841)	Entity = htra3(8.203378)	Entity = col6a2(8.606582)	*	*	Concept=pedicle(2.883198)	Entity = ccn2(11.921876)	Entity = vcan(12.549797)	Entity = myh1(9.955892)	Entity = vcan(15.723898)	Concept=heptasaccharide(4.480572)	Entity = dcn(9.339014)	Entity = col12a1(16.481700)	Entity = chi3l1(3.157727)	Concept=resuscitated(5.120978)	Entity = tnc(3.567732)	Entity = plg(3.640264)	Concept=lichenoid(5.596827)	Entity = tpm2(3.503664)	*	*	Entity = tnc(5.266125)	*	Entity = tnfaip6(3.154807)	Entity = myh7(6.161710)
	Entity = myh1(128.936429)	Entity = myom1(44.886620)	Entity = col6a1(36.536793)	Entity = thbs1(46.573101)	Entity = flnc(57.005038)	Entity = bgn(21.897924)	Entity = ccn2(29.810954)	Entity = dpt(26.005169)	Entity = ldb3(15.978709)	Entity = matn2(45.707890)	*	Concept=pyrophosphatase(4.959659)	Entity = bgn(4.740235)	Concept=non-lytic(6.850374)	Entity = lum(5.930247)	Entity = ang(17.709203)	Entity = plod2(4.162007)	Concept=transamidation(0.000000)	Entity = omd(5.873628)	Entity = hpx(5.570423)	Entity = matn3(19.385298)	Entity = gpld1(3.598925)	Entity = fth1(11.110892)	Entity = grem1(9.421546)	Entity = vcan(13.358594)	Entity = adipoq(6.860635)	Entity = pros1(8.213579)	*	*	Concept=lordosis(2.978958)	Entity = obscn(11.349442)	Entity = des(11.665813)	Entity = actn3(4.324496)	Entity = col6a1(14.245773)	Concept=glycopeptide(4.488287)	Entity = adipoq(9.138207)	Entity = serpina1b(15.862362)	Entity = fn1(3.105676)	Concept=fnhtr(5.233371)	Entity = pros1(3.285929)	Entity = serpinc1(3.504596)	*	Entity = mybpc1(3.413369)	*	*	Entity = col12a1(3.764432)	*	Entity = chi3l1(3.070793)	Entity = mybpc1(6.068361)
	Entity = myot(119.131949)	Entity = tpm2(33.996893)	Entity = dpt(35.541571)	Entity = gdf5(38.432871)	Entity = myom1(50.238545)	Entity = dpt(19.921043)	Entity = chrdl2(28.586893)	Entity = col6a2(25.853009)	Entity = flnc(10.929505)	Entity = myot(44.937532)	*	Concept=phosphatidylserine-specific(5.229180)	Entity = spp1(4.052407)	*	Entity = htra4(5.928905)	Entity = ogn(16.736744)	Entity = smoc2(4.125399)	*	Entity = chi3l1(4.914097)	Entity = thbs1(5.289177)	Entity = comp(17.809519)	Entity = clu(3.344590)	Entity = cilp(10.821729)	Entity = lum(8.789319)	Entity = timp3(11.955471)	Entity = ecm2(5.388567)	Entity = col6a1(6.170211)	*	*	Concept=posterolateral(3.070632)	Entity = flnc(10.386611)	Entity = col12a1(10.929065)	Concept=paraspinal(4.785996)	Entity = smoc2(13.064063)	Concept=(p)periplasm(4.537240)	Entity = col9a1(7.024429)	Entity = col10a1(15.239192)	Entity = grem1(3.044916)	Concept=posttransfusion(5.312942)	Entity = inhba(3.224219)	Entity = sod3(3.436083)	*	Entity = myom2(3.249333)	*	*	Entity = vcan(3.655635)	*	Concept=(p)epithelium_corneal(3.712899)	Entity = ttn(5.693979)
	Entity = myom3(116.048632)	Entity = myom2(30.448636)	Entity = efemp2(34.196193)	Entity = comp(38.075716)	Entity = myom2(21.490811)	Entity = vcan(17.442499)	Entity = bgn(28.408142)	Entity = ogn(23.589935)	Entity = actn2(10.718363)	Entity = myh13(28.402979)	*	*	Entity = col6a1(3.043372)	*	Entity = col6a1(5.480206)	Entity = omd(15.994195)	Entity = dpt(3.865482)	*	Entity = ogn(4.130310)	Entity = fth1(5.123463)	Entity = thbs1(14.514262)	Entity = coro1a(3.275892)	Entity = vcan(8.374735)	Entity = bgn(7.355795)	Entity = fmod(11.818771)	Entity = chrdl2(4.734699)	Entity = atp2a1(4.447425)	*	*	Concept=spine(3.215128)	Entity = myh4(8.437887)	Entity = fbln1(10.866469)	Concept=(p)paraspinal_muscles(4.809749)	Entity = ccn2(12.722639)	Concept=periplasm(4.555617)	Entity = matn3(6.452812)	Entity = vcan(14.875486)	Concept=dishabituation(5.619038)	Concept=crystalloid(5.336124)	Entity = ang(3.068019)	Entity = pzp(3.413451)	*	Concept=tachycardia(3.256995)	*	*	Entity = plod2(3.408527)	*	Concept=corneal(3.785096)	Entity = comp(5.336304)
	Entity = myh4(113.559166)	Entity = mybpc2(30.044354)	Entity = gdf5(29.929695)	Entity = ecm2(36.395640)	Entity = ldb3(20.982582)	Entity = myh1(15.286933)	Entity = tnc(28.193985)	Entity = col12a1(23.075477)	Entity = gdf5(9.118052)	Entity = mybpc1(25.022222)	*	*	Concept=dysplasia(4.403686)	*	Entity = fmod(5.210760)	Entity = col12a1(15.692136)	Entity = vcan(3.057796)	*	Entity = tnfaip6(4.096052)	Entity = serpinc1(5.111773)	Entity = tgm2(14.321278)	Entity = matn2(3.156460)	Entity = c1qtnf3(8.156632)	Entity = adipoq(6.826824)	Entity = xylt1(10.631207)	Entity = ang(4.505238)	Entity = ccn2(3.904410)	*	*	Concept=(p)spine(3.235407)	Entity = myom3(8.320953)	Entity = col10a1(10.663854)	Concept=psoas(5.144163)	Entity = chi3l1(12.709310)	Concept=o-linked(4.768761)	Entity = pcsk5(6.057401)	Entity = sparc(14.444295)	Concept=tones(5.752102)	Concept=anti-b(5.991731)	Concept=igfbps(4.631100)	Entity = gpx3(3.045528)	*	Concept=cardiomyopathy(3.446729)	*	*	Entity = lum(3.077666)	*	Concept=(p)corneal_stroma(3.900908)	Entity = spp1(5.050660)
	Entity = myh13(73.539606)	Entity = myom3(25.789763)	Entity = col6a2(28.300038)	Entity = dpt(34.594723)	Entity = des(18.266494)	Entity = col12a1(14.624340)	Entity = prelp(22.459568)	Entity = myh4(22.117874)	Entity = myom2(8.516645)	Entity = pard3(8.018278)	*	*	Concept=stature(4.451333)	*	Entity = clu(4.999406)	Entity = thbs1(14.762700)	Entity = col12a1(3.034584)	*	Entity = spp1(4.069233)	Entity = ccn2(5.091849)	Entity = omd(13.491967)	Entity = ang(3.012686)	Entity = actn3(8.113498)	Entity = xylt1(6.685182)	Entity = col12a1(8.888721)	Entity = pcsk5(4.299578)	Entity = kng1(3.369026)	*	*	Concept=vertebral(3.430368)	Entity = ltbp3(7.181089)	Entity = tnfaip6(10.456611)	Concept=(p)neck_muscles(5.715995)	Entity = matn3(12.232357)	Concept=undecaprenyl(4.778730)	Entity = prelp(5.760936)	Entity = htra3(13.854398)	Concept=semaphorin(6.050082)	Concept=anti-a(6.196936)	Concept=igf(5.347955)	Entity = ighm(3.023050)	*	Concept=arrhythmia(3.448370)	*	*	Entity = col10a1(3.069459)	*	Concept=transparency(4.013402)	Entity = mybpc2(4.785963)
	Entity = myo18b(69.374313)	Entity = col12a1(22.231985)	Entity = vcan(27.972983)	Entity = col6a1(31.364113)	Entity = atp2a1(6.387297)	Entity = sparc(14.108132)	Entity = spp1(20.141766)	Entity = fmod(21.313635)	Entity = myot(8.224025)	Entity = sod3(3.810806)	*	*	Concept=scoliosis(4.548839)	*	Entity = pzp(4.699892)	Entity = bgn(14.416442)	Concept=cor(6.424832)	*	Entity = grem1(4.007560)	Entity = tnc(5.018809)	Entity = ecm2(12.338048)	Concept=thrombosis(3.353003)	Entity = col9a1(6.923088)	Entity = ecm1(5.898837)	Entity = tnfaip6(8.716134)	Entity = wif1(4.289790)	Concept=(p)transverse_sinuses(4.055262)	*	*	Concept=vas(3.446978)	Entity = myh1(6.267022)	Entity = fmod(10.258065)	Concept=(p)psoas_muscles(5.869569)	Entity = abi3bp(11.518026)	Concept=bloc(4.970211)	Entity = wif1(5.658923)	Entity = ecm1(13.237180)	Concept=neuropilin(6.588132)	Concept=hydrostatic(6.383094)	Concept=membrane-ecm(5.664795)	Entity = pcsk6(3.003083)	*	Concept=implantable(3.510146)	*	*	Concept=dentin(2.960184)	*	Concept=opacity(4.424958)	Entity = ogn(4.667202)
	Entity = atp2a1(35.940264)	Entity = mybpc1(18.447436)	Entity = xylt1(27.504816)	Entity = epyc(28.663702)	Entity = col12a1(3.220519)	Entity = thbs1(12.729250)	Entity = col6a1(18.206057)	Entity = vcan(20.892885)	Entity = col6a1(7.130398)	Entity = flnc(3.212599)	*	*	Concept=deformities(4.639891)	*	Entity = actn3(4.578673)	Entity = apoe(13.582223)	Concept=chitinase(6.553521)	*	Entity = timp3(3.502734)	Entity = ighm(4.367933)	Entity = plod2(6.548167)	Concept=prothrombin(3.408048)	Entity = col10a1(6.051550)	Entity = pcsk6(5.418775)	Entity = sparc(8.213269)	Entity = enpp2(3.575353)	Concept=thrombophlebitis(4.402660)	*	*	Concept=dural(3.520272)	Entity = myot(6.007690)	Entity = igfbp6(9.796696)	Concept=sternocleidomastoid(6.267345)	Entity = coro1a(11.023322)	Concept=4-diacetamido-2(5.030161)	Entity = tnc(5.630181)	Entity = dcn(12.823180)	Concept=(p)cochlear_nerve(7.473221)	Concept=sickling(7.679696)	Concept=nec(6.509498)	Concept=triglycerides(3.550524)	*	Concept=defibrillator(3.602777)	*	*	Concept=(p)dentin(3.050684)	*	Concept=keratocytes(4.545359)	Entity = des(4.622894)
	Entity = srl(17.447909)	Entity = myo18b(16.484465)	Entity = col10a1(25.660981)	Entity = fbln1(28.491419)	Entity = fth1(3.000498)	Entity = tgm2(11.784016)	Entity = epyc(17.178056)	Entity = myh2(20.823574)	Entity = adipoq(6.501791)	Entity = col6a2(3.063628)	*	*	Concept=chondrodysplasia(4.758960)	*	Entity = col6a2(4.359865)	Entity = dcn(12.490427)	Concept=seroma(6.737523)	*	Entity = wif1(3.401566)	Entity = fmod(4.228969)	Entity = smoc2(4.653557)	Concept=thrombotic(3.422258)	Entity = timp3(5.183207)	Entity = dcn(5.309915)	Entity = c1qtnf3(8.071299)	Entity = col12a1(3.022444)	Concept=arthrogryposis(5.259099)	*	*	Concept=sagittal(3.590303)	Entity = myom1(5.422470)	Entity = chi3l1(9.012684)	Concept=(p)back_muscles(6.430761)	Entity = ltbp1(10.932603)	Concept=a-core(5.112665)	Entity = prg4(4.584779)	Entity = col6a2(12.602120)	*	*	Concept=(p)neoplastic_circulating(7.090880)	Concept=adiponectin(3.605985)	*	Concept=arrhythmogenic(3.729131)	*	*	Concept=odontoblasts(3.116249)	*	Concept=conjunctiva(4.840496)	Entity = vcan(4.423335)
	Entity = pard3(15.210873)	Entity = thbs3(8.024841)	Entity = ecm1(23.987340)	Entity = thbs3(28.008528)	Concept=nemaline(2.283475)	Entity = gdf5(11.404296)	Entity = ltbp3(16.578184)	Entity = timp3(20.616745)	Entity = comp(5.225910)	Concept=ckm(0.000000)	*	*	Concept=metaphyseal(5.005652)	*	Entity = tnc(3.985542)	Entity = dpt(11.699380)	Concept=phlebitis(6.877404)	*	Entity = col6a1(3.381823)	Entity = dcn(3.713564)	Entity = col10a1(4.558375)	Concept=coagulation(3.427570)	Entity = prelp(4.810498)	Entity = vcan(4.932384)	Entity = chi3l1(6.977423)	Concept=(p)follicular_fluid(3.469628)	Concept=antiphospholipid(5.613857)	*	*	Concept=arthrodesis(3.597395)	Entity = tnc(5.348953)	Entity = ang(8.863554)	Concept=concavity(6.622460)	Entity = col6a2(10.709985)	Concept=llo(5.196001)	Entity = chrdl1(4.497430)	Entity = col6a1(11.692658)	*	*	*	Concept=hdl(3.675431)	*	Concept=dilated(3.773744)	*	*	Concept=(p)odontoblasts(3.141378)	*	Concept=(p)conjunctiva(4.860586)	Entity = matn3(4.175768)
	Entity = tnc(9.560602)	Entity = obscn(7.881595)	Entity = comp(23.139549)	Entity = col9a1(23.708964)	Concept=nebulin(2.534447)	Entity = timp3(11.042396)	Entity = col12a1(16.149671)	Entity = igfbp6(20.402538)	Entity = kng1(4.660580)	Concept=microfilament(0.000000)	*	*	Concept=imperfecta(5.053659)	*	Entity = vcan(3.726082)	Entity = pros1(10.601629)	Concept=lrr(6.928447)	*	Concept=epiphyseal(4.339189)	Entity = igkc(3.680002)	Entity = fn1(4.439844)	Concept=antithrombin(3.429444)	Entity = sparc(4.798992)	Entity = timp3(4.907557)	Entity = chrd(6.536854)	Concept=theca(3.504861)	Concept=(p)intercostal_muscles(5.636966)	*	*	Concept=intraoperative(3.607528)	Entity = vcan(5.212074)	Entity = bgn(8.719633)	Concept=nebulette(7.381289)	Entity = ecm1(10.646245)	Concept=tetrasaccharide(5.330825)	Entity = xylt1(4.064117)	Entity = serpinc1(11.657723)	*	*	*	Concept=lipoprotein(3.702553)	*	Concept=echocardiogram(4.136806)	*	*	Concept=tooth(3.222204)	*	Concept=keratopathy(4.925430)	Entity = tpm2(3.820574)
	Entity = fth1(6.327380)	Entity = myh13(7.357320)	Entity = thbs1(22.540432)	Entity = ccn2(22.929023)	Concept=disproportion(3.088638)	Entity = fmod(10.941783)	Entity = sparc(15.808184)	Entity = fn1(19.904301)	Entity = grem1(4.497304)	Concept=actin-associated(0.000000)	*	*	Concept=kyphosis(5.126700)	*	Entity = cst3(3.526853)	Entity = cst3(10.087607)	Concept=phytotoxin(6.991412)	*	Concept=(p)cartilage_articular(4.346148)	Entity = vcan(3.614736)	Entity = ccn2(3.814910)	Concept=anticoagulant(3.443387)	Entity = matn3(4.498202)	Entity = kng1(4.885955)	Entity = col6a2(6.489563)	Concept=(p)theca(3.525985)	Concept=contracture(5.878378)	*	*	Concept=radiological(3.631363)	Entity = myh2(5.100397)	Entity = kng1(8.327952)	Concept=myopalladin(7.383498)	Entity = col12a1(10.512677)	Concept=hexasaccharide(5.455063)	Entity = col12a1(3.826391)	Entity = tnc(11.373759)	*	*	*	Concept=ldl(3.746831)	*	Concept=supraventricular(4.176359)	*	*	Concept=(p)tooth(3.255633)	*	Concept=limbus(5.012266)	Entity = col10a1(3.599338)
	Entity = col6a1(5.516667)	Entity = ecm2(7.158841)	Entity = matn3(21.729670)	Entity = col6a2(20.986934)	Concept=fiber-type(3.095721)	Entity = ccn2(10.625550)	Entity = dcn(15.293825)	Entity = plg(19.392112)	Entity = matn3(4.215794)	*	*	*	Concept=coxa(5.154906)	*	Entity = serpina1d(3.262028)	Entity = ecm1(9.685789)	Concept=leucine-rich(7.125897)	*	Concept=articular(4.376130)	Entity = tgm2(3.471141)	Entity = fbln1(3.301731)	Concept=clotting(3.617992)	Entity = igfbp6(4.391616)	Entity = col6a1(4.688867)	Entity = dcn(6.095195)	Concept=luteinization(3.806609)	Concept=anticardiolipin(5.946952)	*	*	Concept=operative(3.664949)	Entity = adipoq(4.702646)	Entity = adipoq(8.261883)	*	Entity = fn1(10.052790)	Concept=pentasaccharide(5.510387)	Entity = lum(3.808749)	Entity = ecm2(10.707626)	*	*	*	Concept=c-reactive(3.787077)	*	Concept=arrhythmic(4.215041)	*	*	Concept=dental(3.362499)	*	Concept=(p)corneal_keratocytes(5.020274)	Entity = mcpt4(3.423425)
	Entity = ighm(4.829143)	Entity = fmod(6.092075)	Entity = fbln1(18.491297)	Entity = timp3(20.609186)	Concept=rods(3.249965)	Entity = myh7(10.000318)	Entity = ogn(13.542120)	Entity = ecm1(19.124677)	Entity = myom1(4.091791)	*	*	*	Concept=achondroplasia(5.362700)	*	Concept=kallikrein(3.983551)	Entity = sparc(8.017508)	Concept=radiculitis(7.481854)	*	Concept=epiphysis(4.455298)	Entity = tnfaip6(3.374580)	Concept=xiv(4.100771)	Concept=fibrinolysis(3.629545)	Entity = ecm1(3.537921)	Entity = actn3(4.623549)	Entity = spp1(6.018919)	Concept=(p)luteal(3.821671)	*	*	*	Concept=facet(3.678264)	Entity = fth1(4.454284)	Entity = timp3(8.059046)	*	Entity = efemp2(9.184232)	Concept=deglycosylation(7.168345)	Entity = fmod(3.599558)	Entity = hpx(10.654955)	*	*	*	Concept=systolic(3.812424)	*	Concept=palpitations(4.229212)	*	*	Concept=odontoblast(3.384035)	*	Concept=subconjunctival(5.424139)	Entity = sparc(3.411876)
	Entity = lum(4.606582)	Entity = ogn(5.995181)	Entity = col9a1(17.046630)	Entity = spp1(20.149176)	Concept=widening(3.378345)	Entity = neb(8.664699)	Entity = plod2(12.229915)	Entity = spp1(17.070382)	Entity = col10a1(3.118222)	*	*	*	Concept=bowing(5.434173)	*	Concept=kininogen(4.104747)	Entity = timp3(7.887516)	Concept=pulmonale(7.615261)	*	Concept=plate(4.539448)	Entity = sparc(3.327231)	Concept=xvii(4.364670)	Concept=d-dimer(3.658731)	Entity = spp1(3.234582)	Entity = fth1(4.553251)	Entity = lum(4.682406)	Concept=luteal(3.870014)	*	*	*	Concept=(p)lumbosacral(3.699029)	Entity = pard3(3.725568)	Entity = tgm2(7.653836)	*	Entity = flnc(8.000756)	Concept=glycosylation-dependent(7.191288)	Entity = chi3l1(3.571628)	Entity = cst3(10.427262)	*	*	*	Concept=dyslipidemia(3.881178)	*	Concept=endomyocardial(4.411012)	*	*	Concept=(p)incisor(3.446263)	*	Concept=spacing(5.934000)	Entity = thbs1(3.262493)
	Entity = fbln1(4.473384)	Entity = spp1(4.907902)	Entity = inhba(16.934339)	Entity = efemp2(19.238872)	Concept=streaming(3.453859)	Entity = prelp(8.328416)	Entity = vcan(11.835794)	Entity = myh1(17.015721)	Entity = ccn2(3.063028)	*	*	*	Concept=chondrodysplasias(5.438338)	*	Concept=angioedema(4.106797)	Entity = gpx3(7.253920)	Concept=potter(7.641042)	*	Concept=(p)plate(4.559485)	Entity = chi3l1(3.194506)	Concept=xvi(4.849929)	Concept=fibrinolytic(3.661045)	Entity = ogn(3.190750)	Entity = enpp2(3.954383)	Entity = tnc(3.398443)	Concept=(p)cumulus(4.032456)	*	*	*	Concept=lumbosacral(3.704578)	Entity = myom2(3.491823)	Entity = ogn(7.397319)	*	Entity = fmod(7.721113)	Concept=hydrazide(7.242809)	Entity = pam(3.261411)	Entity = clu(9.723868)	*	*	*	Concept=leptin(3.933925)	*	Concept=electrocardiographic(4.540833)	*	*	Concept=incisor(3.465283)	*	Concept=interfibrillar(6.060603)	Entity = myom1(3.006766)
	Entity = fmod(4.185734)	Entity = ccn2(4.592588)	Entity = cilp(16.906930)	Entity = matn3(19.105383)	Concept=cranialis(3.464462)	Entity = fn1(8.311708)	Entity = chi3l1(11.531995)	Entity = comp(16.358782)	Concept=tibialis(3.289133)	*	*	*	Concept=short-limbed(5.508525)	*	Concept=kinin(4.304180)	Entity = adipoq(6.946882)	*	*	Concept=(p)tibia(5.064924)	Entity = coro1a(3.085264)	Concept=xxii(5.066152)	Concept=clot(3.789045)	Concept=tendons(3.157627)	Entity = omd(3.931193)	Entity = des(3.385135)	Concept=cumulus(4.044836)	*	*	*	Concept=endplate(3.818049)	Entity = actn3(3.462015)	Entity = wif1(6.363668)	*	Entity = actn2(7.404932)	Concept=murein(7.286683)	Entity = col6a1(3.055367)	Entity = chi3l1(9.624625)	*	*	*	Concept=diastolic(3.947021)	*	Concept=biventricular(4.585212)	*	*	Concept=molars(3.467453)	*	Concept=pterygium(6.362188)	Concept=aortic(3.211910)
	Entity = ogn(3.926285)	Entity = timp3(4.468671)	Entity = prg4(16.131866)	Entity = cilp(19.000070)	Concept=tetani(3.577960)	Entity = omd(7.298084)	Entity = lum(11.407720)	Entity = mcpt4(14.722637)	Concept=(p)fibers_skeletal(3.338443)	*	*	*	Concept=vara(5.639805)	*	Concept=protease(4.368762)	Entity = pcsk5(6.922936)	*	*	Concept=epiphyses(5.066345)	Concept=complement(3.594619)	Concept=facit(5.102662)	Concept=thrombus(3.862951)	Concept=tendon(3.228486)	Entity = clu(3.410112)	Concept=pulposus(2.653184)	Concept=atretic(4.134415)	*	*	*	Concept=flexion(3.849841)	Entity = sema3c(3.387560)	Entity = gdf5(6.291429)	*	Entity = bgn(7.081008)	Concept=tularensis(7.374971)	Concept=osteoblast(3.216861)	Entity = fbln1(9.450252)	*	*	*	Concept=anti-inflammatory(4.056332)	*	Concept=dyspnea(4.725041)	*	*	Concept=(p)ameloblasts(3.649629)	*	Concept=button(7.440608)	Concept=aorta(3.493285)
	Entity = kng1(3.394826)	Entity = tnc(4.076396)	Entity = grem1(16.060277)	Entity = serpinc1(18.368976)	*	Entity = ecm2(5.811313)	Entity = smoc2(10.709105)	Entity = cilp(14.490902)	Concept=extensor(3.380484)	*	*	*	Concept=talipes(5.663215)	*	Concept=xii(4.418152)	Entity = ighm(6.467944)	*	*	Concept=tibia(5.081044)	Concept=c1q(3.656080)	Concept=xviii(5.258988)	Concept=hypercoagulable(3.866095)	Concept=(p)tendons(3.230854)	Entity = spp1(3.099630)	Concept=intervertebral(2.669684)	Concept=luteinized(4.173722)	*	*	*	Concept=pseudoarthrosis(3.861990)	Entity = lum(3.228667)	Entity = dpt(6.093528)	*	Entity = omd(7.056195)	*	Concept=(p)osteoblasts(3.301140)	Entity = pcsk6(9.098273)	*	*	*	Concept=apolipoprotein(4.244482)	*	Concept=tachyarrhythmia(4.819333)	*	*	Concept=ameloblasts(3.666717)	*	Concept=twisted(7.936830)	Concept=smooth(3.511961)
	Concept=sarcomere(3.289262)	Entity = dcn(3.762373)	Entity = ltbp3(15.458059)	Entity = srpx2(16.946795)	*	Entity = tpm2(5.676901)	Entity = wif1(9.777508)	Entity = tgm2(14.443110)	Concept=quadriceps(3.608367)	*	*	*	Concept=varum(5.817019)	*	Concept=(p)mast(4.740094)	Entity = tnc(6.376920)	*	*	Concept=(p)epiphyses(5.085168)	Concept=phagocytic(3.956579)	Concept=ligature(7.300767)	Concept=thromboembolism(3.930344)	Concept=achilles(3.316986)	Entity = sod3(3.083091)	Concept=(p)nucleus_pulposus(2.697705)	Concept=preantral(4.324884)	*	*	*	Concept=iliac(4.012858)	Concept=ventricular(3.264784)	Entity = col6a2(5.966274)	*	Entity = dcn(6.990599)	*	Concept=osteoblasts(3.313832)	Entity = col9a1(8.947536)	*	*	*	Concept=hyperglycemia(4.357994)	*	Concept=myocarditis(4.928712)	*	*	Concept=pulp(3.751365)	*	*	Concept=(p)aorta(3.530710)
	Concept=sarcomeres(3.335050)	Entity = bgn(3.625453)	Entity = spp1(14.550446)	Entity = fn1(16.720157)	*	Entity = comp(5.197307)	Entity = ecm1(9.697540)	Entity = omd(13.799869)	Concept=skeletal(3.614180)	*	*	*	Concept=(p)facial_bones(5.891689)	*	Concept=mast(4.791228)	Entity = prelp(6.165175)	*	*	Concept=tibial(5.487522)	Concept=c3b(4.044262)	*	Concept=coagulopathy(3.995629)	Concept=(p)achilles_tendon(3.398128)	Concept=osteoarthritis(2.978257)	Concept=(p)intervertebral_disc(2.817577)	Concept=interna(4.648610)	*	*	*	Concept=bony(4.069613)	Concept=ventricle(3.397117)	Entity = smoc2(5.758231)	*	Entity = prg4(6.879380)	*	Concept=trabecular(3.349307)	Entity = ogn(8.862976)	*	*	*	Concept=hypertriglyceridemia(4.471264)	*	Concept=exertion(5.140802)	*	*	Concept=incisors(3.817923)	*	*	Concept=(p)smooth(3.541968)
	Concept=(p)sarcomeres(3.358798)	Entity = sparc(3.134124)	Entity = ecm2(14.345659)	Entity = ltbp1(16.675685)	*	Entity = spp1(5.006725)	Entity = inhba(8.974861)	Entity = pzp(12.716764)	Concept=(p)quadriceps(3.663022)	*	*	*	Concept=osteochondrodysplasia(5.928247)	*	Concept=kallikrein-kinin(4.836515)	Entity = fn1(6.159729)	*	*	Concept=osteoarthrosis(5.778267)	Concept=deposition(4.084495)	*	Concept=hemostasis(4.057385)	Concept=(p)tenocytes(3.857917)	Concept=(p)knee(3.024875)	Concept=(p)annulus_fibrosus(2.982556)	Concept=inhibin(4.700441)	*	*	*	Concept=deformity(4.090202)	Concept=(p)ventricle(3.462695)	Entity = pcolce2(5.699435)	*	Entity = comp(6.676119)	*	Concept=mineralization(3.501843)	Entity = plg(8.729652)	*	*	*	Concept=interleukin-6(4.519039)	*	*	*	*	Concept=crown(3.878771)	*	*	Concept=rupture(3.554830)
	Concept=striated(3.362638)	Concept=dystrophy(3.453145)	Entity = mcpt4(12.058246)	Entity = plod2(16.540308)	*	Entity = cilp(4.670403)	Entity = col6a2(8.670770)	Entity = neb(11.370538)	Concept=(p)skeletal(3.675893)	*	*	*	Concept=thoracolumbar(5.935674)	*	Concept=angiotensin-converting(4.861984)	Entity = kng1(5.936491)	*	*	Concept=osteoarthropathy(5.782968)	Concept=(p)phagocytes(4.104408)	*	Concept=plasmin(4.074666)	Concept=tenocytes(3.873825)	Concept=knee(3.039852)	Concept=fibrosus(2.992007)	Concept=luteolysis(4.800489)	*	*	*	Concept=leg(4.108498)	Concept=(p)myocardium(3.465525)	Entity = mfge8(5.567165)	*	Entity = timp3(6.356341)	*	Concept=osteoblastic(3.690611)	Entity = pcsk5(8.346287)	*	*	*	Concept=hypertensive(4.565497)	*	*	*	*	Concept=(p)dental_papilla(3.882928)	*	*	Concept=aneurysm(3.655015)
	Concept=(p)myofibrils(3.391837)	Concept=muscular(3.624877)	Entity = tgm2(11.182052)	Entity = chrdl1(14.988615)	*	Entity = atp2a1(3.686205)	Entity = mybpc2(8.387020)	Entity = cst3(11.190437)	Concept=fast-twitch(3.737416)	*	*	*	Concept=equinovarus(6.096067)	*	Concept=esterase(4.914237)	Entity = vcan(5.648346)	*	*	Concept=osteochondritis(6.175765)	Concept=phagocytes(4.148011)	*	Concept=thromboembolic(4.077167)	Concept=flexor(3.880840)	Concept=(p)joints(3.146023)	Concept=annulus(3.012677)	Concept=follistatin(5.305792)	*	*	*	Concept=(p)leg(4.109567)	Concept=myocardium(3.505540)	Entity = fn1(5.543869)	*	Entity = col9a1(6.037052)	*	Concept=femur(3.703898)	Entity = ccn2(8.269351)	*	*	*	Concept=protein-1(4.866197)	*	*	*	*	Concept=dentinogenesis(3.904493)	*	*	Concept=arterial(3.728303)
	Concept=myofibrils(3.428439)	Concept=myopathy(3.645406)	Entity = clu(10.476907)	Entity = ecm1(14.956952)	*	Entity = flnc(3.617540)	Entity = timp3(8.097315)	Entity = matn2(11.066761)	Concept=exercise(3.805691)	*	*	*	Concept=valga(6.288825)	*	Concept=tryptase(4.966706)	Entity = sod3(5.568284)	*	*	Concept=costal(6.213293)	Concept=complement-dependent(4.501165)	*	Concept=venous(4.099354)	Concept=(p)musculoskeletal(4.149273)	Concept=joints(3.147224)	Concept=disc(3.246868)	Concept=activin(5.344267)	*	*	*	Concept=complication(4.137268)	Concept=(p)ventricles(3.564436)	Entity = sema3c(5.380929)	*	Entity = epyc(6.024068)	*	Concept=(p)femur(3.705313)	Entity = ang(8.054627)	*	*	*	Concept=caloric(5.004801)	*	*	*	*	Concept=(p)dental_pulp(3.904902)	*	*	Concept=(p)smooth_vascular(3.736356)
	Concept=myosin(3.463680)	Concept=weakness(3.732317)	Entity = cilp2(9.665578)	Entity = sod3(13.752085)	*	Entity = plod2(3.239656)	Entity = tnfaip6(7.629954)	Entity = ecm2(10.885821)	Concept=iib(3.868586)	*	*	*	Concept=clubfoot(6.354261)	*	Concept=zymogen(5.201602)	Entity = fth1(5.537149)	*	*	Concept=(p)costal_cartilage(6.234120)	Concept=circulation(4.578131)	*	Concept=anticoagulants(4.112496)	Concept=musculoskeletal(4.159847)	Concept=synovial(3.217803)	Concept=discs(3.352952)	Concept=regressing(5.406965)	*	*	*	Concept=implant(4.147848)	Concept=ventricles(3.593051)	Entity = comp(5.225766)	*	Entity = ogn(5.848638)	*	Concept=osteoclast(3.706688)	Entity = inhba(7.839310)	*	*	*	Concept=natriuretic(5.056274)	*	*	*	*	Concept=(p)tooth_root(3.947653)	*	*	Concept=(p)adventitia(3.868420)
	Concept=myofibril(3.578751)	Concept=sarcolemma(3.929499)	Entity = matn2(8.918251)	Entity = tgm2(13.398101)	*	Entity = ccdc80(3.212871)	Entity = thbs3(7.366185)	Entity = actn3(10.652006)	Concept=slow-twitch(3.951567)	*	*	*	Concept=irregularity(6.541813)	*	Concept=carboxypeptidase(5.445228)	Entity = tpm2(5.376545)	*	*	Concept=fairbank(6.274187)	Concept=opsonization(4.597646)	*	Concept=viii(4.265630)	Concept=patellar(4.167080)	Concept=(p)synovial(3.225781)	Concept=degenerated(3.810285)	*	*	*	*	Concept=biomechanical(4.178528)	Concept=myocardial(3.597916)	Entity = prg4(4.273292)	*	Entity = enpp2(5.670784)	*	Concept=osteogenic(3.789210)	Entity = dpt(7.732983)	*	*	*	Concept=triglyceride-rich(5.061827)	*	*	*	*	Concept=odontogenesis(4.084949)	*	*	Concept=adventitia(3.906104)
	Concept=filament(3.629288)	Concept=duchenne(3.944412)	Entity = tnfaip6(8.714103)	Entity = wif1(12.497494)	*	Entity = actn2(3.182315)	Entity = fth1(7.360723)	Entity = col10a1(10.554768)	Concept=neuromuscular(3.973597)	*	*	*	Concept=bruck(6.661632)	*	Concept=chymase(5.466980)	Entity = fmod(5.023704)	*	*	Concept=chondrosarcoma(6.398670)	Concept=engulfment(4.676840)	*	Concept=clots(4.303295)	Concept=supraspinatus(4.295657)	Concept=joint(3.263933)	Concept=herniation(3.829795)	*	*	*	*	Concept=vertebra(4.217201)	Concept=atrial(3.667354)	Entity = cilp(4.176220)	*	Entity = tgm2(5.634288)	*	Concept=fracture(3.824238)	Entity = fn1(7.233517)	*	*	*	Concept=a-i(5.327901)	*	*	*	*	Concept=cementum(4.174516)	*	*	Concept=thoracic(3.926992)
	Concept=filaments(3.632887)	Concept=(p)sarcolemma(3.954012)	Entity = sod3(8.216830)	Entity = pcolce2(10.326711)	*	Entity = chi3l1(3.106146)	Entity = pcolce2(7.331483)	Entity = ttn(10.074529)	Concept=fast(3.996943)	*	*	*	Concept=thanatophoric(6.859044)	*	Concept=asphyxiation(5.661952)	Entity = pam(4.746769)	*	*	Concept=dissecans(6.588149)	Concept=c5a(4.742490)	*	Concept=willebrand(4.341396)	Concept=tendon-bone(4.504664)	Concept=(p)synovial_fluid(3.421554)	Concept=discogenic(3.944159)	*	*	*	*	Concept=sacral(4.312628)	Concept=ejection(3.744462)	Entity = tpm2(4.125376)	*	Entity = c4b(5.630068)	*	Concept=alkaline(3.890302)	Entity = pcolce2(6.399579)	*	*	*	Concept=kappa(5.419052)	*	*	*	*	Concept=(p)periodontal_ligament(4.177860)	*	*	Concept=thickness(3.946226)
	Concept=contractile(3.648905)	Concept=dystrophic(3.973338)	Entity = ttn(8.091328)	Entity = matn2(8.418706)	*	Entity = myh13(3.087139)	Entity = pzp(6.999063)	Entity = tpm2(9.974693)	Concept=(p)hindlimb(4.050764)	*	*	*	Concept=metatarsal(6.935538)	*	Concept=basophil(5.799441)	Entity = spp1(4.682969)	*	*	Concept=acetabuli(6.873483)	Concept=c3a(4.884950)	*	Concept=embolism(4.345550)	Concept=torn(5.213770)	Concept=synovium(3.427606)	Concept=degenerative(4.019008)	*	*	*	*	Concept=interspinous(4.352491)	Concept=myocytes(3.849734)	Entity = ecm1(3.924317)	*	Entity = prelp(5.104886)	*	Concept=fractures(3.890377)	Entity = tgm2(6.279147)	*	*	*	Concept=bariatric(5.617106)	*	*	*	*	Concept=hypomineralized(4.455074)	*	*	Concept=dilation(3.975292)
	Concept=troponin(3.679517)	Concept=(p)myoblasts(3.998426)	Entity = thbs3(7.920014)	Entity = abi3bp(7.016604)	*	Concept=(p)microfibrils(3.636029)	Entity = matn2(6.369505)	Entity = pcsk6(9.817593)	Concept=diaphragm(4.063342)	*	*	*	Concept=perichondral(6.961732)	*	Concept=three-day(6.738765)	Entity = enpp2(3.904237)	*	*	Concept=bateman(7.066440)	Concept=opsonin(4.947798)	*	Concept=tpa(4.446658)	Concept=tendinitis(5.531158)	Concept=(p)knee_joint(3.450596)	Concept=coccygeal(4.271002)	*	*	*	*	Concept=spondylolysis(4.466682)	Concept=(p)myocytes(3.900406)	Entity = sod3(3.654639)	*	Entity = cilp(5.046829)	*	Concept=alp(3.949193)	Entity = prelp(6.183860)	*	*	*	Concept=intermediate-density(5.621608)	*	*	*	*	Concept=ligament(4.513763)	*	*	Concept=intima(3.993234)
	Concept=titin(3.718001)	Concept=myoblasts(4.012245)	Entity = fn1(7.840825)	Entity = cilp2(6.136787)	*	Concept=microfibrils(3.680495)	Entity = abi3bp(6.361579)	Entity = matn3(9.674837)	Concept=hindlimb(4.074906)	*	*	*	Concept=arthropathy(6.992132)	*	Concept=laryngotracheal(7.270034)	Entity = igfbp6(3.769398)	*	*	Concept=antrum(8.082164)	Concept=ic3b(5.006566)	*	Concept=von(4.493341)	Concept=laxity(5.574672)	Concept=arthritis(3.783395)	Concept=peripartum(8.505015)	*	*	*	*	Concept=iatrogenic(4.471865)	Concept=myocyte(4.135284)	Entity = prelp(3.029181)	*	Entity = plod2(4.361316)	*	Concept=osteoid(3.970609)	Entity = prg4(6.143126)	*	*	*	Concept=diuretic(5.648438)	*	*	*	*	Concept=bell(4.588115)	*	*	Concept=cardiovascular(3.993481)
	Concept=muscles(3.919947)	Concept=myopathic(4.061155)	Entity = plg(7.826153)	Entity = apoe(5.966689)	*	Concept=laxa(4.309957)	Entity = thbs1(5.884283)	Entity = myh7(9.036764)	Concept=(p)diaphragm(4.074997)	*	*	*	Concept=brachycephaly(7.410843)	*	*	Entity = cilp(3.703264)	*	*	Concept=clubbed(8.155763)	Concept=antibody-mediated(5.181370)	*	Concept=xiii(4.601478)	Concept=ligamentous(5.594292)	Concept=meniscus(3.865294)	*	*	*	*	*	Concept=orthopedic(4.476340)	Concept=infarction(4.147298)	Concept=fibroblast(3.690091)	*	Entity = gpld1(4.299628)	*	Concept=(p)osteocytes(4.041848)	Entity = fmod(6.007759)	*	*	*	Concept=arylesterase(6.008640)	*	*	*	*	Concept=(p)tooth_crown(4.637466)	*	*	Concept=(p)cardiovascular(4.015006)
	Concept=thin(3.920722)	Concept=limb-girdle(4.248274)	Entity = pcsk5(7.393554)	Entity = smoc2(5.339044)	*	Concept=cutis(4.376167)	Entity = dpt(5.513289)	Entity = prg4(8.597989)	Concept=twitch(4.102083)	*	*	*	Concept=chondroid(7.645318)	*	*	Entity = col10a1(3.697164)	*	*	*	Concept=autologous(5.189444)	*	Concept=hypercoagulation(4.631068)	Concept=laceration(5.698406)	Concept=cruciate(3.879257)	*	*	*	*	*	Concept=disk(4.733709)	Concept=atria(4.247129)	Concept=myofibroblasts(3.839213)	*	Entity = pcolce2(3.961271)	*	Concept=osteocytes(4.051827)	Entity = tnfaip6(5.946473)	*	*	*	Concept=(p)renal_artery(6.028692)	*	*	*	*	Concept=pulpal(4.682950)	*	*	Concept=(p)aorta_abdominal(4.070141)
	Concept=heavy(4.021585)	Concept=myogenesis(4.307148)	Entity = chrdl1(7.281679)	Entity = chi3l1(5.188008)	*	Concept=fibrillin(4.509713)	Entity = ltbp1(5.136636)	Entity = smoc2(8.284420)	Concept=(p)fibers_fast-twitch(4.146443)	*	*	*	Concept=osteochondropathy(8.027935)	*	*	Entity = fbln1(3.603492)	*	*	*	Concept=c3d(5.361006)	*	Concept=thrombophilia(4.655667)	*	Concept=(p)meniscus(3.882086)	*	*	*	*	*	Concept=(p)lumbosacral_plexus(6.737680)	Concept=(p)atria(4.253499)	Concept=stromal(3.865260)	*	Entity = xylt1(3.857967)	*	Concept=alizarin(4.102706)	Entity = srpx2(5.791642)	*	*	*	Concept=natriuresis(6.153612)	*	*	*	*	Concept=(p)tooth_deciduous(5.329747)	*	*	Concept=(p)aorta_thoracic(4.072747)
	Concept=tropomyosin(4.028067)	Concept=girdle(4.442360)	Entity = htra3(7.062143)	Entity = des(4.926560)	*	Concept=tortuosity(4.567954)	Entity = actn2(4.991687)	Entity = gdf5(8.197986)	Concept=tetanic(4.154031)	*	*	*	Concept=pericarditis(8.068183)	*	*	Entity = tgm2(3.546922)	*	*	*	Concept=allograft(5.614495)	*	Concept=xiia(4.929594)	*	Concept=synovitis(3.953514)	*	*	*	*	*	*	Concept=overload(4.328326)	Concept=(p)myofibroblasts(3.875735)	*	Entity = pros1(3.816032)	*	Concept=osteopenia(4.107986)	Entity = igfbp6(5.256523)	*	*	*	*	*	*	*	*	Concept=(p)dental_sac(5.603812)	*	*	Concept=(p)tunica_media(4.235794)
	Concept=actomyosin(4.397324)	Concept=myoblast(4.465829)	Entity = chi3l1(6.888342)	Entity = pcsk5(4.881518)	*	Concept=microfibril(4.569472)	Entity = fbln1(4.842274)	Entity = chi3l1(7.798191)	Concept=iia(4.173908)	*	*	*	Concept=ludwig(8.089285)	*	*	Entity = pcolce2(3.505529)	*	*	*	Concept=graft(5.815033)	*	Concept=leiden(4.954332)	*	Concept=osteophyte(3.990211)	*	*	*	*	*	*	Concept=interventricular(4.387097)	Concept=(p)stromal(3.914468)	*	Entity = pcsk5(3.516254)	*	Concept=hydroxyapatite(4.179936)	Entity = smoc2(4.908111)	*	*	*	*	*	*	*	*	Concept=knot(5.625387)	*	*	Concept=tunica(4.380725)
	Concept=m-band(4.430010)	Concept=myotube(4.534406)	Entity = smoc2(6.741852)	Entity = gpld1(4.686807)	*	Concept=latent(4.755060)	Entity = ttn(4.788566)	Entity = grem1(7.661557)	Concept=fatigue(4.207358)	*	*	*	Concept=dentofacial(8.262045)	*	*	Entity = plod2(3.498020)	*	*	*	Concept=mer(5.844574)	*	Concept=hyperfibrinolysis(5.210933)	*	Concept=(p)anterior_cruciate_ligament(4.022846)	*	*	*	*	*	*	Concept=systole(4.388723)	Concept=paracrine(3.960078)	*	Entity = cilp2(3.411855)	*	Concept=periosteal(4.315525)	Entity = pros1(4.902671)	*	*	*	*	*	*	*	*	Concept=periodontitis(5.864868)	*	*	Concept=aneurysmal(4.434859)
	Concept=telethonin(4.500523)	Concept=wasting(4.632240)	Entity = epyc(6.736257)	Entity = grem1(4.504830)	*	Concept=fibres(5.028835)	Entity = adipoq(4.654934)	Entity = clu(7.651140)	Concept=(p)fibers_slow-twitch(4.397953)	*	*	*	*	*	*	Entity = ccn2(3.429675)	*	*	*	Concept=streptococcal(6.003873)	*	Concept=ixa(5.253940)	*	Concept=(p)synoviocytes(4.208006)	*	*	*	*	*	*	Concept=transverse(4.395223)	Concept=fibrotic(4.179389)	*	Entity = pzp(3.271930)	*	Concept=sialoprotein(4.359082)	Entity = thbs3(4.741607)	*	*	*	*	*	*	*	*	Concept=(p)dental_cementum(6.456607)	*	*	Concept=ruptured(4.452583)
	Concept=myogenic(4.598077)	Concept=desmin(4.655692)	Entity = apoe(6.734744)	Entity = c1qtnf3(3.835051)	*	Concept=remodelling(5.390482)	Entity = tgm2(4.628164)	Entity = c4b(7.438910)	Concept=denervation(4.466267)	*	*	*	*	*	*	Entity = ccdc80(3.298617)	*	*	*	Concept=tam(6.119691)	*	Concept=globulin(5.630018)	*	Concept=synoviocytes(4.218140)	*	*	*	*	*	*	Concept=endocardial(4.415436)	Concept=conditioned(4.249451)	*	Concept=glycoprotein(4.130693)	*	Concept=(p)cancellous(4.360023)	Entity = ltbp1(4.498529)	*	*	*	*	*	*	*	*	*	*	*	Concept=dilatation(4.462035)
	Concept=alpha-actinin(4.681606)	Concept=myotonic(4.761479)	Entity = chrd(6.457673)	Entity = c4b(3.620717)	*	Concept=emphysema(5.485832)	Entity = efemp2(4.268261)	Entity = mfge8(7.339606)	Concept=plantaris(4.504609)	*	*	*	*	*	*	Entity = tnfaip6(3.052136)	*	*	*	Concept=pyogenes(6.223000)	*	Concept=(p)sera(5.636831)	*	Concept=erosion(4.363158)	*	*	*	*	*	*	Concept=atrium(4.491325)	Concept=stroma(4.381923)	*	Concept=integrins(4.879475)	*	Concept=cancellous(4.377820)	Entity = apoe(4.419942)	*	*	*	*	*	*	*	*	*	*	*	Concept=marfan(4.571138)
	Concept=(p)giant(4.682340)	Concept=subsarcolemmal(4.823742)	Entity = cst3(5.552777)	Concept=proteoglycan(3.761726)	*	Concept=fibre(5.550654)	Entity = pcsk5(4.083466)	Entity = des(7.098736)	Concept=voluntary(4.553529)	*	*	*	*	*	*	Entity = des(3.050177)	*	*	*	Concept=reparative(6.392425)	*	Concept=sera(5.642835)	*	Concept=(p)fibrocartilage(4.381286)	*	*	*	*	*	*	Concept=infarct(4.606808)	Concept=myofibroblast(4.421252)	*	Concept=adhesive(4.882116)	*	Concept=apposition(4.444130)	Entity = igkc(4.274283)	*	*	*	*	*	*	*	*	*	*	*	Concept=lamellae(4.637000)
	Concept=giant(4.689314)	Concept=sarcoplasm(4.857577)	Entity = pcsk6(4.421291)	Concept=heparan(3.874301)	*	Concept=tortuous(5.655569)	Entity = c1qtnf3(3.921560)	Entity = pcolce2(6.980625)	Concept=femoris(4.569605)	*	*	*	*	*	*	Concept=haptoglobin(4.228295)	*	*	*	*	*	Concept=upar(5.966979)	*	Concept=fibrocartilage(4.386532)	*	*	*	*	*	*	Concept=constriction(4.625660)	Concept=autocrine(4.507500)	*	Concept=fibrinogen(5.139575)	*	Concept=callus(4.474474)	Entity = comp(4.168846)	*	*	*	*	*	*	*	*	*	*	*	Concept=calcification(4.701777)
	Concept=lim(4.810469)	Concept=emg(4.887693)	Entity = igfbp6(4.397786)	Concept=syndecan(4.077538)	*	Concept=lap(5.660348)	Entity = flnc(3.707622)	Entity = col9a1(6.781874)	Concept=atrophic(4.682140)	*	*	*	*	*	*	Concept=alpha-2(4.747939)	*	*	*	*	*	*	*	Concept=arthritic(4.467088)	*	*	*	*	*	*	Concept=(p)ventricular_septum(4.659820)	Concept=niche(4.531769)	*	Concept=ncam(5.231510)	*	Concept=calcified(4.562797)	Entity = ccdc80(4.065298)	*	*	*	*	*	*	*	*	*	*	*	Concept=thinning(4.756192)
	Concept=actin-myosin(4.860180)	Concept=(p)respiratory_muscles(4.944080)	Entity = abi3bp(4.297229)	Concept=hyaluronan(4.106972)	*	*	Entity = igfbp6(3.505730)	Entity = kng1(6.592611)	Concept=triceps(4.725438)	*	*	*	*	*	*	Concept=alpha-1(4.756100)	*	*	*	*	*	*	*	Concept=post-traumatic(4.496664)	*	*	*	*	*	*	Concept=endocardium(4.695631)	Concept=pdgf(4.537518)	*	Concept=cell-matrix(5.239156)	*	Concept=postmenopausal(4.806713)	Entity = enpp2(3.718730)	*	*	*	*	*	*	*	*	*	*	*	Concept=suprarenal(4.852530)
	Concept=sarcomerogenesis(5.031838)	Concept=myotonia(5.126872)	Entity = srpx2(4.067801)	Concept=glycosaminoglycan(4.122368)	*	*	Entity = ldb3(3.400614)	Entity = myh13(6.485429)	Concept=biceps(4.848244)	*	*	*	*	*	*	Concept=alpha-1-antitrypsin(4.835377)	*	*	*	*	*	*	*	Concept=menisci(4.664060)	*	*	*	*	*	*	Concept=(p)sarcoplasmic_reticulum(4.709375)	Concept=platelet-derived(4.595072)	*	Concept=cell-substrate(5.447565)	*	Concept=fractured(4.839120)	Entity = gdf5(3.469711)	*	*	*	*	*	*	*	*	*	*	*	Concept=diseased(4.855176)
	Concept=vinculin(5.040156)	Concept=(p)myoblasts_skeletal(5.147776)	Entity = c1qtnf3(3.647864)	Concept=gag(4.322103)	*	*	Entity = enpp2(3.304199)	Entity = xylt1(6.483277)	Concept=innervation(4.866958)	*	*	*	*	*	*	Concept=acute-phase(4.851609)	*	*	*	*	*	*	*	Concept=osteochondral(4.686175)	*	*	*	*	*	*	Concept=(p)endocardium(4.710360)	Concept=stellate(4.603571)	*	Concept=cell-extracellular(5.701509)	*	Concept=diaphyseal(4.866248)	Entity = des(3.353375)	*	*	*	*	*	*	*	*	*	*	*	Concept=disorganized(5.202333)
	Concept=pectoralis(5.169542)	Concept=myotilin(5.277304)	Entity = enpp2(3.561399)	Concept=glypican(4.330977)	*	*	Entity = pcsk6(3.277592)	Entity = abi3bp(6.405723)	Concept=disuse(4.894637)	*	*	*	*	*	*	Concept=macroglobulin(4.900053)	*	*	*	*	*	*	*	Concept=(p)hyaline_cartilage(4.736321)	*	*	*	*	*	*	Concept=pericardial(4.719461)	Concept=(p)mesenchymal_stromal(4.768991)	*	Concept=filament-based(6.569476)	*	Concept=(p)hip(4.936743)	Entity = pam(3.344073)	*	*	*	*	*	*	*	*	*	*	*	Concept=(p)tunica_intima(5.209134)
	Concept=actinin(5.183149)	Concept=filamin(5.364051)	Entity = ang(3.527490)	Concept=tenascin(4.494610)	*	*	Entity = ecm2(3.110192)	Entity = ltbp3(6.357836)	Concept=eccentric(5.010970)	*	*	*	*	*	*	Concept=antitrypsin(4.946949)	*	*	*	*	*	*	*	Concept=transection(4.744708)	*	*	*	*	*	*	Concept=sarcoplasmic(4.775880)	Concept=transdifferentiation(4.829665)	*	Concept=medium-term(7.619315)	*	Concept=hip(4.942907)	Entity = wif1(3.154400)	*	*	*	*	*	*	*	*	*	*	*	Concept=lamella(5.244832)
	Concept=(p)pectoralis_muscles(5.546286)	Concept=ullrich(5.411194)	Entity = ccdc80(3.297392)	Concept=sulphate(4.655835)	*	*	Concept=ossification(2.863515)	Entity = actn2(6.345896)	Concept=myoglobin(5.063772)	*	*	*	*	*	*	Concept=serpin(5.133980)	*	*	*	*	*	*	*	Concept=hyaline(4.802693)	*	*	*	*	*	*	Concept=myofilament(4.820910)	Concept=(p)cancer-associated_fibroblasts(4.857732)	*	*	*	Concept=nonunion(5.316531)	Entity = c4b(3.106443)	*	*	*	*	*	*	*	*	*	*	*	Concept=thick(5.479140)
	Concept=buffering(5.704391)	Concept=myalgia(5.421390)	Entity = des(3.254065)	*	*	*	Concept=endochondral(2.910629)	Entity = ang(6.323572)	Concept=unloading(5.410974)	*	*	*	*	*	*	Concept=ceruloplasmin(5.150638)	*	*	*	*	*	*	*	Concept=trauma(4.847845)	*	*	*	*	*	*	Concept=phospholamban(5.005049)	Concept=(p)hepatic_stellate(4.882816)	*	*	*	Concept=propeptide(5.469437)	Concept=endopeptidase(4.237073)	*	*	*	*	*	*	*	*	*	*	*	Concept=(p)thoracic_wall(5.548009)
	Concept=reuptake(5.820099)	Concept=sarcoglycan(5.470829)	Entity = mfge8(3.159021)	*	*	*	Concept=cartilage(2.980591)	Entity = htra4(6.004784)	Concept=brachii(5.432886)	*	*	*	*	*	*	Concept=interleukin-13(6.741350)	*	*	*	*	*	*	*	Concept=surgically(4.859763)	*	*	*	*	*	*	Concept=(p)papillary_muscles(5.136264)	Concept=secreting(4.924489)	*	*	*	Concept=procollagen(5.482811)	Concept=peptidase(4.270251)	*	*	*	*	*	*	*	*	*	*	*	Concept=(p)thoracic_arteries(5.590001)
	Concept=fatz(5.861015)	Concept=(p)satellite_skeletal(5.485433)	Entity = adipoq(3.029406)	*	*	*	Concept=(p)cartilage(3.014401)	Entity = tnfaip6(5.951142)	*	*	*	*	*	*	*	*	*	*	*	*	*	*	*	Concept=infrapatellar(4.874838)	*	*	*	*	*	*	Concept=cardiogenic(5.223449)	Concept=multipotent(4.986032)	*	*	*	Concept=calcifying(5.647257)	Concept=metalloendopeptidase(4.498134)	*	*	*	*	*	*	*	*	*	*	*	Concept=(p)endoplasmic_reticulum_rough(6.512092)
	*	Concept=costamere(5.561117)	Concept=(p)matrix(3.627376)	*	*	*	Concept=(p)chondrocytes(3.020429)	Entity = enpp2(5.845058)	*	*	*	*	*	*	*	*	*	*	*	*	*	*	*	Concept=injuries(4.881873)	*	*	*	*	*	*	Concept=trabeculation(5.255919)	Concept=desmoplastic(5.286602)	*	*	*	Concept=(p)bony_callus(5.942792)	Concept=metallopeptidase(4.531773)	*	*	*	*	*	*	*	*	*	*	*	Concept=liposaccharide(7.576617)
	*	Concept=sarcopenia(5.561696)	Concept=(p)extracellular_matrix(3.637960)	*	*	*	Concept=chondrocytes(3.042397)	Entity = inhba(5.832510)	*	*	*	*	*	*	*	*	*	*	*	*	*	*	*	Concept=synoviocyte(5.011819)	*	*	*	*	*	*	Concept=cross-bridge(5.734848)	Concept=hydroxyproline(5.416500)	*	*	*	Concept=uremia(7.609342)	Concept=(p)extracellular_space(4.545279)
	*	Concept=cramps(5.667871)	Concept=matrix(3.655743)	*	*	*	Concept=chondrocyte(3.136219)	Entity = mybpc2(5.534085)	*	*	*	*	*	*	*	*	*	*	*	*	*	*	*	Concept=injured(5.070601)	*	*	*	*	*	*	Concept=postinfarction(6.575307)	Concept=(p)endothelial_progenitor(5.511493)	*	*	*	*	Concept=proteinaceous(4.788358)
	*	Concept=myonecrosis(5.785819)	Concept=extracellular(3.898378)	*	*	*	Concept=skeleton(3.215915)	Entity = htra3(5.276583)	*	*	*	*	*	*	*	*	*	*	*	*	*	*	*	Concept=posttraumatic(5.163137)	*	*	*	*	*	*	Concept=microparticles(6.646588)	Concept=vasculogenesis(5.597551)
	*	Concept=pseudomyotonia(7.400725)	Concept=remodeling(4.039556)	*	*	*	Concept=chondrogenesis(3.367726)	Entity = serpinc1(5.233872)	*	*	*	*	*	*	*	*	*	*	*	*	*	*	*	Concept=traumatic(5.210835)	*	*	*	*	*	*	Concept=microparticle(7.306170)	Concept=(p)multipotent_stem(5.632967)
	*	*	Concept=connective(4.088571)	*	*	*	Concept=(p)ribs(3.452334)	Entity = adipoq(5.207479)	*	*	*	*	*	*	*	*	*	*	*	*	*	*	*	Concept=avascular(5.234854)	*	*	*	*	*	*	*	Concept=(p)pancreatic_stellate(5.634698)
	*	*	Concept=(p)connective(4.097906)	*	*	*	Concept=ribs(3.475407)	Entity = cilp2(5.119157)	*	*	*	*	*	*	*	*	*	*	*	*	*	*	*	Concept=pannus(5.670450)	*	*	*	*	*	*	*	Concept=ipf(5.680655)
	*	*	Concept=transforming(4.167444)	*	*	*	Concept=hypertrophic(3.518353)	Entity = flnc(5.036208)	*	*	*	*	*	*	*	*	*	*	*	*	*	*	*	*	*	*	*	*	*	*	*	Concept=septa(5.681262)
	*	*	Concept=fibrils(4.186323)	*	*	*	Concept=(p)bones(3.635100)	Entity = epyc(4.719387)	*	*	*	*	*	*	*	*	*	*	*	*	*	*	*	*	*	*	*	*	*	*	*	Concept=vasculogenic(6.127437)
	*	*	Concept=proteoglycans(4.266157)	*	*	*	Concept=bones(3.635330)	Entity = apoe(4.662339)	*	*	*	*	*	*	*	*	*	*	*	*	*	*	*	*	*	*	*	*	*	*	*	Concept=(p)swiss_3t3(7.586580)
	*	*	Concept=metalloproteinase(4.341383)	*	*	*	Concept=mesenchymal(3.646025)	Entity = sod3(4.659584)
	*	*	Concept=mechanical(4.350486)	*	*	*	Concept=collagen(3.705119)	Entity = atp2a1(4.589294)
	*	*	Concept=metalloproteinases(4.447752)	*	*	*	Concept=zone(3.738631)	Entity = pamr1(4.582548)
	*	*	Concept=fibrillar(4.525752)	*	*	*	Concept=rib(3.818378)	Entity = gpld1(4.355741)
	*	*	Concept=fibril(4.703956)	*	*	*	Concept=bmp(3.821193)	Entity = chrdl1(4.191223)
	*	*	Concept=collagenous(4.871859)	*	*	*	Concept=osteogenesis(3.829169)	Entity = srpx2(3.975193)
	*	*	Concept=smad(4.960579)	*	*	*	Concept=morphogenetic(3.876725)	Entity = mybpc1(3.929162)
	*	*	Concept=timp(5.014830)	*	*	*	Concept=cartilaginous(3.921074)	Entity = wif1(3.808630)
	*	*	Concept=elasticity(5.176649)	*	*	*	Concept=axial(4.026326)	Entity = pard3(3.803897)
	*	*	Concept=factor-beta(5.204478)	*	*	*	Concept=vertebrae(4.031059)	Entity = myot(3.572723)
	*	*	Concept=tensile(5.252042)	*	*	*	Concept=appendicular(4.064942)	Entity = ccdc80(3.508980)
	*	*	Concept=tgf-beta(5.298730)	*	*	*	Concept=hypertrophy(4.132552)	Entity = srl(3.396859)
	*	*	Concept=gelatinase(5.394288)	*	*	*	Concept=chick(4.140530)	Entity = fth1(3.337551)
	*	*	Concept=4-hydroxylase(5.686443)	*	*	*	Concept=sclerotome(4.157882)	Entity = sema3c(3.272571)
	*	*	Concept=smads(5.687351)	*	*	*	Concept=sternum(4.368421)	Entity = hpx(3.240764)
	*	*	Concept=procollagen-lysine(5.689540)	*	*	*	Concept=(p)sternum(4.374329)	Concept=ecm(3.489719)
	*	*	Concept=5-dioxygenase(5.706688)	*	*	*	Concept=intramembranous(4.414393)	Concept=fibronectin(3.651413)
	*	*	Concept=2-oxoglutarate(5.729762)	*	*	*	Concept=periosteum(4.419094)	Concept=(p)fibers(3.659907)
	*	*	Concept=c-endopeptidase(5.895695)	*	*	*	Concept=(p)periosteum(4.426061)	Concept=fibers(3.669213)
	*	*	Concept=ehlers-danlos(6.004273)	*	*	*	Concept=sternal(4.818256)	Concept=secreted(3.671706)
	*	*	Concept=stromelysin(6.016927)	*	*	*	Concept=(p)cervical_vertebrae(4.956014)	Concept=actin(3.887033)
	*	*	Concept=decapentaplegic(6.230552)	*	*	*	Concept=(p)chick_embryo(5.351036)	Concept=(p)fibroblasts(3.901309)
	*	*	Concept=tgfbeta(6.416860)	*	*	*	Concept=(p)chorioallantoic(6.460494)	Concept=fibroblasts(3.902078)
	*	*	Concept=fructose-1(6.798414)	*	*	*	Concept=chorioallantoic(6.461372)	Concept=(p)basement(3.908169)
	*	*	Concept=pep(7.081099)	*	*	*	*	Concept=basement(3.927102)
	*	*	Concept=substrate-dependent(7.552088)	*	*	*	*	Concept=proteolytic(4.006423)
	*	*	*	*	*	*	*	Concept=fibrosis(4.008442)
	*	*	*	*	*	*	*	Concept=laminin(4.112567)
	*	*	*	*	*	*	*	Concept=media(4.150662)
	*	*	*	*	*	*	*	Concept=fiber(4.156248)
	*	*	*	*	*	*	*	Concept=elastic(4.170054)
	*	*	*	*	*	*	*	Concept=(p)elastic(4.178485)
	*	*	*	*	*	*	*	Concept=stiffness(4.190603)
	*	*	*	*	*	*	*	Concept=regeneration(4.193445)
	*	*	*	*	*	*	*	Concept=proteases(4.282025)
	*	*	*	*	*	*	*	Concept=glycoproteins(4.520090)
	*	*	*	*	*	*	*	Concept=thrombospondin(4.782184)
	*	*	*	*	*	*	*	Concept=proteinases(4.950220)
	*	*	*	*	*	*	*	Concept=insulin-like(5.001085)
	*	*	*	*	*	*	*	Concept=stiff(5.033053)
	*	*	*	*	*	*	*	Concept=decellularized(5.044538)
	*	*	*	*	*	*	*	Concept=cleaving(5.194588)
	*	*	*	*	*	*	*	Concept=cross-link(5.197327)
	*	*	*	*	*	*	*	Concept=shg(5.250078)
	*	*	*	*	*	*	*	Concept=proteinase(5.275100)
	*	*	*	*	*	*	*	Concept=traction(5.382464)
	*	*	*	*	*	*	*	Concept=s100(5.524973)
	*	*	*	*	*	*	*	Concept=proteolytically(5.525230)
	*	*	*	*	*	*	*	Concept=immuno(6.280497)
[truncated: 1 more columns]

## Sheet: KO vs WT Ca69 UP Regulated
Theme Name	Positive regulation of cilium beat frequency involved in ciliary motility(2.1 ) Occipital encephalocele (1.7 ) Amphid sensory organ dendrite retrograde extension(1.3 )	Telomeric 3' overhang formation(2.7 ) Telomeres telomerase cellular aging and immortality(2.7 ) G-rich single-stranded DNA binding(2.7 )	Importin alpha-subunit nuclear export complex(2.3 ) Exportin complex translocates pre-miRNA to cytosol(1.6 ) Dipeptide import across plasma membrane(1.4 )	TRAPPII protein complex(1.5 ) Rabs and melanosomes(1.3 )	Clathrin coating of Golgi vesicle, trans-Golgi to endosome targeting(3.7 ) Viral entry into host cell via clathrin-mediated endocytosis followed by genetic injection through the endosome membrane(2.7 ) Dynamin GTPase activity(2.5 )	GEFs activate Rho GTPase:GDP(3.3 ) Arp2/3 complex-mediated actin nucleation(3.1 ) Apical constriction involved in ventral furrow formation(2.9 )	E3 ubiquitin ligases ubiquitinate target proteins(4.3 ) K63/K48-linked Polyubiquitin Modification-dependent Protein Binding(2.4 ) Modulation by virus of host ubiquitin-protein ligase activity(2.2 )	Cohesin complex - Cornelia de Lange syndrome(3.6 ) Activation of MAPK during sporulation (sensu Saccharomyces)(2.3 ) Meiotic sister chromatid cohesion (2.1 )	Amyotrophic lateral sclerosis (4.3 ) Frontotemporal Lobar Degeneration(2.8 ) Syndromic intellectual disability(2.4 )	SOSS complex(1.6 )	Copper-exporting ATPase activity(2.7 ) P-type ATPases type IV transport external-facing APLs to internal side of the plasma membrane(2.3 ) Menkes disease(1.4 )	RAB GEFs exchange GTP for GDP on RABs(3.6 ) Endocytosis (internalization) of clathrin-coated vesicle(3.1 ) Membrane scission GTPase motor activity(2.7 )	GTP hydrolysis and joining of the 60S ribosomal subunit(1.5 ) Ribosomes/Protein Synth(1.4 ) 18SE pre-rRNA in pre-40S particles is nucleolytically processed during translocation from the nucleus to the cytosol(1.3 )	COPI coating of Golgi vesicle, cis-Golgi to rough ER(3 ) COPI-dependent Golgi-to-ER retrograde traffic(2.5 ) Trans-Golgi network to recycling endosome transport(2 )	EMG: myopathic abnormalities (3.1 ) Lambert-Eaton myasthenic syndrome(3 ) Myotubular (centronuclear) myopathy(2.7 )	Hedgehog signaling events mediated by Gli proteins(2.5 ) Medulloblastoma (1.3 ) Patched binding(1.3 )	PERK mediated unfolded protein response-(3.3 ) EIF2alpha dephosphorylation in response to endoplasmic reticulum stress(2.7 ) ER-associated misfolded protein catabolic process(2.5 )	Adherens junction actin cytoskeletal organization(3.5 ) Establishment of planar polarity of larval imaginal disc epithelium(3 ) GAPs inactivate Rho GTPase:GTP by hydrolysis(2.6 )	Planar cell polarity pathway involved in gastrula mediolateral intercalation(2.1 ) Cellularization cleavage furrow invagination front(1.6 ) Blastula stage(1.3 )	COL17A1-related bullous pemphigoid associated(3.1 ) Epidermolysis bullosa acquisita(2.6 )	Gap filling involved in double-strand break repair via nonhomologous end joining(3.5 ) Non-homologous end-joining (NHEJ) pathway(2.6 ) Chk1/Chk2(Cds1) (2.6 )	Actin filament reorganization involved in cell cycle(2.6 ) Defective ABCB6 does not transport porphyrin from cytosol into mitochondria matrix(2.6 ) Phosphatidylinositol-4,5-bisphosphate sensor activity(2.4 )	Globus pallidus development(3.3 ) Craniofacial dystonia (1.5 )	Actinomycin lactonase activity(1.2 )	TORC2 (mTOR) phosphorylates AKT at S473(2.4 ) Target of rapamycin (TOR) signaling(1.6 ) TORC1 complex(1.3 )	Tropomyosin/Thin filament related(1.7 ) F-actin capping activity(1.5 ) Minus-end directed microfilament motor activity(1.4 )	1-acylglycerol-3-phosphate O-acyltransferase activity(3.6 ) Lysophosphatidic acid acyltransferase activity(1.8 )	AUA codon-amino acid adaptor activity(1.4 ) TRMT1 (hTRM1) dimethylates guanosine-26 of tRNA(Tyr)(1.4 ) Elongator holoenzyme complex(1.3 )	LUBAC complex(1.3 )	PKA/cAMP-Dependent Signaling(2.8 )	Sec61 translocon complex(2.7 ) Co-translational protein acetylation(1.5 ) Insertion of tail-anchored proteins into the endoplasmic reticulum membrane(1.3 )	Incontinentia pigmenti achromians(3.8 ) SCF-Grr1/Pof2 ubiquitin ligase complex(2.1 )	Transcription corepressor binding(1.2 )	Amaurosis fugax (1.2 )	Hypertriglyceridemia (1.5 ) Assembly of active LPL and LIPC lipase complexes(1.4 )	Endosome to melanosome transport(1.4 ) Tyrosinase oxidises tyrosine to dopaquinone(1.3 )	Tricarboxylic acid (TCA) cycle(2.9 ) Glutamine tRNA(Gln) ATP => Gln-tRNA(Gln) AMP pyrophosphate(2.5 ) Exchange of alpha-ketoglutarate (2-oxoglutarate) and malate across the inner mitochondrial membrane(2.5 )	Aplasia cutis congenita (5.6 )	Receptor-type tyrosine-protein phosphatases(3.7 ) PTP receptors(1.6 )	Theca cell(1.4 ) Hirsutism (1.3 )	Lysophosphatidylethanolamine acyltransferase activity(2.8 ) Palmitoleic acid delta 12 desaturase activity(2.6 ) Positive regulation of triglyceride lipase activity(2.6 )	MAML1-RBP-Jkappa- ICN1 complex(1.4 )	Dephosphorylation of pChREBP (Thr 666) by PP2A(2.5 ) ATP-binding cassette (ABC) transporter complex, substrate-binding subunit-containing(2.3 ) Recruitment of mRNA capping enzyme to RNA polymerase II holoenzyme complex(1.4 )	Sarcomeres/myofibrils related cardiomyopathy associated(3.9 ) Sarcomere/Myofibril formation(2.6 )	Anther wall tapetum cell(2.8 ) Negative regulation by organism of defense-related symbiont callose deposition(1.3 )	Phosphatidylinositol-4,5-bisphosphate 3-kinase activity(4.9 ) Mitogen-activated protein kinase p38 binding(2.8 )	Biosynthesis of the N-glycan precursor (dolichol lipid-linked oligosaccharide, LLO) and transfer to a nascent protein(6.9 ) N-glycosylation by oligosaccharyltransferase (3 )	Activation of PUMA and translocation to mitochondria(1.3 )	Glycosylphosphatidylinositol (GPI) biosynthesis(2.6 ) Hyphae septin collar(1.4 )
Theme Score	Score=78478.84	Score=63785.68	Score=43789.27	Score=40997.09	Score=40059.28	Score=34152.59	Score=31933.94	Score=30496.67	Score=27160.94	Score=26825.17	Score=25630.23	Score=25065.16	Score=23910.04	Score=23428.36	Score=23306.01	Score=23178.40	Score=22280.36	Score=21218.11	Score=20381.01	Score=19368.96	Score=18912.31	Score=18705.94	Score=17629.45	Score=16890.81	Score=16722.52	Score=16426.66	Score=15202.86	Score=15041.71	Score=12605.47	Score=12414.96	Score=12366.53	Score=12137.97	Score=11717.28	Score=11414.52	Score=11227.27	Score=11124.26	Score=10589.79	Score=9514.51	Score=9463.68	Score=9380.58	Score=8019.51	Score=7641.84	Score=7623.18	Score=7619.84	Score=7571.78	Score=7101.80	Score=7045.41	Score=6896.21	Score=6814.29
Total Entity	Entity_Total=14	Entity_Total=20	Entity_Total=20	Entity_Total=13	Entity_Total=37	Entity_Total=25	Entity_Total=20	Entity_Total=16	Entity_Total=27	Entity_Total=13	Entity_Total=12	Entity_Total=28	Entity_Total=13	Entity_Total=17	Entity_Total=10	Entity_Total=8	Entity_Total=24	Entity_Total=23	Entity_Total=13	Entity_Total=3	Entity_Total=17	Entity_Total=61	Entity_Total=5	Entity_Total=12	Entity_Total=10	Entity_Total=11	Entity_Total=9	Entity_Total=14	Entity_Total=4	Entity_Total=10	Entity_Total=6	Entity_Total=5	Entity_Total=9	Entity_Total=8	Entity_Total=4	Entity_Total=6	Entity_Total=11	Entity_Total=6	Entity_Total=8	Entity_Total=8	Entity_Total=5	Entity_Total=13	Entity_Total=23	Entity_Total=4	Entity_Total=4	Entity_Total=17	Entity_Total=7	Entity_Total=12	Entity_Total=8
Total Concept	Concept_Total=23	Concept_Total=17	Concept_Total=10	Concept_Total=11	Concept_Total=17	Concept_Total=39	Concept_Total=14	Concept_Total=34	Concept_Total=40	Concept_Total=4	Concept_Total=19	Concept_Total=36	Concept_Total=17	Concept_Total=13	Concept_Total=29	Concept_Total=10	Concept_Total=26	Concept_Total=28	Concept_Total=16	Concept_Total=38	Concept_Total=25	Concept_Total=40	Concept_Total=33	Concept_Total=9	Concept_Total=4	Concept_Total=7	Concept_Total=6	Concept_Total=7	Concept_Total=7	Concept_Total=8	Concept_Total=6	Concept_Total=7	Concept_Total=6	Concept_Total=11	Concept_Total=14	Concept_Total=12	Concept_Total=14	Concept_Total=8	Concept_Total=4	Concept_Total=14	Concept_Total=24	Concept_Total=3	Concept_Total=11	Concept_Total=10	Concept_Total=8	Concept_Total=9	Concept_Total=16	Concept_Total=7	Concept_Total=14
CompBio P value	PValue=0.002	PValue=<0.001	PValue=0.003	PValue=<0.001	PValue=<0.001	PValue=<0.001	PValue=<0.001	PValue=<0.001	PValue=0.001	PValue=<0.001	PValue=0.001	PValue=<0.001	PValue=<0.001	PValue=<0.001	PValue=<0.001	PValue=<0.001	PValue=<0.001	PValue=<0.001	PValue=<0.001	PValue=<0.001	PValue=<0.001	PValue=<0.001	PValue=<0.001	PValue=<0.001	PValue=<0.001	PValue=<0.001	PValue=<0.001	PValue=<0.001	PValue=0.011	PValue=0.011	PValue=0.007	PValue=0.007	PValue=0.008	PValue=0.009	PValue=0.006	PValue=0.005	PValue=0.008	PValue=0.019	PValue=0.016	PValue=0.013	PValue=0.079	PValue=0.091	PValue=0.076	PValue=0.061	PValue=0.051	PValue=0.072	PValue=0.061	PValue=0.061	PValue=0.055
Normalized Enrichment Score	NEScore=2.487	NEScore=2.484	NEScore=1.929	NEScore=1.985	NEScore=2.093	NEScore=1.906	NEScore=1.893	NEScore=1.911	NEScore=1.791	NEScore=1.855	NEScore=1.853	NEScore=1.891	NEScore=1.877	NEScore=1.912	NEScore=1.973	NEScore=2.035	NEScore=2.025	NEScore=1.995	NEScore=1.984	NEScore=1.947	NEScore=1.965	NEScore=2.006	NEScore=1.951	NEScore=1.925	NEScore=1.962	NEScore=1.986	NEScore=1.892	NEScore=1.925	NEScore=1.659	NEScore=1.681	NEScore=1.719	NEScore=1.733	NEScore=1.718	NEScore=1.719	NEScore=1.736	NEScore=1.766	NEScore=1.724	NEScore=1.591	NEScore=1.623	NEScore=1.650	NEScore=1.447	NEScore=1.414	NEScore=1.446	NEScore=1.481	NEScore=1.509	NEScore=1.450	NEScore=1.474	NEScore=1.477	NEScore=1.495
Entity = Protein (CompBio NEScore)	Entity = cc2d2a(1432.561546)	Entity = pot1(2160.932079)	Entity = kpna3(873.085439)	Entity = trappc10(1271.673775)	Entity = dnm3(780.185317)	Entity = diaph2(473.329631)	Entity = wwp1(698.878785)	Entity = mau2(537.191880)	Entity = c9orf72(682.178456)	Entity = ints3(911.658877)	Entity = atp7a(1502.741137)	Entity = dnm3(619.417454)	Entity = rpf2(855.128883)	Entity = arfgef1(580.325900)	Entity = morc3(460.866292)	Entity = sufu(1929.319324)	Entity = eif2ak3(746.976506)	Entity = pard3(325.889532)	Entity = chrd(657.091561)	Entity = dst(1804.395577)	Entity = nbn(577.022076)	Entity = trappc10(27.466805)	Entity = tor1a(1155.467480)	Entity = mettl3(908.071235)	Entity = mlst8(1875.550965)	Entity = tpm4(1215.930201)	Entity = agpat5(908.073742)	Entity = elp6(591.062298)	Entity = rbck1(1683.143789)	Entity = rapgef3(1036.746148)	Entity = sec61a2(933.070326)	Entity = diaph2(1224.525911)	Entity = ctbp2(1041.519756)	Entity = iqcb1(766.389026)	Entity = lmf1(1211.204545)	Entity = rab32(966.276420)	Entity = gls(640.346688)	Entity = dock6(953.399674)	Entity = ptprk(1183.873752)	Entity = dennd1a(636.867350)	Entity = fads1(554.808712)	Entity = rbpj(842.243035)	Entity = pth1r(201.464950)	Entity = myot(888.775897)	Entity = tor1a(1005.590330)	Entity = mapkapk2(140.167860)	Entity = alg14(457.277358)	Entity = mapkapk2(358.905527)	Entity = pigg(473.723030)
Concepts = Concepts (Enrichment score)	Entity = mks1(1420.202553)	Entity = terf2(853.174692)	Entity = ipo9(758.657198)	Entity = rab32(699.601551)	Entity = arfgef1(522.221460)	Entity = daam1(386.817218)	Entity = fbxo2(438.089254)	Entity = slc39a1(530.416309)	Entity = cc2d2a(94.914393)	Entity = ints7(763.116283)	Entity = atad1(20.132468)	Entity = rab32(61.819532)	Entity = ascc3(309.290043)	Entity = trappc10(427.417386)	Entity = myot(249.345556)	Entity = scube2(65.213608)	Entity = uggt2(46.890228)	Entity = daam1(197.381943)	Entity = pard3(242.443743)	Entity = morc3(23.585127)	Entity = top2a(82.202088)	Entity = diaph2(26.174798)	Entity = dst(157.049191)	Entity = pop1(258.852647)	Entity = mtor(97.747605)	Entity = kpna3(87.322450)	Entity = mmrn1(641.691267)	Entity = sufu(415.144574)	Entity = rnf213(76.840717)	Entity = pth1r(38.967773)	Entity = atad1(414.151108)	Entity = pop1(156.944613)	Entity = rbpj(53.082824)	Entity = atp7a(148.394195)	Entity = chrd(14.222040)	Entity = atp7a(55.415082)	Entity = tmlhe(45.856986)	Entity = ascc1(49.503325)	Entity = mtmr1(33.764104)	Entity = pth1r(73.993537)	Entity = agpat5(54.270084)	Entity = spen(65.420642)	Entity = champ1(62.479885)	Entity = tpm4(30.764515)	Entity = elp6(11.194389)	Entity = mtor(133.362248)	Entity = fbxo2(82.771811)	Entity = tgfbrap1(77.917962)	Entity = tor1a(24.679854)
	Entity = ift27(763.276246)	Entity = rapgef3(151.605409)	Entity = xpo5(605.062825)	Entity = evi5(277.188023)	Entity = rab32(120.922268)	Entity = arfgef1(87.111252)	Entity = fbxo21(263.252243)	Entity = brsk1(127.223547)	Entity = champ1(69.709403)	Entity = ints10(677.213398)	Entity = mks1(17.702241)	Entity = dennd1a(57.685591)	Entity = cluh(77.999907)	Entity = atp7a(186.508494)	Entity = alg14(177.078305)	Entity = ift27(65.093951)	Entity = casp9(41.526010)	Entity = gjc3(164.476677)	Entity = diaph2(168.497218)	Entity = mmrn1(4.326615)	Entity = diaph2(55.717266)	Entity = dnm3(23.618385)	Entity = c9orf72(18.220479)	Entity = camsap1(65.711305)	Entity = mks1(60.073033)	Entity = myot(69.795644)	Entity = mtmr1(24.587076)	Entity = trmt1(104.708885)	Entity = mtor(27.466878)	Entity = mtor(10.819862)	Entity = cluh(157.483572)	Entity = slc39a1(99.021026)	Entity = zmym2(51.519436)	Entity = pard3(30.129287)	Entity = fads1(7.687749)	Entity = dock6(16.280938)	Entity = d2hgdh(33.691584)	Entity = pot1(24.590681)	Entity = arhgap29(30.657843)	Entity = adamts1(19.130550)	Entity = lmf1(46.115148)	Entity = dennd1a(21.937594)	Entity = ppp6r2(38.562204)	Entity = daam1(24.464750)	Entity = trappc10(8.014542)	Entity = mlst8(54.765760)	Entity = uggt2(17.811575)	Entity = fdxr(60.640701)	Entity = elp6(16.215617)
	Entity = iqcb1(613.772283)	Entity = nbn(132.426203)	Entity = tnpo2(449.487241)	Entity = tgfbrap1(199.747689)	Entity = ift27(45.310763)	Entity = dnm3(65.279379)	Entity = rbck1(220.655838)	Entity = anapc2(110.986999)	Entity = iqcb1(25.599862)	Entity = ints4(365.909032)	Entity = c9orf72(13.719761)	Entity = arfgef1(55.202625)	Entity = mapkapk2(53.473128)	Entity = ift27(75.803264)	Entity = dnm3(168.507315)	Entity = cc2d2a(17.334561)	Entity = fbxo2(31.566638)	Entity = ptprk(45.620307)	Entity = daam1(88.887057)	Concept=pemphigoid(3.376255)	Entity = pot1(52.166313)	Entity = daam1(23.595394)	Entity = iqcb1(5.320177)	Entity = elac1(31.754942)	Entity = ppp6r2(17.932813)	Entity = daam1(40.022232)	Entity = fads1(21.580822)	Entity = elac1(76.672746)	Entity = mlst8(22.176083)	Entity = sufu(8.431234)	Entity = brsk1(31.343226)	Entity = rbck1(72.485683)	Entity = spen(47.267726)	Entity = mks1(20.368712)	Entity = abhd3(4.525471)	Entity = mtor(14.751478)	Entity = zfyve28(6.931497)	Entity = atp7a(19.589725)	Entity = rnf213(12.978492)	Entity = tor1a(9.415603)	Entity = abhd3(7.010239)	Entity = ints3(12.409998)	Entity = fads1(23.759010)	Entity = mtor(4.614763)	Entity = pigg(3.928264)	Entity = pik3c2a(46.850695)	Entity = gls(6.089902)	Entity = sec61a2(26.086665)	Entity = lmf1(12.865221)
	Entity = sufu(85.387859)	Entity = c9orf72(38.199635)	Entity = c9orf72(72.133865)	Entity = dennd5a(177.559966)	Entity = dennd1a(40.401391)	Entity = trappc10(41.664729)	Entity = diaph2(55.563590)	Entity = evi5(28.583386)	Entity = tor1a(17.128963)	Entity = kpna3(211.054698)	Entity = tor1a(11.889517)	Entity = trappc10(25.422191)	Entity = pop1(49.632422)	Entity = rab32(67.867629)	Entity = mtmr1(153.756170)	Entity = mks1(12.577133)	Entity = rab32(20.634685)	Entity = vezt(36.655621)	Entity = etl4(51.473087)	Concept=bullous(3.380468)	Entity = ascc3(46.933712)	Entity = rapgef3(21.525996)	Entity = arhgef40(4.493157)	Entity = ptcd3(30.078712)	Entity = brsk1(6.623183)	Entity = pot1(30.939302)	Entity = gna12(7.852395)	Entity = cc2d2a(21.877901)	Concept=lubac(5.716284)	Entity = mapkapk2(8.131465)	Entity = eif2ak3(18.645103)	Entity = fdxr(12.225417)	Entity = med1(40.599325)	Entity = cc2d2a(12.548335)	Concept=hypertriglyceridemia(4.588459)	Entity = uggt2(9.642206)	Entity = ints7(5.438723)	Entity = rbpj(15.408245)	Entity = diaph2(10.366230)	Entity = cc2d2a(6.632829)	Entity = brsk1(5.855109)	Entity = ctbp2(11.753688)	Entity = pop1(22.906670)	Concept=myofibril(3.457058)	Concept=tapetum(3.158756)	Entity = rapgef3(22.202181)	Entity = lmf1(4.331977)	Entity = eif2ak3(25.167574)	Entity = arfgef1(8.231089)
	Entity = daam1(19.186874)	Entity = brsk1(27.856706)	Entity = cluh(21.466065)	Entity = tbc1d13(170.557367)	Entity = gna12(36.325807)	Entity = pard3(38.815219)	Entity = rnf213(52.099574)	Entity = nbn(22.983066)	Entity = mks1(15.989648)	Entity = nbn(33.659469)	Entity = elp6(7.358551)	Entity = atp7a(18.786782)	Entity = elac1(49.294804)	Entity = dnm3(33.812839)	Entity = ascc1(62.122959)	Entity = pth1r(9.781507)	Entity = mtor(15.157167)	Entity = diaph2(33.345790)	Entity = ptprk(35.767580)	Concept=subepidermal(3.486719)	Entity = pth1r(28.431917)	Entity = rab32(21.293433)	Concept=dystonia(3.883308)	Entity = pot1(29.063625)	Entity = rpf2(5.241899)	Entity = gtf3c2(30.602456)	Entity = mtor(7.678850)	Entity = mks1(14.937326)	Concept=tnfr1-mediated(5.769259)	Entity = arfgef1(6.381689)	Entity = ascc3(14.415990)	Concept=pof2(4.433391)	Entity = med23(8.340713)	Entity = daam1(11.329844)	Concept=chylomicronemia(4.628103)	Entity = gls(8.463937)	Entity = ints3(5.169131)	Entity = atp6ap2(6.661928)	Entity = pth1r(7.029433)	Entity = mks1(4.528621)	Concept=polyunsaturated(3.323534)	Entity = mtor(11.547645)	Entity = mapkapk2(10.881723)	Concept=(p)myofibrils(3.522809)	Concept=anther(3.407657)	Entity = iqcb1(20.829459)	Entity = pot1(3.178255)	Entity = casp9(18.283208)	Entity = gls(5.773625)
	Entity = trappc10(11.214769)	Entity = arhgap29(26.721429)	Entity = atp7a(16.265320)	Entity = dennd1a(132.030011)	Entity = slc39a1(26.292756)	Entity = rab32(35.464065)	Entity = anapc2(34.279978)	Entity = top2a(22.363100)	Entity = ascc1(15.752222)	Entity = med23(20.392779)	Entity = atp6ap2(6.855802)	Entity = pik3c2a(18.649019)	Entity = ascc1(41.958420)	Entity = tmem63b(17.675848)	Entity = mmrn1(55.301529)	Entity = rbpj(7.407477)	Entity = atp6ap2(11.354269)	Entity = pot1(21.174395)	Entity = mks1(18.218366)	Concept=blisters(3.487812)	Entity = fdxr(24.700601)	Entity = tpm4(19.944856)	Concept=dystonic(3.922705)	Entity = pou2f1(13.737021)	Entity = eif2ak3(4.973077)	Entity = diaph2(28.906464)	Entity = dnm3(7.399509)	Entity = arfgef1(14.273208)	Concept=amylopectinosis(6.353153)	Entity = eif2ak3(6.151223)	Concept=co-translational(3.810506)	Concept=pof1(4.639061)	Entity = nbn(6.226691)	Entity = diaph2(10.666775)	Concept=hyperchylomicronemia(4.794446)	Concept=tyrosinase(4.110464)	Entity = mettl3(4.326383)	Concept=cutis(3.037465)	Entity = dnm3(3.674190)	Entity = chrd(3.859313)	Concept=monounsaturated(3.413086)	Entity = dock6(8.871890)	Entity = mtor(10.825339)	Concept=myofibrils(3.555769)	Concept=callose(3.999258)	Entity = camsap1(19.994669)	Entity = eif2ak3(3.093922)	Entity = mtor(14.444023)	Entity = dnm3(5.519066)
	Entity = c9orf72(7.130955)	Entity = xpo5(26.205790)	Entity = abcb10(15.848997)	Entity = ift27(40.518773)	Entity = elp6(24.517171)	Entity = arhgap29(30.965856)	Entity = pop1(18.013186)	Entity = pot1(18.016094)	Entity = trappc10(12.659690)	Entity = med1(15.263892)	Entity = rnf213(5.366443)	Entity = ctbp2(16.650756)	Entity = ptcd3(17.648091)	Entity = uggt2(17.127015)	Entity = c9orf72(20.086457)	Entity = mtor(6.906007)	Entity = dnm3(8.475100)	Entity = arhgef40(15.680636)	Entity = dnm3(13.147182)	Concept=autoantibodies(3.538183)	Entity = slc39a1(21.586341)	Entity = pard3(19.135434)	Concept=globus(3.952977)	Entity = mlst8(13.494867)	Entity = elp6(4.952409)	Entity = dnm3(9.505548)	Entity = adgre5(6.238761)	Entity = pop1(11.728542)	Concept=tnfr1-induced(6.521607)	Entity = rab32(5.865485)	Concept=srp-dependent(4.199097)	Concept=pigmenti(4.948297)	Entity = rpf2(4.396167)	Entity = fdxr(4.613866)	Concept=chylomicron(4.877341)	Concept=pigmented(4.523026)	Entity = ints4(3.961035)	Concept=(p)scalp(3.322936)	Entity = mtor(3.423327)	Entity = mtor(3.014502)	Concept=desaturase(3.435778)	Entity = sufu(6.645664)	Entity = eif2ak3(10.820895)	Concept=sarcomeres(3.613691)	Concept=aborted(4.225409)	Entity = dnm3(16.079755)	Concept=n-glycans(4.464252)	Entity = nbn(14.061893)	Entity = mks1(3.217739)
	Entity = pard3(6.864867)	Entity = pop1(9.592850)	Entity = rpf2(9.033262)	Entity = c9orf72(11.679337)	Entity = rpf2(17.747781)	Entity = arhgef40(28.905149)	Entity = ascc3(14.458032)	Entity = terf2(11.545221)	Entity = nbn(11.926294)	Entity = ascc3(12.922723)	Entity = morc3(4.897573)	Entity = cluh(14.315772)	Entity = c9orf72(15.797738)	Entity = pik3c2a(15.331455)	Entity = rbck1(13.227451)	Concept=gorlin(3.583290)	Entity = tgfbrap1(8.339321)	Entity = dst(13.895404)	Entity = sufu(10.086221)	Concept=dermatosis(3.650832)	Entity = terf2(19.850471)	Entity = brsk1(18.757381)	Concept=(p)globus_pallidus(3.986609)	Entity = xpo5(8.454220)	Entity = mapkapk2(4.941671)	Entity = terf2(6.600846)	Entity = rapgef3(5.085361)	Entity = diaph2(8.012878)	Concept=c3hc4-type(7.218712)	Entity = dnm3(5.431910)	Concept=sec61(5.020018)	Concept=incontinentia(5.014900)	Entity = dnm3(3.480030)	Concept=fovea(5.094830)	Concept=dysbetalipoproteinemia(5.200840)	Concept=melanosome(4.527470)	Entity = mtor(3.883781)	Concept=scalp(3.324203)	Concept=receptor-type(4.423844)	Concept=theca(4.625735)	Concept=phospholipids(3.659308)	Entity = pard3(6.346487)	Entity = ptprk(8.933787)	Concept=(p)sarcomeres(3.696517)	Concept=microsporocyte(4.429658)	Entity = eif2ak3(15.382582)	Concept=lipid-linked(4.561625)	Entity = mlst8(11.638792)	Concept=hyphae(3.760581)
	Entity = mapkapk2(6.586018)	Entity = ppp6r2(8.447968)	Entity = sufu(8.864263)	Entity = dnm3(9.390211)	Entity = pik3c2a(17.007898)	Entity = dock6(25.078683)	Entity = cluh(11.627699)	Entity = med1(8.781755)	Entity = lmf1(9.790173)	Entity = mtor(9.801014)	Entity = daam1(4.369955)	Entity = xpo5(8.561140)	Entity = mettl3(15.596687)	Entity = mks1(14.478799)	Entity = tor1a(12.664595)	Concept=hedgehog(3.863387)	Entity = elac1(8.095802)	Entity = dnm3(12.117480)	Entity = atp7a(7.709776)	Concept=blister(3.913764)	Entity = ppp6r2(11.091020)	Entity = med23(18.027050)	Concept=pallidus(3.998052)	Entity = cluh(6.227643)	Entity = pth1r(3.808013)	Entity = rnf213(4.650529)	Concept=o-acyltransferase(4.451566)	Entity = xpo5(7.699619)	Concept=(p)cell-matrix_junctions(7.705930)	Entity = rpf2(5.190698)	Concept=translocon(5.057518)	Concept=pof3(6.835148)	Concept=ctbp(5.755402)	Concept=leber(5.219012)	Concept=pancreatitis(5.369254)	Concept=melanosomes(4.613538)	Entity = alg14(3.298751)	Concept=congenita(3.444301)	Concept=protein-tyrosine(4.826180)	Concept=(p)theca(4.678737)	Concept=desaturation(3.783203)	Entity = eif2ak3(4.792238)	Entity = nbn(7.253061)	Concept=zasp(4.095659)	Concept=nexine(4.844590)	Entity = mtmr1(8.774315)	Concept=n-glycan(4.712693)	Entity = ctbp2(7.911916)	Concept=(p)hyphae(3.761904)
	Entity = pik3c2a(5.378796)	Entity = top2a(6.212417)	Entity = mettl3(7.539759)	Entity = ltbp3(5.629925)	Entity = atp7a(15.312160)	Entity = dennd1a(23.044495)	Entity = nbn(9.371167)	Entity = diaph2(8.241391)	Entity = dennd5a(9.083830)	Entity = tor1a(5.256056)	Entity = cc2d2a(4.311758)	Entity = mtor(8.276666)	Entity = mtor(9.093942)	Entity = gls(9.970413)	Concept=weakness(3.823152)	Concept=medulloblastoma(3.935137)	Entity = myot(7.687566)	Entity = rapgef3(11.173505)	Entity = rab32(7.073663)	Concept=tense(3.946823)	Entity = champ1(9.890037)	Entity = pigg(17.523743)	Concept=postures(4.171251)	Entity = spen(4.363783)	Concept=torc2(3.775458)	Entity = rapgef3(3.091753)	Concept=lysophosphatidic(4.770812)	Entity = cluh(6.248758)	Concept=leucine-induced(7.932510)	Concept=camp(3.375736)	Concept=tail-anchored(5.546993)	Concept=lipoid(6.856213)	Concept=nadh-dependent(5.914336)	Concept=amaurosis(5.292823)	Concept=eruptive(5.524895)	Concept=(p)melanosomes(4.649434)	Entity = rnf213(3.182080)	Concept=aplasia(3.454683)	Concept=ptp(4.890650)	Concept=polycystic(5.055594)	Concept=triglycerides(4.033750)	Entity = anapc2(4.162121)	Entity = fbxo21(7.050595)	Concept=myotilin(4.234608)	Concept=microsporogenesis(4.858572)	Entity = mks1(6.349067)	Concept=n-glycosylation(4.730811)	Entity = top2a(3.135799)	Concept=hyphal(4.065061)
	Entity = dnm3(3.343280)	Entity = slc39a1(5.954030)	Entity = slc39a1(7.042958)	Entity = arfgef1(4.372819)	Entity = mlst8(12.699190)	Entity = rapgef3(21.465619)	Entity = sufu(7.597144)	Entity = chrd(7.801479)	Entity = atp7a(8.834968)	Entity = rbpj(4.857797)	Entity = slc39a1(3.242161)	Entity = brsk1(7.992563)	Entity = mlst8(7.198510)	Entity = cc2d2a(9.679742)	Concept=myopathic(3.826867)	Concept=falx(4.034565)	Entity = alg14(6.244281)	Entity = arhgap29(10.915452)	Entity = cc2d2a(6.192425)	Concept=dif(4.168655)	Entity = c9orf72(7.791261)	Entity = med1(16.959733)	Concept=involuntary(4.254493)	Entity = nbn(4.253972)	Concept=torc1(3.817242)	Concept=tropomyosin(4.745884)	Concept=1-acylglycerol-3-phosphate(5.156390)	Entity = gtf3c2(4.443557)	*	Concept=pka(3.547890)	Concept=nuclear-transcribed(6.856029)	Concept=virucidal(6.963715)	Concept=corepressor(5.926784)	Concept=mottling(5.658970)	Concept=hypobetalipoproteinemia(5.660854)	Concept=melanosomal(5.215986)	Concept=tricarboxylic(3.749916)	Concept=marmorata(3.492168)	Concept=tyrosine-protein(5.080127)	Concept=hirsutism(5.178680)	Concept=palmitic(4.057330)	Entity = arhgef40(3.939009)	Entity = fbxo2(6.853181)	Concept=sarcoplasm(4.988965)	Concept=invertase(6.066586)	Entity = pard3(5.809791)	Concept=oligosaccharide(4.754420)	Entity = rapgef3(3.012434)	Concept=glucan(4.483881)
	Entity = mtor(3.136086)	Entity = ints3(5.938243)	Entity = ift27(6.762995)	Entity = pik3c2a(3.671108)	Entity = pth1r(12.568322)	Entity = ascc3(16.283724)	Entity = iqcb1(7.432987)	Entity = camsap1(7.594439)	Entity = d2hgdh(7.975276)	Entity = diaph2(3.276676)	Concept=menkes(3.963844)	Entity = diaph2(7.505642)	Entity = eif2ak3(3.900243)	Entity = c9orf72(5.058915)	Concept=myopathy(3.868069)	Concept=smoothened(4.090412)	Entity = pop1(6.151715)	Entity = terf2(10.276976)	Entity = mapkapk2(3.042000)	Concept=urticarial(4.209255)	Entity = ints3(7.186175)	Entity = pot1(16.773559)	Concept=myoclonus(4.648009)	Concept=rnase(4.739976)	Concept=tor(3.970667)	Concept=capping(5.662866)	Concept=phosphatidic(5.192177)	Entity = ascc1(3.317856)	*	Concept=camp-dependent(3.680037)	*	*	Concept=tied(6.414841)	Concept=hypermetropia(6.130580)	Concept=milky(5.921374)	Concept=kojic(5.380303)	Concept=tca(3.781039)	Concept=vertex(4.747836)	*	Concept=anovulatory(5.184719)	Concept=stearic(4.192098)	Entity = mettl3(3.493064)	Entity = med24(6.478787)	Concept=femoris(5.044612)	*	Entity = casp9(5.340842)	Concept=dolichol(5.205277)	Concept=p53-dependent(4.795362)	Concept=gpi(4.928240)
	Entity = rab32(3.081673)	Entity = rbpj(4.875408)	Entity = ctbp2(5.940152)	Concept=trappii(3.299465)	Entity = rapgef3(12.309911)	Entity = ift27(14.836972)	Entity = mtor(6.504743)	Entity = pard3(5.567213)	Entity = med23(7.830132)	Concept=soss(5.069031)	Concept=copper-transporting(4.251598)	Entity = ift27(7.226569)	Concept=ribosomes(3.731045)	Entity = dennd1a(4.107159)	Concept=muscular(4.146040)	Concept=cerebri(4.339912)	Entity = atp7a(5.856498)	Entity = tpm4(9.886850)	Concept=gastrula(3.034398)	Concept=pemphigus(4.243487)	Entity = zmym2(6.555024)	Entity = dst(16.591961)	Concept=pallidal(4.688757)	Concept=actinomycin(5.271948)	Concept=agc(4.690062)	Concept=microfilament(5.951893)	Concept=3-phosphate(5.452349)	Entity = ascc3(3.220514)	*	Concept=forskolin(3.973683)	*	*	Concept=specialization(6.569866)	Concept=irds(6.256787)	Concept=hyperlipoproteinemia(5.996592)	Concept=melanocytic(5.403714)	Concept=intermediates(3.821655)	Concept=(p)arteriovenous_anastomosis(4.844796)	*	Concept=anovulation(5.403726)	Concept=triglyceride(4.303447)	Concept=icn1(0.000000)	Entity = pard3(6.370950)	Concept=alpha-actinin(5.444054)	*	Entity = top2a(4.606315)	Concept=polyprenol(5.300411)	Concept=puma(4.966554)	Concept=mycelium(4.975350)
	Concept=polydactyly(3.373601)	Entity = ascc3(4.649593)	Entity = nbn(5.385732)	Concept=trappiii(3.346617)	Entity = evi5(12.019132)	Entity = tpm4(13.994064)	Entity = slc39a1(4.708714)	Entity = pigg(3.725618)	Entity = rnf213(7.336364)	Concept=integrator(5.271356)	Concept=atpase(4.469262)	Entity = rapgef3(6.701441)	Concept=(p)ribosomes(3.807296)	Entity = atp6ap2(3.868048)	Concept=emg(4.188915)	Concept=gli(4.485067)	Entity = tor1a(5.821608)	Entity = pou2f1(7.880101)	Concept=(p)gastrula(3.133294)	Concept=bullosa(4.308551)	Entity = mtor(4.756475)	Entity = nbn(16.565625)	Concept=hyperkinetic(4.776063)	Concept=circularization(6.189070)	*	Concept=filamin(5.970922)	Concept=multimerin(6.555129)	Concept=vestige(4.858731)	*	Concept=camp-mediated(4.135513)	*	*	Concept=chandler(7.315857)	Concept=puffy(6.594289)	Concept=lipemia(6.035760)	Concept=melanotic(5.681592)	Concept=glutamine(3.870536)	*	*	Concept=amh(5.614909)	Concept=palmitoleic(4.347219)	Concept=gsi(0.000000)	Entity = abcb10(6.136774)	*	*	Entity = ralgapa1(4.477562)	Concept=gdp-mannose(5.371650)	Concept=p53-independent(5.121146)	Concept=(p)mycelium(5.009522)
	Concept=cilium(3.505580)	Entity = pard3(4.611891)	Entity = atad1(4.403419)	Concept=trappi(3.406750)	Entity = trappc10(11.337557)	Entity = evi5(13.907708)	Entity = zmym2(4.588231)	Entity = gls(3.572914)	Entity = ltbp3(7.019049)	Concept=pause(5.330171)	Concept=ceruloplasmin(4.601898)	Entity = c9orf72(6.332124)	Concept=polysomes(3.948039)	Entity = eif2ak3(3.605512)	Concept=neuromuscular(4.310707)	Concept=patched(4.486944)	Entity = lmf1(5.705058)	Entity = atp7a(7.276171)	Concept=blastula(3.425153)	Concept=epidermolysis(4.324257)	Entity = mau2(4.565484)	Entity = arfgef1(16.378932)	Concept=cramp(4.825924)	Concept=mrp(6.289855)	*	Concept=actin-myosin(6.068686)	*	Concept=aua(4.916702)	*	Concept=rap(4.683808)	*	*	*	Concept=mottled(6.677774)	Concept=lpl(6.157482)	Concept=cupric(5.976270)	Concept=glutaminase(4.318731)	*	*	Concept=oligomenorrhea(5.663484)	Concept=elongase(4.437183)	Concept=notch(0.000000)	Entity = rapgef3(5.636540)	*	*	Entity = gls(4.107376)	Concept=annulata(5.534941)	Concept=stress-activated(5.328521)	Concept=mannoprotein(5.048770)
	Concept=meckel(3.654303)	Entity = med24(4.261304)	Entity = gls(4.180492)	Concept=trapp(3.436748)	Entity = wwp1(10.574703)	Entity = dennd5a(7.832747)	Entity = gls(3.636896)	Concept=(p)chromatids(3.444959)	Entity = pigg(6.493837)	Concept=nurf(5.813835)	Concept=copper-dependent(4.616532)	Entity = atp6ap2(5.126139)	Concept=polysome(4.086807)	Entity = dst(3.035090)	Concept=dysphagia(4.377681)	Concept=smo(4.604156)	Entity = c9orf72(5.520239)	Entity = mtor(5.399602)	Concept=(p)blastula(3.428363)	Concept=(p)hemidesmosomes(4.387146)	Entity = mapkapk2(4.443836)	Entity = cluh(14.166174)	Concept=posturing(4.869725)	Concept=writer(6.401750)	*	Concept=tubulin-specific(6.667173)	*	Concept=elongator(5.236421)	*	Concept=beta-adrenergic(4.858900)	*	*	*	Concept=gamma-tubulin(7.139538)	Concept=retinalis(6.373535)	Concept=cholinesterase(6.564266)	Concept=reductive(4.365575)	*	*	Concept=interna(5.680673)	Concept=omega-6(4.484043)	*	Entity = dnm3(5.474382)	*	*	Entity = pth1r(3.584057)	Concept=n-linked(5.539985)	Concept=hsp27(5.411797)	Concept=glycosylphosphatidylinositol(5.093824)
	Concept=nephronophthisis(3.667080)	Entity = diaph2(3.980350)	Entity = mtor(3.833974)	Concept=rabs(4.102375)	Entity = mau2(10.195202)	Entity = slc39a1(6.680654)	Entity = mlst8(3.636722)	Concept=chromatids(3.467514)	Entity = alg14(6.326125)	*	Concept=occipital(4.647450)	Entity = pot1(4.900050)	Concept=60s(4.119163)	Concept=copi(3.341829)	Concept=myasthenia(4.384758)	Concept=meningiomatosis(5.434510)	Entity = sec61a2(5.466776)	Entity = camsap1(5.140247)	Concept=notochord(3.567813)	Concept=hemidesmosomes(4.396747)	Concept=breaks(3.283568)	Entity = slc39a1(14.091088)	Concept=torsion(4.890949)	Concept=igf2bps(6.462012)	*	Concept=alpha-4(7.220710)	*	Concept=trna(5.389952)	*	Concept=iso(4.984408)	*	*	*	Concept=fusome(7.163142)	Concept=corolla(7.691086)	Concept=glucosidase(6.622706)	Concept=carboxylation(4.558457)	*	*	Concept=menses(5.908928)	Concept=eicosanoids(4.518499)	*	Entity = elp6(4.580913)	*	*	Concept=3-kinase(3.877050)	Concept=gdp-man(5.880696)	Concept=hsp90(5.422304)	Concept=gpi-anchored(5.370805)
	Concept=cilia(3.675798)	Entity = zmym2(3.776198)	Entity = mapkapk2(3.641520)	Concept=rab(4.172666)	Entity = diaph2(9.864402)	Entity = ipo9(6.602935)	Entity = rbpj(3.422318)	Concept=chromatid(3.634037)	Entity = morc3(5.888067)	*	Concept=(p)occipital(4.707735)	Entity = evi5(4.878442)	Concept=ribosome-associated(4.618719)	Concept=anterograde(3.848943)	Concept=myasthenic(4.603306)	*	Entity = mapkapk2(4.279039)	Entity = brsk1(4.353722)	Concept=(p)notochord(3.590480)	Concept=erythematous(4.418451)	Concept=double-strand(3.418312)	Entity = med24(14.084189)	Concept=gag(4.972990)	Concept=gemini(6.596472)	*	*	*	Concept=flagellate(5.484099)	*	*	*	*	*	Concept=alpha-catenin(7.633743)	*	*	Concept=2-oxoglutarate(4.874548)	*	*	Concept=premenopausal(6.923857)	Concept=acyltransferase(4.623239)	*	Entity = med1(4.344237)	*	*	Concept=mitogen-activated(3.972882)	Concept=isoprene(6.044285)	Concept=p38mapk(5.600318)	Concept=oomycetes(5.529383)
	Concept=ciliary(3.680407)	Entity = mtor(3.158971)	Entity = pou2f1(3.200326)	Concept=garp(4.457406)	Entity = atp6ap2(8.288317)	Entity = mtor(5.880561)	Entity = tmlhe(3.102039)	Concept=prophase(3.651863)	Entity = trmt1(5.315677)	*	Concept=p-type(4.836259)	Entity = pard3(4.846082)	Concept=pre-rrna(4.701293)	Concept=retrograde(3.932409)	Concept=limb-girdle(4.627970)	*	Entity = atad1(4.041984)	Entity = atp6ap2(4.144059)	Concept=prechordal(3.767157)	Concept=gestationis(4.526884)	Concept=foci(3.497203)	Entity = mtor(9.518057)	Concept=early-onset(4.993665)	Concept=unextracted(6.640972)	*	*	*	Concept=gga(5.953694)	*	*	*	*	*	*	*	*	Concept=alpha-ketoglutarate(4.986559)	*	*	Concept=chondroid(6.954591)	Concept=lipase(4.636142)	*	Entity = mlst8(3.474821)	*	*	Concept=rapamycin(4.289401)	Concept=oligosaccharyltransferase(6.121270)	*	Concept=oomycete(6.010487)
	Concept=(p)ciliary(3.709669)	Concept=telomeres(3.033602)	Concept=nucleocytoplasmic(3.568332)	Concept=corvet(4.680650)	Entity = zfyve28(8.131915)	Entity = dst(5.098445)	Concept=ligases(3.140376)	Concept=anaphase(3.763387)	Entity = dock6(4.826837)	*	Concept=wilson(4.870069)	Entity = ints10(4.626575)	Concept=rnp(4.909630)	Concept=cis-golgi(3.954439)	Concept=(p)facial_muscles(4.796483)	*	Entity = gls(3.374733)	Entity = ctbp2(3.675935)	Concept=gastrulation(3.775944)	Concept=pruritic(4.553243)	Concept=ionizing(3.690070)	Entity = cc2d2a(7.647003)	Concept=putamen(5.070589)	Concept=semi-conservative(8.014739)	*	*	*	Concept=uau(6.583992)	*	*	*	*	*	*	*	*	Concept=catalyzing(5.081688)	*	*	Concept=enchondromatosis(7.318471)	Concept=omega-3(4.653567)	*	Entity = ift27(3.350833)	*	*	Concept=5-bisphosphate(4.407742)	Concept=chitobiose(6.440267)	*	Concept=chlamydospore(6.196487)
	Concept=(p)cilia(3.711563)	Concept=telomeric(3.117268)	Concept=import(3.623177)	Concept=tbc(4.808808)	Entity = pot1(7.590725)	Entity = ctbp2(5.086087)	Concept=ubiquitin(3.293580)	Concept=cohesion(3.985806)	Entity = tmlhe(4.344596)	*	Concept=atpases(5.095172)	Entity = daam1(4.086613)	Concept=its2(4.928235)	Concept=coatomer(4.083065)	Concept=swallowing(4.880918)	*	Entity = ipo9(3.356309)	Entity = evi5(3.240804)	Concept=blastoderm(4.003977)	Concept=hemidesmosome(4.570082)	Concept=nhej(3.815788)	Entity = rpf2(7.625785)	Concept=(p)putamen(5.088062)	*	*	*	*	*	*	*	*	*	*	*	*	*	Concept=one-carbon(5.140179)	*	*	Concept=chondroma(7.326139)	Concept=esterification(4.892203)	*	Entity = terf2(3.106358)	*	*	Concept=p38(4.481116)	Concept=sarcocystis(7.783826)	*	Concept=mannosylation(6.329264)
	Concept=(p)basal_bodies(3.723157)	Concept=(p)telomere(3.202068)	Concept=karyopherin(3.662784)	Concept=tarda(4.900600)	Entity = ints10(7.445580)	Entity = brsk1(3.996621)	Concept=ligase(3.358416)	Concept=cohesin(4.039646)	Entity = sufu(4.107257)	*	Concept=ohs(5.099651)	Entity = slc39a1(4.060777)	Concept=25s(4.938552)	Concept=trans-golgi(4.104902)	Concept=girdle(5.007597)	*	Entity = abcb10(3.333315)	Entity = tbc1d13(3.008711)	Concept=(p)blastoderm(4.020206)	Concept=dermatoses(4.687038)	Concept=chk2(4.033009)	Entity = atp7a(7.375968)	Concept=dysphonia(5.370034)	*	*	*	*	*	*	*	*	*	*	*	*	*	Concept=gln(5.156239)	*	*	*	Concept=lpc(4.955799)	*	Entity = mau2(3.038382)	*	*	Concept=phosphatidylinositol-4(4.660500)	Concept=pellicle(8.233381)
	Concept=mks(3.793717)	Concept=telomere(3.274965)	Concept=exportin(3.774519)	Concept=spondyloepiphyseal(4.935748)	Entity = mtor(7.275957)	Entity = gna12(3.996476)	Concept=polyubiquitination(3.452551)	Concept=(p)synaptonemal(4.070721)	Entity = zmym2(3.834761)	*	Concept=torti(5.263212)	Entity = eif2ak3(3.948002)	Concept=polysomal(5.202161)	Concept=(p)trans-golgi(4.128614)	Concept=dermatomyositis(5.025500)	*	Entity = arfgef1(3.173022)	Concept=polarity(3.807358)	Concept=blastopore(4.052078)	Concept=eczematous(4.731633)	Concept=stalled(4.114788)	Entity = elp6(7.198635)	Concept=blepharospasm(5.458665)	*	*	*	*	*	*	*	*	*	*	*	*	*	Concept=dioxygenases(5.234606)	*	*	*	Concept=lpe(4.998835)	*	Concept=dephosphorylation(4.423648)	*	*	Concept=pkb(4.819846)
	Concept=ciliogenesis(3.855085)	Concept=overhang(3.367967)	Concept=export(3.774807)	*	Entity = pop1(6.954350)	Entity = top2a(3.124055)	Concept=polyubiquitin(3.729749)	Concept=synaptonemal(4.080516)	Entity = mtor(3.453057)	*	Concept=subdural(5.858784)	Entity = cc2d2a(3.580580)	Concept=rix1(5.479341)	Concept=copi-dependent(4.273192)	Concept=myositis(5.048383)	*	Concept=endoplasmic(3.448594)	Concept=adherens(3.900598)	Concept=mesendoderm(4.164665)	Concept=xvii(4.754746)	Concept=breakage(4.126304)	Entity = mks1(7.182281)	Concept=oromandibular(5.518535)	*	*	*	*	*	*	*	*	*	*	*	*	*	Concept=hydroxylase(5.378418)	*	*	*	Concept=glycerophospholipid(5.002786)	*	Concept=thr(4.481914)	*	*	Concept=pip3(4.835049)
	Concept=nphp(3.881896)	Concept=telomerase(3.416162)	Concept=importin(3.861529)	*	Entity = nbn(5.298083)	Concept=f-actin(2.941392)	Concept=k63(4.030344)	Concept=(p)spindles(4.183239)	Entity = myot(3.180430)	*	Concept=tortuous(5.960027)	Entity = atad1(3.417435)	Concept=90s(5.789008)	Concept=copi-coated(4.337977)	Concept=(p)neuromuscular_junction(5.051649)	*	Concept=unfolded(3.548529)	Concept=junctions(3.951849)	Concept=(p)neural_tube(4.240111)	Concept=lucida(4.777231)	Concept=non-homologous(4.161865)	Entity = abhd3(7.177311)	Concept=jerks(5.533989)	*	*	*	*	*	*	*	*	*	*	*	*	*	*	*	*	*	Concept=lysophosphatidylethanolamine(5.082023)	*	Concept=non-phosphorylated(4.854404)	*	*	Concept=calmodulin(5.160384)
	Concept=meckel-gruber(4.013347)	Concept=shelterin(3.446337)	Concept=transportin(4.220844)	*	Entity = dennd5a(4.285075)	Concept=arp2(3.224090)	Concept=ubiquitinate(4.105391)	Concept=spindles(4.183646)	Entity = spen(3.062765)	*	Concept=copper-exporting(6.036216)	Entity = pth1r(3.273619)	Concept=reinitiation(5.819908)	Concept=post-golgi(4.490481)	Concept=lambert-eaton(5.083664)	*	Concept=misfolded(3.660002)	Concept=polarized(4.016544)	Concept=spemann(4.764174)	Concept=intraepidermal(5.084029)	Concept=chk1(4.220532)	Entity = eif2ak3(6.962191)	Concept=(p)cerebellar_cortex(5.540755)	*	*	*	*	*	*	*	*	*	*	*	*	*	*	*	*	*	Concept=alpha-linolenic(5.129183)	*	Concept=ala(4.954423)
	Concept=intraflagellar(4.016815)	Concept=g-rich(3.762619)	Concept=ntr(5.005871)	*	Entity = brsk1(4.200918)	Concept=actomyosin(3.232719)	Concept=hect(4.226420)	Concept=(p)spores(4.351797)	Concept=dementia(3.664640)	*	Concept=toxicosis(6.084503)	Entity = ipo9(3.136957)	Concept=no-go(6.039908)	Concept=er-golgi(4.530014)	Concept=centronuclear(5.256879)	*	Concept=upr(3.840260)	Concept=apical(4.110034)	Concept=cellularization(6.196243)	Concept=paraneoplastic(5.134901)	Concept=telangiectasia(4.246364)	Entity = rbpj(6.598745)	Concept=torticollis(5.865062)	*	*	*	*	*	*	*	*	*	*	*	*	*	*	*	*	*	Concept=9-desaturase(5.560036)	*	Concept=phosphorylation-dependent(4.974444)
	Concept=(p)cerebellar_vermis(4.356107)	Concept=single-stranded(3.769963)	Concept=gonad(5.420576)	*	Entity = pard3(4.173921)	Concept=latrunculin(3.260205)	Concept=cullin(4.254164)	Concept=spores(4.354120)	Concept=frontotemporal(3.694494)	*	Concept=oblongata(6.640353)	Concept=endocytic(3.142454)	Concept=rqc(6.075949)	Concept=hdel(4.685616)	Concept=gravis(5.300569)	*	Concept=perk(3.842601)	Concept=(p)adherens_junctions(4.132023)	Concept=preblastoderm(7.533367)	Concept=herpetiformis(5.221202)	Concept=ataxia-telangiectasia(4.362467)	Entity = mettl3(6.487743)	Concept=subthalamic(6.024708)	*	*	*	*	*	*	*	*	*	*	*	*	*	*	*	*	*	Concept=dietetic(6.585223)	*	Concept=holoenzyme(4.998311)
	Concept=vermis(4.391383)	Concept=attrition(4.236876)	Concept=precocity(6.307787)	*	Entity = zmym2(4.011828)	Concept=formin(3.295583)	Concept=polyubiquitinated(4.277484)	Concept=poles(4.386860)	Concept=familial(3.715374)	*	Concept=(p)medulla_oblongata(6.646385)	Concept=(p)clathrin-coated_vesicles(3.234496)	Concept=tristetraprolin(7.292627)	Concept=suspensor(8.117752)	Concept=myalgia(5.386340)	*	Concept=ire1(3.960201)	Concept=(p)actin_cytoskeleton(4.165046)	*	Concept=planus(5.237731)	Concept=dna-dependent(4.384229)	Entity = arhgef40(6.241719)	Concept=tensor(6.040159)	*	*	*	*	*	*	*	*	*	*	*	*	*	*	*	*	*	*	*	Concept=phosphothreonine(5.017890)
	Concept=encephalocele(4.567647)	Concept=g-quadruplex(4.282083)	*	*	Entity = med1(3.985575)	Concept=disassembly(3.299855)	Concept=f-box(4.342196)	Concept=spore(4.396479)	Concept=motor(3.741655)	*	Concept=(p)occipital_lobe(6.768813)	Concept=clathrin-coated(3.278931)	*	*	Concept=myotonic(5.390820)	*	Concept=folding(4.002416)	Concept=junctional(4.196222)	*	Concept=lichen(5.246003)	Concept=nonhomologous(4.431025)	Entity = arhgap29(6.076779)	Concept=hyperkinesia(6.088844)	*	*	*	*	*	*	*	*	*	*	*	*	*	*	*	*	*	*	*	Concept=substrate-binding(5.231718)
	Concept=bbsome(4.664551)	Concept=c-rich(4.365341)	*	*	Entity = ctbp2(3.883584)	Concept=nucleation(3.424922)	Concept=scf(4.446751)	Concept=sporulation(4.469675)	Concept=(p)motor(3.769694)	*	*	Concept=vesicular(3.301845)	*	*	Concept=polymyositis(5.516774)	*	Concept=cytosol(4.024555)	Concept=cytoskeletal(4.348917)	*	Concept=papules(5.383601)	Concept=topoisomerase(4.450009)	Entity = atad1(5.998379)	Concept=(p)sensorimotor_cortex(6.134879)	*	*	*	*	*	*	*	*	*	*	*	*	*	*	*	*	*	*	*	Concept=phosphoprotein(5.269897)
	Concept=amphid(4.864655)	Concept=c-strand(4.445748)	*	*	Entity = med23(3.673415)	Concept=actin-based(3.437567)	Concept=proteasome-mediated(4.474327)	Concept=synapsis(4.578593)	Concept=amyotrophic(3.851197)	*	*	Concept=endosome(3.360884)	*	*	Concept=myotubular(5.745828)	*	Concept=(p)cytosol(4.028812)	Concept=cell-cell(4.396426)	*	Concept=erosive(5.568076)	Concept=radiation-induced(4.914127)	Entity = camsap1(5.764411)	Concept=(p)subthalamic_nucleus(6.368580)	*	*	*	*	*	*	*	*	*	*	*	*	*	*	*	*	*	*	*	Concept=nucleophile(5.643506)
	Concept=periciliary(4.928045)	Concept=uncapping(4.480101)	*	*	Entity = eif2ak3(3.628527)	Concept=formins(3.479669)	Concept=ubiquitin-protein(4.732474)	Concept=saccharomyces(4.664138)	Concept=sclerosis(3.914856)	*	*	Concept=clathrin-mediated(3.500383)	*	*	Concept=arthrogryposis(5.911266)	*	Concept=stress-induced(4.082312)	Concept=planar(4.541579)	*	Concept=prurigo(5.617748)	Concept=atm-mediated(5.004398)	Entity = c9orf72(5.662683)	Concept=psychogenic(6.372643)	*	*	*	*	*	*	*	*	*	*	*	*	*	*	*	*	*	*	*	Concept=promiscuity(5.649859)
	Concept=coloboma(4.982445)	Concept=rap1(4.642631)	*	*	Entity = alg14(3.494659)	Concept=bundling(3.574527)	*	Concept=monopolar(4.709165)	Concept=(p)lateral(3.950061)	*	*	Concept=pits(3.524770)	*	*	Concept=swallow(5.923198)	*	Concept=chaperones(4.165412)	Concept=reorganization(4.892300)	*	Concept=densa(5.703730)	Concept=unwinding(5.023427)	Entity = ift27(5.588762)	Concept=pedunculopontine(6.592692)
	Concept=meningoencephalocele(5.297753)	Concept=hdr(5.400615)	*	*	Entity = mtmr1(3.287162)	Concept=adhesions(3.675066)	*	Concept=pds5(4.721763)	Concept=lateral(3.963720)	*	*	Concept=internalization(3.527989)	*	*	Concept=orbicularis(5.949692)	*	Concept=er-associated(4.461386)	Concept=basolateral(4.900316)	*	Concept=nodularis(5.727600)	Concept=intra-s(5.074266)	Entity = spen(5.525169)	Concept=behalf(6.811276)
	Concept=multicystic(5.722936)	Concept=mmej(6.051914)	*	*	Entity = mettl3(3.150181)	Concept=rho(3.727665)	*	Concept=loader(4.842097)	Concept=pathogenic(4.191347)	*	*	Concept=punctate(3.643685)	*	*	Concept=gne(6.132558)	*	Concept=caspases(4.566493)	Concept=gap(4.939383)	*	Concept=lichenoid(5.819319)	Concept=uv-induced(5.088649)	Entity = ipo9(5.317713)	Concept=musculorum(7.306451)
	*	*	*	*	Concept=recycling(3.113769)	Concept=oriented(3.770871)	*	Concept=sister-chromatid(4.955956)	Concept=lobar(4.210670)	*	*	Concept=endocytosed(3.691174)	*	*	Concept=calcinosis(6.339225)	*	Concept=(p)vacuoles(4.589938)	Concept=pcp(5.055824)	*	Concept=punch(6.109928)	Concept=fha(5.238943)	Entity = alg14(5.308379)	Concept=(p)intermediate_filaments(7.863622)
	*	*	*	*	Concept=endosomes(3.146427)	Concept=gtpase(3.795229)	*	Concept=scc2-scc4(5.010035)	Concept=aphasia(4.308368)	*	*	Concept=golgi(3.727700)	*	*	Concept=sclerodactyly(6.826395)	*	Concept=vacuoles(4.594479)	Concept=homophilic(5.236453)	*	Concept=bulla(6.190562)	Concept=processivity(5.294231)	Entity = tor1a(5.305436)
	*	*	*	*	Concept=(p)endosomes(3.190815)	Concept=actin-dependent(3.848701)	*	Concept=(p)spindle_pole_bodies(5.213505)	Concept=corticobasal(4.542379)	*	*	Concept=(p)transport_vesicles(3.737246)	*	*	*	*	Concept=pkr(4.878009)	Concept=apicolateral(5.246484)	*	Concept=puerperium(6.865320)	Concept=supercoiling(5.344039)	Entity = mlst8(5.293557)
	*	*	*	*	Concept=vesicles(3.333906)	Concept=polymerizing(3.881639)	*	Concept=polo(5.266953)	Concept=hallucinations(4.587931)	*	*	Concept=(p)organelles(3.755898)	*	*	*	*	Concept=perk-mediated(4.973387)	Concept=intercalation(5.267005)	*	Concept=spinous(7.652136)	Concept=replisome(5.506672)	Entity = abcb10(5.261385)
	*	*	*	*	Concept=endocytosis(3.492629)	Concept=gtpases(3.914296)	*	Concept=karyogamy(5.426917)	Concept=inclusions(4.602835)	*	*	Concept=organelles(3.775855)	*	*	*	*	Concept=endoribonuclease(5.167260)	Concept=subapical(5.448563)	*	*	Concept=transcription-coupled(5.516647)	Entity = dennd1a(5.176026)
	*	*	*	*	Concept=clathrin(3.686895)	Concept=spreading(3.917881)	*	Concept=rsc(5.560963)	Concept=bulbar(4.612474)	*	*	Concept=perinuclear(3.799312)	*	*	*	*	Concept=acidification(5.178774)	Concept=delamination(5.478354)	*	*	*	Entity = champ1(5.158483)
	*	*	*	*	Concept=dynamin(3.708588)	Concept=furrow(4.019559)	*	Concept=anaphase-promoting(5.572405)	Concept=apathy(4.692106)	*	*	Concept=clathrin-dependent(3.884147)	*	*	*	*	Concept=blockage(5.208327)	Concept=dvl(5.670875)	*	*	*	Entity = ascc3(5.090090)
	*	*	*	*	Concept=budding(3.943900)	Concept=cytokinesis(4.037184)	*	Concept=catastrophe(5.587796)	Concept=apraxia(4.711402)	*	*	Concept=(p)caveolae(3.888316)	*	*	*	*	Concept=autolysosome(5.398479)	Concept=cell-substrate(5.877018)	*	*	*	Entity = tgfbrap1(4.896119)
	*	*	*	*	Concept=arf(4.173073)	Concept=lata(4.052055)	*	Concept=lange(5.627858)	Concept=intellectual(4.828359)	*	*	Concept=scission(3.889879)	*	*	*	*	Concept=apoptosome(5.642097)	Concept=connexin(5.937753)	*	*	*	Entity = mau2(4.613985)
	*	*	*	*	Concept=brefeldin(4.375947)	Concept=lamella(4.058283)	*	Concept=cornelia(5.659535)	Concept=nonsense(4.948431)	*	*	Concept=caveolae(3.906227)	*	*	*	*	Concept=eif2alpha(5.801932)	Concept=connexins(6.247188)	*	*	*	Entity = wwp1(4.570533)
	*	*	*	*	Concept=ap-3(4.572169)	Concept=profilin(4.064111)	*	Concept=recombination-dependent(5.665946)	Concept=counseling(4.953237)	*	*	Concept=puncta(4.013971)	*	*	*	*	Concept=excessively(5.880248)	Concept=germ-band(6.445421)	*	*	*	Entity = xpo5(4.491418)
	*	*	*	*	Concept=adp-ribosylation(5.038218)	Concept=traction(4.139147)	*	Concept=horsetail(5.913252)	Concept=semantic(4.997190)	*	*	Concept=(p)hela(4.017600)	*	*	*	*	Concept=fbs(5.902620)	Concept=grooves(6.504236)	*	*	*	Entity = dennd5a(4.348062)
	*	*	*	*	Concept=heterotrimeric(5.318779)	Concept=nucleate(4.161592)	*	Concept=endoreduplication(6.437228)	Concept=bradykinesia(5.030014)	*	*	Concept=hela(4.030002)	*	*	*	*	Concept=ire1alpha(6.185197)	Concept=tankyrase(6.944364)	*	*	*	Entity = terf2(4.077009)
	*	*	*	*	Concept=multiprotein(5.341229)	Concept=constriction(4.176326)	*	*	Concept=delusions(5.068026)	*	*	Concept=fission(4.176792)	*	*	*	*	*	Concept=lgk974(7.394258)	*	*	*	Entity = lmf1(4.037327)
	*	*	*	*	Concept=heterodimeric(5.681409)	Concept=vinculin(4.185898)	*	*	Concept=oculomotor(5.175129)	*	*	Concept=(p)coated_vesicles(4.179805)	*	*	*	*	*	*	*	*	*	Entity = pth1r(4.027584)
	*	*	*	*	Concept=subcomplex(5.694030)	Concept=rac(4.194380)	*	*	Concept=dipeptide(5.372397)	*	*	Concept=exocytic(4.186128)	*	*	*	*	*	*	*	*	*	Entity = gls(3.951300)
	*	*	*	*	Concept=gca(6.426307)	Concept=circumferential(4.403043)	*	*	Concept=hypotonia(5.535357)	*	*	Concept=invagination(4.239637)	*	*	*	*	*	*	*	*	*	Entity = sufu(3.839478)
	*	*	*	*	*	Concept=radially(4.419361)	*	*	Concept=juvenile(5.559705)	*	*	Concept=gtp(4.302747)	*	*	*	*	*	*	*	*	*	Entity = fdxr(3.657194)
	*	*	*	*	*	Concept=daughter(4.446236)	*	*	Concept=(p)pulvinar(5.587117)	*	*	Concept=macropinocytosis(4.495677)	*	*	*	*	*	*	*	*	*	Entity = pik3c2a(3.609025)
	*	*	*	*	*	Concept=fh1(4.453796)	*	*	Concept=pulvinar(5.591540)	*	*	Concept=uncoating(4.552712)	*	*	*	*	*	*	*	*	*	Entity = ctbp2(3.543047)
	*	*	*	*	*	Concept=trailing(4.522130)	*	*	Concept=consanguinity(5.656960)	*	*	Concept=endocytotic(4.692933)	*	*	*	*	*	*	*	*	*	Entity = iqcb1(3.505476)
	*	*	*	*	*	Concept=transverse(4.606508)	*	*	Concept=tdp(5.660958)	*	*	Concept=(p)cytoplasmic_vesicles(4.760947)	*	*	*	*	*	*	*	*	*	Entity = atp6ap2(3.499085)
	*	*	*	*	*	Concept=gbd(4.784882)	*	*	Concept=syndromic(5.667900)	*	*	Concept=gdp(4.869251)	*	*	*	*	*	*	*	*	*	Entity = ascc1(3.452000)
	*	*	*	*	*	Concept=gefs(4.792124)	*	*	Concept=gastrostomy(5.695443)	*	*	Concept=dynamin-like(5.108039)	*	*	*	*	*	*	*	*	*	Entity = ptcd3(3.058784)
	*	*	*	*	*	Concept=punctum(5.185487)	*	*	Concept=microcephaly(5.786271)	*	*	Concept=gtp-dependent(5.140246)	*	*	*	*	*	*	*	*	*	Concept=machinery(3.255347)
	*	*	*	*	*	Concept=complex-mediated(5.229566)	*	*	Concept=caregiver(5.800094)	*	*	Concept=caveolin-mediated(5.163960)	*	*	*	*	*	*	*	*	*	Concept=depletion(3.424123)
	*	*	*	*	*	Concept=speckle(5.311641)	*	*	Concept=undiagnosed(6.050452)	*	*	Concept=abortive(5.423742)	*	*	*	*	*	*	*	*	*	Concept=yeast(3.509134)
	*	*	*	*	*	*	*	*	Concept=slowness(6.581865)	*	*	*	*	*	*	*	*	*	*	*	*	Concept=defective(3.539239)
	*	*	*	*	*	*	*	*	Concept=somatoform(6.583420)	*	*	*	*	*	*	*	*	*	*	*	*	Concept=localizes(3.590185)
	*	*	*	*	*	*	*	*	Concept=preoccupation(6.810236)	*	*	*	*	*	*	*	*	*	*	*	*	Concept=actin(3.659111)
	*	*	*	*	*	*	*	*	*	*	*	*	*	*	*	*	*	*	*	*	*	Concept=subunits(3.686400)
	*	*	*	*	*	*	*	*	*	*	*	*	*	*	*	*	*	*	*	*	*	Concept=exchange(3.723696)
	*	*	*	*	*	*	*	*	*	*	*	*	*	*	*	*	*	*	*	*	*	Concept=depleted(3.727474)
	*	*	*	*	*	*	*	*	*	*	*	*	*	*	*	*	*	*	*	*	*	Concept=trafficking(3.761759)
	*	*	*	*	*	*	*	*	*	*	*	*	*	*	*	*	*	*	*	*	*	Concept=fast(3.877254)
	*	*	*	*	*	*	*	*	*	*	*	*	*	*	*	*	*	*	*	*	*	Concept=cytoskeleton(3.894222)
	*	*	*	*	*	*	*	*	*	*	*	*	*	*	*	*	*	*	*	*	*	Concept=(p)mitochondria(3.903466)
	*	*	*	*	*	*	*	*	*	*	*	*	*	*	*	*	*	*	*	*	*	Concept=(p)cytoskeleton(3.908813)
	*	*	*	*	*	*	*	*	*	*	*	*	*	*	*	*	*	*	*	*	*	Concept=mitochondria(3.925844)
	*	*	*	*	*	*	*	*	*	*	*	*	*	*	*	*	*	*	*	*	*	Concept=coupling(3.938750)
	*	*	*	*	*	*	*	*	*	*	*	*	*	*	*	*	*	*	*	*	*	Concept=truncated(3.940804)
	*	*	*	*	*	*	*	*	*	*	*	*	*	*	*	*	*	*	*	*	*	Concept=filaments(3.993531)
	*	*	*	*	*	*	*	*	*	*	*	*	*	*	*	*	*	*	*	*	*	Concept=delay(4.017521)
	*	*	*	*	*	*	*	*	*	*	*	*	*	*	*	*	*	*	*	*	*	Concept=ends(4.147142)
	*	*	*	*	*	*	*	*	*	*	*	*	*	*	*	*	*	*	*	*	*	Concept=sensor(4.188102)
	*	*	*	*	*	*	*	*	*	*	*	*	*	*	*	*	*	*	*	*	*	Concept=recruits(4.222917)
	*	*	*	*	*	*	*	*	*	*	*	*	*	*	*	*	*	*	*	*	*	Concept=linker(4.278590)
	*	*	*	*	*	*	*	*	*	*	*	*	*	*	*	*	*	*	*	*	*	Concept=filament(4.289016)
	*	*	*	*	*	*	*	*	*	*	*	*	*	*	*	*	*	*	*	*	*	Concept=tethering(4.328155)
	*	*	*	*	*	*	*	*	*	*	*	*	*	*	*	*	*	*	*	*	*	Concept=effectors(4.354370)
	*	*	*	*	*	*	*	*	*	*	*	*	*	*	*	*	*	*	*	*	*	Concept=anchoring(4.370968)
	*	*	*	*	*	*	*	*	*	*	*	*	*	*	*	*	*	*	*	*	*	Concept=anchor(4.382088)
	*	*	*	*	*	*	*	*	*	*	*	*	*	*	*	*	*	*	*	*	*	Concept=sensing(4.423373)
	*	*	*	*	*	*	*	*	*	*	*	*	*	*	*	*	*	*	*	*	*	Concept=mediator(4.433435)
	*	*	*	*	*	*	*	*	*	*	*	*	*	*	*	*	*	*	*	*	*	Concept=loss-of-function(4.438673)
	*	*	*	*	*	*	*	*	*	*	*	*	*	*	*	*	*	*	*	*	*	Concept=truncation(4.456074)
	*	*	*	*	*	*	*	*	*	*	*	*	*	*	*	*	*	*	*	*	*	Concept=dysfunctional(4.682499)
	*	*	*	*	*	*	*	*	*	*	*	*	*	*	*	*	*	*	*	*	*	Concept=detergent(4.714609)
	*	*	*	*	*	*	*	*	*	*	*	*	*	*	*	*	*	*	*	*	*	Concept=rendering(4.827525)
	*	*	*	*	*	*	*	*	*	*	*	*	*	*	*	*	*	*	*	*	*	Concept=partitioning(4.880023)
	*	*	*	*	*	*	*	*	*	*	*	*	*	*	*	*	*	*	*	*	*	Concept=acetylated(4.932046)
	*	*	*	*	*	*	*	*	*	*	*	*	*	*	*	*	*	*	*	*	*	Concept=electrons(5.493176)
	*	*	*	*	*	*	*	*	*	*	*	*	*	*	*	*	*	*	*	*	*	Concept=oxidizing(5.510462)
	*	*	*	*	*	*	*	*	*	*	*	*	*	*	*	*	*	*	*	*	*	Concept=oxidatively(5.945351)
[truncated: 1 more columns]

## Sheet: KO vs WT Ca36 UP Regulated
Theme Name	SUMO-specific isopeptidase activity(3.3 ) SUMO-dependent Ubiquitin-like Protein Modification(2.8 ) SUMO is transferred from E1 to E2 (UBE2I, UBC9)(2.3 )	COPI-dependent Golgi-to-ER retrograde traffic(4.5 ) COPI coating of Golgi vesicle, cis-Golgi to rough ER(3.8 ) Retromer, cargo-selective complex(2.4 )	Exosome Complex hydrolyzes mRNA by 3' to 5' exoribonuclease digestion(2.5 ) Processing of 27S pre-rRNA(1.4 ) TRAMP complex(1.3 )	RAB GEFs exchange GTP for GDP on RABs(5.8 ) PTK6 Regulates RHO GTPases, RAS GTPase and MAP kinases(3.3 )	PI(4,5)P2, PI(3,4)P2 and PI(3,4,5)P3 are dephosphorylated to PI5P, PI3P and PI(3,4)P by INPP5F at the endosome membrane(4.8 ) Endosome to lysosome transport via multivesicular body sorting pathway(3.8 ) Recycling/Trafficking Endosomes(2.5 )	KDM1A, KDM1B demethylate Me2K5-histone H3(3.3 ) Histone demethylase activity (H3-K9 specific)(2.2 ) Lsd1/2 complex(2.2 )	Atypical teratoid rhabdoid tumor(3.1 ) SWI/SNF complex(3.1 )	Spliceosomal tri-snRNP complex(3 ) Polyadenylation complex (CSTF1, CSTF2, CSTF3, SYMPK CPSF1, CPSF2, CPSF3) (human)(1.8 )	Protein lipidation involved in autophagosome assembly(2.8 ) Negative regulation of parkin-mediated stimulation of mitophagy in response to mitochondrial depolarization(2.6 ) Carbonyl cyanide m-chlorophenylhydrazone transport(2.1 )	Nephronophthisis (1.5 ) NPHP complex(1.4 ) Meckel syndrome(1.3 )	CYLD mediated deubiquitination of DDX58 (RIG-I)(2.3 ) MDA-5 binding(1.5 ) Endosomal/Vesicular Trafficking(1.5 )	Sec61 translocon complex(3.1 ) SRP-independent cotranslational protein-membrane targeting(2.7 ) ER-associated degradation (ERAD) pathway(2.6 )	1-acylglycerol-3-phosphate O-acyltransferase activity(2.8 ) CoA carboxylase activity(2.8 ) Enoyl-CoA hydratase activity(2.8 )	Non-homologous end-joining (NHEJ) pathway(5.4 )	Globus pallidus development(3.4 ) Pantothenate kinase-associated neurodegeneration(2.5 ) Frontotemporal Lobar Degeneration(2.2 )	Geranylgeranyl reductase activity(1.9 ) Rab geranylgeranyltransferase activity(1.9 ) Prenylation/Geranylation(1.5 )	Endosomal Sorting Complex Required For Transport (ESCRT)(2.1 ) ESCRT-0 complex(1.4 ) Lysobisphosphatidic acid metabolic process(1.3 )	PI3K converts phosphatidylinositol-4,5-bisphosphate (PIP2) to phosphatidylinositol-3,4,5-trisphosphate (PIP3)(8.4 )	HSP90-CDC37 chaperone complex(2.8 ) Chaperones/Heatshock(1.3 )	Lymphangioleiomyomatosis disease specific cell type(1.3 ) Tuberous sclerosis(1.3 )	Xeroderma pigmentosum related(3.7 ) Formation of TC-NER Pre-Incision Complex(3.6 )	Puncta adhaerentia(1.5 )	GP130 Domain Receptors(1.8 ) Hexameric IgM immunoglobulin complex(1.3 )	Theme 24	Epileptic encephalopathy (3.3 ) Seizure genes(1.4 )	ADORA2B (in Ade-Rib:ADORA2B:Heterotrimeric G-protein Gs) exchanges GDP for GTP on Gs(1.4 )	Protein kinase A (PKA) and RPS6KA5 (MSK1) phosphorylates p65 (RELA) subunit(3.7 ) RSK activation(1.5 )	RQC complex(1.3 )	Wpl/Pds5 cohesin loading/unloading complex(5.6 )	Incontinentia pigmenti achromians(3.5 ) NF-kappaB p50/p65 complex(2.8 ) TNFR1-induced NFkappaB signaling pathway(2.2 )	Integrin-mediated Adhesion/Signaling(1.7 ) Invadopodia formation(1.3 )	Cyclophilin-type peptidyl-prolyl cis-trans isomerase activity(5.5 )	Y-shaped link(1.3 )	Apurinic/apyrimidinic endoribonuclease(3.1 ) Xylulose 5-phosphate D-erythrose 4-phosphate <=> D-glyceraldehyde 3-phosphate D-fructose 6-phosphate(1.3 ) Phosphatidylinositol-3,4,5-trisphosphate 3-phosphatase activity(1.3 )	Glycosylphosphatidylinositol (GPI) biosynthesis(3.2 ) GPI-anchor transamidase activity(1.4 )	Endosome to melanosome transport(1.5 )	Fructose uniporter activity(1.3 )	Syntaxin-3 binding(1.4 )	Defective LMBRD1 causes methylmalonic aciduria and homocystinuria type cblF(3.8 )	Hemophagocytic lymphohistiocytosis(1.5 ) Lymphohistiocytosis, Hemophagocytic(1.4 ) Molluscum contagiosum(1.4 )	Preprotein binding(1.7 )	Target of rapamycin (TOR) signaling(1.6 ) TORC1 complex(1.3 )	Ataxia with oculomotor apraxia type 1(3 ) Abnormality of the sella turcica (2.1 )	Aspartyl-tRNA aminoacylation(1.3 )	Set1C/COMPASS complex(3.8 )	SMAC (DIABLO) binds to IAPs (3.2 )	Selenocysteinyl-tRNA(Sec) biosynthetic process(3.2 ) O-phosphoserine sulfhydrylase activity(1.4 ) Mitochondrial seryl-tRNA aminoacylation(1.4 )	Dystrophia myotonica 2(3.5 )	Haloalkane dehalogenase activity(3.1 ) TBC RabGAPs accelerate GTP hydrolysis by RAB35(2.3 )
Theme Score	Score=246373.62	Score=204685.21	Score=182706.41	Score=171865.75	Score=159249.64	Score=159117.82	Score=153008.54	Score=134919.11	Score=132637.57	Score=128898.79	Score=106986.44	Score=96712.93	Score=95861.62	Score=95562.99	Score=90710.30	Score=88194.00	Score=85736.36	Score=85236.58	Score=78457.92	Score=74626.52	Score=74467.50	Score=69720.54	Score=67548.40	Score=66034.33	Score=64281.60	Score=60390.38	Score=59105.71	Score=58647.59	Score=58109.69	Score=55793.51	Score=53711.70	Score=53216.10	Score=51271.66	Score=51158.67	Score=48011.60	Score=45806.62	Score=45536.26	Score=44064.38	Score=43640.82	Score=41719.79	Score=40625.87	Score=40621.10	Score=39849.35	Score=38600.61	Score=38417.58	Score=36440.61	Score=36343.95	Score=35968.26	Score=35444.90
Total Entity	Entity Total=72	Entity Total=110	Entity Total=58	Entity Total=133	Entity Total=157	Entity Total=50	Entity Total=60	Entity Total=62	Entity Total=78	Entity Total=18	Entity Total=77	Entity Total=47	Entity Total=40	Entity Total=74	Entity Total=42	Entity Total=27	Entity Total=42	Entity Total=57	Entity Total=54	Entity Total=26	Entity Total=25	Entity Total=87	Entity Total=24	Entity Total=47	Entity Total=64	Entity Total=63	Entity Total=82	Entity Total=25	Entity Total=23	Entity Total=32	Entity Total=46	Entity Total=57	Entity Total=67	Entity Total=24	Entity Total=25	Entity Total=13	Entity Total=27	Entity Total=18	Entity Total=14	Entity Total=24	Entity Total=31	Entity Total=27	Entity Total=17	Entity Total=16	Entity Total=13	Entity Total=24	Entity Total=19	Entity Total=32	Entity Total=25
Total Concept	Concept_Total=17	Concept_Total=30	Concept_Total=15	Concept_Total=31	Concept_Total=36	Concept_Total=10	Concept_Total=14	Concept_Total=6	Concept_Total=29	Concept_Total=9	Concept_Total=11	Concept_Total=12	Concept_Total=19	Concept_Total=14	Concept_Total=22	Concept_Total=11	Concept_Total=7	Concept_Total=14	Concept_Total=7	Concept_Total=16	Concept_Total=9	Concept_Total=9	Concept_Total=4	Concept_Total=8	Concept_Total=36	Concept_Total=5	Concept_Total=7	Concept_Total=7	Concept_Total=5	Concept_Total=7	Concept_Total=15	Concept_Total=6	Concept_Total=5	Concept_Total=8	Concept_Total=5	Concept_Total=7	Concept_Total=3	Concept_Total=5	Concept_Total=15	Concept_Total=9	Concept_Total=4	Concept_Total=4	Concept_Total=10	Concept_Total=5	Concept_Total=7	Concept_Total=10	Concept_Total=6	Concept_Total=6	Concept_Total=10
CompBio P value	PValue=<0.001	PValue=<0.001	PValue=<0.001	PValue=<0.001	PValue=<0.001	PValue=<0.001	PValue=<0.001	PValue=<0.001	PValue=<0.001	PValue=<0.001	PValue=<0.001	PValue=<0.001	PValue=<0.001	PValue=<0.001	PValue=<0.001	PValue=<0.001	PValue=<0.001	PValue=<0.001	PValue=<0.001	PValue=<0.001	PValue=<0.001	PValue=<0.001	PValue=<0.001	PValue=<0.001	PValue=<0.001	PValue=<0.001	PValue=<0.001	PValue=<0.001	PValue=<0.001	PValue=<0.001	PValue=<0.001	PValue=<0.001	PValue=<0.001	PValue=<0.001	PValue=<0.001	PValue=<0.001	PValue=<0.001	PValue=<0.001	PValue=<0.001	PValue=<0.001	PValue=<0.001	PValue=<0.001	PValue=<0.001	PValue=<0.001	PValue=<0.001	PValue=<0.001	PValue=<0.001	PValue=<0.001	PValue=<0.001
Normalized Enrichment Score	NEScore=2.852	NEScore=2.954	NEScore=2.975	NEScore=3.063	NEScore=3.037	NEScore=3.214	NEScore=3.244	NEScore=2.990	NEScore=3.059	NEScore=3.085	NEScore=2.652	NEScore=2.476	NEScore=2.532	NEScore=2.600	NEScore=2.539	NEScore=2.534	NEScore=2.528	NEScore=2.580	NEScore=2.435	NEScore=2.371	NEScore=2.420	NEScore=2.317	NEScore=2.296	NEScore=2.294	NEScore=2.280	NEScore=2.186	NEScore=2.184	NEScore=2.211	NEScore=2.234	NEScore=2.187	NEScore=2.147	NEScore=2.167	NEScore=2.127	NEScore=2.162	NEScore=2.066	NEScore=2.008	NEScore=2.033	NEScore=2.002	NEScore=2.018	NEScore=1.963	NEScore=1.946	NEScore=1.980	NEScore=1.976	NEScore=1.947	NEScore=1.972	NEScore=1.901	NEScore=1.926	NEScore=1.937	NEScore=1.941
Entity = Protein (CompBio NEScore)	Entity = sumo1(2746.663992)	Entity = vamp4(507.163248)	Entity = exosc10(1805.520227)	Entity = rab35(319.735941)	Entity = dnm3(651.665762)	Entity = kdm1a(1978.042932)	Entity = smarcb1(1972.271404)	Entity = plrg1(1022.026645)	Entity = zfyve1(761.606593)	Entity = mks1(2575.831513)	Entity = rigi(1748.041459)	Entity = sec63(1555.377681)	Entity = agk(544.868033)	Entity = lig4(949.147913)	Entity = pank2(1919.078869)	Entity = pggt1b(2879.456257)	Entity = ist1(916.454546)	Entity = inppl1(1009.989325)	Entity = cdc37(1922.508885)	Entity = tsc1(2433.359578)	Entity = xpc(3593.027724)	Entity = dlg4(710.506415)	Entity = il6st(3112.335961)	Entity = ahctf1(983.112433)	Entity = tbc1d24(404.087156)	Entity = bop1(906.154189)	Entity = rps6ka5(1103.975312)	Entity = nemf(1133.964401)	Entity = wapl(3365.155934)	Entity = nfkb1(3102.708470)	Entity = sh3pxd2b(577.106496)	Entity = ppil1(704.808134)	Entity = hook3(765.728279)	Entity = pnkp(1365.699109)	Entity = pigk(2774.906780)	Entity = rab32(2306.941177)	Entity = mcu(2486.484569)	Entity = stx3(2037.863709)	Entity = lmbrd1(1332.205032)	Entity = stxbp2(1086.736286)	Entity = tomm22(1976.522786)	Entity = mlst8(1844.906554)	Entity = aptx(1300.109900)	Entity = dars2(1708.342238)	Entity = wdr82(1343.935792)	Entity = birc2(1452.903036)	Entity = sepsecs(1407.399874)	Entity = dmwd(614.813242)	Entity = tbc1d24(343.398720)
Concepts = Concepts (Enrichment score)	Entity = senp3(1673.272383)	Entity = stx8(382.500182)	Entity = dis3(1222.465079)	Entity = dnm3(252.728180)	Entity = ccz1(154.620056)	Entity = kdm1b(842.477858)	Entity = smarca2(1606.419664)	Entity = cpsf3(986.782175)	Entity = atg9a(582.151574)	Entity = cc2d2a(2336.984902)	Entity = ifih1(1367.624837)	Entity = ube2j1(618.048094)	Entity = agpat2(510.444932)	Entity = aptx(374.694188)	Entity = c9orf72(840.016090)	Entity = pde6d(1134.052087)	Entity = vps4b(863.627837)	Entity = itpkb(498.400759)	Entity = tmem38b(447.927745)	Entity = rheb(650.725511)	Entity = xrcc1(245.092973)	Entity = magi1(330.067361)	Entity = lifr(1276.110387)	Entity = nup133(805.875247)	Entity = polg(325.057051)	Entity = wdr12(755.534823)	Entity = rapgef3(185.040274)	Entity = ascc3(584.596910)	Entity = stag1(1056.401416)	Entity = pts(93.976451)	Entity = kif1c(417.350919)	Entity = ppih(526.474793)	Entity = nup133(571.642428)	Entity = rrp1(605.881924)	Entity = pigb(718.320363)	Entity = ccz1(773.092293)	Entity = pacs2(1164.563787)	Entity = stxbp2(830.640491)	Entity = pccb(733.983122)	Entity = dock8(836.848740)	Entity = slc25a20(698.018978)	Entity = rheb(695.118489)	Entity = pnkp(508.046079)	Entity = als2(590.731564)	Entity = paf1(678.574791)	Entity = bcl2l1(270.770801)	Entity = cdk9(1123.408742)	Entity = g3bp1(475.894487)	Entity = tbc1d23(263.905733)
	Entity = nedd8(1623.752635)	Entity = stx3(363.222578)	Entity = wdr12(649.289798)	Entity = diaph2(240.947352)	Entity = rab35(141.985748)	Entity = ctbp1(747.154676)	Entity = smarcc2(1003.728699)	Entity = aqr(507.420406)	Entity = atg3(450.653055)	Entity = tctn3(1041.384358)	Entity = ddx41(441.402370)	Entity = sec61a2(466.535163)	Entity = agpat1(419.491463)	Entity = nbn(348.995372)	Entity = wdr41(179.315542)	Entity = rabac1(339.971382)	Entity = stam2(784.868457)	Entity = synj1(264.152794)	Entity = unc45a(419.569280)	Entity = ap1s1(380.367371)	Entity = aqr(135.331700)	Entity = pals1(280.959777)	Entity = nagk(796.550858)	Entity = nup155(653.486846)	Entity = brat1(232.966284)	Entity = pes1(673.459166)	Entity = rps6kb2(138.287976)	Entity = rps20(369.787517)	Entity = mcmbp(266.694559)	Entity = rbck1(76.059509)	Entity = ptrh2(266.382640)	Entity = ppic(407.190047)	Entity = ahctf1(239.946318)	Entity = xrcc1(405.234147)	Entity = rabac1(111.204906)	Entity = rab9a(261.169488)	Entity = mfn2(273.032813)	Entity = unc45a(406.974334)	Entity = auh(199.715485)	Entity = magt1(216.426294)	Entity = cd36(293.424752)	Entity = taok2(486.259739)	Entity = nt5c3a(415.996844)	Entity = suclg2(540.727362)	Entity = cul4b(420.634140)	Entity = rbck1(183.590814)	Entity = dalrd3(183.102048)	Entity = tdrd3(198.124851)	Entity = rabgap1l(260.343331)
	Entity = senp7(640.214975)	Entity = snx6(270.219274)	Entity = rpf2(553.819894)	Entity = ist1(206.499734)	Entity = rabgef1(138.447564)	Entity = kdm4b(657.967043)	Entity = sufu(378.304029)	Entity = snrnp27(470.005340)	Entity = tax1bp1(409.635548)	Entity = iqcb1(996.634750)	Entity = trim56(163.982190)	Entity = magt1(329.041839)	Entity = agpat4(407.317311)	Entity = pnkp(192.553099)	Entity = pank4(96.726428)	Entity = rheb(326.386516)	Entity = snx6(617.218154)	Entity = shc1(263.283554)	Entity = dnajb2(318.898383)	Entity = pigb(58.752110)	Entity = paf1(116.983163)	Entity = pdzd8(255.882418)	Entity = exosc7(389.947985)	Entity = lemd3(440.094451)	Entity = chd2(136.812790)	Entity = kifap3(148.756157)	Entity = mapkapk2(130.837084)	Entity = pdzd8(297.063077)	Entity = med1(48.655872)	Entity = birc2(73.366105)	Entity = ilk(239.020883)	Entity = ebp(368.856867)	Entity = nup155(199.130833)	Entity = mtmr3(265.446063)	Entity = aldoart2(61.537989)	Entity = rab17(218.465467)	Entity = rmdn3(245.359235)	Entity = pals1(306.109527)	Entity = pgam5(187.353189)	Entity = pik3cd(158.419916)	Entity = rrp1(123.037087)	Entity = tsc1(226.003237)	Entity = cc2d2a(241.649427)	Entity = wdr36(321.243753)	Entity = ctr9(248.621524)	Entity = pgam5(137.610529)	Entity = paf1(92.084556)	Entity = exosc10(180.782102)	Entity = tbc1d22a(248.490665)
	Entity = cul4b(581.628559)	Entity = cog3(264.461730)	Entity = rrp1(458.931203)	Entity = rab32(205.256534)	Entity = snx6(111.330527)	Entity = ncor1(654.959242)	Entity = bptf(359.341928)	Entity = exosc10(449.610157)	Entity = ccz1(297.124160)	Entity = ift122(559.865611)	Entity = aptx(132.948835)	Entity = nemf(212.786841)	Entity = auh(338.964767)	Entity = aqr(170.805498)	Entity = als2(80.351456)	Entity = gbp2(69.653066)	Entity = snx7(366.421337)	Entity = plekha2(247.193864)	Entity = bag5(205.308628)	Entity = mlst8(48.481941)	Entity = ctr9(115.338647)	Entity = cask(176.264968)	Entity = exosc1(259.327370)	Entity = nrm(137.326536)	Entity = ahdc1(74.118797)	Entity = ppp2r5b(144.295971)	Entity = ppp4c(129.824780)	Entity = hbs1l(291.992052)	Entity = scaf1(47.243563)	Entity = bcl2l1(48.257897)	Entity = git1(130.218185)	Entity = ppil2(301.777389)	Entity = ift27(137.477055)	Entity = aptx(216.917791)	Entity = plpbp(37.116282)	Entity = rabgef1(156.944613)	Entity = rab32(101.321072)	Entity = rab32(92.747999)	Entity = als2(92.419624)	Entity = auh(139.891794)	Entity = agk(93.478729)	Entity = rps6kb2(76.855855)	Entity = tctn3(49.735061)	Entity = idh3a(256.316675)	Entity = leo1(235.816864)	Entity = snx7(46.611308)	Entity = med1(49.326647)	Entity = nufip2(176.443498)	Entity = rab35(247.396087)
	Entity = dcun1d1(420.614604)	Entity = cog2(259.044945)	Entity = pabpn1(439.137730)	Entity = rhog(203.022037)	Entity = vamp4(96.236323)	Entity = kdm2a(629.712348)	Entity = gatad2a(308.392008)	Entity = ppil1(441.539503)	Entity = pik3r4(204.969507)	Entity = ift27(549.345654)	Entity = dhx30(108.632560)	Entity = tmco1(165.328367)	Entity = slc25a20(306.152371)	Entity = xrcc1(154.494019)	Entity = akr1b10(53.080769)	Entity = ebp(57.138483)	Entity = ccdc22(259.997236)	Entity = fig4(198.016538)	Entity = sil1(170.960582)	Entity = ttc7a(42.911798)	Entity = smarca2(109.384007)	Entity = zfyve1(149.439800)	Entity = mcmbp(126.783339)	Entity = fig4(90.950667)	Entity = pank2(70.914747)	Entity = gna12(123.507743)	Entity = ppm1b(115.796855)	Entity = ufm1(250.365001)	Entity = apc(12.618499)	Entity = rps6ka5(34.219554)	Entity = hck(117.553016)	Entity = unc45a(88.535081)	Entity = ift122(126.327938)	Entity = inppl1(137.952979)	Entity = reck(36.405908)	Entity = pts(156.944613)	Entity = pgam5(90.121056)	Entity = wrnip1(61.669450)	Entity = dars2(92.419624)	Entity = pccb(57.185666)	Entity = atad1(59.175567)	Entity = mks1(60.073033)	Entity = pank2(49.446470)	Entity = polg(94.297220)	Entity = stk10(156.944613)	Entity = tax1bp1(44.151313)	Entity = sec63(29.476168)	Entity = dhx16(122.258644)	Entity = rab3gap2(166.702614)
	Entity = ufm1(415.314106)	Entity = cog8(252.581746)	Entity = exosc1(341.272371)	Entity = rabgef1(180.155897)	Entity = wdr91(91.849234)	Entity = ctbp2(626.350097)	Entity = sin3a(207.351423)	Entity = ppih(419.768177)	Entity = mfn2(147.668491)	Entity = sufu(498.456745)	Entity = dhx16(89.978409)	Entity = sil1(144.688317)	Entity = eci2(247.216235)	Entity = dhx16(137.990569)	Entity = pitpnm2(49.936922)	Entity = hsd17b7(43.544371)	Entity = wdr91(247.671164)	Entity = pik3cd(160.215685)	Entity = c1galt1c1(152.156995)	Entity = stambp(28.091433)	Entity = leo1(98.589620)	Entity = ctbp2(138.101165)	Entity = lrrc8c(54.286122)	Entity = senp3(82.560135)	Entity = tmco1(68.813837)	Entity = wdr41(119.559523)	Entity = inppl1(95.123895)	Entity = tomm22(244.627549)	Entity = nbn(11.423096)	Entity = tax1bp1(25.165581)	Entity = arhgap22(95.533185)	Entity = eci2(85.521763)	Entity = wdr12(117.612899)	Entity = clp1(124.590065)	Entity = nme2(29.590032)	Entity = spr(76.681319)	Entity = zfyve1(71.002631)	Entity = ttc7a(50.808853)	Entity = acacb(70.551468)	Entity = lmbrd1(46.684777)	Entity = sepsecs(31.974537)	Entity = mios(38.732320)	Entity = c9orf72(48.362404)	Entity = synj1(40.028247)	Entity = ubr2(130.802471)	Entity = nfkb1(29.226518)	Entity = cdc37(19.710598)	Entity = pabpn1(115.150173)	Entity = hdhd2(160.943791)
	Entity = ubr2(264.757681)	Entity = cog6(218.338350)	Entity = exosc7(299.784108)	Entity = srgap2(145.000689)	Entity = vps4b(83.307238)	Entity = phf2(380.543457)	Entity = kat7(203.607792)	Entity = dhx16(407.417760)	Entity = tgfbrap1(95.041804)	Entity = pcm1(199.718985)	Entity = aqr(63.013380)	Entity = sdf2l1(127.521656)	Entity = acox1(245.843133)	Entity = nemf(116.465076)	Entity = synj1(49.511586)	Entity = ehbp1(32.860264)	Entity = cc2d1b(212.505962)	Entity = pip4k2a(140.901893)	Entity = dnajc13(140.618795)	Entity = eef2k(21.923577)	Entity = ptgr1(89.575947)	Entity = pals2(104.497350)	Entity = stat5a(39.658496)	Entity = sumo1(66.191463)	Entity = pnkp(40.640216)	Entity = ppp4c(109.157839)	Entity = eef2k(84.026263)	Entity = rhot2(198.042052)	Entity = eef2k(11.107223)	Entity = nfatc1(22.897916)	Entity = inppl1(86.339002)	Entity = cluh(62.125027)	Entity = elp6(78.407367)	Entity = fig4(88.015147)	Entity = lmf1(28.806667)	Entity = fig4(27.639027)	Entity = elmod2(69.958474)	Entity = plekha5(46.600513)	Entity = aptx(46.209812)	Entity = pank2(25.759248)	Entity = mfn2(24.542151)	Entity = paf1(23.158814)	Entity = abcb7(44.383561)	Entity = arhgef10(34.766640)	Entity = smarca2(38.230181)	Entity = bag5(20.390089)	Entity = nsd3(18.817409)	Entity = fig4(93.819566)	Entity = usp6nl(85.091304)
	Entity = tmub1(203.540306)	Entity = rab32(187.754680)	Entity = pak1ip1(290.399885)	Entity = dtymk(124.947756)	Entity = mospd2(82.208982)	Entity = sin3a(301.081573)	Entity = kdm1a(81.812589)	Entity = rbm17(383.260759)	Entity = pgam5(85.872050)	Entity = pde6d(164.890773)	Entity = g3bp1(29.272490)	Entity = ddrgk1(126.820855)	Entity = acacb(178.634337)	Entity = ascc3(109.599907)	Entity = pals1(44.342805)	Entity = rabl3(32.316672)	Entity = fig4(198.186268)	Entity = inpp5f(123.454563)	Entity = tgfbrap1(113.298240)	Entity = plekha5(20.565278)	Entity = pnkp(73.751562)	Entity = dock7(70.550003)	Entity = atad1(37.321709)	Entity = cc2d1b(49.357767)	Entity = cask(37.209051)	Entity = ppp6r2(81.394028)	Entity = pkn1(68.392402)	Entity = rmdn3(156.944613)	Entity = ubr2(10.832529)	Entity = rigi(21.759609)	Entity = ppfia1(71.111661)	Entity = ttc7a(60.442205)	Entity = snx6(73.567859)	Entity = zfyve1(50.546673)	Entity = pklr(25.042941)	Entity = rab34(13.903483)	Entity = ptdss1(51.048939)	Entity = dlg4(45.759259)	Entity = pgm5(9.297371)	Entity = stx3(19.296165)	Entity = smarca2(21.728818)	Entity = pkn1(21.965438)	Entity = xrcc1(27.210946)	Entity = auh(27.043863)	Entity = kdm1a(36.051588)	Entity = elp6(10.073178)	Entity = leo1(10.093262)	Entity = tdrd7(75.650183)	Entity = tbc1d13(69.314718)
	Entity = wdr18(139.252099)	Entity = rab35(184.325786)	Entity = cpsf3(254.475804)	Entity = arhgef7(116.587807)	Entity = osbpl9(81.013006)	Entity = wiz(263.905733)	Entity = ncor1(71.458393)	Entity = pabpn1(327.351596)	Entity = tmub1(85.686436)	Entity = rab34(60.290172)	Entity = morc3(25.729674)	Entity = ufm1(121.424481)	Entity = pccb(122.493459)	Entity = dhx30(108.369470)	Entity = osgep(36.665431)	Entity = elmod2(22.926362)	Entity = rab35(99.164054)	Entity = plcg1(102.674694)	Entity = mettl21a(106.156372)	Entity = irs1(19.904796)	Entity = msh2(27.144105)	Entity = cc2d1b(68.935809)	Entity = nme2(29.232604)	Entity = ist1(37.942226)	Entity = rab3gap2(35.168816)	Entity = ppp6r3(77.223334)	Entity = pgam5(47.804146)	Entity = ddrgk1(138.575059)	Entity = xrcc1(9.836559)	Entity = tp53bp2(21.235292)	Entity = dnm3(59.629839)	Entity = nup155(59.849397)	Entity = rpf2(60.342454)	Entity = xpc(37.627085)	Entity = pank2(18.194753)	Entity = rab35(6.913864)	Entity = rigi(26.368045)	Entity = diaph2(36.420236)	Entity = tbc1d24(9.020139)	Entity = ebp(15.557733)	Entity = abcb7(18.527829)	Entity = senp7(19.006840)	Entity = mks1(18.347945)	Entity = lrp5(10.084157)	Entity = clp1(30.918577)	Entity = atg3(9.905598)	Entity = pcm1(9.717647)	Entity = c9orf72(70.354832)	Entity = rab9a(69.314718)
	Entity = ddrgk1(99.928669)	Entity = rab9a(165.058558)	Entity = bop1(190.015365)	Entity = rab9a(107.734957)	Entity = stx8(77.052251)	Entity = maob(211.063386)	Entity = adnp(49.419526)	Entity = prpf40a(301.557582)	Entity = rhot2(63.408528)	Entity = stx3(48.225663)	Entity = tax1bp1(24.109374)	Entity = alg14(80.515420)	Entity = scp2(120.796234)	Entity = brat1(83.893275)	Entity = dnajc13(28.356875)	Entity = rab32(20.919412)	Entity = stambp(85.436133)	Entity = irs1(65.400746)	Entity = sec63(84.378524)	Entity = rps6kb2(18.539089)	Entity = rrm1(24.913586)	Entity = tax1bp1(66.029677)	Entity = vps4b(27.651965)	Entity = mios(35.822437)	Entity = plpbp(31.623146)	Entity = ppp4r4(73.533695)	Entity = phpt1(41.392528)	Entity = elac1(99.021026)	Entity = nfatc1(7.571389)	Entity = rmdn3(20.684336)	Entity = rhog(32.618999)	Entity = ctr9(57.085020)	Entity = gatad2a(56.796050)	Entity = osgep(36.130752)	Entity = sec63(18.036350)	Entity = kifap3(4.846530)	Entity = bcl2l1(18.619398)	Entity = plekha7(23.571190)	Entity = tmlhe(6.642223)	Entity = ttc7a(15.358370)	Entity = pgam5(18.503502)	Entity = ddit4l(18.929080)	Entity = polg(18.264569)	Entity = fig4(6.057798)	Entity = bptf(15.990832)	Entity = nedd8(6.956969)	Entity = selenoo(9.188289)	Entity = gbp2(55.828739)	Entity = nudt17(69.314718)
	Entity = atg3(87.176002)	Entity = rab34(156.828015)	Entity = wdr18(186.805700)	Entity = dock9(107.282041)	Entity = rab9a(76.320441)	Entity = dnmt1(131.241023)	Entity = paf1(27.400796)	Entity = clp1(285.926239)	Entity = rmdn3(57.477469)	Entity = glipr2(46.035865)	Entity = gbp2(23.792421)	Entity = cluh(78.741786)	Entity = acp6(97.706397)	Entity = ddx18(83.308853)	Entity = fig4(25.534184)	Entity = aptx(19.329224)	Entity = rabgef1(55.851790)	Entity = pik3r4(58.348056)	Entity = hspa13(47.241316)	Entity = stx3(16.587754)	Entity = nbn(22.475593)	Entity = agrn(61.664584)	Entity = elp6(24.886906)	Entity = spr(28.859681)	Entity = sepsecs(30.296293)	Entity = ccdc22(54.837500)	Entity = taok2(40.832512)	Entity = ascc1(83.329000)	Entity = paf1(6.861798)	Entity = cdc37(20.676940)	Entity = dynll2(31.047873)	Entity = diaph2(39.246049)	Entity = ccdc88a(48.839065)	Entity = lig4(22.215442)	Entity = cmpk1(13.155577)	Entity = mfn2(3.480448)	Entity = tomm22(17.857767)	Entity = rab17(21.338129)	Entity = polg(5.083157)	Entity = rhog(12.921012)	Entity = acox1(16.368961)	Entity = osgep(18.228925)	Entity = akr1b10(11.027385)	Entity = c9orf72(5.484071)	Entity = ncor1(15.205448)	Entity = scaf11(6.948653)	Entity = kat7(7.708723)	Entity = clp1(49.077705)	Entity = rab32(61.689165)
	Entity = stambp(81.546727)	Entity = yipf5(142.645555)	Entity = pes1(161.353839)	Entity = rab17(99.323101)	Entity = ldlrap1(75.388710)	Entity = nsd3(104.420958)	Entity = chd2(17.087345)	Entity = paf1(229.596996)	Entity = cog8(52.176238)	Entity = mapkapk2(16.830935)	Entity = rnf114(23.546523)	Entity = tmub1(78.153734)	Entity = acsl3(95.052493)	Entity = ddx41(72.883068)	Entity = polg(24.503335)	Entity = cnp(19.222986)	Entity = sorl1(49.952116)	Entity = pde6d(47.756915)	Entity = sdf2l1(38.400098)	Entity = ddit4l(15.410231)	Entity = kat7(18.784379)	Entity = snta1(49.779518)	Entity = dis3(14.802116)	Entity = c9orf72(23.934636)	Entity = cc2d2a(29.768193)	Entity = pop1(50.394673)	Entity = mlst8(40.160868)	Entity = pacs2(58.760203)	Entity = adnp(6.590510)	Entity = git1(15.855429)	Entity = arhgef7(28.164991)	Entity = tanc2(38.084325)	Entity = cog2(45.979912)	Entity = dis3(15.939550)	Entity = ldhd(12.533929)	Entity = fscn1(3.340176)	Entity = itpkb(16.800499)	Entity = rab35(18.500458)	Entity = idh3a(4.220970)	Entity = lig4(11.304042)	Entity = sec63(16.100891)	Entity = ppp6r2(17.932813)	Entity = smarcb1(8.039205)	Entity = pank2(4.860810)	Entity = kdm1b(11.726047)	Entity = mfn2(5.836744)	Entity = ppm1b(7.500949)	Entity = frg1(44.692151)	Entity = nudt3(37.199067)
	Entity = ube2j1(60.208849)	Entity = exoc6b(139.177239)	Entity = nemf(125.998778)	Entity = dock7(98.673440)	Entity = atad1(73.129981)	Entity = kifap3(55.321775)	Entity = ctbp2(16.399032)	Entity = fam172a(183.102048)	Entity = wdr91(51.696559)	Entity = pals1(14.411412)	Entity = ddx18(22.243370)	Entity = fbxo2(48.377546)	Entity = acot2(85.230443)	Entity = cwf19l1(56.621726)	Entity = pcm1(21.723988)	Entity = epb41l5(17.288250)	Entity = rab32(46.935136)	Entity = pik3c2a(41.876225)	Entity = psmg1(33.503638)	Entity = mios(10.557238)	Entity = fig4(16.974484)	Entity = rapgef6(48.882893)	Entity = gpx7(11.984145)	Entity = pcm1(21.752189)	Entity = dars2(26.876041)	Entity = prkag2(44.397463)	Entity = cdk9(39.630960)	Entity = ube2j1(54.885904)	Entity = smarca2(6.082169)	Entity = nedd8(13.992937)	Entity = coro2b(23.372065)	Entity = mcu(34.457486)	Entity = wdr36(39.222595)	Entity = pik3r4(15.847922)	Entity = hoga1(10.266885)	Concept=(p)melanosomes(3.752556)	Entity = gpx8(15.512531)	Entity = tp53bp2(9.450454)	Entity = pklr(3.433142)	Entity = plpbp(11.064169)	Entity = acacb(11.251569)	Entity = rps6ka5(15.433847)	Entity = msh2(6.295174)	Entity = rnf213(4.562890)	Concept=compass(4.449001)	Entity = rigi(4.935953)	Entity = ctr9(7.441139)	Entity = nup133(42.891440)	Entity = tbcc(30.150462)
	Entity = morc3(39.178669)	Entity = glipr2(121.969160)	Entity = senp3(115.848114)	Entity = mfn2(83.726808)	Entity = atg9a(72.885326)	Entity = mettl21a(44.481878)	Entity = ctbp1(16.056168)	Entity = cdk9(171.091549)	Entity = bag5(51.351916)	Entity = kifap3(13.426926)	Entity = zc3hav1(20.921602)	Entity = yipf5(41.895677)	Entity = tmlhe(72.938081)	Entity = rigi(56.274335)	Entity = dnajb2(21.514695)	Entity = rhog(16.205698)	Entity = dnm3(44.526550)	Entity = rab35(39.624549)	Entity = dnajc1(33.303205)	Entity = plekha7(10.402205)	Entity = cdk9(15.997723)	Entity = atg9a(48.311735)	Entity = ift27(10.764515)	Entity = pik3r4(16.684071)	Entity = mks1(22.145311)	Entity = polg(37.601102)	Entity = clp1(37.752349)	Entity = exosc10(30.863735)	Entity = clasrp(5.723558)	Entity = ifih1(12.725522)	Entity = nfatc1(20.450710)	Entity = tmub1(33.186197)	Entity = degs1(38.037144)	Entity = msh2(13.796690)	Entity = scp2(8.059552)	Concept=melanosomes(3.761004)	Entity = ranbp9(12.345613)	Entity = magi1(7.411782)	Concept=cblf(4.026505)	Entity = nfkb1(8.651159)	Entity = mcu(10.523263)	Entity = leo1(15.102087)	Entity = synj1(5.593773)	Entity = dock8(4.448100)	Concept=set1c(5.013203)	Entity = hspa13(4.582218)	Entity = clp1(5.217006)	Entity = ahctf1(29.033980)	Entity = rheb(8.917350)
	Entity = xpc(27.381245)	Entity = sorl1(119.772401)	Entity = dhx16(63.351976)	Entity = rab34(74.834331)	Entity = rab32(71.898472)	Entity = wdr82(37.282845)	Entity = med25(13.537099)	Entity = luc7l(163.747833)	Entity = g3bp1(49.913626)	Entity = fbxl17(4.544673)	Entity = dnm3(19.532381)	Entity = dnajc1(41.319771)	Entity = acsl5(65.785887)	Entity = ifih1(54.486234)	Entity = pabpn1(20.917524)	Entity = arl15(12.295751)	Entity = dnajc13(43.842478)	Entity = arhgef7(37.575688)	Entity = pde6d(20.306971)	Entity = stxbp2(8.450431)	Entity = ascc3(11.214490)	Entity = ppfia1(35.400720)	Entity = il13ra1(9.801375)	Entity = kpna6(16.533662)	Entity = osgep(20.437448)	Entity = snx6(36.435656)	Entity = ssh3(35.823794)	Entity = dhx16(29.479599)	Entity = trpv4(4.773855)	Entity = gabpa(7.137587)	Entity = fscn1(17.753244)	Entity = ahctf1(32.618519)	Entity = cpsf3(35.121232)	Entity = exosc7(11.793720)	Entity = idh3a(7.960267)	Concept=melanosome(4.117373)	Entity = gpx7(9.856028)	Entity = dnm3(6.833033)	Concept=cbld(4.136629)	Entity = atg3(6.833779)	Entity = elp6(9.547655)	Entity = suclg2(8.519413)	Entity = gabpa(5.369933)	Entity = stxbp2(4.311341)	Concept=bre1(5.529374)	Entity = ddrgk1(4.472054)	Entity = scfd2(4.862138)	Entity = pcm1(27.112328)	Entity = rab17(8.476837)
	Entity = kdm1a(23.724126)	Entity = ccdc22(117.901363)	Entity = wdr36(58.449613)	Entity = arhgap17(71.419688)	Entity = ube2j1(70.984613)	Entity = gatad2a(35.050042)	Entity = mlst8(12.841153)	Entity = dis3(130.756778)	Entity = ufm1(43.044253)	Entity = mid2(4.277283)	Entity = vamp4(19.363293)	Entity = zfyve1(35.092258)	Entity = cd36(31.353460)	Entity = leo1(51.953411)	Entity = carnmt1(19.462804)	Entity = gbp7(11.703784)	Entity = tbc1d23(39.571465)	Entity = irs2(35.259256)	Entity = dnajc25(18.856945)	Entity = eci2(8.011651)	Entity = lig4(8.412279)	Entity = ighmbp2(32.231678)	Entity = rnf213(9.722788)	Entity = dnm3(16.248283)	Entity = atad1(19.707462)	Entity = babam2(32.827542)	Entity = ppp6r3(34.588490)	Entity = c9orf72(29.322322)	Entity = cdk9(4.118365)	Entity = arhgef7(6.707550)	Entity = lima1(17.226111)	Entity = ift122(31.296066)	Entity = cog3(32.369858)	Entity = nbn(10.363659)	Entity = alg14(6.652756)	Concept=melanosomal(4.198895)	Entity = ifih1(9.735011)	Entity = trpv4(5.182799)	Concept=cblg(4.306070)	Entity = polg(6.760838)	Entity = dnm3(8.957897)	Entity = fig4(6.753477)	Entity = sufu(4.532286)	Concept=aspartyl-trna(5.428832)	Concept=lid2(5.821297)	Entity = znf148(4.281988)	Entity = ncor1(3.643864)	Entity = dis3(25.909042)	Entity = dnm3(8.369390)
	Entity = fbxo21(22.077603)	Entity = copg2(111.430398)	Entity = pop1(46.152014)	Entity = dock8(69.664733)	Entity = dennd1a(69.073859)	Entity = med1(31.947017)	Entity = kifap3(11.406748)	Entity = wdr82(128.129406)	Entity = cog2(41.300708)	Entity = ccnd1(3.275081)	Entity = pnkp(17.878580)	Entity = atp13a1(32.787817)	Entity = pank2(29.453481)	Entity = kifap3(44.081624)	Entity = g3bp1(16.585700)	Entity = rab17(10.489919)	Entity = ccz1(39.528496)	Entity = nudt2(31.562763)	Entity = tomm22(18.244281)	Entity = dock8(7.580944)	Entity = aptx(7.778644)	Entity = dnm3(28.156803)	Entity = nfkb1(7.515694)	Entity = agpat2(16.013628)	Entity = ufm1(19.695888)	Entity = pth1r(27.094010)	Entity = cnnm3(34.557855)	Entity = sec63(25.980842)	Entity = msh2(3.976622)	Entity = ncor1(6.269915)	Entity = arhgap17(16.596497)	Entity = nup133(28.651404)	Entity = ahdc1(28.747714)	Entity = exosc1(9.718025)	Entity = cd36(5.448196)	Concept=bloc-3(4.896491)	Entity = polg(8.390082)	Entity = clasrp(4.999108)	Concept=cble(4.415912)	Entity = preb(4.911194)	Entity = acsl3(8.403631)	Entity = gabpa(5.524693)	Concept=oculomotor(5.084616)	Concept=leukoencephalopathy(6.316086)	Concept=set3(6.081587)	Entity = morc3(4.192678)	Entity = pigk(3.547953)	Entity = zc3hav1(22.146865)	Entity = rabgef1(8.117411)
	Entity = ncor1(20.698758)	Entity = atg9a(110.402729)	Entity = rps20(44.204387)	Entity = dennd1a(67.533166)	Entity = rab34(68.813774)	Entity = zbtb38(31.588107)	Entity = rbm10(11.193402)	Entity = tdrd3(116.550126)	Entity = rabgef1(40.335928)	Concept=polydactyly(3.311806)	Entity = atg9a(17.232848)	Entity = ebp(29.859482)	Entity = cnp(25.765495)	Entity = uevld(43.576031)	Entity = brat1(16.340663)	Entity = rab35(10.176216)	Entity = synj1(39.404480)	Entity = zfyve1(30.755046)	Entity = dnm3(15.742594)	Entity = amacr(6.879290)	Entity = cul4b(7.327773)	Entity = g3bp1(27.575270)	Entity = hck(7.085214)	Entity = suclg2(12.383815)	Entity = ift122(19.254088)	Entity = eloa(25.124119)	Entity = rheb(29.376514)	Entity = g3bp1(21.381799)	Entity = kdm2a(3.913889)	Entity = ilk(6.239570)	Entity = cc2d1b(15.992487)	Entity = txndc12(20.428544)	Entity = wdr82(28.095276)	Entity = cux1(9.388086)	Entity = dnm3(4.809247)	Concept=mon1-ccz1(6.289742)	Entity = atg9a(7.079131)	Concept=mvid(3.788023)	Concept=cblj(4.615963)	Entity = tmlhe(4.639813)	Entity = scp2(6.205054)	Entity = atg3(5.244511)	Concept=(p)oculomotor_nerve(5.536808)	Concept=asparaginyl-trna(6.753820)	Concept=slik(6.397662)	Entity = dnmt1(4.158955)	Entity = stxbp2(3.170069)	Entity = senp3(19.886031)	Entity = eif3k(7.369348)
	Entity = anapc2(16.631440)	Entity = stxbp2(103.061598)	Entity = hook3(41.124303)	Entity = ehbp1(63.867971)	Entity = synj1(68.352964)	Entity = ascc3(30.610523)	Entity = med1(10.738391)	Entity = ppil2(113.716869)	Entity = cog6(36.846521)	Concept=nphp(3.815227)	Entity = dars2(17.204895)	Entity = tap2(28.615110)	Entity = idh3a(25.619294)	Entity = tdrd3(43.076138)	Entity = rmdn3(15.490477)	Entity = tsc1(6.813370)	Entity = atg9a(25.886398)	Entity = pitpnm2(29.808844)	Entity = wdr36(15.696083)	Entity = irs2(6.452501)	Entity = nedd8(6.301433)	Entity = atg3(23.885064)	Entity = exosc10(4.230087)	Entity = pth1r(12.330844)	Entity = sh3pxd2b(19.254088)	Entity = pigk(22.608993)	Entity = ppp4r2(28.597195)	Entity = mfn2(21.183285)	Entity = cux1(3.660656)	Entity = cdk9(5.597426)	Entity = atat1(13.118596)	Entity = leo1(18.834284)	Entity = unc45a(27.343643)	Entity = exosc10(8.325175)	Entity = clptm1l(4.757825)	Concept=pteridine(6.341367)	Entity = dnm3(6.572703)	Concept=microvillus(3.961602)	Concept=acidemia(4.870007)	Entity = rab17(4.452276)	Entity = eci2(6.054145)	Entity = rpf2(5.241899)	Concept=apraxia(6.175044)	Concept=juvenile-onset(6.993328)	Concept=cul4b-ring(7.503643)	Entity = cdc37(3.666733)	Concept=sec(4.773773)	Entity = kif1c(17.469204)	Entity = rab34(5.619185)
	Entity = acp6(16.010824)	Entity = tbc1d23(98.867554)	Entity = eif2d(39.427543)	Entity = arhgap22(60.455959)	Entity = rmdn3(63.728239)	Entity = sumo1(27.534772)	Entity = cdk9(10.217487)	Entity = leo1(103.129835)	Entity = mtmr3(36.114629)	Concept=nephronophthisis(3.844550)	Entity = lrrc8c(15.688064)	Entity = dnajb2(28.582554)	Entity = pank4(25.497620)	Entity = polg(41.529731)	Entity = rrm1(14.024641)	Entity = cmpk1(6.199528)	Entity = tbc1d24(25.686318)	Entity = dnm3(17.872407)	Entity = pik3r4(15.475079)	Entity = foxk1(5.882246)	Entity = exosc10(6.106890)	Entity = git1(23.070575)	Entity = suclg2(4.015766)	Entity = sil1(11.871995)	Entity = exoc6b(19.254088)	Entity = cpsf3(19.183436)	Entity = csnk1g2(28.406052)	Entity = dis3(18.605192)	Entity = lrp5(3.501573)	Entity = sumo1(5.493633)	Entity = epb41l5(12.327816)	Entity = pcmt1(17.784534)	Entity = cog8(27.021600)	Entity = polg(7.906718)	Entity = als2(4.640763)	*	Entity = trpv4(6.171214)	Concept=syntaxin-3(4.941474)	Concept=homocystinuria(4.904736)	Entity = hoga1(3.785110)	Entity = atg9a(5.813901)	Entity = elp6(4.952409)	Concept=(p)cavernous_sinus(6.325271)	Concept=gdp-forming(7.883600)	*	Entity = pacs1(3.466709)	Concept=ser-trna(4.953635)	Entity = wdr82(12.621291)	Entity = atp4a(4.385705)
	Entity = ctbp1(14.933016)	Entity = rab17(82.625400)	Entity = wapl(37.518497)	Entity = clp1(58.912010)	Entity = ccdc22(58.411262)	Entity = spr(23.534772)	Entity = dnmt1(9.520124)	Entity = prpf38a(98.575008)	Entity = pdzd8(32.792233)	Concept=meckel(3.923780)	Entity = yipf5(14.374515)	Entity = rhbdf1(25.823385)	Entity = nudt3(19.149979)	Entity = xpc(40.335031)	Entity = dlg4(13.069775)	Entity = akr1b10(6.018813)	Entity = tax1bp1(23.585215)	Entity = nudt3(17.265880)	Entity = erbb2(11.431045)	Entity = dock7(4.578641)	Entity = terf2(5.419642)	Entity = stx3(21.563262)	Entity = bcl2l1(3.900156)	Entity = rassf2(11.313738)	Entity = pacs1(19.047420)	Entity = exosc1(18.655066)	Entity = inpp5f(27.997897)	Entity = ighmbp2(7.602679)	Entity = scp2(3.130492)	Entity = pik3c2a(5.179032)	Entity = ddr2(9.222916)	Entity = cdc37(16.558507)	Entity = leo1(26.569741)	Entity = wdr91(6.529931)	Entity = brix1(4.216065)	*	Entity = aacs(5.417751)	Concept=subapical(5.340008)	Concept=aciduria(4.933017)	Entity = sepsecs(3.752196)	Entity = ccz1(5.678694)	Entity = ist1(4.859275)	Concept=sella(6.339869)	*	*	Entity = bptf(3.342785)	Concept=selenocysteinyl-trna(5.024856)	Entity = eif2d(10.612040)	Entity = cd36(4.321134)
	Entity = hbs1l(13.245702)	Entity = ccz1(77.644640)	Entity = polg(27.189942)	Entity = elmod2(56.644022)	Entity = stam2(53.495767)	Entity = ythdf3(23.199320)	Entity = tsc1(9.117090)	Entity = exosc1(85.002570)	Entity = retreg2(31.805206)	Concept=meckel-gruber(3.924396)	Entity = inppl1(13.888010)	Entity = pacs2(25.751046)	Entity = oxsm(17.856338)	Entity = g3bp1(34.682330)	Entity = sorl1(11.081058)	Entity = rapgef3(5.834443)	Entity = rab9a(22.630422)	Entity = mcu(15.049670)	Entity = ubr2(10.763575)	Entity = pik3cd(4.507698)	Entity = polg(4.975163)	Entity = synj1(20.926761)	Entity = prpf40a(3.417306)	Entity = tor1b(11.166600)	Entity = ighmbp2(16.633675)	Entity = lig4(18.487784)	Entity = pth1r(27.380900)	Entity = eef2k(5.079237)	Entity = sin3a(3.087901)	Entity = hck(4.887858)	Entity = pnkp(8.944950)	Entity = sil1(14.378388)	Entity = ints10(25.314973)	Entity = agpat2(5.565810)	Entity = hck(3.595416)	*	Entity = degs1(5.216202)	Concept=stitches(5.659554)	Concept=mutase(5.356139)	Entity = scaf1(3.721184)	Entity = rmdn3(5.052079)	Entity = hck(4.667444)	Concept=turcica(6.387199)	*	*	Entity = mcu(3.161923)	Concept=seryl-trna(5.192706)	Entity = dhx30(10.524337)	Entity = atad1(3.939235)
	Entity = kifap3(13.148278)	Entity = rabgef1(77.194157)	Entity = rab35(27.002774)	Entity = dennd5a(56.622186)	Entity = sorl1(52.782302)	Entity = hdhd2(20.252294)	Entity = suclg2(9.043997)	Entity = rbm10(64.281923)	Entity = fig4(29.238759)	Concept=mks(4.002920)	Entity = vps4b(13.671971)	Entity = tmx2(23.604468)	Entity = amacr(16.805481)	Entity = dars2(34.557822)	Entity = dars2(9.791180)	Entity = nfkb1(4.841620)	Entity = frmd8(20.428796)	Entity = rmdn3(14.376388)	Entity = tlk2(10.217085)	Entity = smarcb1(4.177410)	Entity = brix1(4.216839)	Entity = dlgap4(19.781580)	Entity = shc1(3.183620)	Entity = pdhx(11.052138)	Entity = spr(16.025059)	Entity = pde6d(15.341337)	Entity = cdk16(26.436678)	Entity = hint1(4.203672)	Concept=pds5(4.109053)	Entity = plcg1(4.620112)	Entity = trpv4(7.116912)	Entity = gpx7(13.035894)	Entity = ctr9(24.568672)	Entity = kdm1a(3.860867)	Entity = kifap3(3.153671)	*	Entity = c9orf72(5.139857)	*	Concept=hyperhomocysteinemia(5.805177)	Entity = cog6(3.452021)	Entity = g3bp1(4.957377)	Entity = irs1(4.495968)	Concept=hypoalbuminemia(6.930026)	*	*	Entity = tomm22(3.070992)	Concept=o-phosphoserine(5.513044)	Entity = ascc3(8.736731)	Entity = irgm2(3.898624)
	Entity = mettl21a(12.826074)	Entity = osbpl9(71.518467)	Entity = cdk9(26.133818)	Entity = ccz1(56.543547)	Entity = ap1s1(51.975559)	Entity = nqo2(20.237647)	Entity = ctr9(8.964881)	Entity = ddx41(50.831065)	Entity = ccdc22(25.838666)	Concept=encephalocele(4.642330)	Entity = rab9a(11.027548)	Entity = ascc3(23.426473)	Entity = aacs(14.452722)	Entity = sil1(33.954244)	Entity = mthfsd(8.343887)	Entity = acsl3(4.468565)	Entity = stx8(18.765600)	Entity = mtmr3(13.951686)	Entity = osgep(9.652065)	Entity = g3bp1(3.593375)	Entity = chd2(3.999395)	Entity = ccz1(18.047300)	Concept=hexameric(4.737920)	Entity = mfsd10(10.847555)	Entity = ror2(15.744566)	Entity = paf1(13.948925)	Entity = rmdn3(26.407363)	Entity = pabpn1(3.357583)	Concept=cohesin(4.136093)	Entity = apc(4.609069)	Entity = rapgef6(6.996822)	Entity = tmx2(12.371302)	Entity = wapl(24.377182)	Concept=apurinic(4.104246)	Entity = pgam5(3.008804)	*	Entity = senp3(4.633613)	*	Concept=propionic(5.819782)	Concept=hypogammaglobulinemia(4.148454)	Entity = igf2bp2(4.114807)	Entity = eef2k(4.272402)	Concept=friedreich(7.069667)	*	*	Concept=smac(4.166818)	Concept=p-tefb(7.813356)	Entity = cdk9(7.477136)	Entity = pgm5(3.099726)
	Entity = fbxo2(12.237548)	Entity = hook3(66.637677)	Entity = hbs1l(25.374563)	Entity = rhot2(53.760985)	Entity = ist1(50.946866)	Entity = kat7(20.029192)	Entity = cul4b(8.822697)	Entity = ctr9(40.753113)	Entity = atl2(25.693305)	Concept=bbsome(5.098238)	Entity = atp13a1(10.481100)	Entity = atg9a(20.993624)	Entity = atat1(8.730056)	Entity = akr1b10(29.257109)	Entity = ctsf(7.498766)	Entity = rab34(3.738084)	Entity = zfyve1(15.066397)	Entity = rheb(13.751514)	Entity = mlst8(8.821614)	Entity = atg3(3.021856)	Concept=gg-ner(3.361428)	Entity = tanc2(16.471395)	Concept=gp130(5.683156)	Entity = paf1(10.741428)	Entity = ascc1(14.200656)	Entity = senp7(13.632388)	Entity = ppp2r5b(23.837593)	Concept=no-go(4.008704)	Concept=unloader(4.222847)	Entity = il6st(4.454661)	Entity = unc45a(6.851616)	Entity = dnajc13(11.676428)	Entity = cc2d2a(22.636540)	Concept=apyrimidinic(4.228376)	Concept=transamidase(3.711489)	*	Entity = gabpa(4.312117)	*	Concept=biotin-dependent(6.421879)	Concept=lymphohistiocytosis(4.381899)	Entity = adamts1(3.960593)	Entity = stat5a(3.543788)	Concept=influenza-like(7.249063)	*	*	Concept=iaps(4.634615)	*	Entity = msh2(6.827191)	Concept=dehalogenase(5.453016)
	Entity = magi1(11.960839)	Entity = rabac1(62.493796)	Entity = znf622(17.818777)	Entity = arhgef10(53.221760)	Entity = atp13a1(49.310602)	Entity = smarca2(19.224571)	Entity = kdm1b(7.927171)	Entity = gbp2(35.766402)	Entity = mcu(24.885898)	Concept=gli(5.610521)	Entity = rab35(10.223043)	Entity = rab32(17.662364)	Entity = pklr(7.298170)	Entity = dis3(29.218567)	Entity = fbxo2(7.297797)	Entity = diaph2(3.535419)	Entity = git1(14.479179)	Entity = pigb(13.578367)	Entity = vps4b(8.022517)	Concept=tuberous(4.719936)	Concept=tc-ner(3.486739)	Entity = arhgap17(15.786080)	Concept=il-6-type(5.855513)	Entity = wapl(10.620949)	Entity = cog6(14.177493)	Entity = arhgef7(13.137892)	Entity = mtmr3(23.677024)	Concept=rqc(4.600416)	Concept=sister-chromatid(4.493179)	Entity = cygb(4.184441)	Entity = atad1(6.508996)	Entity = tomm22(10.320404)	Entity = cog6(19.239379)	Concept=incised(4.347972)	Concept=glycosylphosphatidylinositol(3.719142)	*	Entity = acsl5(3.182767)	*	Concept=(p)spinocerebellar_tracts(6.511514)	Concept=hemophagocytic(4.477614)	Entity = bcl2l1(3.896633)	Entity = ppp4c(3.340426)	Concept=phobia(8.194122)	*	*	Concept=rip1(4.866535)	*	Entity = rrm1(6.644404)	Concept=3-diacylglucosamine(5.950469)
	Entity = rigi(11.044110)	Entity = rab3gap2(61.248742)	Entity = ddx18(16.024172)	Entity = rheb(50.622097)	Entity = pdzd8(47.066449)	Entity = tdrd3(17.096084)	Entity = wdr82(7.468531)	Entity = sec63(34.595865)	Entity = ehbp1(23.049142)	*	Entity = cog2(10.081804)	Entity = hspa13(17.124277)	Entity = bdh2(7.066166)	Entity = smarca2(26.264102)	Entity = eif2d(6.507867)	Concept=prenylation(2.811574)	Entity = als2(10.139582)	Entity = wdr91(12.861630)	Entity = ube2j1(7.528579)	Concept=tsc(5.103571)	Concept=transcription-coupled(3.526949)	Entity = pth1r(15.453033)	Concept=acetylglutamate(7.310634)	Entity = g3bp1(10.096648)	Entity = stambp(13.453598)	Entity = pafah1b3(12.953087)	Entity = adissp(23.132226)	Concept=ribosome-associated(4.858926)	Concept=unloading(4.621766)	Entity = diaph2(3.887568)	Entity = ror2(5.935046)	Entity = eif3k(6.901856)	Entity = tomm22(16.514777)	Concept=polynucleotide(4.462019)	Concept=gpi(4.007301)	*	Concept=uniporter(0.000000)	*	Concept=(p)pyramidal_tracts(7.921745)	Concept=lymphoproliferation(4.732722)	Entity = lmf1(3.644535)	Concept=torc1(3.911830)	*	*	*	Concept=c-flip(5.149931)	*	Entity = rigi(4.782334)	Concept=nudt(6.149738)
	Entity = gabpa(10.556918)	Entity = snx7(53.308119)	Entity = nbn(15.866691)	Entity = unc45a(50.398004)	Entity = dnajc13(42.685352)	Entity = paf1(15.233310)	Entity = rps6ka5(7.368236)	Entity = rbm6(29.404276)	Entity = tbc1d23(21.790255)	*	Entity = cog8(9.968525)	Entity = tomm22(16.075435)	Entity = ebp(5.939174)	Entity = msh2(23.663688)	Entity = spr(6.107528)	Concept=farnesylation(3.185696)	Entity = irgm2(9.056064)	Entity = cnp(10.722967)	Entity = lmbrd1(7.279893)	Concept=subependymal(5.197766)	Concept=xeroderma(3.553429)	Entity = arhgef7(15.215537)	*	Entity = dnajc13(8.555766)	Entity = synj1(13.166725)	Entity = sec63(12.479566)	Entity = hck(20.025693)	Concept=non-stop(5.202697)	*	Entity = ppm1b(3.779107)	Entity = pgm5(5.693214)	Entity = degs1(6.806197)	Entity = eif3k(16.381507)	Concept=3-phosphatase(4.499942)	Concept=transamidation(5.218785)	*	Concept=er-mitochondrion(0.000000)	*	Concept=(p)posterior_horn(8.255630)	Concept=molluscum(4.923160)	Entity = zfyve1(3.644535)	Concept=torc2(4.051023)	*	*	*	Concept=ripoptosome(5.275924)	*	Entity = igf2bp2(3.875982)	Concept=exopolyphosphatase(6.253099)
	Entity = rbck1(10.035056)	Entity = ift122(51.186590)	Entity = tdrd3(13.799707)	Entity = arhgap5(50.332766)	Entity = rab17(37.419552)	Entity = pts(10.266625)	Entity = magi1(7.306713)	Entity = prpf39(27.347675)	Entity = rab32(21.515333)	*	Entity = snx6(9.485697)	Entity = emc8(11.433681)	Entity = pafah1b3(5.842195)	Entity = abcb7(23.566152)	Entity = hbs1l(5.735175)	Concept=farnesylated(3.225302)	Entity = c9orf72(8.071406)	Entity = erbb2(10.267531)	Entity = lmf1(6.760559)	Concept=angiomyolipoma(5.265419)	Concept=pigmentosum(3.581866)	Entity = elmod2(14.211796)	*	Entity = ube2j1(8.072834)	Entity = lig4(12.736129)	Entity = rapgef3(11.704850)	Entity = nfatc1(18.644646)	Concept=ubp3-bre5(6.142952)	*	Entity = mapkapk2(3.522980)	Entity = rapgef3(5.687867)	Entity = auh(6.619391)	Entity = uevld(15.347248)	Concept=gap-filling(4.566237)	Concept=mannoprotein(5.713861)	*	Concept=mitochondria-associated(0.000000)	*	*	Concept=contagiosum(4.998545)	Entity = txndc12(3.171219)	Concept=tor(4.089458)	*	*	*	Concept=bak(5.360252)	*	Entity = akr1b10(3.710169)	Concept=haloacid(6.363225)
	Entity = dnmt1(9.720231)	Entity = kif1c(51.075493)	Entity = kif1c(11.149951)	Entity = igf2bp2(49.336373)	Entity = gltp(37.082927)	Entity = leo1(9.138043)	Entity = pals2(7.277667)	Entity = exosc7(17.685963)	Entity = wdr41(20.835777)	*	Entity = entpd2(9.320389)	Entity = cog6(11.335848)	Entity = pitpnm2(5.458147)	Entity = terf2(22.390821)	Entity = ighmbp2(4.684795)	Concept=caax(3.389042)	Entity = ptgr1(7.973471)	Entity = tsc1(10.118081)	Entity = rrm1(6.034431)	Concept=lymphangioleiomyomatosis(5.277733)	Concept=csb(3.829271)	Entity = alg14(14.067686)	*	Entity = pabpn1(6.902495)	Entity = nbn(11.577123)	Entity = nbn(11.567266)	Entity = tsc1(17.931073)	Concept=4-nitroquinoline(6.567131)	*	Entity = prpf40a(3.464432)	Entity = tm9sf4(5.643710)	Entity = pth1r(6.526004)	Entity = pak1ip1(15.097882)	Concept=uracil-dna(4.840060)	*	*	*	*	*	Concept=inborn(5.441875)	Entity = gltp(3.039633)	Concept=takahara(5.083728)	*	*	*	Concept=caspase-7(5.488804)	*	Entity = taok2(3.395853)	Concept=triphosphatase(6.901587)
	Entity = wdr12(9.234500)	Entity = b4galt1(48.607083)	Entity = c9orf72(10.751463)	Entity = g3bp1(46.508354)	Entity = ehbp1(34.798558)	Entity = smarcc2(8.851003)	Entity = leo1(7.032853)	Entity = rrm1(15.099076)	Entity = rab9a(20.116710)	*	Entity = rnf213(9.170418)	Entity = fut8(10.293146)	Entity = mblac2(4.859302)	Entity = ppp6r2(16.873199)	Entity = dcun1d1(4.541323)	Concept=geranylgeranylation(3.405978)	Entity = gpx8(6.170773)	Entity = nfkb1(10.045481)	Entity = tsc1(5.863411)	Concept=rapamycin(5.283609)	Concept=uv-c(4.305756)	Entity = ascc1(13.880116)	*	Entity = rab3gap2(6.592178)	Entity = smarca2(11.474707)	Entity = elp6(10.078008)	Entity = nfkb1(17.870842)	Concept=ermes(7.020018)	*	Entity = znf148(3.215946)	Entity = clasrp(5.578825)	Entity = amdhd2(6.287075)	Entity = nudt16l1(14.856424)	Concept=3-phosphate(5.201090)	*	*	*	*	*	Concept=hypereosinophilic(6.321234)	Concept=preprotein(4.585520)	*	*	*	*	Concept=tnfr1-induced(5.882430)	*	Entity = hbs1l(3.332722)	Concept=haloalkane(7.095238)
	Entity = paf1(8.706760)	Entity = ap1s1(47.907536)	Entity = paf1(10.459438)	Entity = sh3pxd2b(46.293780)	Entity = tbc1d23(33.427257)	Entity = rps6ka5(7.867853)	Entity = pth1r(6.803585)	Entity = tead1(14.623474)	Entity = mospd2(19.631044)	*	Entity = ap1s1(8.530757)	Entity = cdc37(9.262820)	Entity = cbr4(4.671054)	Entity = ppp4c(14.284310)	Entity = tax1bp1(4.446296)	Concept=geranylgeranyl(3.496145)	Entity = clasrp(6.057425)	Entity = rps6kb2(9.559588)	Entity = rhbdf1(5.764602)	Concept=neurocutaneous(5.301990)	Concept=preincision(4.315686)	Entity = plekha2(12.427854)	*	Entity = snx6(6.136446)	Entity = tsc1(11.382075)	Entity = ccdc88a(9.624863)	Entity = plcg1(17.092163)	*	*	Concept=ikappab(3.760325)	Entity = arhgef40(5.562928)	Entity = luc7l(5.877502)	Entity = pdhx(14.416504)	*	*	*	*	*	*	Concept=mononucleosis(6.434828)	Concept=holo(5.199020)	*	*	*	*	Concept=tnfr1-mediated(5.885800)	*	Concept=myotonica(4.445694)	Concept=rabgaps(7.127554)
	Entity = atg9a(8.587490)	Entity = dnm3(47.606633)	Entity = ascc3(9.679947)	Entity = git1(46.214189)	Entity = fig4(32.100713)	Entity = nbn(7.522441)	Entity = nedd8(6.621922)	Entity = smarca2(13.384646)	Entity = pacs2(17.180951)	*	Entity = rab32(8.493792)	Entity = osgep(9.209156)	Entity = kat7(4.601649)	Entity = sec63(13.994208)	Entity = maob(4.406965)	Concept=farnesyltransferase(3.539576)	Entity = pals1(5.632055)	Entity = ehbp1(7.975802)	Entity = ddrgk1(5.538430)	Concept=rhabdomyoma(5.639591)	Concept=pre-incision(4.367327)	Entity = c9orf72(12.011137)	*	Entity = rps6kb2(5.533161)	Entity = tubg1(11.134053)	Entity = mlst8(9.445454)	Entity = cdc37(14.747044)	*	*	Concept=nf-kappab(4.214836)	Entity = diaph2(5.080272)	Entity = ttl(5.558568)	Entity = paf1(14.058428)	*	*	*	*	*	*	*	Concept=translocase(5.460361)	*	*	*	*	Concept=apoptogenic(6.011325)	*	Concept=dystrophia(4.530426)	Concept=tbc(7.370952)
	Entity = trim56(8.265574)	Entity = cpe(46.611511)	Entity = dhx30(9.629373)	Entity = vps4b(44.761863)	Entity = tomm22(31.112105)	Entity = suclg2(7.221774)	Entity = phf2(6.259905)	Entity = ints4(12.714998)	Entity = tmem115(16.514413)	*	Entity = tdrd7(8.485305)	Entity = atl2(9.076957)	Entity = entpd1(3.833492)	Entity = c9orf72(13.812484)	Entity = sil1(4.220082)	Concept=farnesyl(3.603070)	Entity = abca5(5.631014)	Entity = pigk(7.934860)	Entity = ebp(5.323124)	Concept=tsc1-tsc2(6.117180)	*	Entity = mfn2(10.796941)	*	Entity = mcmbp(5.502383)	Entity = pycr1(10.605097)	Entity = med25(8.598194)	Entity = synj1(14.402625)	*	*	Concept=pigmenti(4.881392)	Entity = shc1(4.505993)	Entity = pklr(5.394491)	Entity = rrp1(13.286864)	*	*	*	*	*	*	*	Concept=renaturation(5.490492)	*	*	*	*	*	*	Concept=myotonic(5.038097)	Concept=itpase(7.914565)
	Entity = abhd10(8.067719)	Entity = ift27(45.857488)	Entity = ighmbp2(9.424000)	Entity = gapvd1(41.101281)	Entity = synrg(30.300814)	Entity = rassf2(7.214660)	Entity = pnkp(5.858040)	Entity = rps20(11.622795)	Entity = ddrgk1(16.458871)	*	Entity = sec63(8.101215)	Entity = tax1bp1(7.319299)	Entity = ptdss1(3.644643)	Entity = exosc10(13.688008)	Entity = adnp(3.987706)	Concept=prenylated(3.644292)	Entity = atg3(5.417247)	Entity = hck(7.608191)	Entity = cdk9(5.161341)	Concept=lymphangiomyomatosis(6.220025)	*	Entity = rab35(9.850303)	*	Entity = sec63(4.801490)	Entity = pacs2(9.915231)	Entity = ctr9(7.691809)	Entity = irs1(13.842548)	*	*	Concept=incontinentia(4.920795)	Entity = synj1(4.370625)	Entity = gpx8(5.371755)	Entity = fig4(12.831743)	*	*	*	*	*	*	*	*	*	*	*	*	*	*	Concept=mrnp(5.158591)
	Entity = diaph2(8.061379)	Entity = dennd1a(41.883201)	Entity = clp1(8.993377)	Entity = irgm2(40.725728)	Entity = hook3(25.705342)	Entity = foxk1(6.939067)	Entity = kdm4b(5.512793)	Entity = preb(11.408220)	Entity = cog3(16.436034)	*	Entity = stx8(8.020447)	Entity = dhx16(6.221344)	Entity = pdhx(3.611581)	Entity = kif1c(13.544075)	Entity = dnm3(3.767538)	Concept=geranylgeranyltransferase(3.752975)	Entity = pik3r4(4.935046)	Entity = ilk(7.140617)	Entity = g3bp1(5.072579)	Concept=mtorc1-mediated(6.736716)	*	Entity = ahdc1(9.776579)	*	Entity = birc2(4.746651)	Entity = dip2c(9.281312)	Entity = pggt1b(7.532502)	Entity = plekha2(12.842506)	*	*	Concept=nfkappab(4.921459)	Entity = suclg2(4.190225)	Entity = pdhx(5.298480)	Entity = idh3a(11.270842)	*	*	*	*	*	*	*	*	*	*	*	*	*	*	Concept=(p)cytoplasmic_granules(5.327052)
	Entity = fbxl17(8.006914)	Entity = tbc1d13(39.432795)	Entity = vps4b(7.227883)	Entity = pals1(39.391058)	Entity = pik3c2a(25.677781)	Entity = ptrh2(6.584436)	Entity = nsd3(5.293237)	Entity = sin3a(11.073356)	Entity = cluh(16.185520)	*	Entity = zfyve1(8.018453)	Entity = mospd2(6.020907)	Entity = degs1(3.384186)	Entity = hbs1l(13.234617)	Entity = reck(3.711464)	Concept=prenyl(3.906719)	Entity = inpp5f(4.370339)	Entity = bcl2l1(6.987982)	Entity = tor1b(4.993931)	Concept=enteropathy(6.756767)	*	Entity = phactr4(9.323286)	*	Entity = ppp4c(4.424661)	Entity = ppil1(9.011136)	Entity = ints4(7.389994)	Entity = bcl2l1(12.337033)	*	*	Concept=ikks(5.751509)	Entity = bcl2l1(3.940550)	Entity = rmdn3(4.945209)	Entity = osgep(11.082592)	*	*	*	*	*	*	*	*	*	*	*	*	*	*	Concept=speckle(5.539940)
	Entity = sin3a(7.637102)	Entity = rabl3(37.295388)	Entity = mblac2(6.901109)	Entity = rapgef6(37.658830)	Entity = relch(24.994932)	Entity = ctr9(6.419397)	Entity = xrcc1(5.260557)	Entity = rpf2(9.887236)	Entity = gabpa(15.486992)	*	Entity = kifap3(7.624823)	Entity = elmod2(5.666736)	Entity = sardh(3.158120)	Entity = ufm1(12.177399)	Entity = nedd8(3.360302)	*	Entity = ctsf(4.327282)	Entity = pkn1(6.577403)	Entity = ide(4.497936)	Concept=keratodermia(7.504371)	*	Entity = rhog(9.228792)	*	Entity = cul4b(4.211285)	Entity = gna12(7.930691)	Entity = rrm1(7.351627)	Entity = sufu(10.715599)	*	*	Concept=nitric-oxide(6.597193)	Entity = plcg1(3.881131)	Entity = mfn2(4.802038)	Entity = pth1r(10.273994)
	Entity = nbn(7.502262)	Entity = wdr91(33.811361)	Entity = ufm1(6.679292)	Entity = snx6(37.234710)	Entity = rab3gap2(24.908998)	Entity = pabpn1(6.164458)	Entity = kdm2a(5.088070)	Entity = ascc3(9.887236)	Entity = dnm3(15.281462)	*	Entity = irgm2(7.222541)	Entity = acsl3(5.533031)	Entity = usp6nl(3.017100)	Entity = ppp6r3(11.054854)	Entity = tbc1d24(3.199898)	*	Entity = dlg4(4.134895)	Entity = tnfaip8(6.157850)	Entity = ppic(4.487031)	Concept=menkes(7.655001)	*	Entity = vamp4(8.677013)	*	Entity = rapgef3(4.204858)	Entity = ptrh2(7.922443)	Entity = smarca2(7.286813)	Entity = fig4(9.807355)	*	*	*	Entity = ist1(3.561513)	Entity = tgfbrap1(4.682373)	Entity = cask(9.055754)
	Entity = kdm2a(7.398387)	Entity = dnajc13(33.735455)	Entity = leo1(6.416690)	Entity = bop1(37.123056)	Entity = zfyve1(23.895303)	Entity = ccnd1(5.503022)	Entity = sdf2l1(5.068334)	Entity = frg1(9.834770)	Entity = rheb(13.916673)	*	Entity = ppm1b(7.072729)	Entity = mfn2(4.679647)	Concept=coa(3.836219)	Entity = chd2(10.934691)	Entity = vamp4(3.180831)	*	Entity = pth1r(3.864610)	Entity = tmem38b(6.018570)	Entity = pabpn1(4.457822)	Concept=protein-losing(7.776850)	*	Entity = ror2(8.660118)	*	Entity = vps4b(4.140508)	Entity = dock7(7.885870)	Entity = clasrp(7.218515)	Entity = ppp6r2(9.618546)	*	*	*	Entity = arhgap5(3.395752)	Entity = pgam5(4.521513)	Entity = atl2(8.886719)
	Entity = kat7(7.289984)	Entity = wdr41(32.211503)	Entity = rab9a(6.411353)	Entity = rab3gap2(35.267465)	Entity = sec63(23.798436)	Entity = cul4b(4.912394)	Entity = exosc7(4.871506)	Entity = tdrd7(9.018090)	Entity = stx8(13.049940)	*	Entity = rabl3(7.046879)	Entity = gabpa(4.109911)	Concept=carboxylase(3.906906)	Entity = rrp1(10.684403)	Entity = sumo1(3.094795)	*	Entity = vamp4(3.277755)	Entity = rapgef3(5.996303)	Entity = ranbp9(4.239612)	Concept=hemoglobinuria(7.901983)	*	Entity = nup133(8.603689)	*	Entity = atl2(4.121602)	Entity = smarcb1(7.648624)	Entity = xpc(6.984144)	Entity = tlk2(9.503239)	*	*	*	Entity = clptm1l(3.381672)	Entity = sec61a2(4.490768)	Entity = sec63(8.815321)
	Entity = znf148(7.134885)	Entity = mtcl1(31.748031)	Entity = dnmt1(6.269953)	Entity = arhgef40(34.528040)	Entity = als2(23.560372)	Entity = igf2bp2(4.904078)	Entity = xpc(4.707794)	Entity = uevld(6.908211)	Entity = tomm22(11.256140)	*	Entity = rab34(6.911641)	Entity = pycr1(4.100904)	Concept=acyl-coa(4.094085)	Entity = mcmbp(10.239902)	Concept=pallidus(4.036707)	*	Concept=endolysosomal(4.255479)	Entity = plekha5(5.759651)	Entity = tap2(4.183279)	*	*	Entity = wdr91(8.567131)	*	Entity = nfkb1(3.837441)	Entity = tanc2(7.452734)	Entity = terf2(6.833987)	Entity = erbb2(9.434020)	*	*	*	Entity = ldlrap1(3.228186)	Entity = nme2(4.466822)	Entity = epb41l5(8.720090)
	Entity = cdk9(7.056903)	Entity = rabgap1l(29.098907)	Entity = zc3hav1(6.046411)	Entity = rassf2(33.620923)	Entity = inpp5f(23.385534)	Entity = adnp(4.743555)	Entity = msh2(4.609347)	Entity = ppp4c(6.300690)	Entity = c9orf72(11.197884)	*	Entity = nfkb1(6.404926)	Entity = pigk(3.622552)	Concept=carnitine(4.443311)	Entity = wrnip1(9.819573)	Concept=(p)globus_pallidus(4.126949)	*	Concept=escrt(4.272260)	Entity = ddr2(5.116511)	Entity = prpf40a(3.909780)	*	*	Entity = frg1(8.140669)	*	Entity = exosc10(3.436908)	Entity = pigk(6.694875)	Entity = cog2(6.624668)	Entity = rhbdf1(9.148612)	*	*	*	Entity = ttl(3.165531)	Entity = sec63(4.365364)	Entity = pals1(8.555867)
	Entity = ctbp2(6.412446)	Entity = rhot2(27.687729)	Entity = ddrgk1(4.977669)	Entity = wdr41(33.519888)	Entity = pacs2(23.016544)	Entity = g3bp1(4.646237)	Entity = tead1(4.301855)	Entity = dynll2(5.552411)	Entity = rab3gap2(10.964305)	*	Entity = plcg1(6.253291)	Entity = pdzd8(3.524433)	Concept=o-acyltransferase(4.682909)	Entity = dock8(9.536149)	Concept=globus(4.155253)	*	Concept=escrt-0(4.617763)	Entity = pacs2(5.000157)	Entity = nedd8(3.890986)	*	*	Entity = sumo1(8.022291)	*	Entity = nagk(3.406154)	Entity = paxbp1(6.607695)	Entity = git1(5.947348)	Entity = rhog(8.567262)	*	*	*	Entity = erbb2(3.067626)	Entity = plekha7(4.168926)	Entity = nbn(8.302446)
	Entity = nup133(6.366577)	Entity = kifap3(27.640399)	Entity = eif3k(4.920481)	Entity = hck(32.570190)	Entity = stx3(21.378843)	Entity = bptf(4.568467)	Entity = ranbp9(4.239173)	Entity = nup155(5.440804)	Entity = rab35(10.934967)	*	Entity = cdk9(6.140735)	Entity = eef2k(3.211872)	Concept=enoyl-coa(4.737441)	Entity = cdk9(9.436682)	Concept=parkinsonism(4.344801)	*	Concept=lysobisphosphatidic(5.137290)	Entity = ccdc88a(4.886053)	Entity = kdm4b(3.856300)	*	*	Entity = pcm1(7.947257)	*	Entity = nfatc1(3.097100)	Entity = yipf5(6.536227)	Entity = med1(5.926434)	Entity = fbxl17(8.513997)	*	*	*	Entity = xrcc1(3.019082)	Entity = senp3(4.113200)	Entity = wrnip1(8.225527)
	Entity = birc2(6.081774)	Entity = tbc1d22a(26.939206)	Entity = kat7(4.577754)	Entity = rapgef3(31.720840)	Entity = pitpnm2(21.080660)	Entity = smarcb1(3.752009)	Entity = pop1(4.223515)	Entity = c9orf72(4.742030)	Entity = nedd8(10.750696)	*	Entity = mcu(6.107255)	Entity = ppp2r5b(3.026163)	Concept=phosphatidic(4.784642)	Entity = ighmbp2(9.433143)	Concept=extrapyramidal(4.545098)	*	Concept=endolysosome(5.185575)	Entity = ttc7a(4.859798)	Entity = pgam5(3.774572)	*	*	Entity = plekha7(7.478089)	*	Entity = nbn(3.032416)	Entity = pkn1(6.309861)	Entity = wdr36(5.738854)	Entity = dlg4(8.375376)	*	*	*	Concept=adhesions(4.022298)	Entity = paf1(4.056890)	Entity = mcu(7.899818)
	Entity = tax1bp1(5.770425)	Entity = pacs1(26.583997)	Entity = gbp2(4.506908)	Entity = ift27(30.729109)	Entity = wdr41(21.037046)	Entity = tead1(3.649926)	Entity = nbn(4.104755)	Entity = ist1(4.708208)	Entity = polg(9.441970)	*	Entity = dlg4(6.029435)	Concept=sec61(3.616671)	Concept=hydratase(4.841700)	Entity = cc2d2a(8.516814)	Concept=aceruloplasminemia(4.932225)	*	Concept=wash(5.421830)	Entity = gabpa(4.686078)	Entity = bcl2l1(3.604895)	*	*	Entity = rab32(7.233917)	*	Concept=(p)nuclear_envelope(3.503657)	Entity = tbc1d23(6.302218)	Entity = ahctf1(5.313754)	Entity = stat5a(7.890373)	*	*	*	Concept=(p)focal_adhesions(4.166503)	Entity = rabac1(3.835311)	Entity = ccz1(7.841535)
	Entity = cdc37(5.764563)	Entity = zfyve1(22.073021)	Entity = znf148(3.924280)	Entity = pkn1(24.048412)	Entity = snx7(19.717594)	Entity = nfkb1(3.142085)	Entity = exosc1(4.014121)	Entity = kdm1a(4.649075)	Entity = synj1(8.386521)	*	Entity = cog3(5.948023)	Concept=translocon(3.946247)	Concept=acetyl(4.954069)	Entity = kdm2a(7.703632)	Concept=hallervorden-spatz(4.997899)	*	Concept=nexin(5.612093)	Entity = il6st(4.580578)	Entity = birc2(3.535219)	*	*	Entity = rmdn3(7.089818)	*	Concept=(p)nuclear_pore(4.023230)	Entity = ampd2(6.199206)	Entity = pccb(5.282593)	Entity = dnm3(7.628588)	*	*	*	Concept=podosomes(4.535683)	Entity = nudt3(3.819714)	Entity = clp1(7.708085)
	Entity = ifih1(5.214872)	Entity = dennd5a(21.374504)	Entity = mlst8(3.898849)	Entity = prpf40a(23.698972)	Entity = cc2d1b(19.662314)	Entity = pkn1(3.033008)	Entity = osgep(3.890366)	Entity = stx3(4.549244)	Entity = rbck1(7.136847)	*	Entity = cmpk1(5.667171)	Concept=er-associated(4.211885)	Concept=thiolase(4.986980)	Entity = pank2(7.360961)	Concept=pantothenate(5.000856)	*	*	Entity = mlst8(4.580058)	Entity = gltp(3.417636)	*	*	Entity = epb41l5(7.050417)	*	Concept=(p)nuclear_lamina(4.521302)	Entity = alg14(6.017826)	Entity = phpt1(5.205097)	Entity = acp6(7.576301)	*	*	*	Concept=(p)podosomes(4.568875)	Entity = hbs1l(3.782516)	Entity = mios(7.383636)
	Entity = sufu(5.132444)	Entity = synrg(21.250950)	Entity = ctr9(3.835624)	Entity = pggt1b(23.698595)	Entity = gapvd1(19.265930)	Concept=demethylase(3.774172)	Entity = sumo1(3.674853)	Entity = ranbp9(4.447546)	Entity = vamp4(6.683353)	*	Entity = xrcc1(5.549153)	Concept=erad(4.252254)	Concept=malonyl(5.012485)	Entity = ptrh2(7.190698)	Concept=kinase-associated(5.098292)	*	*	Entity = stk10(4.361953)	Entity = ppp4r2(3.395873)	*	*	Entity = pabpn1(6.990160)	*	Concept=reformation(4.646117)	Entity = ppm1b(5.994125)	Entity = plcg1(5.037948)	Entity = wdr82(7.571559)	*	*	*	Concept=integrin-mediated(4.668780)	Entity = nagk(3.679665)	Entity = nedd8(7.321289)
	Entity = zfyve1(5.019220)	Entity = tmem115(20.091689)	Entity = lig4(3.751143)	Entity = rabgap1l(22.764176)	Entity = tax1bp1(18.114185)	Concept=lsd1(3.837792)	Entity = scaf11(3.620989)	Entity = copg2(4.178106)	Entity = pik3c2a(6.606374)	*	Entity = stx3(5.398218)	Concept=cotranslational(4.493833)	Concept=monoacylglycerol(5.184179)	Entity = paf1(7.163275)	Concept=pallidal(5.176299)	*	*	Entity = atg9a(4.047212)	Entity = tbcc(3.264347)	*	*	Entity = vps4b(6.973307)	*	Concept=annulate(5.150481)	Entity = tctn3(5.726669)	Entity = phkb(4.863165)	Entity = agk(7.522397)	*	*	*	Concept=invadopodia(4.797478)	Entity = nfatc1(3.624969)	Entity = clasrp(7.194215)
	Entity = rnf114(4.957813)	Entity = ldlrap1(19.653549)	Entity = pnkp(3.553342)	Entity = rabl3(22.696472)	Entity = rapgef3(17.480849)	Concept=demethylate(4.693357)	Entity = ccnd1(3.612256)	Entity = sumo1(3.888870)	Entity = hook3(5.978871)	*	Entity = lig4(5.304563)	Concept=co-translational(4.789693)	Concept=lysophosphatidic(5.219620)	Entity = ddrgk1(7.065533)	Concept=amyotrophic(5.282357)	*	*	Entity = trpv4(3.934159)	Entity = paf1(3.232524)	*	*	Entity = diaph2(6.810663)	*	Concept=reforming(5.215188)	Entity = clp1(5.680085)	Entity = cdk9(4.582809)	Entity = gabpa(7.171832)	*	*	*	Concept=traction(5.194277)	Entity = wdr36(3.585276)	Entity = ebp(6.282969)
	Entity = irs1(4.422441)	Entity = ehbp1(19.599669)	Entity = brix1(3.416808)	Entity = pde6d(22.590415)	Entity = mfn2(16.916582)	Concept=dimethylation(4.740390)	Entity = exosc10(3.554416)	Entity = eif2d(3.795113)	Entity = glipr2(5.970226)	*	Entity = c9orf72(4.946545)	Concept=srp-independent(4.823427)	Concept=carboxylation(5.289147)	Entity = mtcl1(6.897829)	Concept=corticobasal(5.507342)	*	*	Entity = rhog(3.933389)	Entity = gabpa(3.084987)	*	*	Entity = nemf(6.714298)	*	Concept=lem(5.405234)	Entity = pcmt1(5.165444)	Entity = ift122(4.383239)	Entity = phkb(6.764200)	*	*	*	Concept=podosome(5.199880)	Entity = myl1(3.321246)	Entity = kif1c(6.005890)
	Entity = smarca2(4.314460)	Entity = pde6d(18.587223)	Entity = g3bp1(3.356929)	Entity = tbc1d23(22.142027)	Entity = cog6(16.743951)	Concept=g9a(4.982657)	Entity = dis3(3.508876)	Entity = pcmt1(3.585933)	Entity = exoc6b(5.888157)	*	Entity = entpd1(4.941383)	Concept=calnexin(4.915974)	Concept=1-acylglycerol-3-phosphate(5.520024)	Entity = ahctf1(6.341714)	Concept=frontotemporal(5.562955)	*	*	Entity = stat5a(3.769945)	Concept=chaperone(3.447407)	*	*	Entity = atat1(6.480590)	*	Concept=leptomycin(5.592725)	Entity = ddrgk1(4.445813)	Entity = cdc37(4.365729)	Entity = irs2(6.716089)	*	*	*	Concept=stiff(5.475953)	Entity = ufm1(3.298697)	Entity = senp3(5.254847)
	Entity = gatad2a(4.285162)	Entity = tax1bp1(16.680367)	Entity = ints4(3.192574)	Entity = mid2(20.090353)	Entity = rabac1(16.422021)	Concept=corepressor(5.010891)	Entity = stag1(3.379072)	Entity = smarcb1(3.398439)	Entity = tsc1(5.603049)	*	Entity = copg2(4.815036)	Concept=oligosaccharyltransferase(4.955329)	Concept=acylcarnitine(5.664780)	Entity = wapl(5.904345)	Concept=inclusions(5.623962)	*	*	Entity = git1(3.453988)	Concept=co-chaperone(4.138648)	*	*	Entity = rheb(6.164204)	*	*	Entity = tmx2(4.330891)	Entity = dnm3(4.127452)	Entity = pnkp(6.472841)	*	*	*	Concept=adhesion-dependent(5.711688)	Entity = ubr2(3.104135)	Entity = dynll2(5.187477)
	Entity = ap5z1(4.084518)	Entity = pacs2(13.352769)	Entity = wdr82(3.072765)	Entity = gbp2(17.553273)	Entity = elp6(16.281292)	Concept=fad-dependent(5.617994)	Entity = cask(3.233214)	Entity = agrn(3.347241)	Entity = senp3(5.533849)	*	Entity = cog6(4.736035)	Concept=upr(4.980443)	Concept=phosphohydrolase(5.845727)	Entity = pabpn1(5.675219)	Concept=acanthocytes(5.682337)	*	*	Entity = ccnd1(3.278535)	Concept=hsp90(4.150204)	*	*	Entity = cpe(6.150188)	*	*	Entity = tlk2(4.065174)	Entity = rab17(4.069701)	Entity = pik3r4(6.375544)	*	*	*	Concept=amoeboid(5.770507)	Entity = sdf2l1(3.019630)	Entity = pop1(4.898009)
	Entity = nfkb1(3.879095)	Entity = gltp(13.164101)	Entity = xrcc1(3.057597)	Entity = tp53bp2(17.102457)	Entity = pkn1(16.156936)	Concept=ctbp(5.713009)	Entity = amacr(3.200248)	Entity = g3bp1(3.331926)	Entity = atat1(5.484686)	*	Entity = rabac1(4.603353)	Concept=srp-dependent(5.134205)	Concept=acylglycerol(5.886983)	Entity = ctr9(5.557680)	Concept=inad(5.686200)	*	*	Concept=5-trisphosphate(3.847602)	Concept=hsc70(4.568169)	*	*	Entity = ebp(6.007410)	*	*	Entity = adnp(4.028562)	Entity = tnfaip8(3.828675)	Entity = git1(6.304689)	*	*	*	Concept=sealing(5.902654)	Concept=peptidyl-prolyl(3.693466)	Entity = acsl5(4.696102)
	Entity = cask(3.788855)	Entity = slc35b2(12.901993)	Concept=exosome(4.060934)	Entity = stam2(16.981926)	Entity = rheb(16.008206)	Concept=monoamine(5.779366)	Entity = ppp2r5b(3.167944)	Entity = ccdc88a(3.162594)	Entity = nup133(5.096064)	*	Entity = exosc10(4.576130)	Concept=erqc(5.850101)	Concept=straight-chain(5.955301)	Entity = rrm1(5.293477)	Concept=(p)acanthocytes(5.696923)	*	*	Concept=phosphatidylinositol(4.049952)	Concept=hsp90-cdc37(4.991815)	*	*	Entity = gaa(5.658117)	*	*	Entity = dennd5a(3.799490)	Entity = birc2(3.749603)	Entity = cdk18(5.786704)	*	*	*	Concept=invadopodium(5.953177)	Concept=isomerase(3.951028)	Entity = amacr(4.433269)
	Entity = rnf213(3.744232)	Entity = relch(12.825226)	Concept=endonucleolytic(4.378387)	Entity = lima1(16.816461)	Entity = mcu(15.593049)	Concept=h3-k9(5.955467)	Entity = cdc37(3.007872)	Entity = hbs1l(3.017102)	Entity = sec63(5.084707)	*	Entity = frmd8(4.148165)	*	*	Entity = zc3hav1(5.028659)	Concept=lobar(6.119173)	*	*	Concept=pip3(4.275027)	Concept=tric(5.070048)	*	*	Entity = ctbp1(5.603940)	*	*	Entity = bptf(3.777076)	Entity = lrp5(3.628643)	Entity = shc1(5.371086)	*	*	*	Concept=anoikis(6.126738)	Concept=isomerization(4.550966)	Entity = dnm3(4.264714)
	Entity = psmg1(3.673230)	Entity = scfd2(12.128949)	Concept=tramp(4.426154)	Entity = smarcc2(16.588533)	Entity = pik3r4(15.068831)	*	Concept=swi(4.140099)	Entity = kif1c(3.015984)	Entity = dnajc13(4.926478)	*	Entity = ccz1(4.068519)	*	*	Entity = suclg2(4.919913)	Concept=reticulata(6.392226)	*	*	Concept=5-bisphosphate(4.283192)	Concept=unfolding(5.251601)	*	*	Entity = ccdc88a(5.091968)	*	*	Entity = ccdc88a(3.737404)	Entity = leo1(3.498838)	Entity = ranbp9(5.272725)	*	*	*	Concept=cell-extracellular(6.975183)	Concept=cyclophilin(4.616924)	Entity = smarca2(4.102193)
	Entity = leo1(3.623038)	Entity = cc2d2a(10.804952)	Concept=27s(4.583974)	Entity = rabac1(15.284201)	Entity = atg3(14.946578)	*	Concept=snf(4.167483)	Entity = suclg2(3.000217)	Entity = bcl2l1(4.919144)	*	Entity = rab17(4.010224)	*	*	Entity = tbc1d24(4.891347)	Concept=dipeptide(6.807364)	*	*	Concept=3-kinase(4.303756)	*	*	*	Entity = rab17(4.995342)	*	*	Entity = aptx(3.719920)	Entity = sorl1(3.283521)	Entity = nbn(5.265982)	*	*	*	*	Concept=cyclophilin-type(5.077367)	Entity = kdm1a(3.887535)
	Entity = apc(3.596760)	Entity = dlg4(10.694929)	Concept=its2(4.643206)	Entity = als2(15.273472)	Entity = cog8(14.941418)	*	Concept=rhabdoid(4.591048)	Concept=spliceosomal(4.161768)	Entity = pcm1(4.820157)	*	Entity = rabgef1(3.767012)	*	*	Entity = dlgap4(4.727737)	Concept=rhabdomere(7.896822)	*	*	Concept=4-bisphosphate(4.494279)	*	*	*	Entity = mcu(4.976479)	*	*	Entity = ctbp1(3.702522)	Entity = nup133(3.215044)	Entity = tp53bp2(5.211546)	*	*	*	*	Concept=tpr(5.711494)	Entity = pes1(3.846228)
	Entity = tp53bp2(3.485340)	Entity = ext2(10.542423)	Concept=exoribonuclease(4.644539)	Entity = smarcb1(13.751040)	Entity = osgep(13.788296)	*	Concept=teratoid(5.517506)	Concept=tri-snrnp(4.482967)	Entity = rabl3(4.482616)	*	Entity = rhbdf1(3.410585)	*	*	Entity = tdrd7(4.496722)	Concept=canker(8.395167)	*	*	Concept=5-phosphatase(4.518184)	*	*	*	Entity = inpp5f(4.950996)	*	*	Entity = pycr3(3.582355)	Concept=heterotrimeric(5.059054)	Entity = fbxo38(5.182828)	*	*	*	*	*	Entity = rabgef1(3.701589)
	Entity = rrp1(3.424808)	Entity = cask(10.427907)	Concept=pre-rrna(4.673745)	Entity = atat1(13.157393)	Entity = cmtm6(12.510415)	*	Concept=schwannomatosis(5.591695)	Concept=polyadenylation(4.532789)	Entity = ubr2(4.385264)	*	Entity = rbck1(3.393883)	*	*	Entity = elac1(4.415958)	*	*	*	Concept=phosphatidylinositol-3(4.786341)	*	*	*	Entity = atl2(4.895387)	*	*	Concept=hypotonia(4.285556)	Concept=heterotrimer(5.232939)	Entity = eif2d(5.153881)	*	*	*	*	*	Entity = hbs1l(3.437357)
	Entity = pde6d(3.196962)	Entity = gapvd1(9.540571)	Concept=exosome-dependent(5.186960)	Entity = dynll2(12.806963)	Entity = yipf5(12.139476)	*	Concept=brahma(5.602856)	Concept=co-transcriptional(4.541263)	Entity = tbc1d24(4.063352)	*	Entity = smarcb1(3.387516)	*	*	Entity = rpf2(4.152927)	*	*	*	Concept=polyphosphate(5.257925)	*	*	*	Entity = rabgef1(4.892351)	*	*	Concept=seizures(4.329168)	Concept=holoenzyme(5.766311)	Entity = ilk(5.119465)	*	*	*	*	*	Entity = rrm1(3.430122)
	Entity = kdm4b(3.181143)	Entity = sec63(9.284853)	Concept=distributive(5.293076)	Entity = senp7(11.746264)	Entity = irgm2(11.671696)	*	Concept=pbaf(5.689111)	Concept=prp19(4.551506)	Entity = eef2k(3.887962)	*	Entity = itpkb(3.385357)	*	*	Entity = atl2(4.147661)	*	*	*	Concept=phosphatidylinositol-4(5.285472)	*	*	*	Entity = fig4(4.840412)	*	*	Concept=encephalopathy(4.371947)	Concept=pebow(5.860513)	Entity = phf2(4.738529)	*	*	*	*	*	Entity = bop1(3.046862)
	Entity = rpf2(3.179704)	Entity = pals1(9.183449)	Concept=60s(5.387969)	Entity = atg9a(11.662398)	Entity = git1(11.633594)	*	Concept=hypercalcemic(5.690901)	Concept=cotranscriptional(4.591883)	Entity = osbpl9(3.715216)	*	Entity = stam2(3.340523)	*	*	Entity = apc(3.824528)	*	*	*	Concept=5-tetrakisphosphate(5.419436)	*	*	*	Entity = med1(4.566920)	*	*	Concept=epileptic(4.417291)	Concept=blade(5.888092)	Entity = ppfia1(4.385685)	*	*	*	*	*	Concept=kink(5.267393)
	Entity = ranbp9(3.153597)	Entity = pcm1(8.748719)	Concept=processivity(5.547490)	Entity = pgam5(11.382661)	Entity = sil1(11.542281)	*	Concept=hats(6.139664)	*	Entity = ahctf1(3.669870)	*	Entity = tmem115(3.338418)	*	*	Entity = sepsecs(3.538886)	*	*	*	Concept=ip4(5.505103)	*	*	*	Entity = cluh(4.550238)	*	*	Concept=microcephaly(4.530304)	*	Entity = rab32(4.314182)	*	*	*	*	*	Concept=bends(5.361893)
	Entity = rps20(3.135871)	Entity = gpr107(8.656926)	Concept=mtrec(5.645102)	Entity = epb41l5(10.948930)	Entity = kif1c(11.488454)	*	Concept=multiprotein(6.287398)	*	Entity = ctsf(3.539766)	*	Entity = rab3gap2(3.229819)	*	*	Entity = diaph2(3.485522)	*	*	*	Concept=shc(5.554455)	*	*	*	Entity = polg(4.471801)	*	*	Concept=seizure(4.713098)	*	Entity = rab35(3.934757)	*	*	*	*	*	Concept=y-shaped(5.493921)
	Entity = rrm1(3.118343)	Entity = wdr36(8.598614)	Concept=rix1(6.020149)	Entity = arhgap32(10.612573)	Entity = ctsf(11.234044)	*	Concept=nurd(6.312470)	*	Entity = vps4b(3.488134)	*	Entity = ehbp1(3.211046)	*	*	Entity = pak1ip1(3.389320)	*	*	*	Concept=grb2-sos(6.559937)	*	*	*	Entity = sorl1(4.361545)	*	*	Concept=palpebral(4.963438)	*	Entity = pcm1(3.874533)	*	*	*	*	*	Concept=hook(5.611659)
	Entity = eloa(3.017228)	Entity = arl15(8.435722)	Concept=mmi1(6.340144)	Entity = smarca2(10.380071)	Entity = pacs1(11.162724)	*	Concept=gorlin(6.500103)	*	Entity = rigi(3.380718)	*	Entity = mtmr3(3.162132)	*	*	Entity = dnmt1(3.353425)	*	*	*	*	*	*	*	Entity = dnajb2(4.312450)	*	*	Concept=clonic(5.120449)	*	Entity = cnp(3.802382)	*	*	*	*	*	Concept=subcomplex(5.667878)
	Concept=sumo(3.563010)	Entity = irgm2(8.324562)	Concept=phosphodiester(6.427692)	Entity = ror2(10.145521)	Entity = rabgap1l(11.065481)	*	Concept=falx(6.508827)	*	Entity = tp53bp2(3.284417)	*	Entity = gltp(3.161587)	*	*	Entity = ppp4r2(3.227027)	*	*	*	*	*	*	*	Entity = ehbp1(4.142435)	*	*	Concept=eyebrows(5.177704)	*	Entity = kifap3(3.704137)
	Concept=ubiquitin-like(3.591521)	Entity = dynll2(8.176727)	*	Entity = plcg1(10.129695)	Entity = rhog(9.879668)	*	Concept=nurf(6.513575)	*	Entity = stx3(3.282911)	*	Entity = gbp7(3.105130)	*	*	Entity = rbm17(3.218842)	*	*	*	*	*	*	*	Entity = rapgef3(3.808255)	*	*	Concept=(p)eyebrows(5.215717)	*	Entity = rigi(3.545505)
	Concept=conjugation(3.839413)	Entity = stam2(7.844796)	*	Entity = tbc1d22a(10.055740)	Entity = rigi(9.802990)	*	*	*	Entity = cd36(3.216217)	*	Entity = stxbp2(3.053380)	*	*	Concept=single-strand(4.040296)	*	*	*	*	*	*	*	Entity = pkn1(3.746653)	*	*	Concept=intractable(5.470820)	*	Entity = mcu(3.417091)
	Concept=sumoylation(3.884774)	Entity = pik3c2a(7.401905)	*	Entity = cask(10.053448)	Entity = mfsd1(9.739936)	*	*	*	Entity = snx7(3.115673)	*	Entity = tap2(3.024493)	*	*	Concept=nhej(4.331789)	*	*	*	*	*	*	*	Entity = snx6(3.716864)	*	*	Concept=multifocal(5.540576)	*	Entity = trpv4(3.313655)
	Concept=sumoylated(4.044695)	Entity = nt5c3a(7.039308)	*	Entity = cc2d1b(9.699498)	Entity = cog3(9.653464)	*	*	*	Entity = elmod2(3.079379)	*	Entity = apc(3.023633)	*	*	Concept=stalled(4.350902)	*	*	*	*	*	*	*	Entity = tsc1(3.641984)	*	*	Concept=hypertonia(5.742084)	*	Entity = acacb(3.259859)
	Concept=ubc9(4.086045)	Entity = mks1(7.009490)	*	Entity = vamp4(9.544629)	Entity = arhgef7(9.193199)	*	*	*	Entity = pabpn1(3.007765)	*	Concept=rig-i(3.819052)	*	*	Concept=non-homologous(4.397216)	*	*	*	*	*	*	*	Entity = plekha5(3.545020)	*	*	Concept=dystonic(5.773886)	*	Entity = mfn2(3.116904)
	Concept=lysines(4.151510)	Entity = atat1(6.531386)	*	Entity = dlg4(9.241556)	Entity = cpe(9.147790)	*	*	*	Concept=(p)autophagosomes(3.639501)	*	Concept=stomatitis(4.265644)	*	*	Concept=unwinding(4.499130)	*	*	*	*	*	*	*	Entity = sil1(3.437058)	*	*	Concept=atonic(5.842807)	*	Entity = senp7(3.063989)
	Concept=sumo-specific(4.332976)	Entity = c9orf72(6.450794)	*	Entity = spr(9.029491)	Entity = dnajb2(9.009766)	*	*	*	Concept=autophagosomes(3.649655)	*	Concept=sting(4.928786)	*	*	Concept=end-joining(4.702271)	*	*	*	*	*	*	*	Entity = aacs(3.407854)	*	*	Concept=onychodystrophy(5.926227)	*	Entity = fbxo21(3.054699)
	Concept=isopeptidase(4.416108)	Entity = pggt1b(6.445054)	*	Entity = atl2(8.919247)	Entity = atat1(8.868483)	*	*	*	Concept=autophagic(3.730074)	*	Concept=vesicular(5.002072)	*	*	Concept=helicases(4.928827)	*	*	*	*	*	*	*	Entity = osgep(3.379002)	*	*	Concept=(p)eyelashes(5.971502)	*	Entity = sumo1(3.042993)
	Concept=desumoylation(4.561958)	Entity = fut8(6.112880)	*	Entity = fscn1(8.859321)	Entity = rhbdf1(8.565915)	*	*	*	Concept=autophagosome(3.741117)	*	Concept=mda-5(5.059491)	*	*	Concept=supercoiled(4.958152)	*	*	*	*	*	*	*	Entity = cc2d2a(3.366039)	*	*	Concept=eyelashes(5.998802)	*	Entity = arhgef7(3.029888)
	Concept=sumo-dependent(4.767402)	Entity = clasrp(5.795710)	*	Entity = gbp7(8.834521)	Entity = tbc1d24(8.399665)	*	*	*	Concept=p62(4.063761)	*	Concept=vrna(5.125211)	*	*	Concept=ataxia(4.959247)	*	*	*	*	*	*	*	Entity = tbc1d24(3.306514)	*	*	Concept=osteodystrophy(6.077589)	*	Concept=dephosphorylation(4.427569)
	Concept=thioester(4.836467)	Entity = pik3r4(5.717345)	*	Entity = arl15(8.790044)	Entity = pde6d(8.347797)	*	*	*	Concept=phagophore(4.097328)	*	Concept=ddx58(5.164814)	*	*	Concept=supercoiling(5.011280)	*	*	*	*	*	*	*	Entity = ranbp9(3.284135)	*	*	Concept=toenails(6.087265)	*	Concept=phosphorylating(4.567450)
	Concept=cullin(4.896719)	Entity = rheb(5.655798)	*	Entity = clasrp(8.773877)	Entity = abcb7(8.217176)	*	*	*	Concept=macroautophagy(4.162401)	*	Concept=5-triphosphate(5.246110)	*	*	Concept=telangiectasia(5.131395)	*	*	*	*	*	*	*	Entity = als2(3.224124)	*	*	Concept=posturing(6.128816)	*	Concept=phosphatases(4.568777)
	Concept=neddylation(4.962178)	Entity = rhbdf1(5.647961)	*	Entity = zfyve1(8.673773)	Entity = elac1(8.002330)	*	*	*	Concept=lipidation(4.258453)	*	Concept=h-box(5.616498)	*	*	Concept=ataxia-telangiectasia(5.511244)	*	*	*	*	*	*	*	Entity = cog3(3.169017)	*	*	Concept=brachycephaly(6.161288)	*	Concept=pka(4.645083)
	Concept=proteasome-mediated(4.974789)	Entity = inpp5f(5.596199)	*	Entity = ppfia1(8.063228)	Entity = cluh(7.998143)	*	*	*	Concept=atg8(4.271760)	*	Concept=abortive(5.748769)	*	*	Concept=rna-dna(5.565772)	*	*	*	*	*	*	*	Entity = suclg2(3.081278)	*	*	Concept=hallux(6.262586)	*	Concept=rsk(4.854030)
	Concept=cullin-ring(5.284049)	Entity = ist1(5.506331)	*	Entity = gfm2(7.822868)	Entity = dlg4(7.987505)	*	*	*	Concept=mitophagy(4.294840)	*	Concept=dna-mediated(6.565597)	*	*	Concept=rewinding(6.203325)	*	*	*	*	*	*	*	Concept=puncta(3.787275)	*	*	Concept=lennox-gastaut(6.267376)	*	Concept=agc(4.935216)
	Concept=n-end(6.107802)	Entity = vps4b(5.487330)	*	Entity = pals2(7.753271)	Entity = cdc37(7.798296)	*	*	*	Concept=parkin(4.688745)	*	*	*	*	*	*	*	*	*	*	*	*	Concept=punctate(4.311247)	*	*	Concept=(p)hallux(6.267467)	*	Concept=stress-activated(5.039817)
	*	Entity = c1galt1c1(5.400530)	*	Entity = stx3(7.751579)	Entity = stambp(7.619076)	*	*	*	Concept=xenophagy(4.933846)	*	*	*	*	*	*	*	*	*	*	*	*	Concept=post-synaptic(4.562658)	*	*	Concept=myoclonia(6.353832)
	*	Entity = pdzd8(4.969132)	*	Entity = ttl(7.575540)	Entity = elmod2(7.543521)	*	*	*	Concept=parkin-mediated(5.055085)	*	*	*	*	*	*	*	*	*	*	*	*	Concept=(p)post-synaptic(4.604019)	*	*	Concept=phalanges(6.376460)
	*	Entity = ror2(4.907778)	*	Entity = hbs1l(7.155087)	Entity = pip4k2a(7.493396)	*	*	*	Concept=cccp(5.117961)	*	*	*	*	*	*	*	*	*	*	*	*	Concept=neuromuscular(4.867690)	*	*	Concept=alpers(6.384314)
	*	Entity = mid2(4.871973)	*	Entity = rerg(6.864724)	Entity = cog2(7.445100)	*	*	*	Concept=tethering(5.152486)	*	*	*	*	*	*	*	*	*	*	*	*	Concept=bouton(4.880391)	*	*	Concept=quadriplegia(6.416329)
	*	Entity = cluh(4.650663)	*	Entity = ssh3(6.760001)	Entity = ifih1(7.139288)	*	*	*	Concept=pre-autophagosomal(5.307764)	*	*	*	*	*	*	*	*	*	*	*	*	Concept=punctum(5.030478)	*	*	Concept=athetosis(6.705311)
	*	Entity = osgep(4.488955)	*	Entity = lrch3(6.727194)	Entity = ctbp1(7.027086)	*	*	*	Concept=omegasome(5.355075)	*	*	*	*	*	*	*	*	*	*	*	*	Concept=pdz(5.132637)	*	*	Concept=epilepsia(6.786708)
	*	Entity = fig4(4.396969)	*	Entity = dnajc13(6.525661)	Entity = eif2d(6.939439)	*	*	*	Concept=phosphatidylinositol-3-phosphate(5.445680)	*	*	*	*	*	*	*	*	*	*	*	*	Concept=trans-autophosphorylation(7.298425)	*	*	Concept=hypermetropia(6.787229)
	*	Entity = kpna6(4.310557)	*	Entity = magi1(6.444985)	Entity = pth1r(6.925550)	*	*	*	Concept=aggrephagy(5.525679)	*	*	*	*	*	*	*	*	*	*	*	*	*	*	*	Concept=partialis(6.846947)
	*	Entity = arhgap17(4.219028)	*	Entity = dennd4b(6.211903)	Entity = c1galt1c1(6.888855)	*	*	*	Concept=lipophagy(5.619081)	*	*	*	*	*	*	*	*	*	*	*	*	*	*	*	Concept=dolichocephaly(6.873504)
	*	Entity = ctbp1(4.101661)	*	Entity = ctbp1(6.097025)	Entity = unc45a(6.828840)	*	*	*	Concept=hops(5.644602)	*	*	*	*	*	*	*	*	*	*	*	*	*	*	*	Concept=(p)finger_phalanges(7.531277)
	*	Entity = tbc1d24(4.052111)	*	Entity = pts(6.073166)	Entity = rhot2(6.687713)	*	*	*	Concept=cvt(5.730966)	*	*	*	*	*	*	*	*	*	*	*	*	*	*	*	Concept=multicystic(7.557010)
	*	Entity = ppfia1(3.954303)	*	Entity = gna12(5.917261)	Entity = gfm2(6.650061)	*	*	*	Concept=uncoupler(5.758534)
	*	Entity = tm9sf4(3.804558)	*	Entity = eef2k(5.855114)	Entity = cd36(6.483962)	*	*	*	Concept=carbonyl(5.906652)
	*	Entity = pth1r(3.634996)	*	Entity = suclg2(5.836752)	Entity = pcm1(6.147704)	*	*	*	Concept=ribophagy(6.172239)
	*	Entity = als2(3.584017)	*	Entity = tsc1(5.778848)	Entity = c9orf72(6.127816)	*	*	*	Concept=delipidation(6.173500)
	*	Entity = tmem38b(3.491789)	*	Entity = cluh(5.763105)	Entity = ide(5.977285)	*	*	*	Concept=m-chlorophenylhydrazone(6.242631)
	*	Entity = tdrd7(3.448515)	*	Entity = mcmbp(5.606105)	Entity = tgfbrap1(5.877828)	*	*	*	Concept=reticulophagy(6.270635)
	*	Entity = sil1(3.387789)	*	Entity = senp3(5.448557)	Entity = g3bp1(5.814259)	*	*	*	Concept=corvet(6.511786)
	*	Entity = atg3(3.204778)	*	Entity = cog8(5.391992)	Entity = mtmr3(5.744854)
	*	Entity = mfn2(3.187558)	*	Entity = phactr4(5.149392)	Entity = dennd5a(5.622836)
	*	Entity = rhog(3.072961)	*	Entity = tbc1d24(5.145692)	Entity = rpf2(5.600834)
	*	Concept=trans-golgi(3.540232)	*	Entity = syde1(5.000929)	Entity = scp2(5.443239)
	*	Concept=(p)trans-golgi(3.651412)	*	Entity = myl1(4.916281)	Entity = gaa(5.420176)
	*	Concept=cis-golgi(3.734126)	*	Entity = zc3h15(4.879013)	Entity = gbp2(5.252870)
	*	Concept=golgi(3.777800)	*	Entity = c9orf72(4.844800)	Entity = pgam5(5.217463)
	*	Concept=retrograde(3.824276)	*	Entity = tbc1d13(4.832718)	Entity = inppl1(5.195804)
	*	Concept=(p)transport_vesicles(3.882600)	*	Entity = inppl1(4.793268)	Entity = slc35b2(5.188681)
	*	Concept=cisternae(3.905547)	*	Entity = exoc6b(4.652958)	Entity = cnnm3(5.080251)
	*	Concept=cargo(4.017456)	*	Entity = ints10(4.632794)	Entity = ddrgk1(5.075075)
	*	Concept=intra-golgi(4.100040)	*	Entity = pcm1(4.437151)	Entity = sdf2l1(4.936114)
	*	Concept=post-golgi(4.330438)	*	Entity = pacs2(3.993212)	Entity = lmbrd1(4.891100)
	*	Concept=anterograde(4.341951)	*	Entity = stambp(3.931841)	Entity = suclg2(4.885303)
	*	Concept=golgi-associated(4.366086)	*	Entity = atad1(3.625713)	Entity = ccdc88a(4.804003)
	*	Concept=copi(4.382933)	*	Entity = mcu(3.610434)	Entity = pals1(4.763143)
	*	Concept=perinuclear(4.436697)	*	Entity = fut8(3.598927)	Entity = bcl2l1(4.674669)
	*	Concept=snare(4.478065)	*	Entity = ranbp9(3.540843)	Entity = exosc10(4.524478)
	*	Concept=cisternal(4.484546)	*	Entity = mlst8(3.398916)	Entity = arhgap32(4.498936)
	*	Concept=rab(4.610686)	*	Entity = pdzd8(3.374948)	Entity = tm9sf4(4.215776)
	*	Concept=er-golgi(4.676113)	*	Entity = pabpn1(3.321426)	Entity = diaph2(4.128400)
	*	Concept=golgi-to-er(4.824735)	*	Entity = kif1c(3.286780)	Entity = ttl(4.103607)
	*	Concept=syntaxin(4.831686)	*	Entity = exosc10(3.261243)	Entity = arhgef10(4.072859)
	*	Concept=exocytic(4.869892)	*	Entity = tubg1(3.216075)	Entity = atl2(4.051148)
	*	Concept=t-snare(5.142725)	*	Entity = plekha7(3.196583)	Entity = ap5z1(4.017626)
	*	Concept=retromer(5.240228)	*	Entity = nme2(3.167157)	Entity = copg2(3.947352)
	*	Concept=copi-dependent(5.276398)	*	Concept=disassembly(3.185956)	Entity = dock7(3.899424)
	*	Concept=cisterna(5.365982)	*	Concept=gtpase(3.233115)	Entity = tap2(3.847610)
	*	Concept=exocyst(5.437591)	*	Concept=gtpases(3.496236)	Entity = arhgap22(3.689677)
	*	Concept=cargo-selective(5.755395)	*	Concept=cytokinesis(3.616177)	Entity = trpv4(3.669226)
	*	Concept=copi-independent(6.339739)	*	Concept=gtp(3.658910)	Entity = dnajc25(3.622765)
	*	Concept=cistern(7.678017)	*	Concept=fission(3.660261)	Entity = ufm1(3.584406)
	*	Concept=(p)cisterna_magna(8.002941)	*	Concept=scission(3.677686)	Entity = abhd10(3.577842)
	*	*	*	Concept=actomyosin(3.730621)	Entity = bag5(3.514741)
	*	*	*	Concept=severing(3.733789)	Entity = erbb2(3.505361)
	*	*	*	Concept=rho(3.780445)	Entity = mid2(3.492289)
	*	*	*	Concept=actin-based(3.900646)	Entity = arhgef40(3.412331)
	*	*	*	Concept=constricting(3.914141)	Entity = clasrp(3.336447)
	*	*	*	Concept=actin-dependent(3.950836)	Entity = tmub1(3.263150)
	*	*	*	Concept=formin(3.963230)	Entity = rapgef6(3.255869)
	*	*	*	Concept=polarity(4.017280)	Entity = plcg1(3.202692)
	*	*	*	Concept=gdp(4.115160)	Entity = gpx7(3.166216)
	*	*	*	Concept=sh3(4.119282)	Entity = gbp7(3.135772)
	*	*	*	Concept=gefs(4.138335)	Entity = b4galt1(3.107050)
	*	*	*	Concept=ingression(4.157892)	Entity = sumo1(3.085613)
	*	*	*	Concept=tubulation(4.189671)	Entity = gpx8(3.081027)
	*	*	*	Concept=rac(4.228504)	Entity = tmem115(3.080126)
	*	*	*	Concept=f-bar(4.474610)	Entity = rbm12(3.060892)
	*	*	*	Concept=abscission(4.563020)	Entity = gabpa(3.017994)
	*	*	*	Concept=actin-mediated(4.620454)	Entity = ror2(3.016284)
	*	*	*	Concept=gtp-dependent(4.683733)	Concept=endosomes(3.218858)
	*	*	*	Concept=sever(4.752794)	Concept=(p)endosomes(3.273902)
	*	*	*	Concept=fimbrin(4.866213)	Concept=endocytic(3.374817)
	*	*	*	Concept=rabs(4.885705)	Concept=lysosomes(3.495534)
	*	*	*	Concept=nucleotide-dependent(5.093598)	Concept=recycling(3.516099)
	*	*	*	Concept=flemming(5.749742)	Concept=trafficking(3.517549)
	*	*	*	Concept=formin-nucleated(5.768725)	Concept=endosomal(3.518572)
	*	*	*	*	Concept=sorting(3.525227)
	*	*	*	*	Concept=(p)lysosomes(3.530583)
	*	*	*	*	Concept=(p)cytosol(3.764698)
	*	*	*	*	Concept=endosome(3.799823)
	*	*	*	*	Concept=cytosol(3.801157)
	*	*	*	*	Concept=clathrin(3.842237)
	*	*	*	*	Concept=dynamin(3.852221)
	*	*	*	*	Concept=endocytosed(3.891958)
	*	*	*	*	Concept=clathrin-coated(3.987705)
	*	*	*	*	Concept=organelle(4.009285)
	*	*	*	*	Concept=clathrin-mediated(4.046896)
	*	*	*	*	Concept=lysosome(4.213641)
	*	*	*	*	Concept=(p)clathrin-coated_vesicles(4.292358)
	*	*	*	*	Concept=vacuolar(4.294033)
	*	*	*	*	Concept=exchange(4.422242)
	*	*	*	*	Concept=biotinylation(4.441852)
	*	*	*	*	Concept=vacuole(4.508548)
	*	*	*	*	Concept=clathrin-dependent(4.546754)
	*	*	*	*	Concept=brefeldin(4.685042)
	*	*	*	*	Concept=folding(4.812266)
	*	*	*	*	Concept=fluor(4.844298)
	*	*	*	*	Concept=organellar(5.021740)
	*	*	*	*	Concept=uncoating(5.064963)
	*	*	*	*	Concept=extensions(5.150648)
	*	*	*	*	Concept=(p)extensions(5.154467)
	*	*	*	*	Concept=relocation(5.203574)
	*	*	*	*	Concept=internalisation(5.369988)
	*	*	*	*	Concept=tail-anchored(5.987409)
	*	*	*	*	Concept=ffat(6.216596)
[truncated: 1 more columns]
